# Supplementary material for: Elucidation of molecular kinetic schemes from macroscopic traces using system identification
Source: PLoS Comput Biol. 2017 Feb 13;13(2):e1005376. doi: 10.1371/journal.pcbi.1005376 (PMC5330533; doi:10.1371/journal.pcbi.1005376)
Supplement: S1 Data — (1) L-type calcium ion-channel current elicited by voltage steps from -90 to 0 mV, first in the absence of nifedipine, and after addition of nifedipine at 100 nM and 1 μM concentration. (2) G-protein sensitive ion-channel (GIRK4*) current traces elicited by a step in LY379268 concentration from 0 to 1 μM. (ZIP) [file pcbi.1005376.s004.zip]

Archive with 211 entries (211 files):
- Data_Ion_Channels/31426C03.DAT
- Data_Ion_Channels/31426C04.DAT
- Data_Ion_Channels/31426C05.DAT
- Data_Ion_Channels/31426C06.DAT
- Data_Ion_Channels/31426C07.DAT
- Data_Ion_Channels/31605C01.DAT
- Data_Ion_Channels/31605C02.DAT
- Data_Ion_Channels/31605C03.DAT
- Data_Ion_Channels/31605C04.DAT
- Data_Ion_Channels/31605C05.DAT
- Data_Ion_Channels/31605C06.DAT
- Data_Ion_Channels/31605C07.DAT
- Data_Ion_Channels/31605C08.DAT
- Data_Ion_Channels/31605C09.DAT
- Data_Ion_Channels/31605C10.DAT
- Data_Ion_Channels/31605C11.DAT
- Data_Ion_Channels/31605C12.DAT
- Data_Ion_Channels/31605C13.DAT
- Data_Ion_Channels/31605C14.DAT
- Data_Ion_Channels/31605C15.DAT
- Data_Ion_Channels/31605C16.DAT
- Data_Ion_Channels/31605C17.DAT
- Data_Ion_Channels/31605C18.DAT
- Data_Ion_Channels/31605C19.DAT
- Data_Ion_Channels/31605C20.DAT
- Data_Ion_Channels/31605C21.DAT
- Data_Ion_Channels/31605C22.DAT
- Data_Ion_Channels/31607C01.DAT
- Data_Ion_Channels/31607C02.DAT
- Data_Ion_Channels/31607C03.DAT
- Data_Ion_Channels/31607C04.DAT
- Data_Ion_Channels/31607C05.DAT
- Data_Ion_Channels/31607C06.DAT
- Data_Ion_Channels/31607C07.DAT
- Data_Ion_Channels/31607C08.DAT
- Data_Ion_Channels/31607C09.DAT
- Data_Ion_Channels/31607C10.DAT
- Data_Ion_Channels/31607C11.DAT
- Data_Ion_Channels/31607C12.DAT
- Data_Ion_Channels/31607C13.DAT
- Data_Ion_Channels/31607C14.DAT
- Data_Ion_Channels/31607C15.DAT
- Data_Ion_Channels/31607C16.DAT
- Data_Ion_Channels/31607C17.DAT
- Data_Ion_Channels/31607C18.DAT
- Data_Ion_Channels/31607C19.DAT
- Data_Ion_Channels/31607C20.DAT
- Data_Ion_Channels/31607C21.DAT
- Data_Ion_Channels/31607C22.DAT
- Data_Ion_Channels/31612C01.DAT
- Data_Ion_Channels/31612C02.DAT
- Data_Ion_Channels/31612C03.DAT
- Data_Ion_Channels/31612C04.DAT
- Data_Ion_Channels/31612C05.DAT
- Data_Ion_Channels/41523C01.DAT
- Data_Ion_Channels/41523C02.DAT
- Data_Ion_Channels/41523C03.DAT
- Data_Ion_Channels/41523C04.DAT
- Data_Ion_Channels/41523C05.DAT
- Data_Ion_Channels/41612C02.DAT
- Data_Ion_Channels/41612C03.DAT
- Data_Ion_Channels/41612C04.DAT
- Data_Ion_Channels/41612C05.DAT
- Data_Ion_Channels/41612C06.DAT
- Data_Ion_Channels/61426C07.DAT
- Data_Ion_Channels/61426C08.DAT
- Data_Ion_Channels/61426C09.DAT
- Data_Ion_Channels/61426C10.DAT
- Data_Ion_Channels/61426C11.DAT
- Data_Ion_Channels/71425C13.DAT
- Data_Ion_Channels/71425C14.DAT
- Data_Ion_Channels/71425C15.DAT
- Data_Ion_Channels/71425C16.DAT
- Data_Ion_Channels/71425C17.DAT
- Data_Ion_Channels/81421C01.DAT
- Data_Ion_Channels/81421C02.DAT
- Data_Ion_Channels/81421C03.DAT
- Data_Ion_Channels/81421C04.DAT
- Data_Ion_Channels/81421C05.DAT
- Data_Ion_Channels/81421C06.DAT
- Data_Ion_Channels/81421C07.DAT
- Data_Ion_Channels/81421C08.DAT
- Data_Ion_Channels/81421C09.DAT
- Data_Ion_Channels/81421C10.DAT
- Data_Ion_Channels/81421C11.DAT
- Data_Ion_Channels/81421C12.DAT
- Data_Ion_Channels/81421C13.DAT
- Data_Ion_Channels/81421C14.DAT
- Data_Ion_Channels/81421C15.DAT
- Data_Ion_Channels/81421C16.DAT
- Data_Ion_Channels/81421C17.DAT
- Data_Ion_Channels/81421C18.DAT
- Data_Ion_Channels/81421C19.DAT
- Data_Ion_Channels/81421C20.DAT
- Data_Ion_Channels/81421C21.DAT
- Data_Ion_Channels/81421C22.DAT
- Data_Ion_Channels/81526C10.DAT
- Data_Ion_Channels/81526C11.DAT
- Data_Ion_Channels/81526C12.DAT
- Data_Ion_Channels/81526C13.DAT
- Data_Ion_Channels/81526C14.DAT
- Data_Ion_Channels/91426C06.DAT
- Data_Ion_Channels/91426C07.DAT
- Data_Ion_Channels/91426C08.DAT
- Data_Ion_Channels/91426C09.DAT
- Data_Ion_Channels/91426C10.DAT
- Data_Ion_Channels/91507C17.DAT
- Data_Ion_Channels/91507C18.DAT
- Data_Ion_Channels/91507C19.DAT
- Data_Ion_Channels/91507C20.DAT
- Data_Ion_Channels/91507C21.DAT
- Data_Ion_Channels/91510C07.DAT
- Data_Ion_Channels/91510C08.DAT
- Data_Ion_Channels/91510C09.DAT
- Data_Ion_Channels/91510C10.DAT
- Data_Ion_Channels/91510C11.DAT
- Data_Ion_Channels/91513C10.DAT
- Data_Ion_Channels/91513C11.DAT
- Data_Ion_Channels/91513C12.DAT
- Data_Ion_Channels/91513C13.DAT
- Data_Ion_Channels/91513C14.DAT
- Data_Ion_Channels/91513C24.DAT
- Data_Ion_Channels/91513C25.DAT
- Data_Ion_Channels/91513C26.DAT
- Data_Ion_Channels/91513C27.DAT
- Data_Ion_Channels/91513C28.DAT
- Data_Ion_Channels/91513C29.DAT
- Data_Ion_Channels/91513C30.DAT
- Data_Ion_Channels/91513C31.DAT
- Data_Ion_Channels/91513C32.DAT
- Data_Ion_Channels/91513C33.DAT
- Data_Ion_Channels/91513C34.DAT
- Data_Ion_Channels/91513C35.DAT
- Data_Ion_Channels/91513C36.DAT
- Data_Ion_Channels/91513C37.DAT
- Data_Ion_Channels/91513C38.DAT
- Data_Ion_Channels/91513C39.DAT
- Data_Ion_Channels/91513C40.DAT
- Data_Ion_Channels/91513C41.DAT
- Data_Ion_Channels/91513C42.DAT
- Data_Ion_Channels/91513C43.DAT
- Data_Ion_Channels/91513C44.DAT
- Data_Ion_Channels/91513C45.DAT
- Data_Ion_Channels/91513C46.DAT
- Data_Ion_Channels/91513C47.DAT
- Data_Ion_Channels/91513C48.DAT
- Data_Ion_Channels/ICU_31426.ods
- Data_Ion_Channels/ICU_31426.txt
- Data_Ion_Channels/ICU_31612.ods
- Data_Ion_Channels/ICU_31612.txt
- Data_Ion_Channels/ICU_41523.ods
- Data_Ion_Channels/ICU_41523.txt
- Data_Ion_Channels/ICU_41612.ods
- Data_Ion_Channels/ICU_41612.txt
- Data_Ion_Channels/ICU_61426.ods
- Data_Ion_Channels/ICU_61426.txt
- Data_Ion_Channels/ICU_71425.ods
- Data_Ion_Channels/ICU_71425.txt
- Data_Ion_Channels/ICU_81526.ods
- Data_Ion_Channels/ICU_81526.txt
- Data_Ion_Channels/ICU_91426.ods
- Data_Ion_Channels/ICU_91426.txt
- Data_Ion_Channels/ICU_91507.ods
- Data_Ion_Channels/ICU_91507.txt
- Data_Ion_Channels/ICU_91510.ods
- Data_Ion_Channels/ICU_91510.txt
- Data_Ion_Channels/ICU_91513.ods
- Data_Ion_Channels/ICU_91513.txt
- Data_Ion_Channels/ICU_91513nif.ods
- Data_Ion_Channels/ICU_91513nif.txt
- Data_Ion_Channels/ICY_100nMnif.ods
- Data_Ion_Channels/ICY_100nMnif.txt
- Data_Ion_Channels/ICY_10nMnif.ods
- Data_Ion_Channels/ICY_10nMnif.txt
- Data_Ion_Channels/ICY_10uMnif.ods
- Data_Ion_Channels/ICY_10uMnif.txt
- Data_Ion_Channels/ICY_1uMnif.ods
- Data_Ion_Channels/ICY_1uMnif.txt
- Data_Ion_Channels/ICY_25uMnif.ods
- Data_Ion_Channels/ICY_25uMnif.txt
- Data_Ion_Channels/ICY_31426.ods
- Data_Ion_Channels/ICY_31426.txt
- Data_Ion_Channels/ICY_31612.ods
- Data_Ion_Channels/ICY_31612.txt
- Data_Ion_Channels/ICY_41523.ods
- Data_Ion_Channels/ICY_41523.txt
- Data_Ion_Channels/ICY_41612.ods
- Data_Ion_Channels/ICY_41612.txt
- Data_Ion_Channels/ICY_61426.ods
- Data_Ion_Channels/ICY_61426.txt
- Data_Ion_Channels/ICY_71425.ods
- Data_Ion_Channels/ICY_71425.txt
- Data_Ion_Channels/ICY_81526.ods
- Data_Ion_Channels/ICY_81526.txt
- Data_Ion_Channels/ICY_91426.ods
- Data_Ion_Channels/ICY_91426.txt
- Data_Ion_Channels/ICY_91507.ods
- Data_Ion_Channels/ICY_91507.txt
- Data_Ion_Channels/ICY_91510.ods
- Data_Ion_Channels/ICY_91510.txt
- Data_Ion_Channels/ICY_91513.ods
- Data_Ion_Channels/ICY_91513.txt
- Data_Ion_Channels/ICY_91513nif.ods
- Data_Ion_Channels/ICY_91513nif.txt
- Data_Ion_Channels/ICY_all.ods
- Data_Ion_Channels/ICY_all.txt
- Data_Ion_Channels/ICY_nonif.ods
- Data_Ion_Channels/ICY_nonif.txt
- Data_mGluR22AR/Mmglu2R.mat
- Data_mGluR22AR/Mmglu2R2A13.mat
- Data_mGluR22AR/Mmgu2R2A11.mat
