# Supplementary material for: Elucidation of molecular kinetic schemes from macroscopic traces using system identification
Source: PLoS Comput Biol. 2017 Feb 13;13(2):e1005376. doi: 10.1371/journal.pcbi.1005376 (PMC5330533; doi:10.1371/journal.pcbi.1005376)
Supplement: S1 Data — (1) L-type calcium ion-channel current elicited by voltage steps from -90 to 0 mV, first in the absence of nifedipine, and after addition of nifedipine at 100 nM and 1 μM concentration. (2) G-protein sensitive ion-channel (GIRK4*) current traces elicited by a step in LY379268 concentration from 0 to 1 μM. (ZIP) [file pcbi.1005376.s004.zip › Data_Ion_Channels/ICU_31426.txt]

0	-92.77	-92.72	-92.63	-92.58	-92.68
6.06	-92.77	-92.53	-92.63	-92.77	-92.72
12.12	-92.63	-92.77	-92.58	-92.63	-92.87
18.18	-92.53	-92.63	-92.68	-92.82	-92.72
24.24	-92.53	-92.68	-92.68	-92.77	-92.58
30.3	-92.68	-92.63	-92.87	-92.63	-92.58
36.36	-92.58	-92.72	-92.63	-92.68	-92.63
42.42	-92.82	-92.68	-92.77	-92.68	-92.72
48.48	-92.53	-92.92	-92.87	-92.63	-92.63
54.54	-92.72	-92.68	-92.82	-92.72	-92.63
60.6	-92.72	-92.77	-92.68	-92.63	-92.63
66.66	-92.82	-92.58	-92.63	-92.58	-92.72
72.72	-92.63	-92.68	-92.68	-92.77	-92.68
78.78	-92.53	-92.68	-92.72	-92.58	-92.72
84.84	-92.68	-92.68	-92.43	-92.82	-92.77
90.9	-92.77	-92.58	-92.63	-92.68	-92.63
96.96	-92.53	-92.68	-92.58	-92.63	-92.68
103.02	-92.77	-92.63	-92.77	-92.68	-92.77
109.08	-92.87	-92.63	-92.63	-92.72	-92.72
115.14	-92.63	-92.63	-92.68	-92.53	-92.63
121.2	-92.77	-92.72	-92.68	-92.53	-92.58
127.26	-92.63	-92.58	-92.82	-92.48	-92.68
133.32	-92.72	-92.68	-92.77	-92.77	-92.77
139.38	-92.63	-92.68	-92.63	-92.68	-92.77
145.44	-92.77	-92.68	-92.63	-92.68	-92.63
151.5	-92.58	-92.63	-92.68	-92.68	-92.92
157.56	-92.68	-92.77	-92.63	-92.72	-92.63
163.62	-92.53	-92.58	-92.58	-92.68	-92.63
169.68	-92.68	-92.72	-92.77	-92.77	-92.72
175.74	-92.53	-92.77	-92.68	-92.58	-92.72
181.8	-92.58	-92.72	-92.58	-92.68	-92.63
187.86	-92.72	-92.68	-92.68	-92.63	-92.63
193.92	-92.58	-92.72	-92.48	-92.68	-92.58
199.98	-92.58	-92.58	-92.68	-92.58	-92.72
206.04	-92.63	-92.68	-92.72	-92.77	-92.77
212.1	-92.82	-92.53	-92.77	-92.72	-92.63
218.16	-92.72	-92.77	-92.72	-92.72	-92.68
224.22	-92.58	-92.77	-92.68	-92.72	-92.68
230.28	-92.68	-92.72	-92.77	-92.68	-92.72
236.34	-92.63	-92.72	-92.87	-92.72	-92.68
242.4	-92.68	-92.58	-92.77	-92.68	-92.63
248.46	-92.72	-92.63	-92.63	-92.58	-92.72
254.52	-92.77	-92.58	-92.72	-92.53	-92.63
260.58	-92.77	-92.63	-92.68	-92.68	-92.68
266.64	-92.58	-92.77	-92.63	-92.68	-92.68
272.7	-92.72	-92.72	-92.58	-92.63	-92.77
278.76	-92.63	-92.87	-92.63	-92.58	-92.68
284.82	-92.63	-92.72	-92.77	-92.72	-92.14
290.88	-92.68	-92.68	-92.68	-92.72	-92.63
296.94	-92.63	-92.68	-92.68	-92.68	-92.68
303	-92.58	-92.68	-92.72	-92.63	-92.68
309.06	-92.72	-92.68	-92.82	-92.77	-92.58
315.12	-92.77	-92.63	-92.77	-92.63	-92.58
321.18	-92.72	-92.72	-92.63	-92.68	-92.68
327.24	-92.63	-92.63	-92.77	-92.63	-92.58
333.3	-92.53	-92.82	-92.82	-92.58	-92.68
339.36	-92.68	-92.68	-92.72	-92.77	-92.77
345.42	-92.68	-92.72	-92.58	-92.63	-92.68
351.48	-92.63	-92.63	-92.63	-92.77	-92.82
357.54	-92.58	-92.63	-92.77	-92.68	-92.77
363.6	-92.58	-92.68	-92.63	-92.24	-92.53
369.66	-92.53	-92.72	-92.58	-92.63	-92.68
375.72	-92.82	-92.63	-92.72	-92.72	-92.72
381.78	-92.58	-92.68	-92.58	-92.63	-92.72
387.84	-92.58	-92.68	-92.58	-92.68	-92.58
393.9	-92.53	-92.87	-92.53	-92.63	-92.58
399.96	-92.82	-92.38	-92.72	-92.72	-92.72
406.02	-92.53	-92.77	-92.77	-92.72	-92.63
412.08	-92.68	-92.58	-92.58	-92.77	-92.58
418.14	-92.77	-92.63	-92.68	-92.77	-92.72
424.2	-92.53	-92.68	-92.82	-92.68	-92.72
430.26	-92.72	-92.72	-92.72	-92.77	-92.53
436.32	-92.63	-92.63	-92.68	-92.82	-92.72
442.38	-92.68	-92.72	-92.72	-92.63	-92.63
448.44	-92.63	-92.68	-92.68	-92.58	-92.68
454.5	-92.72	-92.72	-92.77	-92.68	-92.82
460.56	-92.58	-92.53	-92.63	-92.72	-92.53
466.62	-92.63	-92.72	-92.63	-92.63	-92.58
472.68	-92.68	-92.72	-92.72	-92.63	-92.77
478.74	-92.82	-92.63	-92.63	-92.68	-92.82
484.8	-92.58	-92.68	-92.72	-92.77	-92.58
490.86	-92.68	-92.82	-92.72	-92.63	-92.63
496.92	-92.48	-92.68	-92.58	-92.77	-92.77
502.98	-92.72	-92.58	-92.68	-92.68	-92.63
509.04	-92.63	-92.63	-92.58	-92.72	-92.68
515.1	-92.58	-92.63	-92.77	-92.72	-92.72
521.16	-92.53	-92.72	-92.82	-92.58	-92.72
527.22	-5.27	-5.13	-5.37	-4.98	-5.13
533.28	0.1	0.05	0.15	-0.15	0.2
539.34	1.17	1.32	1.61	1.12	1.27
545.4	2.15	2.2	2.2	2.1	2.05
551.46	2.59	2.54	2.64	2.34	2.73
557.52	2.73	3.08	2.98	2.88	3.03
563.58	3.08	3.22	3.27	3.22	3.13
569.64	3.27	3.37	3.47	3.27	3.32
575.7	3.32	3.61	3.61	3.56	3.66
581.76	3.61	3.76	3.76	3.56	3.66
587.82	3.61	3.81	3.86	3.61	3.91
593.88	3.61	3.86	3.91	3.86	3.86
599.94	3.66	3.91	4.05	3.76	3.86
606	3.71	3.86	3.91	3.71	4
612.06	3.81	3.91	4.1	4.05	4.1
618.12	3.86	4.05	4.1	3.91	4.1
624.18	3.91	3.91	4.2	4.05	3.91
630.24	3.91	4.2	4.3	4.05	4
636.3	3.91	4.2	4.05	3.96	4.1
642.36	4.2	4.1	4.2	4.15	4.2
648.42	4	4.35	4.35	4.15	4.2
654.48	3.96	4.2	4.39	4.15	4.1
660.54	4.05	4.25	4.35	4.15	4.2
666.6	3.96	4.25	4.15	4.25	4.2
672.66	3.96	4.2	4.35	4.1	4.39
678.72	4.15	4.39	4.35	4.3	4.39
684.78	4.15	4.35	4.35	4.25	4.25
690.84	4.1	4.54	4.49	4.2	4.25
696.9	4.3	4.35	4.39	4.3	4.35
702.96	4.2	4.3	4.44	4.2	4.3
709.02	4.2	4.39	4.35	4.44	4.2
715.08	4.3	4.35	4.59	4.3	4.39
721.14	4.25	4.35	4.49	4.39	4.39
727.2	4.25	4.49	4.39	4.44	4.44
733.26	4.25	4.3	4.49	4.35	4.35
739.32	4.25	4.39	4.49	4.3	4.44
745.38	4.3	4.49	4.69	4.39	4.49
751.44	4.35	4.44	4.59	4.44	4.39
757.5	4.25	4.69	4.44	4.25	4.44
763.56	4.3	4.49	4.49	4.49	4.44
769.62	4.3	4.39	4.44	4.54	4.49
775.68	4.25	4.64	4.59	4.49	4.64
781.74	4.49	4.44	4.59	4.44	4.54
787.8	4.25	4.64	4.49	4.35	4.3
793.86	4.25	4.64	4.69	4.44	4.39
799.92	4.35	4.69	4.54	4.49	4.49
805.98	4.3	4.44	4.35	4.44	4.35
812.04	4.3	4.54	4.35	4.3	4.49
818.1	4.35	4.59	4.54	4.49	4.54
824.16	4.3	4.59	4.49	4.69	4.49
830.22	4.35	4.49	4.74	4.49	4.59
836.28	4.49	4.49	4.69	4.59	4.69
842.34	4.35	4.69	4.69	4.49	4.69
848.4	4.35	4.69	4.64	4.64	4.49
854.46	4.3	4.49	4.64	4.49	4.49
860.52	4.35	4.69	4.64	4.49	4.69
866.58	4.39	4.54	4.64	4.49	4.49
872.64	4.39	4.64	4.69	4.49	4.54
878.7	4.39	4.69	4.69	4.69	4.49
884.76	4.35	4.54	4.64	4.44	4.64
890.82	4.44	4.49	4.64	4.59	4.69
896.88	4.44	4.59	4.74	4.59	4.69
902.94	4.59	4.79	4.69	4.49	4.69
909	4.49	4.69	4.69	4.59	4.49
915.06	4.39	4.69	4.64	4.79	4.54
921.12	4.39	4.69	4.69	4.44	4.69
927.18	4.39	4.54	4.79	4.54	4.54
933.24	4.49	4.69	4.59	4.64	4.59
939.3	4.39	4.69	4.49	4.49	4.74
945.36	4.39	4.69	4.59	4.59	4.44
951.42	4.35	4.69	4.54	4.49	4.49
957.48	4.54	4.69	4.59	4.49	4.69
963.54	4.39	4.69	4.64	4.69	4.69
969.6	4.54	4.49	4.54	4.69	4.59
975.66	4.35	4.74	4.74	4.69	4.69
981.72	4.64	4.69	4.74	4.69	4.64
987.78	4.44	4.59	4.59	4.69	4.69
993.84	4.59	4.83	4.69	4.49	4.69
999.9	4.54	4.64	4.69	4.54	4.59
1005.96	4.35	4.64	4.59	4.64	4.64
1012.02	4.49	4.59	4.74	4.59	4.64
1018.08	4.59	4.59	4.69	4.69	4.69
1024.14	4.49	4.69	4.69	4.64	4.54
1030.2	4.49	4.69	4.79	4.69	4.79
1036.26	4.39	4.69	4.74	4.59	4.79
1042.32	4.54	4.79	4.69	4.64	4.69
1048.38	4.49	4.59	4.69	4.59	4.54
1054.44	4.54	4.59	4.59	4.79	4.69
1060.5	4.44	4.69	4.69	4.59	4.69
1066.56	4.54	4.59	4.79	4.74	4.49
1072.62	4.44	4.74	4.69	4.64	4.64
1078.68	4.54	4.59	4.79	4.59	4.59
1084.74	4.44	4.64	4.69	4.64	4.59
1090.8	4.39	4.64	4.93	4.69	4.74
1096.86	4.49	4.74	4.83	4.69	4.69
1102.92	4.54	4.64	4.74	4.69	4.69
1108.98	4.64	4.49	4.64	4.64	4.74
1115.04	4.39	4.79	4.79	4.64	4.79
1121.1	4.49	4.69	4.59	4.54	4.64
1127.16	4.64	4.59	4.83	4.64	4.79
1133.22	4.54	4.59	4.83	4.64	4.69
1139.28	4.54	4.59	4.69	4.69	4.59
1145.34	4.44	4.74	4.74	4.59	4.54
1151.4	4.59	4.59	4.69	4.59	4.69
1157.46	4.49	4.69	4.79	4.59	4.59
1163.52	4.49	4.59	4.74	4.54	4.69
1169.58	4.49	4.74	4.59	4.64	4.74
1175.64	4.49	4.59	4.64	4.69	4.69
1181.7	4.54	4.64	4.69	4.74	4.69
1187.76	4.49	4.44	4.74	4.59	4.74
1193.82	4.39	4.79	4.74	4.59	4.74
1199.88	4.49	4.69	4.88	4.54	4.64
1205.94	4.44	4.49	4.69	4.69	4.54
1212	4.39	4.59	5.18	4.59	4.64
1218.06	4.54	4.64	4.64	4.69	4.64
1224.12	4.39	4.69	4.69	4.74	4.49
1230.18	4.54	4.74	4.83	4.64	4.74
1236.24	4.64	4.69	4.79	4.64	4.59
1242.3	4.39	4.74	4.49	4.59	4.69
1248.36	4.54	4.64	4.79	4.54	4.79
1254.42	4.59	4.79	4.79	4.64	4.69
1260.48	4.49	4.79	4.83	4.74	4.64
1266.54	4.44	4.69	4.69	4.74	4.54
1272.6	4.59	4.64	4.69	4.64	4.69
1278.66	4.44	4.54	4.79	4.79	4.74
1284.72	4.54	4.74	4.83	4.59	4.59
1290.78	4.54	4.54	4.88	4.64	4.64
1296.84	4.39	4.54	4.83	4.44	4.64
1302.9	4.59	4.69	4.59	4.64	4.59
1308.96	4.49	4.74	4.69	4.64	4.69
1315.02	4.54	4.74	4.69	4.59	4.79
1321.08	4.44	4.79	4.69	4.59	4.74
1327.14	4.39	4.69	4.79	4.79	4.59
1333.2	4.54	4.69	4.74	4.69	4.64
1339.26	4.49	4.69	4.64	4.69	4.74
1345.32	4.64	4.59	4.69	4.59	4.59
1351.38	4.35	4.79	4.54	4.49	4.74
1357.44	4.39	4.54	4.74	4.64	4.74
1363.5	4.49	4.59	4.83	4.59	4.64
1369.56	4.59	4.59	4.69	4.54	4.59
1375.62	4.49	4.64	4.59	4.64	4.64
1381.68	4.39	4.88	4.69	4.74	4.69
1387.74	4.54	4.64	4.64	4.64	4.59
1393.8	4.49	4.69	4.74	4.49	4.79
1399.86	4.54	4.49	4.59	4.59	4.74
1405.92	4.35	4.49	4.54	4.74	4.64
1411.98	4.44	4.54	4.69	4.64	4.74
1418.04	4.54	4.64	4.69	4.59	4.69
1424.1	4.59	4.69	4.64	4.59	4.64
1430.16	4.49	4.64	4.69	4.64	4.69
1436.22	4.44	4.54	4.74	4.54	4.74
1442.28	4.49	4.83	4.54	4.59	4.83
1448.34	4.54	4.64	4.69	4.49	4.64
1454.4	4.49	4.69	4.59	4.69	4.69
1460.46	4.39	4.59	4.64	4.69	4.69
1466.52	4.49	4.79	4.69	4.59	4.54
1472.58	4.44	4.59	4.69	4.69	4.69
1478.64	4.44	4.69	4.64	4.69	4.59
1484.7	4.49	4.54	4.49	4.69	4.59
1490.76	4.39	4.54	4.64	4.49	4.69
1496.82	4.54	4.59	4.59	4.69	4.49
1502.88	4.49	4.64	4.74	4.69	4.83
1508.94	4.49	4.39	4.74	4.59	4.74
1515	4.44	4.74	4.64	4.54	4.64
1521.06	4.35	4.64	4.64	4.64	4.74
1527.12	4.49	4.69	4.69	4.54	4.69
1533.18	4.54	4.64	4.74	4.64	4.59
1539.24	4.49	4.64	4.69	4.69	4.59
1545.3	4.49	4.59	4.69	4.64	4.74
1551.36	4.49	4.64	4.69	4.64	4.69
1557.42	4.3	4.69	4.74	4.59	4.69
1563.48	4.44	4.69	4.69	4.49	4.64
1569.54	4.49	4.54	4.74	4.69	4.59
1575.6	4.44	4.59	4.69	4.83	4.69
1581.66	4.44	4.59	4.69	4.59	4.69
1587.72	4.39	4.59	4.69	4.59	4.74
1593.78	4.49	4.59	4.83	4.54	4.69
1599.84	4.49	4.59	4.64	4.49	4.74
1605.9	4.59	4.69	4.74	4.59	4.64
1611.96	4.44	4.49	4.74	4.49	4.49
1618.02	4.49	4.54	4.59	4.49	4.69
1624.08	4.49	4.64	4.69	4.69	4.79
1630.14	4.49	4.64	4.59	4.44	4.69
1636.2	4.64	4.59	4.74	4.49	4.64
1642.26	4.49	4.59	4.59	4.49	4.79
1648.32	4.44	4.69	4.54	4.69	4.64
1654.38	4.35	4.59	4.59	4.69	4.69
1660.44	4.49	4.49	4.74	4.59	4.59
1666.5	4.49	4.54	4.54	4.44	4.59
1672.56	4.39	4.59	4.64	4.69	4.59
1678.62	4.49	4.64	4.59	4.59	4.69
1684.68	4.49	4.64	4.64	4.54	4.35
1690.74	4.59	4.44	4.59	4.59	4.49
1696.8	4.49	4.64	4.59	4.59	4.64
1702.86	4.44	4.59	4.64	4.49	4.59
1708.92	4.59	4.69	4.69	4.64	4.69
1714.98	4.54	4.39	4.59	4.54	4.49
1721.04	4.44	4.69	4.69	4.44	4.59
1727.1	4.35	4.69	4.69	4.59	4.74
1733.16	4.64	4.69	4.69	4.44	4.64
1739.22	4.39	4.54	4.69	4.49	4.54
1745.28	4.49	4.49	4.69	4.64	4.64
1751.34	4.44	4.64	4.64	4.54	4.64
1757.4	4.54	4.59	4.64	4.64	4.69
1763.46	4.49	4.44	4.44	4.64	4.69
1769.52	4.64	4.64	4.64	4.44	4.49
1775.58	4.44	4.49	4.49	4.54	4.69
1781.64	4.44	4.49	4.49	4.64	4.49
1787.7	4.54	4.59	4.59	4.59	4.59
1793.76	4.39	4.69	4.64	4.59	4.69
1799.82	4.59	4.49	4.49	4.54	4.54
1805.88	4.44	4.44	4.64	4.59	4.54
1811.94	4.35	4.64	4.74	4.64	4.59
1818	4.54	4.59	4.64	4.59	4.69
1824.06	4.44	4.44	4.59	4.59	4.49
1830.12	4.39	4.59	4.49	4.69	4.69
1836.18	4.54	4.35	4.69	4.3	4.59
1842.24	4.35	4.69	4.54	4.59	4.54
1848.3	4.3	4.35	4.64	4.49	4.59
1854.36	4.59	4.54	4.49	4.59	4.69
1860.42	4.35	4.69	4.69	4.54	4.54
1866.48	4.3	4.49	4.64	4.49	4.49
1872.54	4.39	4.49	4.59	4.44	4.49
1878.6	4.39	4.35	4.54	4.44	4.49
1884.66	4.44	4.54	4.49	4.44	4.64
1890.72	4.44	4.49	4.49	4.64	4.64
1896.78	4.39	4.69	4.54	4.49	4.59
1902.84	4.3	4.59	4.44	4.54	4.49
1908.9	4.44	4.49	4.49	4.49	4.59
1914.96	4.59	4.44	4.59	4.59	4.69
1921.02	4.44	4.3	4.69	4.39	4.49
1927.08	4.35	4.64	4.69	4.69	4.59
1933.14	4.25	4.44	4.74	4.59	4.44
1939.2	4.35	4.59	4.49	4.64	4.49
1945.26	4.35	4.49	4.49	4.59	4.59
1951.32	4.39	4.44	4.54	4.39	4.44
1957.38	4.3	4.49	4.59	4.35	4.44
1963.44	4.49	4.35	4.98	4.44	4.59
1969.5	4.49	4.39	4.39	4.69	4.44
1975.56	4.35	4.49	4.49	4.54	4.64
1981.62	4.54	4.49	4.44	4.39	4.59
1987.68	4.25	4.49	4.49	4.44	4.64
1993.74	4.39	4.44	4.49	4.49	4.59
1999.8	4.44	4.49	4.69	4.3	4.54
2005.86	4.49	4.49	4.59	4.49	4.49
2011.92	4.25	4.44	4.44	4.49	4.54
2017.98	4.39	4.35	4.39	4.49	4.64
2024.04	4.3	4.44	4.54	4.49	4.44
2030.1	4.35	4.44	4.49	4.39	4.59
2036.16	4.35	4.54	4.49	4.44	4.54
2042.22	4.3	4.49	4.49	4.35	4.69
2048.28	4.3	4.39	4.39	4.54	4.49
2054.34	4.3	4.49	4.59	4.35	4.44
2060.4	4.25	4.44	4.39	4.49	4.59
2066.46	4.15	4.44	4.54	4.54	4.44
2072.52	4.3	4.39	4.59	4.49	4.3
2078.58	4.44	4.44	4.39	4.49	4.54
2084.64	4.49	4.35	4.49	4.49	4.54
2090.7	4.35	4.49	4.64	4.39	4.49
2096.76	4.15	4.3	4.59	4.44	4.49
2102.82	4.3	4.44	4.49	4.44	4.49
2108.88	4.3	4.59	4.44	4.35	4.59
2114.94	4.49	4.44	4.44	4.64	4.69
2121	4.15	4.49	4.49	4.49	4.35
2127.06	4.3	4.49	4.39	4.59	4.59
2133.12	4.35	4.44	4.39	4.39	4.49
2139.18	4.25	4.39	4.49	4.54	4.49
2145.24	4.35	4.39	4.64	4.44	4.44
2151.3	4.3	4.44	4.54	4.35	4.49
2157.36	4.35	4.59	4.49	4.49	4.49
2163.42	4.35	4.44	4.54	4.25	4.59
2169.48	4.35	4.3	4.49	4.44	4.69
2175.54	4.2	4.39	4.54	4.44	4.44
2181.6	4.35	4.49	4.54	4.49	4.44
2187.66	4.25	4.44	4.49	4.44	4.59
2193.72	4.25	4.35	4.54	4.44	4.44
2199.78	4.35	4.44	4.54	4.44	4.54
2205.84	4.3	4.44	4.49	4.25	4.3
2211.9	4.15	4.49	4.54	4.49	4.59
2217.96	4.3	4.39	4.54	4.3	4.49
2224.02	4.35	4.49	4.44	4.44	4.49
2230.08	4.25	4.64	4.49	4.44	4.49
2236.14	4.39	4.35	4.44	4.49	4.44
2242.2	4.3	4.35	4.44	4.2	4.49
2248.26	4.3	4.39	4.39	4.54	4.49
2254.32	4.35	4.59	4.44	4.39	4.54
2260.38	4.3	4.39	4.49	4.49	4.49
2266.44	4.1	4.3	4.49	4.35	4.39
2272.5	4.3	4.39	4.44	4.49	4.49
2278.56	4.3	4.39	4.44	4.39	4.44
2284.62	4.3	4.39	4.44	4.49	4.49
2290.68	4.25	4.35	4.35	4.3	4.49
2296.74	4.25	4.44	4.35	4.49	4.49
2302.8	4.25	4.44	4.54	4.35	4.54
2308.86	4.25	4.3	4.49	4.39	4.49
2314.92	4.35	4.44	4.39	4.44	4.35
2320.98	4.3	4.49	4.39	4.49	4.49
2327.04	4.39	4.44	4.49	4.25	4.59
2333.1	4.3	4.39	4.44	4.39	4.35
2339.16	4.25	4.49	4.35	4.39	4.3
2345.22	4.3	4.3	4.35	4.44	4.44
2351.28	4.39	4.39	4.35	4.44	4.35
2357.34	4.3	4.39	4.3	4.49	4.44
2363.4	4.25	4.3	4.49	4.39	4.44
2369.46	4.2	4.25	4.44	4.39	4.39
2375.52	4.1	4.49	4.44	4.39	4.49
2381.58	4.3	4.3	4.35	4.44	4.44
2387.64	4.3	4.3	4.35	4.44	4.35
2393.7	4.25	4.3	4.49	4.2	4.35
2399.76	4.3	4.35	4.44	4.44	4.39
2405.82	4	4.25	4.44	4.39	4.39
2411.88	4.3	4.25	4.35	4.35	4.39
2417.94	4.2	4.49	4.35	4.39	4.39
2424	4.3	4.35	4.49	4.39	4.3
2430.06	4.15	4.3	4.44	4.3	4.35
2436.12	4.25	4.3	4.35	4.35	4.49
2442.18	4.25	4.35	4.2	4.49	4.44
2448.24	4.25	4.39	4.39	4.44	4.35
2454.3	4.25	4.35	4.39	4.35	4.35
2460.36	4.25	4.49	4.44	4.3	4.49
2466.42	4.3	4.39	4.35	4.3	4.1
2472.48	4.1	4.25	4.25	4.44	4.44
2478.54	4.25	4.3	4.39	4.39	4.2
2484.6	4.15	4.39	4.39	4.25	4.44
2490.66	4.15	4.1	4.3	4.3	4.3
2496.72	4.3	4.15	4.35	4.25	4.35
2502.78	4.25	4.35	4.25	4.35	4.35
2508.84	4.25	4.35	4.35	4.44	4.39
2514.9	4.15	4.3	4.39	4.44	4.44
2520.96	4.1	4.35	4.44	4.3	4.3
2527.02	4.15	4.2	4.44	4.39	4.35
2533.08	4.39	4.44	4.25	4.35	4.49
2539.14	4.15	4.35	4.3	4.25	4.25
2545.2	4.15	4.35	4.39	4.3	4.49
2551.26	4.25	4.25	4.25	4.25	4.3
2557.32	4.15	4.15	4.49	4.3	4.35
2563.38	4.25	4.3	4.35	4.35	4.35
2569.44	4.25	4.25	4.35	4.25	4.25
2575.5	4.05	4.25	4.35	4.35	4.44
2581.56	4.3	4.44	4.2	4.35	4.39
2587.62	4.2	4.35	4.3	4.15	4.25
2593.68	4.15	4.3	4.25	4.35	4.39
2599.74	4.2	4.44	4.39	4.35	4.3
2605.8	4.1	4.25	4.44	4.25	4.25
2611.86	3.96	4.25	4.25	4.35	4.35
2617.92	4.2	4.3	4.35	4.25	4.35
2623.98	4	4.25	4.3	4.2	4.3
2630.04	4.15	4.3	4.3	4.3	4.39
2636.1	4.1	4.25	4.44	4.2	4.39
2642.16	4.1	4.25	4.2	4.2	4.25
2648.22	4.25	4.2	4.3	4.2	4.25
2654.28	4.05	4.15	4.3	4.2	4.35
2660.34	4.2	4.3	4.39	4.25	4.25
2666.4	4	4.39	4.3	4.1	4.3
2672.46	4.1	4.39	4.25	4.25	4.44
2678.52	4.2	4.25	4.3	4.3	4.49
2684.58	4.05	4.3	4.3	4.3	4.39
2690.64	4.2	4.05	4.25	4.2	4.25
2696.7	4.2	4.35	4.35	4.2	4.25
2702.76	4.05	4.25	4.1	4.05	4.15
2708.82	4.05	4.35	4.15	4.2	4.2
2714.88	4.05	4.3	4.2	4.3	4.35
2720.94	4.2	4.2	4.3	4.25	4.44
2727	4.1	4.25	4.3	4.3	4.3
2733.06	4.2	4.44	4.35	4.3	4.3
2739.12	4	4.2	4.35	4.3	4.25
2745.18	4	4.25	4.3	4.25	4.25
2751.24	4.2	4.3	4.3	4.1	4.35
2757.3	4.1	4.15	4.3	4.2	4.25
2763.36	4.05	4.2	4.15	4.15	4.1
2769.42	4.05	4.3	4.25	4.15	4.2
2775.48	4.15	4.25	4.2	3.96	4.2
2781.54	3.96	4.3	4.3	4.25	4.25
2787.6	4	4.2	4.25	4.1	4.69
2793.66	4.1	4.25	4.25	4.25	4.3
2799.72	4.05	4.3	4.05	4.2	4.25
2805.78	4.1	4.2	4.1	4	4.2
2811.84	3.91	4.2	4.1	4.25	4.44
2817.9	4.2	4.15	4.05	4.1	4.3
2823.96	4.25	4.2	4.3	4.15	4.05
2830.02	4.05	4.2	4.3	4.15	4.05
2836.08	4.15	4.1	4.3	4.05	4.25
2842.14	4.05	4.1	4.2	4.25	4.25
2848.2	4.05	4.25	4.3	4.3	4.25
2854.26	4	4.2	4.3	4.2	4.25
2860.32	4.1	4.05	4.25	4.05	4.3
2866.38	4.05	4.25	4.25	4.3	4.05
2872.44	4.05	4.2	4.25	3.96	4.05
2878.5	4.1	4.15	4.3	4.1	4.25
2884.56	4.25	4.1	4.15	4.1	4.15
2890.62	3.96	4	4.2	4	4.3
2896.68	3.91	4.2	4.25	4.25	4.2
2902.74	4.25	4.1	4.49	4.1	4.1
2908.8	4.1	4.1	4.25	4.1	4.25
2914.86	4.1	4.25	4.25	4.3	4.25
2920.92	4	4.1	4.3	4.05	4.25
2926.98	4	4.2	4.05	4.15	4.25
2933.04	4.1	4.1	4.2	4.05	4.25
2939.1	4.05	4.2	4.25	4.2	4.05
2945.16	3.96	4.05	4.3	4.1	4.2
2951.22	4.05	4	4.15	4.2	4.05
2957.28	4.05	4.25	4.15	3.96	4.25
2963.34	4	4.1	4.1	4.25	4.25
2969.4	4.05	4.05	4.2	4.1	4.25
2975.46	4.05	4.15	4.1	4.1	4.2
2981.52	4.05	4.2	4.25	4.1	4.15
2987.58	4	4.05	4.25	4.2	4.25
2993.64	3.91	4.25	4.2	4.1	4.3
2999.7	4.05	4.05	4.3	4.15	3.96
3005.76	3.91	4.3	4.15	4.05	4.25
3011.82	4	4.15	4.1	4.05	4.05
3017.88	3.96	4.15	4.05	3.96	4.2
3023.94	4.05	4.15	4.15	3.96	4.25
3030	3.96	4.05	4.1	4	4.15
3036.06	4.1	4.2	4.05	4.05	4.2
3042.12	4.05	4.15	4.1	4.05	4.05
3048.18	3.96	4.05	4.05	4.05	4.15
3054.24	4	4.2	4.15	4.1	4.25
3060.3	4	4.05	4.05	3.96	4.25
3066.36	4.2	4.15	3.96	4	4.1
3072.42	3.86	4.05	4.05	4.1	4
3078.48	3.86	4.1	4.2	3.91	3.91
3084.54	3.96	4.05	4.1	4.05	4.05
3090.6	3.96	4.05	4.05	4.15	4.15
3096.66	4.05	4.05	4.15	3.86	4.05
3102.72	4.39	4.15	4	4.1	4.15
3108.78	3.96	4.25	4.1	4.1	4.15
3114.84	3.91	4.05	4.1	4	4.25
3120.9	3.86	4.15	4.05	4.05	4.15
3126.96	3.96	4.2	4.15	4.05	4.05
3133.02	3.96	4.1	4.1	4	4
3139.08	4.1	4.2	4.05	4	4.05
3145.14	3.86	4.05	4.2	4.05	4.15
3151.2	3.76	4.05	4	3.91	4.1
3157.26	4.1	3.81	3.96	4.15	4.05
3163.32	3.86	4	4.1	3.91	4.05
3169.38	4.05	4.15	4.1	4	3.96
3175.44	3.86	4.15	4.05	4.05	4.2
3181.5	3.86	4.05	4	4.05	3.91
3187.56	3.96	4.05	4.05	4	4.15
3193.62	3.91	4.1	4.05	3.96	4
3199.68	3.96	3.91	4.2	3.96	4.1
3205.74	3.91	4.05	4.05	3.91	4.05
3211.8	4.05	4.15	3.91	4.1	4.15
3217.86	3.86	4	4.1	3.91	4.2
3223.92	4.05	4.2	4.2	3.96	4
3229.98	3.96	3.96	4.1	4	4.25
3236.04	3.81	3.96	3.86	3.91	4.05
3242.1	3.96	3.96	4.1	4.05	4
3248.16	3.96	4.15	4.15	3.96	4
3254.22	3.91	3.96	4.2	3.91	4.05
3260.28	3.96	4	4.1	4	4.1
3266.34	4.05	4.1	4.1	3.91	3.96
3272.4	3.91	3.91	4.1	4.05	4.44
3278.46	3.81	3.91	4.1	4.1	4.05
3284.52	4	4.05	4.05	4	3.86
3290.58	3.91	3.96	3.96	3.96	4.15
3296.64	4.05	4.05	4.1	3.91	4.05
3302.7	3.96	4	4.05	3.81	4.05
3308.76	3.86	3.96	4.05	3.91	4.05
3314.82	3.96	4	4.05	3.96	3.96
3320.88	3.91	4.1	4.1	3.86	4.1
3326.94	3.76	3.91	4.05	3.96	3.91
3333	3.81	3.96	4.05	3.91	3.91
3339.06	4.05	3.96	4	3.76	3.91
3345.12	3.86	3.96	4.25	4	4.2
3351.18	3.86	3.91	4.1	3.96	3.96
3357.24	4.05	4	4.05	3.96	3.91
3363.3	3.96	3.86	3.91	3.91	4
3369.36	4	3.86	4.05	3.86	3.96
3375.42	3.91	4	4.1	3.86	3.96
3381.48	3.81	4.05	4.05	3.96	4.05
3387.54	3.91	3.91	3.91	3.86	4.05
3393.6	3.71	4	4.15	3.96	4.05
3399.66	3.96	4	4.1	4.05	4.05
3405.72	3.81	3.81	4	3.96	3.91
3411.78	4	3.96	4.1	3.81	4.05
3417.84	3.76	3.76	3.96	3.91	4.05
3423.9	3.81	4.1	3.96	3.86	3.96
3429.96	3.81	3.81	3.86	3.96	3.86
3436.02	3.86	4.05	3.91	3.86	3.96
3442.08	3.96	4.1	4.05	4.05	3.96
3448.14	3.91	4.05	3.96	3.91	3.91
3454.2	3.76	3.96	4.1	3.91	3.96
3460.26	3.81	3.86	4.1	3.71	4.05
3466.32	3.96	4.1	4.25	3.91	3.86
3472.38	3.81	3.91	4.1	3.91	3.81
3478.44	3.81	3.96	4.05	3.91	3.86
3484.5	3.86	3.96	3.91	3.86	3.96
3490.56	3.61	3.96	3.96	4.05	3.91
3496.62	3.96	4.05	4.05	3.86	4
3502.68	3.91	3.81	3.96	3.91	3.96
3508.74	3.81	4.05	4.05	4.1	3.91
3514.8	3.81	3.76	4.15	4	4.05
3520.86	3.61	4	4.05	3.91	3.91
3526.92	3.86	4.05	4.05	3.96	3.86
3532.98	3.81	3.86	4.05	4.1	3.86
3539.04	3.86	4.05	3.96	3.81	3.96
3545.1	3.86	4.05	4.1	3.81	3.96
3551.16	3.71	4	4.1	3.71	4.05
3557.22	3.81	4	4	3.86	3.91
3563.28	3.71	3.91	4	3.91	3.81
3569.34	3.96	4.05	3.81	3.71	3.86
3575.4	3.71	3.96	3.71	3.91	3.96
3581.46	3.91	3.86	3.91	3.96	4.05
3587.52	3.71	4.05	4.05	3.96	3.81
3593.58	3.81	3.96	4.05	4	3.96
3599.64	3.71	3.81	4	3.86	4
3605.7	3.76	3.91	3.96	3.91	3.71
3611.76	3.91	3.86	4	3.91	3.86
3617.82	3.71	3.71	3.96	3.96	3.71
3623.88	3.76	3.91	3.91	3.71	4
3629.94	3.91	3.71	3.86	3.91	4
3636	3.86	4.39	3.96	3.91	3.91
3642.06	3.86	3.86	3.91	3.96	3.96
3648.12	3.76	3.91	4.05	3.91	4
3654.18	3.76	3.96	3.86	3.86	3.96
3660.24	3.76	3.86	4.05	3.81	3.91
3666.3	3.76	4	3.91	3.91	3.81
3672.36	3.71	3.96	3.91	3.96	3.86
3678.42	3.66	3.91	3.91	3.76	3.81
3684.48	3.81	3.91	4	3.91	3.86
3690.54	3.71	3.86	4	3.86	3.91
3696.6	3.81	3.86	3.96	3.86	3.91
3702.66	3.81	3.86	3.96	3.91	3.66
3708.72	3.71	3.81	4	3.86	4.2
3714.78	3.81	4	3.96	3.76	3.86
3720.84	3.71	3.91	3.91	3.81	3.81
3726.9	3.71	3.71	3.96	3.91	3.81
3732.96	3.66	3.86	3.96	3.71	3.86
3739.02	3.86	3.86	3.86	3.91	3.81
3745.08	3.66	3.81	3.91	3.86	3.81
3751.14	3.61	3.86	3.86	3.91	3.81
3757.2	3.81	3.86	3.81	3.96	3.81
3763.26	3.91	3.66	3.86	3.71	3.81
3769.32	3.71	3.81	3.86	3.86	3.81
3775.38	3.81	3.86	3.96	3.71	3.81
3781.44	3.71	4	3.91	3.96	3.81
3787.5	3.61	3.96	3.81	3.86	3.86
3793.56	3.81	3.91	3.86	3.76	4.05
3799.62	3.81	3.96	3.81	3.86	3.71
3805.68	3.66	3.91	3.71	3.96	3.71
3811.74	3.71	4.05	4	3.81	3.81
3817.8	3.66	3.91	3.91	3.71	3.81
3823.86	3.71	3.86	4.05	3.71	3.91
3829.92	3.71	3.86	3.81	3.81	3.81
3835.98	3.81	3.81	3.76	3.81	3.91
3842.04	3.66	3.91	3.66	3.86	3.81
3848.1	3.81	3.86	3.71	3.81	3.91
3854.16	3.66	3.71	3.76	3.86	3.91
3860.22	3.66	3.91	3.91	3.81	3.91
3866.28	3.61	3.81	4.05	3.96	3.81
3872.34	3.71	3.81	3.96	3.56	3.81
3878.4	3.56	3.91	3.91	3.86	3.86
3884.46	3.81	3.91	3.91	3.76	3.81
3890.52	3.71	3.86	4	3.76	4.05
3896.58	3.76	4	4	3.71	3.86
3902.64	3.76	3.81	3.91	3.86	3.91
3908.7	3.81	4	3.96	3.81	3.71
3914.76	3.61	3.71	3.86	3.86	3.91
3920.82	3.66	3.81	3.96	3.81	3.71
3926.88	3.61	3.96	3.86	3.86	3.66
3932.94	3.56	3.66	3.81	3.81	3.86
3939	3.71	3.91	3.91	3.81	3.71
3945.06	3.81	3.86	4	3.76	3.81
3951.12	3.66	3.81	3.86	3.71	3.86
3957.18	3.66	3.86	3.81	3.71	3.71
3963.24	3.56	3.81	3.81	3.86	3.81
3969.3	3.61	3.71	3.91	3.91	3.76
3975.36	3.71	3.81	3.91	3.71	3.96
3981.42	3.66	3.71	3.81	3.76	3.76
3987.48	3.56	3.81	3.81	3.81	3.86
3993.54	3.66	3.71	4	3.81	3.81
3999.6	3.71	3.71	3.91	3.81	3.71
4005.66	3.52	3.71	3.71	3.81	3.91
4011.72	3.71	3.81	3.86	3.76	3.71
4017.78	3.66	3.76	3.86	3.71	3.91
4023.84	3.56	3.71	3.86	3.71	3.81
4029.9	3.61	3.91	3.76	3.81	3.81
4035.96	3.56	3.76	3.86	3.81	3.76
4042.02	3.56	3.91	3.81	3.81	3.81
4048.08	3.66	3.76	3.91	3.91	3.76
4054.14	3.61	3.61	3.81	3.86	3.81
4060.2	3.56	3.91	3.91	3.61	3.71
4066.26	3.56	3.86	3.96	3.76	3.71
4072.32	3.71	3.81	3.86	3.71	3.61
4078.38	3.61	3.86	3.71	3.81	3.66
4084.44	3.71	3.66	3.86	3.71	3.76
4090.5	3.71	3.81	3.81	3.81	3.71
4096.56	3.71	3.76	3.86	3.81	3.91
4102.62	3.66	3.81	3.76	3.96	3.76
4108.68	3.56	3.81	3.76	3.66	3.76
4114.74	3.71	3.81	3.71	3.76	3.86
4120.8	3.66	3.76	3.86	3.91	3.61
4126.86	3.71	3.86	3.91	3.71	3.71
4132.92	3.61	3.76	3.76	3.71	3.66
4138.98	3.52	3.56	3.81	3.61	3.76
4145.04	3.66	3.76	3.76	3.71	3.86
4151.1	3.71	3.81	3.86	3.86	3.76
4157.16	3.91	3.86	3.91	3.86	3.71
4163.22	3.71	3.81	3.71	3.56	3.81
4169.28	3.61	3.76	3.66	3.71	3.81
4175.34	3.71	3.71	3.86	3.61	3.76
4181.4	3.71	3.56	3.76	3.66	3.81
4187.46	3.66	3.71	3.71	3.71	3.66
4193.52	3.47	3.81	3.81	3.76	3.86
4199.58	3.52	3.86	3.86	3.71	3.76
4205.64	3.47	3.76	3.81	3.37	3.76
4211.7	3.61	3.76	3.86	3.71	3.91
4217.76	3.56	3.66	3.86	3.66	3.71
4223.82	3.61	3.61	3.71	3.61	3.86
4229.88	3.76	3.81	3.61	3.71	3.71
4235.94	3.56	3.71	3.91	3.66	3.66
4242	3.52	3.66	3.81	3.66	3.76
4248.06	3.66	3.81	3.76	3.66	3.71
4254.12	3.71	3.71	3.71	3.71	3.86
4260.18	3.52	3.66	3.81	3.71	3.76
4266.24	3.71	3.66	3.71	3.81	3.81
4272.3	3.56	3.61	3.71	3.71	3.71
4278.36	3.52	3.86	3.81	3.81	3.56
4284.42	3.71	3.56	3.86	3.71	3.56
4290.48	3.61	3.66	3.71	3.52	3.66
4296.54	3.56	3.66	3.61	3.47	3.56
4302.6	3.52	3.61	3.61	3.52	3.86
4308.66	3.42	3.61	3.71	3.71	3.66
4314.72	3.47	3.71	3.66	3.66	3.81
4320.78	3.56	3.81	3.81	3.71	3.71
4326.84	3.61	3.76	3.86	3.61	3.76
4332.9	3.66	3.71	3.47	3.66	3.52
4338.96	3.47	3.81	3.56	3.61	3.86
4345.02	3.71	3.56	3.71	3.81	3.66
4351.08	3.56	3.61	3.81	3.71	3.61
4357.14	3.61	3.52	3.71	3.66	3.66
4363.2	3.47	3.76	3.76	3.56	3.66
4369.26	3.56	3.61	3.71	3.71	3.71
4375.32	3.56	3.81	3.66	3.66	3.66
4381.38	3.61	3.76	3.66	3.52	3.76
4387.44	3.56	3.56	3.61	3.81	3.66
4393.5	3.56	3.76	3.71	3.81	3.76
4399.56	3.66	3.56	3.76	3.81	3.61
4405.62	3.42	3.71	3.81	3.61	3.71
4411.68	3.47	3.86	3.52	3.66	3.76
4417.74	3.52	3.66	3.71	3.56	3.66
4423.8	3.47	3.56	3.66	3.76	3.66
4429.86	3.56	3.47	3.76	3.76	3.81
4435.92	3.61	3.66	3.71	3.76	3.86
4441.98	3.52	3.61	3.76	3.71	3.71
4448.04	3.47	3.81	3.71	3.66	3.56
4454.1	3.27	3.66	3.52	3.61	3.61
4460.16	3.52	3.81	3.71	3.66	3.71
4466.22	3.52	3.66	3.66	3.61	3.61
4472.28	3.56	3.76	3.81	3.61	3.71
4478.34	3.52	3.71	3.66	3.71	3.66
4484.4	3.56	3.71	3.71	3.66	3.56
4490.46	3.42	3.61	3.61	3.56	3.66
4496.52	3.42	3.71	3.71	3.66	3.66
4502.58	3.52	3.71	3.61	3.61	3.66
4508.64	3.56	3.71	3.71	4.1	3.71
4514.7	3.66	3.66	3.56	3.61	3.61
4520.76	3.47	3.61	3.66	3.66	3.66
4526.82	3.61	3.66	3.71	3.66	3.76
4532.88	3.47	3.66	3.71	3.76	3.52
4538.94	3.37	3.61	3.76	3.66	3.61
4545	3.56	3.66	3.71	3.66	3.66
4551.06	3.96	3.66	3.76	3.56	3.71
4557.12	3.56	3.61	3.66	3.71	3.66
4563.18	3.66	3.56	3.56	3.56	3.71
4569.24	3.47	3.71	3.66	3.37	3.71
4575.3	3.37	3.66	3.71	3.81	3.71
4581.36	3.47	3.52	3.66	3.47	3.56
4587.42	3.52	3.66	3.52	3.47	3.71
4593.48	3.52	3.52	3.66	3.61	3.61
4599.54	3.52	3.71	3.56	3.66	3.56
4605.6	3.61	3.52	3.76	3.47	3.56
4611.66	3.47	3.71	3.66	3.66	3.56
4617.72	3.42	3.66	3.56	3.42	3.71
4623.78	3.52	3.66	3.61	3.47	3.56
4629.84	3.52	3.56	3.52	3.56	3.52
4635.9	3.47	3.56	3.52	3.66	3.47
4641.96	3.56	3.66	3.61	3.66	3.66
4648.02	3.56	3.71	3.56	3.66	3.56
4654.08	3.47	3.56	3.56	3.52	3.56
4660.14	3.42	3.71	3.71	3.56	3.71
4666.2	3.52	3.66	3.56	3.52	3.47
4672.26	3.47	3.66	3.66	3.52	3.66
4678.32	3.52	3.61	3.71	3.47	3.71
4684.38	3.42	3.66	3.61	3.52	3.37
4690.44	3.37	3.71	3.61	3.52	3.56
4696.5	3.47	3.52	3.76	3.47	3.47
4702.56	3.52	3.52	3.52	3.61	3.52
4708.62	3.47	3.66	3.71	3.71	3.71
4714.68	3.56	3.47	3.56	3.71	3.66
4720.74	3.42	3.71	3.56	3.47	3.42
4726.8	3.47	3.61	3.56	3.56	3.66
4732.86	3.13	3.47	3.66	3.71	3.47
4738.92	3.47	3.52	3.66	3.42	3.56
4744.98	3.37	3.66	3.71	3.61	3.56
4751.04	3.52	3.47	3.47	3.56	3.47
4757.1	3.47	3.56	3.47	3.52	3.52
4763.16	3.42	3.52	3.61	3.56	3.52
4769.22	3.71	3.71	3.66	3.52	3.71
4775.28	3.37	3.52	3.42	3.56	3.71
4781.34	3.42	3.61	3.71	3.56	3.56
4787.4	3.37	3.66	3.66	3.52	3.52
4793.46	3.52	3.52	3.66	3.71	3.66
4799.52	3.37	3.56	3.52	3.47	3.42
4805.58	3.37	3.47	3.71	3.56	3.56
4811.64	3.27	3.66	3.52	3.56	3.52
4817.7	3.52	3.66	3.66	3.56	3.52
4823.76	3.47	3.61	3.52	3.32	3.66
4829.82	3.47	3.71	3.56	3.52	3.47
4835.88	3.47	3.56	3.52	3.52	3.61
4841.94	3.56	3.66	3.56	3.47	3.47
4848	3.47	3.52	3.66	3.66	3.56
4854.06	3.52	3.66	3.56	3.61	3.47
4860.12	3.52	3.52	3.52	3.56	3.61
4866.18	3.37	3.66	3.56	3.52	3.47
4872.24	3.42	3.66	3.61	3.56	3.47
4878.3	3.47	3.52	3.32	3.61	3.47
4884.36	3.61	3.52	3.52	3.52	3.56
4890.42	3.47	3.37	3.47	3.42	3.32
4896.48	3.42	3.61	3.66	3.52	3.52
4902.54	3.47	3.56	3.42	3.42	3.66
4908.6	3.37	3.52	3.47	3.47	3.52
4914.66	3.52	3.56	3.52	3.42	3.52
4920.72	3.56	3.61	3.66	3.66	3.47
4926.78	3.32	3.61	3.47	3.42	3.56
4932.84	3.27	3.47	3.52	3.56	3.52
4938.9	3.42	3.52	3.66	3.47	3.42
4944.96	3.32	3.47	3.76	3.52	3.37
4951.02	3.47	3.52	3.47	3.52	3.52
4957.08	3.42	3.56	3.47	3.47	3.52
4963.14	3.37	3.52	3.56	3.47	3.61
4969.2	3.47	3.37	3.66	3.52	3.56
4975.26	3.52	3.47	3.42	3.47	3.52
4981.32	3.47	3.47	3.52	3.47	3.52
4987.38	3.32	3.32	3.52	3.42	3.56
4993.44	3.52	3.61	3.52	3.56	3.47
4999.5	3.42	3.52	3.47	3.32	3.47
5005.56	3.42	3.47	3.66	3.66	3.42
5011.62	3.47	3.56	3.52	3.56	3.47
5017.68	3.32	3.47	3.47	3.52	3.42
5023.74	3.42	3.47	3.52	3.52	3.42
5029.8	3.47	3.32	3.66	3.42	3.47
5035.86	3.37	3.47	3.42	3.32	3.61
5041.92	3.32	3.61	3.47	3.27	3.47
5047.98	3.42	3.47	3.56	3.61	3.56
5054.04	3.47	3.56	3.47	3.47	3.47
5060.1	3.27	3.81	3.66	3.42	3.47
5066.16	3.42	3.52	3.61	3.47	3.32
5072.22	3.32	3.52	3.61	3.42	3.52
5078.28	3.27	3.42	3.52	3.42	3.47
5084.34	3.42	3.47	3.42	3.47	3.32
5090.4	3.32	3.42	3.47	3.42	3.42
5096.46	3.27	3.47	3.81	3.42	3.47
5102.52	3.27	3.56	3.42	3.56	3.47
5108.58	3.47	3.42	3.42	3.47	3.61
5114.64	3.13	3.56	3.27	3.47	3.47
5120.7	3.17	3.56	3.47	3.42	3.22
5126.76	3.32	3.37	3.47	3.42	3.47
5132.82	3.52	3.52	3.61	3.52	3.47
5138.88	3.32	3.52	3.61	3.42	3.37
5144.94	3.42	3.61	3.52	3.42	3.61
5151	3.37	3.56	3.47	3.32	3.47
5157.06	3.42	3.32	3.42	3.52	3.42
5163.12	3.27	3.56	3.32	3.42	3.47
5169.18	3.22	3.42	3.27	3.52	3.47
5175.24	3.42	3.47	3.56	3.52	3.47
5181.3	3.37	3.42	3.56	3.47	3.32
5187.36	3.42	3.32	3.47	3.37	3.47
5193.42	3.27	3.47	3.47	3.56	3.56
5199.48	3.32	3.42	3.27	3.52	3.32
5205.54	3.32	3.32	3.42	3.42	3.47
5211.6	3.22	3.52	3.47	3.47	3.52
5217.66	3.37	3.42	3.47	3.47	3.47
5223.72	3.37	3.52	3.47	3.37	3.47
5229.78	3.27	3.52	3.47	3.32	3.52
5235.84	3.47	3.37	3.56	3.42	3.47
5241.9	3.32	3.52	3.42	3.52	3.47
5247.96	3.32	3.42	3.47	3.32	3.37
5254.02	3.22	3.52	3.42	3.37	3.42
5260.08	3.37	3.47	3.42	3.47	3.47
5266.14	3.47	3.56	3.42	3.47	3.52
5272.2	3.37	3.32	3.66	3.37	3.47
5278.26	3.37	3.47	3.47	3.52	3.37
5284.32	3.17	3.42	3.52	3.37	3.47
5290.38	3.27	3.37	3.42	3.32	3.52
5296.44	3.47	3.37	3.56	3.47	3.47
5302.5	3.42	3.32	3.37	3.37	3.56
5308.56	3.42	3.32	3.56	3.42	3.27
5314.62	3.27	3.47	3.42	3.47	3.47
5320.68	3.32	3.27	3.52	3.42	3.47
5326.74	3.27	3.52	3.22	3.47	3.32
5332.8	3.22	3.52	3.52	3.32	3.66
5338.86	3.32	3.56	3.47	3.37	3.37
5344.92	3.32	3.47	3.47	3.42	3.47
5350.98	3.37	3.37	3.47	3.52	3.47
5357.04	3.22	3.37	3.37	3.37	3.37
5363.1	3.22	3.42	3.52	3.13	3.42
5369.16	3.22	3.32	3.47	3.47	3.37
5375.22	3.27	3.37	3.47	3.17	3.27
5381.28	3.32	3.22	3.52	3.27	3.42
5387.34	3.27	3.42	3.47	3.37	3.37
5393.4	3.13	3.47	3.47	3.42	3.42
5399.46	3.22	3.47	3.47	3.37	3.32
5405.52	3.27	3.42	3.27	3.32	3.27
5411.58	3.42	3.32	3.37	3.42	3.37
5417.64	3.17	3.47	3.56	3.42	3.13
5423.7	3.27	3.37	3.47	3.17	3.52
5429.76	3.22	3.42	3.27	3.32	3.32
5435.82	3.27	3.47	3.42	3.37	3.32
5441.88	3.17	3.42	3.47	3.32	3.47
5447.94	3.27	3.42	3.47	3.37	3.17
5454	3.27	3.37	3.42	3.27	3.22
5460.06	3.17	3.37	3.42	3.22	3.27
5466.12	3.13	3.47	3.61	3.47	3.17
5472.18	3.22	3.37	3.27	3.42	3.27
5478.24	3.27	3.42	3.37	3.37	3.32
5484.3	3.27	3.47	3.37	3.37	3.37
5490.36	3.32	3.47	3.47	3.27	3.27
5496.42	3.27	3.37	3.22	3.32	3.47
5502.48	3.32	3.22	3.42	3.42	3.47
5508.54	3.13	3.42	3.27	3.17	3.32
5514.6	3.32	3.37	3.32	3.37	3.32
5520.66	3.32	3.47	3.37	3.27	3.22
5526.72	-86.08	-86.18	-86.04	-86.33	-86.08
5532.78	-91.31	-91.31	-91.41	-91.36	-91.31
5538.84	-91.16	-91.7	-91.65	-91.6	-91.85
5544.9	-91.85	-91.8	-91.85	-91.8	-91.75
5550.96	-91.75	-91.89	-91.85	-91.8	-91.89
5557.02	-91.8	-91.85	-91.85	-91.85	-91.75
5563.08	-91.65	-91.75	-91.8	-91.8	-91.8
5569.14	-91.99	-92.09	-91.89	-91.85	-91.8
5575.2	-91.89	-91.85	-91.99	-91.94	-91.89
5581.26	-91.94	-91.85	-92.04	-91.85	-91.94
5587.32	-91.8	-91.85	-91.89	-91.89	-91.89
5593.38	-91.89	-91.99	-91.75	-91.85	-91.85
5599.44	-91.89	-91.99	-91.8	-91.85	-91.89
5605.5	-91.8	-92.14	-91.85	-92.04	-91.99
5611.56	-92.04	-91.94	-91.99	-91.94	-91.94
5617.62	-91.85	-92.04	-91.89	-91.94	-91.89
5623.68	-91.99	-92.04	-91.94	-92.04	-91.89
5629.74	-91.89	-92.09	-91.89	-92.09	-91.85
5635.8	-91.99	-92.14	-91.99	-91.89	-91.94
5641.86	-91.94	-91.99	-91.8	-92.04	-91.94
5647.92	-92.04	-91.99	-92.04	-92.14	-91.99
5653.98	-91.99	-92.04	-92.04	-91.89	-92.09
5660.04	-91.99	-92.04	-92.04	-92.09	-91.99
5666.1	-92.04	-91.94	-91.85	-91.94	-91.89
5672.16	-91.99	-91.99	-92.04	-91.99	-92.14
5678.22	-92.04	-91.94	-91.94	-91.8	-92.09
5684.28	-91.99	-92.09	-92.04	-91.99	-91.94
5690.34	-91.89	-92.04	-91.89	-91.99	-92.14
5696.4	-91.94	-92.09	-91.99	-91.94	-92.04
5702.46	-91.89	-91.99	-92.14	-92.09	-92.09
5708.52	-91.94	-92.04	-91.99	-91.99	-91.99
5714.58	-91.99	-92.04	-92.04	-91.94	-91.99
5720.64	-92.04	-92.09	-91.99	-92.09	-92.09
5726.7	-92.04	-92.04	-91.94	-91.94	-91.99
5732.76	-91.94	-92.09	-91.99	-92.14	-92.19
5738.82	-92.04	-92.19	-91.94	-91.99	-91.89
5744.88	-92.14	-91.7	-91.99	-91.89	-91.99
5750.94	-92.09	-92.24	-92.14	-91.99	-92.04
5757	-91.94	-92.14	-91.94	-92.04	-92.14
5763.06	-92.09	-91.99	-92.09	-91.99	-92.09
5769.12	-91.99	-92.04	-91.99	-92.04	-92.04
5775.18	-92.04	-92.09	-92.19	-92.09	-92.14
5781.24	-92.04	-92.04	-92.04	-92.19	-92.04
5787.3	-92.14	-92.04	-92.38	-92.09	-92.14
5793.36	-92.04	-92.19	-92.09	-91.99	-92.14
5799.42	-91.99	-91.99	-92.14	-92.04	-92.09
5805.48	-92.14	-92.04	-92.19	-92.09	-92.14
5811.54	-92.04	-92.24	-92.04	-92.04	-91.6
5817.6	-92.19	-92.09	-91.99	-92.14	-92.09
5823.66	-92.24	-92.14	-92.19	-92.04	-92.14
5829.72	-92.14	-92.14	-92.09	-91.6	-92.14
5835.78	-91.89	-91.99	-92.14	-92.14	-92.04
5841.84	-92.09	-92.04	-92.14	-92.14	-92.09
5847.9	-92.09	-92.14	-92.19	-92.09	-92.09
5853.96	-92.04	-92.24	-92.14	-91.94	-91.94
5860.02	-92.09	-92.04	-92.04	-92.24	-92.09
5866.08	-92.04	-92.24	-92.19	-92.14	-91.94
5872.14	-92.24	-92.14	-92.14	-92.09	-92.14
5878.2	-92.24	-92.19	-92.19	-92.04	-92.19
5884.26	-91.99	-91.99	-92.14	-91.99	-92.09
5890.32	-92.24	-92.09	-92.19	-92.24	-92.09
5896.38	-92.04	-92.04	-91.99	-92.14	-92.24
5902.44	-92.14	-92.19	-92.04	-92.19	-91.89
5908.5	-91.99	-92.19	-92.09	-92.24	-92.09
5914.56	-92.14	-92.19	-92.14	-92.29	-92.09
5920.62	-92.14	-92.14	-92.24	-92.19	-92.14
5926.68	-92.24	-92.09	-91.94	-92.04	-92.09
5932.74	-92.19	-92.14	-92.04	-92.19	-92.14
5938.8	-92.14	-92.24	-92.14	-92.14	-92.09
5944.86	-92.04	-92.04	-91.99	-92.09	-92.14
5950.92	-92.19	-92.14	-92.14	-92.24	-91.99
5956.98	-92.14	-91.99	-92.19	-92.09	-92.09
5963.04	-91.99	-92.09	-92.14	-92.38	-92.14
5969.1	-92.19	-92.04	-92.04	-92.09	-92.09
5975.16	-92.19	-92.19	-92.19	-92.29	-92.09
5981.22	-92.14	-92.14	-92.09	-92.19	-92.24
5987.28	-92.14	-92.09	-92.19	-92.04	-92.19
5993.34	-92.04	-92.19	-92.14	-92.29	-92.19
5999.4	-92.24	-92.24	-92.09	-92.24	-92.04
6005.46	-92.24	-92.19	-92.09	-92.24	-92.14
6011.52	-92.09	-92.04	-92.19	-92.04	-92.09
6017.58	-92.09	-92.24	-92.29	-92.29	-92.09
6023.64	-92.24	-92.04	-92.09	-92.29	-92.14
6029.7	-92.19	-92.14	-92.24	-92.14	-92.09
6035.76	-92.09	-92.09	-92.14	-92.19	-92.19
6041.82	-92.19	-92.24	-92.19	-92.19	-92.19
6047.88	-92.09	-92.19	-92.19	-92.14	-92.24
6053.94	-92.14	-92.24	-92.09	-92.19	-92.09
6060	-92.19	-92.04	-92.14	-91.99	-92.24
6066.06	-92.29	-92.14	-92.04	-92.14	-92.24
6072.12	-92.09	-92.14	-92.43	-92.19	-92.14
6078.18	-92.19	-92.19	-92.19	-92.09	-92.09
6084.24	-92.14	-92.19	-92.33	-92.14	-92.04
6090.3	-92.24	-92.09	-92.09	-92.04	-92.09
6096.36	-92.14	-92.19	-92.19	-92.24	-92.19
6102.42	-92.19	-92.29	-92.24	-91.99	-92.09
6108.48	-92.14	-92.24	-92.33	-92.29	-92.19
6114.54	-92.19	-92.14	-92.14	-92.09	-92.09
6120.6	-92.09	-92.09	-92.09	-92.14	-92.09
6126.66	-92.29	-92.24	-92.09	-92.24	-92.09
6132.72	-92.24	-92.19	-92.19	-92.09	-92.14
6138.78	-92.19	-92.24	-92.24	-92.24	-92.14
6144.84	-91.94	-92.14	-92.19	-92.14	-92.14
6150.9	-92.09	-92.24	-91.99	-92.24	-92.38
6156.96	-92.29	-92.04	-92.24	-92.24	-92.19
6163.02	-92.14	-92.29	-92.24	-92.24	-92.19
6169.08	-92.24	-92.29	-92.19	-92.04	-92.29
6175.14	-92.09	-92.14	-92.19	-92.09	-92.09
6181.2	-92.24	-92.14	-92.29	-92.04	-92.19
6187.26	-92.19	-92.29	-92.33	-92.24	-92.29
6193.32	-92.09	-92.19	-92.14	-92.04	-92.19
6199.38	-92.19	-92.19	-92.14	-92.14	-92.19
