# Supplementary material for: Elucidation of molecular kinetic schemes from macroscopic traces using system identification
Source: PLoS Comput Biol. 2017 Feb 13;13(2):e1005376. doi: 10.1371/journal.pcbi.1005376 (PMC5330533; doi:10.1371/journal.pcbi.1005376)
Supplement: S1 Data — (1) L-type calcium ion-channel current elicited by voltage steps from -90 to 0 mV, first in the absence of nifedipine, and after addition of nifedipine at 100 nM and 1 μM concentration. (2) G-protein sensitive ion-channel (GIRK4*) current traces elicited by a step in LY379268 concentration from 0 to 1 μM. (ZIP) [file pcbi.1005376.s004.zip › Data_Ion_Channels/ICU_31612.txt]

0	-92.04	-91.99	-92.58	-92.58	-92.87
6.06	-91.85	-92.48	-92.38	-92.38	-92.14
12.12	-91.75	-92.63	-92.24	-92.24	-91.94
18.18	-92.24	-92.14	-92.48	-92.48	-92.29
24.24	-92.33	-92.19	-92.14	-92.14	-92.19
30.3	-92.29	-92.38	-92.04	-92.04	-92.38
36.36	-92.29	-92.58	-92.68	-92.68	-91.99
42.42	-92.09	-91.99	-92.24	-92.24	-92.48
48.48	-91.99	-92.38	-92.48	-92.48	-91.89
54.54	-91.75	-92.43	-92.48	-92.48	-92.58
60.6	-92.24	-92.24	-92.48	-92.48	-91.65
66.66	-92.29	-91.89	-91.99	-91.99	-92.19
72.72	-92.53	-92.43	-92.38	-92.38	-92.19
78.78	-92.33	-92.68	-92.09	-92.09	-92.04
84.84	-92.24	-92.33	-92.04	-92.04	-92.33
90.9	-91.94	-92.19	-92.82	-92.82	-91.8
96.96	-91.75	-92.29	-92.14	-92.14	-92.48
103.02	-92.04	-92.53	-91.89	-91.89	-92.14
109.08	-92.43	-92.48	-92.38	-92.38	-92.33
115.14	-92.53	-92.43	-92.24	-92.24	-92.53
121.2	-92.14	-92.53	-92.09	-92.09	-92.09
127.26	-91.89	-92.58	-92.33	-92.33	-92.38
133.32	-91.8	-92.24	-92.33	-92.33	-92.04
139.38	-91.6	-92.29	-92.09	-92.09	-92.43
145.44	-92.24	-92.53	-92.24	-92.24	-92.19
151.5	-92.38	-92.68	-92.43	-92.43	-91.99
157.56	-92.24	-92.38	-92.24	-92.24	-92.29
163.62	-92.19	-91.8	-92.43	-92.43	-92.14
169.68	-92.24	-92.38	-92.29	-92.29	-92.63
175.74	-92.29	-92.29	-92.09	-92.09	-91.85
181.8	-91.89	-92.14	-92.43	-92.43	-92.58
187.86	-91.89	-92.04	-92.29	-92.29	-91.46
193.92	-91.89	-92.48	-92.04	-92.04	-92.29
199.98	-92.29	-92.24	-92.19	-92.19	-92.29
206.04	-92.33	-92.09	-92.63	-92.63	-91.94
212.1	-92.43	-92.24	-92.53	-92.53	-92.58
218.16	-92.19	-92.33	-91.75	-91.75	-92.04
224.22	-91.94	-92.77	-92.72	-92.72	-92.38
230.28	-91.99	-92.72	-92.33	-92.33	-92.24
236.34	-91.85	-92.09	-92.09	-92.09	-92.33
242.4	-92.38	-92.48	-92.48	-92.48	-91.85
248.46	-92.43	-92.87	-92.53	-92.53	-92.24
254.52	-92.24	-92.33	-91.8	-91.8	-92.29
260.58	-92.14	-92.09	-92.43	-92.43	-92.09
266.64	-91.7	-92.53	-92.33	-92.33	-92.38
272.7	-91.94	-92.19	-91.85	-91.85	-92.04
278.76	-92.48	-92.43	-92.14	-92.14	-92.33
284.82	-92.33	-91.94	-92.58	-92.58	-92.19
290.88	-92.29	-92.24	-92.04	-92.04	-92.09
296.94	-92.48	-92.63	-92.04	-92.04	-92.33
303	-92.38	-92.14	-92.53	-92.53	-92.19
309.06	-91.8	-92.14	-92.43	-92.43	-92.19
315.12	-91.85	-92.19	-92.14	-92.14	-91.94
321.18	-91.99	-92.38	-92.72	-92.72	-92.38
327.24	-92.14	-92.14	-92.29	-92.29	-91.85
333.3	-92.33	-92.24	-91.99	-91.99	-92.24
339.36	-92.43	-92.53	-92.29	-92.29	-92.19
345.42	-92.29	-92.38	-92.29	-92.29	-92.19
351.48	-91.99	-91.85	-91.99	-91.99	-91.99
357.54	-91.94	-92.58	-92.24	-92.24	-91.99
363.6	-91.8	-92.58	-92.43	-92.43	-92.38
369.66	-92.19	-92.19	-91.99	-91.99	-91.89
375.72	-92.29	-92.19	-92.24	-92.24	-92.48
381.78	-92.48	-92.29	-92.87	-92.87	-91.75
387.84	-92.53	-92.63	-92.38	-92.38	-92.19
393.9	-91.99	-92.14	-91.94	-91.94	-92.19
399.96	-91.94	-92.19	-92.58	-92.58	-92.24
406.02	-91.94	-92.68	-92.53	-92.53	-92.19
412.08	-92.24	-92.58	-91.89	-91.89	-92.24
418.14	-92.33	-92.19	-92.53	-92.53	-92.63
424.2	-92.43	-92.29	-92.38	-92.38	-92.14
430.26	-91.99	-92.38	-91.99	-91.99	-92.58
436.32	-91.94	-92.72	-92.24	-92.24	-91.99
442.38	-91.8	-92.09	-92.43	-92.43	-92.24
448.44	-92.24	-92.33	-92.09	-92.09	-92.04
454.5	-92.29	-92.68	-92.24	-92.24	-92.77
460.56	-92.97	-92.63	-92.53	-92.53	-92.24
466.62	-92.09	-91.89	-92.04	-92.04	-91.89
472.68	-91.6	-92.19	-91.99	-91.99	-92.33
478.74	-92.04	-92.92	-92.63	-92.63	-92.04
484.8	-92.09	-92.53	-91.99	-91.99	-92.53
490.86	-92.24	-92.04	-92.19	-92.19	-92.04
496.92	-92.43	-92.38	-92.48	-92.48	-92.53
502.98	-92.33	-92.63	-91.94	-91.94	-91.94
509.04	-92.29	-92.38	-92.04	-92.04	-92.29
515.1	-91.85	-91.99	-92.63	-92.63	-92.24
521.16	-91.99	-92.48	-92.33	-92.33	-91.85
527.22	-1.07	-1.46	-0.05	-0.05	-1.37
533.28	4.25	3.91	3.71	3.71	3.27
539.34	4.88	4.05	4.35	4.35	4.25
545.4	4.98	4.44	4.3	4.3	4.59
551.46	5.18	4.39	4.1	4.1	4.49
557.52	5.32	4.54	4.39	4.39	4.69
563.58	5.32	4.83	4.83	4.83	4.69
569.64	5.57	4.44	4.54	4.54	3.91
575.7	5.08	4.25	4.2	4.2	4.98
581.76	5.22	4.35	3.96	3.96	5.52
587.82	4.98	5.08	4.69	4.69	4.59
593.88	5.18	5.03	4.2	4.2	4.79
599.94	4.83	4.25	4.2	4.2	4.83
606	4.98	4.69	4.64	4.64	5.37
612.06	5.03	4.98	4.88	4.88	4.3
618.12	5.13	4.93	4.69	4.69	3.71
624.18	4.93	4.64	4.15	4.15	5.13
630.24	5.57	4.59	4.83	4.83	4.83
636.3	5.47	4.44	4.74	4.74	4.25
642.36	5.42	4.98	4.64	4.64	4.69
648.42	5.13	5.08	4.54	4.54	3.81
654.48	4.74	4.25	4.88	4.88	4.49
660.54	5.08	4.49	5.03	5.03	5.08
666.6	5.71	4.59	4.88	4.88	4.93
672.66	4.88	5.08	4.83	4.83	4.93
678.72	5.08	5.32	4.54	4.54	4.98
684.78	6.05	4.88	4.88	4.88	3.66
690.84	5.47	4.79	4.49	4.49	4.98
696.9	5.52	4.69	4.83	4.83	4.64
702.96	5.27	4.98	4.98	4.98	4.49
709.02	5.52	4.98	4.88	4.88	3.42
715.08	4.98	4.69	4.59	4.59	5.22
721.14	5.08	4.69	4.83	4.83	4.98
727.2	4.44	4.74	5.03	5.03	4.74
733.26	5.18	5.03	4.88	4.88	3.71
739.32	5.52	4.93	4.74	4.74	5.47
745.38	5.27	4.54	4.69	4.69	5.03
751.44	5.52	4.64	4.98	4.98	4.59
757.5	5.52	4.49	5.03	5.03	4
763.56	5.42	4.88	4.64	4.64	5.76
769.62	5.37	5.22	4.83	4.83	4.74
775.68	5.47	4.64	4.88	4.88	4.35
781.74	4.39	4.83	4.69	4.69	4.49
787.8	4.98	4.64	4.54	4.54	6.3
793.86	5.47	5.22	4.79	4.79	4.69
799.92	5.18	5.13	4.59	4.59	4.1
805.98	5.42	5.13	4.59	4.59	4.69
812.04	5.03	5.03	4.83	4.83	6.05
818.1	5.42	4.39	5.08	5.08	4.49
824.16	6.4	4.88	4.49	4.49	4.25
830.22	5.03	5.37	4.54	4.54	4.88
836.28	4.25	4.83	5.27	5.27	5.52
842.34	4.88	5.08	5.22	5.22	4.05
848.4	4.88	4.54	4.64	4.64	4.44
854.46	4.83	4.69	4.49	4.49	4.69
860.52	5.03	4.79	5.13	5.13	4.98
866.58	5.27	4.74	4.54	4.54	4.15
872.64	5.13	5.27	4.74	4.74	4.83
878.7	5.18	4.74	4.49	4.49	5.42
884.76	5.52	4.54	5.08	5.08	5.22
890.82	6.01	5.08	4.59	4.59	4.05
896.88	5.18	4.98	4.54	4.54	4.83
902.94	5.27	4.64	3.96	3.96	4.25
909	4.39	4.64	4.83	4.83	4.83
915.06	4.79	5.27	4.83	4.83	4.44
921.12	5.37	4.93	4.74	4.74	4.83
927.18	5.03	4.69	5.08	5.08	6.05
933.24	5.08	4.79	4.44	4.44	4.49
939.3	5.32	5.27	4.39	4.39	4.49
945.36	5.22	4.79	4.1	4.1	4.44
951.42	5.86	4.98	4.79	4.79	5.03
957.48	5.47	5.47	4.69	4.69	4.35
963.54	4.59	4.79	4.49	4.49	4.05
969.6	5.18	5.03	4.49	4.49	5.13
975.66	5.13	4.83	4.93	4.93	5.52
981.72	4.98	4.35	4.64	4.64	4.1
987.78	5.52	4.88	5.08	5.08	4.79
993.84	5.27	4.64	4.83	4.83	5.32
999.9	5.42	4.44	4.35	4.35	5.32
1005.96	4.59	4.79	4.44	4.44	3.81
1012.02	5.13	5.57	4.2	4.2	4.98
1018.08	6.15	5.13	5.13	5.13	5.13
1024.14	5.03	4.15	4.49	4.49	4.98
1030.2	5.27	4.64	4.69	4.69	3.37
1036.26	4.64	4.83	4.93	4.93	4.74
1042.32	4.74	5.08	5.13	5.13	5.22
1048.38	5.42	5.18	5.03	5.03	4.69
1054.44	4.93	4.59	5.22	5.22	4.1
1060.5	4.98	4.49	4.93	4.93	5.03
1066.56	5.22	5.27	5.13	5.13	5.91
1072.62	4.83	5.08	4.59	4.59	4.25
1078.68	5.32	4.1	4.49	4.49	4.39
1084.74	5.08	4.69	4.49	4.49	4.64
1090.8	5.47	4.74	5.03	5.03	5.03
1096.86	5.03	4.74	4.49	4.49	4.49
1102.92	4.39	4.74	4.39	4.39	4.74
1108.98	5.03	4.69	4.39	4.39	5.66
1115.04	5.08	4.74	5.08	5.08	5.27
1121.1	4.93	4.59	4.35	4.35	3.52
1127.16	4.93	4.83	4.69	4.69	4.83
1133.22	4.54	3.91	5.37	5.37	5.57
1139.28	5.03	4.83	4.74	4.74	4.98
1145.34	4.64	4.74	4.49	4.49	3.81
1151.4	5.37	4.59	4.74	4.74	4.83
1157.46	5.37	4.64	4.74	4.74	5.86
1163.52	5.13	5.13	4.83	4.83	4.74
1169.58	5.13	5.52	4.44	4.44	4.49
1175.64	5.47	4.35	3.81	3.81	4.64
1181.7	4.88	4.59	5.08	5.08	4.49
1187.76	4.88	4.49	4.44	4.44	4.1
1193.82	4.83	4.74	4.98	4.98	4.35
1199.88	4.79	4.44	4.79	4.79	5.13
1205.94	4.49	4.83	4.64	4.64	5.27
1212	4.74	4.74	4.83	4.83	4
1218.06	5.42	4.49	4.39	4.39	4.59
1224.12	5.18	4.39	4.69	4.69	5.03
1230.18	5.03	5.47	5.32	5.32	5.18
1236.24	5.27	4.83	4.69	4.69	4.1
1242.3	5.47	3.61	5.03	5.03	4.74
1248.36	4.39	4.69	4.83	4.83	5.57
1254.42	4.69	4.49	4.69	4.69	5.03
1260.48	4.79	4.88	4.59	4.59	3.27
1266.54	4.74	5.27	4.79	4.79	4.93
1272.6	5.22	4.64	4.88	4.88	5.18
1278.66	4.59	4.49	4.64	4.64	4.74
1284.72	4.69	5.22	4.54	4.54	4.64
1290.78	5.27	4.98	4.74	4.74	4.69
1296.84	5.03	5.27	5.57	5.57	3.66
1302.9	5.52	4.74	4.74	4.74	5.13
1308.96	5.03	4.69	4.93	4.93	4.88
1315.02	3.86	4.98	5.13	5.13	4.44
1321.08	4.83	5.47	5.32	5.32	4
1327.14	5.03	4.05	4.64	4.64	5.32
1333.2	4.39	4.35	4.35	4.35	4.98
1339.26	4.83	4.74	5.42	5.42	3.76
1345.32	5.03	4.88	4.64	4.64	4.44
1351.38	4.74	4.88	5.22	5.22	5.22
1357.44	4.83	4.59	4.59	4.59	5.03
1363.5	5.08	4.74	4.93	4.93	3.37
1369.56	5.37	4.39	4.88	4.88	4.88
1375.62	4.88	4.64	4.39	4.39	5.91
1381.68	4.69	5.03	5.03	5.03	4.69
1387.74	4.39	4.83	5.08	5.08	4.39
1393.8	4.59	4.54	4.39	4.39	4.54
1399.86	4.44	4.79	4.83	4.83	3.91
1405.92	4.69	4.3	4.54	4.54	5.03
1411.98	5.47	4.79	4.79	4.79	5.91
1418.04	4.83	4.39	4.79	4.79	4.44
1424.1	4.64	4.3	4.83	4.83	4.05
1430.16	5.22	4.35	5.03	5.03	4.98
1436.22	4.83	5.27	4.79	4.79	5.13
1442.28	5.91	4.69	5.03	5.03	4.44
1448.34	4.88	4.49	4.83	4.83	4.44
1454.4	4.25	4.83	4.83	4.83	5.37
1460.46	4.49	5.13	4.39	4.39	4.88
1466.52	4.3	4.93	4.64	4.64	3.61
1472.58	4.35	4.88	5.42	5.42	4.39
1478.64	4.35	4.3	4.64	4.64	5.08
1484.7	4.59	4.54	4.39	4.39	4.69
1490.76	4.83	5.08	4.74	4.74	3.37
1496.82	3.86	4.93	4.93	4.93	4.74
1502.88	5.47	4.59	4.69	4.69	5.32
1508.94	5.27	4.49	4.59	4.59	4.74
1515	4.69	4.93	4.69	4.69	3.86
1521.06	5.22	4.83	4.93	4.93	4.98
1527.12	4.1	4.3	4.59	4.59	5.22
1533.18	4.64	4.64	4.59	4.59	4.49
1539.24	5.37	4.59	4.69	4.69	4.05
1545.3	4.3	4.79	4.54	4.54	5.03
1551.36	4.93	4.98	4.69	4.69	3.91
1557.42	4.59	4.05	4.69	4.69	5.62
1563.48	4.69	4.54	4.88	4.88	4.93
1569.54	5.13	4.49	4.74	4.74	4.93
1575.6	4.83	4.54	4.49	4.49	4.98
1581.66	5.76	4.35	4.05	4.05	4.44
1587.72	4.69	4.83	4.69	4.69	4.49
1593.78	4.44	4.44	4.59	4.59	4.83
1599.84	4.83	4.69	4.3	4.3	4.69
1605.9	4.49	4.64	4.44	4.44	3.42
1611.96	4.1	5.13	4.93	4.93	4.49
1618.02	4.49	4.69	4.98	4.98	5.91
1624.08	4.64	4.25	4.49	4.49	4.64
1630.14	4.79	4.3	4.83	4.83	4
1636.2	4.59	4.49	4.74	4.74	4.74
1642.26	5.03	5.03	4.25	4.25	5.03
1648.32	5.13	4.74	4.98	4.98	4.59
1654.38	4.83	5.22	4.74	4.74	3.71
1660.44	4.64	4.64	3.91	3.91	5.18
1666.5	4.54	4.64	4.83	4.83	4.54
1672.56	4.59	4.98	4.2	4.2	4.3
1678.62	4.69	5.03	4.49	4.49	3.86
1684.68	4.39	4.39	4.25	4.25	5.27
1690.74	4.35	3.96	4.2	4.2	4.3
1696.8	4.69	5.37	4.74	4.74	4.39
1702.86	4.79	5.13	4.49	4.49	4.05
1708.92	4.49	3.86	4.44	4.44	5.66
1714.98	4.98	4.3	5.08	5.08	4.79
1721.04	5.47	4.49	4.69	4.69	3.86
1727.1	4.49	4.74	5.03	5.03	4.59
1733.16	4.2	5.37	4.49	4.49	4.49
1739.22	4.49	4.44	4.79	4.79	4.59
1745.28	4.3	4.1	4.35	4.35	4.05
1751.34	5.37	4.79	4.25	4.25	4.69
1757.4	4.59	4.59	5.08	5.08	5.37
1763.46	4.98	4.69	4.88	4.88	4.54
1769.52	4.64	4.64	4.98	4.98	3.86
1775.58	4.93	4.88	4.49	4.49	5.27
1781.64	5.42	4.54	4.88	4.88	4.39
1787.7	4.83	4.49	4.35	4.35	5.22
1793.76	4.1	4.98	4.35	4.35	5.42
1799.82	4.49	4.93	4.79	4.79	3.86
1805.88	3.91	3.91	5.13	5.13	4.1
1811.94	4.44	4.3	4.35	4.35	5.03
1818	4.69	3.96	4.54	4.54	4.79
1824.06	4.54	4.59	4.59	4.59	4.3
1830.12	4.44	5.47	4.83	4.83	4.35
1836.18	4.79	4.35	5.08	5.08	5.71
1842.24	4.83	4.15	4.69	4.69	4.54
1848.3	5.08	4.64	4.64	4.64	3.66
1854.36	4.44	4.69	4.35	4.35	4.44
1860.42	4.88	4.64	3.86	3.86	5.22
1866.48	4.25	4.79	4.83	4.83	4.35
1872.54	4.35	4.98	4.83	4.83	5.86
1878.6	4.74	4.39	4.98	4.98	3.91
1884.66	4.39	3.96	4.74	4.74	3.71
1890.72	3.96	4.74	5.22	5.22	4.69
1896.78	4.44	4.64	4.59	4.59	4.54
1902.84	4.64	4.2	4.2	4.2	4.64
1908.9	4.74	4.64	4.44	4.44	5.08
1914.96	4.88	4.2	4.93	4.93	3.86
1921.02	5.08	4.69	4.64	4.64	4.2
1927.08	4.69	5.52	4.54	4.54	5.03
1933.14	3.91	4.49	4.59	4.59	4.98
1939.2	4.25	4.1	4.74	4.74	3.71
1945.26	3.71	4.39	4.15	4.15	4.54
1951.32	4.54	4.74	4.49	4.49	5.13
1957.38	4.49	4.39	4.88	4.88	4.69
1963.44	4.2	4.25	4.49	4.49	4.25
1969.5	4.69	4.93	4.44	4.44	4.74
1975.56	4.59	4.64	4.49	4.49	5.08
1981.62	4.83	4.79	5.08	5.08	4.49
1987.68	5.27	4.64	4.44	4.44	3.81
1993.74	4.64	4.88	4.3	4.3	4.93
1999.8	4.59	4.88	4.88	4.88	5.32
2005.86	4.1	4.98	4.59	4.59	4.3
2011.92	4.3	4.98	4.25	4.25	3.56
2017.98	5.03	4.64	4.59	4.59	4.88
2024.04	4.44	4.1	4.39	4.39	4.3
2030.1	4.64	4.59	4.69	4.69	4.88
2036.16	4.83	4.69	4.44	4.44	4.98
2042.22	4.79	4.64	4.54	4.54	3.56
2048.28	4.25	4.64	4.88	4.88	4.35
2054.34	4.44	3.86	4.79	4.79	4.05
2060.4	4.69	4.44	4.59	4.59	4.59
2066.46	4.05	5.08	4.44	4.44	3.61
2072.52	4.1	4.49	4.74	4.74	4.69
2078.58	4.54	4.39	4.3	4.3	5.57
2084.64	4.59	4.39	4.25	4.25	4.59
2090.7	4.49	4.25	4.2	4.2	4.15
2096.76	4.59	4.83	4.05	4.05	4.64
2102.82	4.74	4.49	4.35	4.35	4.83
2108.88	4.49	4.35	4.88	4.88	4.3
2114.94	4.59	4.83	4.79	4.79	3.47
2121	4.49	4.15	4.54	4.54	4.88
2127.06	4.2	4.64	4.44	4.44	4.59
2133.12	4.3	5.18	4.79	4.79	4.1
2139.18	4.35	4.35	4.39	4.39	3.96
2145.24	4.64	4.1	4.39	4.39	4.98
2151.3	4.44	4.1	4.74	4.74	4.83
2157.36	4.54	4.35	4.74	4.74	3.91
2163.42	4.69	4.93	4.2	4.2	4.25
2169.48	4.59	4.98	4.25	4.25	4.49
2175.54	4.88	3.71	4.69	4.69	4.64
2181.6	4.59	4.25	4.49	4.49	5.13
2187.66	3.71	5.08	4.69	4.69	4.64
2193.72	4.25	4.44	4.49	4.49	3.52
2199.78	4.1	4.74	4.88	4.88	4.59
2205.84	4.25	4.15	4.35	4.35	5.03
2211.9	4.44	4.1	4.15	4.15	4.25
2217.96	4.2	3.86	4.59	4.59	3.71
2224.02	4.39	4.39	5.03	5.03	4.74
2230.08	5.03	5.52	4.25	4.25	4.74
2236.14	4.74	4.69	4.44	4.44	4.88
2242.2	4.83	4.1	5.03	5.03	5.13
2248.26	4.1	4.25	4.64	4.64	4
2254.32	4.35	4.44	4.05	4.05	4.1
2260.38	4.35	4.74	4.35	4.35	4.74
2266.44	3.96	4.74	4.93	4.93	4.05
2272.5	4.44	3.91	4.25	4.25	5.37
2278.56	4.25	4.15	4.88	4.88	4.69
2284.62	4.15	5.57	4.25	4.25	3.91
2290.68	4.69	4.39	4.64	4.64	4.1
2296.74	4.83	3.66	4.64	4.64	4.59
2302.8	4.69	4.25	4.25	4.25	3.96
2308.86	4.79	4.59	5.13	5.13	5.91
2314.92	3.96	4.54	4.49	4.49	4.2
2320.98	4.25	4.35	4.2	4.2	5.47
2327.04	3.91	4.35	4.3	4.3	4.05
2333.1	4.1	4.1	4.59	4.59	3.47
2339.16	4.05	4.25	4.44	4.44	4.44
2345.22	4.05	4.59	4.74	4.74	4.83
2351.28	4.1	4.49	4.59	4.59	4.44
2357.34	4.64	4.64	4.59	4.59	4.59
2363.4	4.44	3.81	4.49	4.49	4.49
2369.46	4.93	4.2	4.35	4.35	3.61
2375.52	4.44	4.15	4.25	4.25	4.69
2381.58	3.96	4.69	4.69	4.69	4.05
2387.64	4.39	4.54	4.59	4.59	5.13
2393.7	4.25	3.91	4.39	4.39	4.44
2399.76	4.3	4.3	4.49	4.49	4.35
2405.82	4	5.03	4.35	4.35	4.2
2411.88	4.3	4.25	4.69	4.69	4.25
2417.94	4	4.88	5.13	5.13	4.25
2424	4.59	4.25	4.25	4.25	4.98
2430.06	4.15	4.1	4.69	4.69	4.49
2436.12	4.39	4.44	4.54	4.54	3.61
2442.18	4.49	4.3	3.81	3.81	4.44
2448.24	4.49	4.2	4.35	4.35	3.96
2454.3	4.15	4.54	4.2	4.2	4.49
2460.36	4.3	4.35	4.79	4.79	3.56
2466.42	3.81	4.39	4.15	4.15	4.83
2472.48	3.96	4.69	4	4	4.88
2478.54	3.86	4.59	4.64	4.64	4.35
2484.6	4.3	4.88	4.44	4.44	3.81
2490.66	4.69	3.76	4.05	4.05	4.98
2496.72	4.59	4	3.47	3.47	5.03
2502.78	4.64	4.35	4.49	4.49	3.91
2508.84	4.44	4.44	4.88	4.88	3.96
2514.9	4.3	4.49	4.35	4.35	4.64
2520.96	3.52	4.2	4.49	4.49	4.83
2527.02	4.39	4.15	4.69	4.69	3.52
2533.08	4.15	4.64	4.59	4.59	4.54
2539.14	4.3	4.35	4.49	4.49	5.03
2545.2	4.25	4	4.39	4.39	4.83
2551.26	4.2	4.49	5.52	5.52	4.15
2557.32	4.3	4.69	4.64	4.64	4.69
2563.38	4.59	4.44	3.96	3.96	5.08
2569.44	4.69	4.3	4.49	4.49	4.25
2575.5	4.39	4.25	4.59	4.59	3.47
2581.56	4.35	4.3	4.3	4.3	4.35
2587.62	4.25	5.03	4.15	4.15	5.27
2593.68	4.69	4.35	4.3	4.3	4
2599.74	4	3.76	4.49	4.49	4
2605.8	3.96	4.25	4.54	4.54	4.59
2611.86	4.05	3.91	4.2	4.2	5.08
2617.92	4.3	4.59	4.2	4.2	3.81
2623.98	4.44	4.39	4.59	4.59	4.15
2630.04	4.39	4.05	4.35	4.35	4.44
2636.1	4.88	4.35	4.1	4.1	4.93
2642.16	4.15	4.35	4.3	4.3	3.27
2648.22	3.81	4.39	4.74	4.74	4.2
2654.28	4.1	3.66	4.3	4.3	4.88
2660.34	4	4.25	4.54	4.54	4.44
2666.4	3.81	4.44	4.25	4.25	4.05
2672.46	4.3	4.49	4.49	4.49	4.49
2678.52	3.96	4.3	4.44	4.44	4.98
2684.58	4.35	4.44	4.2	4.2	4.2
2690.64	4.3	4	4.64	4.64	3.42
2696.7	4.2	4.05	4.83	4.83	4.25
2702.76	4.69	4.35	4.35	4.35	4.79
2708.82	4.3	4.2	4.54	4.54	3.96
2714.88	4.15	4.25	4.83	4.83	3.56
2720.94	4.15	4.35	4.35	4.35	4.25
2727	3.86	3.96	4.1	4.1	4.79
2733.06	4.59	4.25	4.25	4.25	3.76
2739.12	4.3	3.86	4.2	4.2	4.15
2745.18	3.81	4.3	4.15	4.15	4.3
2751.24	4	4.39	4.2	4.2	3.91
2757.3	4.3	4	4.69	4.69	4.74
2763.36	4.3	4.1	4.64	4.64	4.59
2769.42	4.44	4.1	4.35	4.35	3.76
2775.48	4.59	5.03	4.1	4.1	4.35
2781.54	4.05	4.1	4.69	4.69	4.59
2787.6	4.35	3.81	4.49	4.49	4.64
2793.66	4	4.44	4.59	4.59	3.81
2799.72	4.2	4.35	4.3	4.3	4.35
2805.78	4.69	4.69	4.2	4.2	3.71
2811.84	3.91	4.05	4.44	4.44	4.64
2817.9	4.44	3.91	4.1	4.1	4.69
2823.96	4.15	4.1	3.91	3.91	4.25
2830.02	4.15	3.91	4.59	4.59	3.76
2836.08	4.3	5.08	4.49	4.49	4.79
2842.14	4.3	4.15	4	4	4.54
2848.2	4.1	4.49	3.27	3.27	3.91
2854.26	4.25	4.1	4.25	4.25	3.91
2860.32	3.42	3.66	4.74	4.74	4.2
2866.38	4	4.49	4.3	4.3	4.2
2872.44	4.49	3.96	4.15	4.15	4.59
2878.5	4.25	3.86	4.44	4.44	4.49
2884.56	4.05	3.96	4.35	4.35	3.42
2890.62	4.83	4.54	4.83	4.83	4.3
2896.68	4.25	4.3	4.3	4.3	2.88
2902.74	5.37	3.91	4.35	4.35	4.49
2908.8	4.25	3.86	4.25	4.25	3.71
2914.86	4.59	3.81	4.49	4.49	4.49
2920.92	3.86	4.49	4.15	4.15	5.03
2926.98	3.91	4.44	4.44	4.44	4.49
2933.04	3.96	4.1	4.15	4.15	3.32
2939.1	3.91	3.86	4.05	4.05	4.49
2945.16	3.86	3.96	3.91	3.91	4.64
2951.22	4.05	4.3	4.44	4.44	4.2
2957.28	3.86	4.15	4.2	4.2	4.05
2963.34	4.2	4.25	4.05	4.05	4.2
2969.4	4.15	4.25	4.25	4.25	3.81
2975.46	4.83	4.05	4.49	4.49	4.15
2981.52	4.25	5.08	4.39	4.39	4.59
2987.58	4.3	4.1	3.96	3.96	3.47
2993.64	4.05	3.91	4.3	4.3	4.3
2999.7	3.66	4.05	4.49	4.49	3.91
3005.76	3.91	4.15	4.25	4.25	4.35
3011.82	3.91	4.64	4.1	4.1	3.03
3017.88	4.1	4.25	4.44	4.44	4.39
3023.94	3.96	3.66	4.3	4.3	4.98
3030	4.1	4.2	4.35	4.35	4.49
3036.06	4.3	3.71	4.05	4.05	3.13
3042.12	4.3	4.74	4.54	4.54	4.59
3048.18	4.49	4.05	4.39	4.39	4.39
3054.24	4.59	3.86	4.49	4.49	4.35
3060.3	4.25	4.2	4.05	4.05	4.15
3066.36	4.05	4.25	4.49	4.49	4.15
3072.42	4.35	4.35	4.35	4.35	3.32
3078.48	3.91	4.3	4.54	4.54	4.3
3084.54	3.32	4.05	4.25	4.25	4.44
3090.6	3.81	3.47	4.1	4.1	4.25
3096.66	4.2	4.44	4.59	4.59	4.98
3102.72	3.96	4.35	4.49	4.49	3.32
3108.78	3.96	4.05	4.05	4.05	4.15
3114.84	4.15	4.1	4.3	4.3	4.54
3120.9	4.3	4.1	4.69	4.69	4.69
3126.96	4.83	4.39	4.25	4.25	3.66
3133.02	4.15	4.59	3.66	3.66	4.25
3139.08	4.44	3.76	4.39	4.39	4.88
3145.14	3.86	4.15	4.59	4.59	4.49
3151.2	3.91	4.05	3.91	3.91	3.71
3157.26	4	4.1	3.91	3.91	4.25
3163.32	3.71	4.05	4.59	4.59	4.64
3169.38	3.86	4.25	4.54	4.54	4.1
3175.44	3.81	3.81	4.25	4.25	3.37
3181.5	3.86	4.2	4.25	4.25	4.35
3187.56	4.05	4.3	4.54	4.54	4.88
3193.62	4.1	4.15	4.2	4.2	3.96
3199.68	4.44	4.1	4.3	4.3	3.61
3205.74	4.25	4.25	4.2	4.2	4.54
3211.8	4.25	4.1	4.35	4.35	5.03
3217.86	4.1	4.88	4.25	4.25	4
3223.92	3.86	4.15	4.05	4.05	4.3
3229.98	3.81	3.47	3.96	3.96	3.96
3236.04	3.76	4.25	4.44	4.44	3.96
3242.1	4.05	4	3.86	3.86	4.69
3248.16	3.71	4.49	4.2	4.2	4.44
3254.22	3.37	4.2	3.86	3.86	2.83
3260.28	4.05	4.25	4.05	4.05	4.25
3266.34	4.05	4.1	4.15	4.15	4.83
3272.4	4.35	4.74	3.66	3.66	4.35
3278.46	4.3	4.25	4.49	4.49	3.13
3284.52	4.3	3.56	4.1	4.1	4.49
3290.58	4.1	3.96	4	4	4.98
3296.64	3.56	3.61	3.91	3.91	4.1
3302.7	3.96	4.3	4.3	4.3	3.91
3308.76	3.86	4.3	3.81	3.81	4.1
3314.82	3.76	4	3.91	3.91	4.3
3320.88	3.81	4.1	4.3	4.3	3.81
3326.94	3.47	3.96	4.39	4.39	4.15
3333	4.1	4.25	4.1	4.1	3.96
3339.06	4.39	3.71	4.1	4.1	3.96
3345.12	4.1	3.91	4.2	4.2	4.44
3351.18	4.2	4.15	4.44	4.44	4.74
3357.24	4.25	3.91	4.1	4.1	3.56
3363.3	4.25	3.91	3.96	3.96	4.05
3369.36	4.1	4.2	4.25	4.25	4.3
3375.42	3.96	4.1	4.25	4.25	4.44
3381.48	3.96	4.54	4.15	4.15	4.49
3387.54	3.91	4.15	4.2	4.2	4.3
3393.6	3.86	4.39	4.15	4.15	3.42
3399.66	3.56	4.2	4.3	4.3	4.15
3405.72	4	3.91	3.96	3.96	5.08
3411.78	3.81	3.91	4.1	4.1	4.1
3417.84	4	4.35	4.83	4.83	3.47
3423.9	3.96	4.25	4.1	4.1	4.25
3429.96	4.15	4.3	3.86	3.86	4.3
3436.02	4.2	4.1	4.05	4.05	3.91
3442.08	4.05	3.91	4.54	4.54	4.49
3448.14	4.05	4.1	4.39	4.39	3.81
3454.2	3.66	4.3	4.1	4.1	4.05
3460.26	3.81	4.54	3.96	3.96	4.83
3466.32	4	4.25	4.05	4.05	4.98
3472.38	3.81	3.86	4	4	4.2
3478.44	4.05	3.52	3.86	3.86	4.83
3484.5	3.91	4.3	3.86	3.86	3.27
3490.56	3.91	4.54	4.39	4.39	4.25
3496.62	4.05	3.91	4.83	4.83	4.64
3502.68	4.15	4.3	4	4	4.39
3508.74	4.54	4	4.25	4.25	3.71
3514.8	4.15	4.44	4.05	4.05	4.35
3520.86	3.91	3.96	4.05	4.05	4.35
3526.92	4.05	3.81	3.42	3.42	4.3
3532.98	3.66	4.39	4.3	4.3	3.61
3539.04	3.81	4.3	4.25	4.25	3.76
3545.1	3.71	3.96	4.05	4.05	3.56
3551.16	3.52	4.2	3.81	3.81	4.15
3557.22	3.96	3.81	4.35	4.35	4.15
3563.28	3.96	4.05	4.44	4.44	4.05
3569.34	4.05	3.71	4.05	4.05	5.03
3575.4	4.3	4.64	4.05	4.05	3.66
3581.46	4.79	4.1	4.49	4.49	3.81
3587.52	4.15	4.05	4.3	4.3	4.39
3593.58	3.71	3.91	4.1	4.1	4.54
3599.64	3.96	4.15	4.05	4.05	4.05
3605.7	3.52	3.96	4.25	4.25	4.3
3611.76	3.76	4.1	4.49	4.49	3.13
3617.82	3.81	4.1	4.05	4.05	3.86
3623.88	3.76	4.15	4.44	4.44	4.49
3629.94	3.86	3.81	4.35	4.35	4.15
3636	3.71	3.91	3.91	3.91	3.86
3642.06	4.1	4.15	4.05	4.05	4.1
3648.12	4.1	4.25	4.88	4.88	5.27
3654.18	4.35	4.15	4.15	4.15	3.96
3660.24	4.3	3.86	3.71	3.71	4.25
3666.3	4.05	3.76	4.1	4.1	4.05
3672.36	4.05	4.3	4	4	5.13
3678.42	3.56	4.44	4.15	4.15	3.81
3684.48	3.81	4	4.3	4.3	4.25
3690.54	3.86	4.05	3.91	3.91	3.91
3696.6	3.52	3.71	4.2	4.2	4.83
3702.66	4.1	4.2	4.1	4.1	3.76
3708.72	3.71	4.74	3.86	3.86	3.52
3714.78	3.71	3.71	4.59	4.59	4.79
3720.84	4.15	3.66	4.3	4.3	3.81
3726.9	4.2	3.56	4.49	4.49	4.3
3732.96	3.96	3.86	3.81	3.81	3.96
3739.02	3.86	4.25	4.05	4.05	4.35
3745.08	3.91	4.1	4.25	4.25	3.91
3751.14	3.81	3.66	3.96	3.96	3.81
3757.2	3.91	4.05	3.56	3.56	3.96
3763.26	3.47	4.3	4.1	4.1	4.44
3769.32	3.91	4.15	4.74	4.74	3.91
3775.38	3.47	3.91	4.05	4.05	4.98
3781.44	4.05	4.3	3.96	3.96	3.86
3787.5	4.2	3.86	4.35	4.35	3.52
3793.56	4.3	4.49	4.64	4.64	4.3
3799.62	3.91	4.1	4.25	4.25	5.03
3805.68	4	3.17	4	4	3.86
3811.74	3.81	3.86	4.44	4.44	3.86
3817.8	3.66	4.25	4.15	4.15	4.15
3823.86	3.76	4.35	3.81	3.81	4.1
3829.92	3.47	4.44	4.05	4.05	4.49
3835.98	3.96	3.66	4.49	4.49	4.39
3842.04	3.86	3.61	4.1	4.1	4.25
3848.1	3.71	3.52	4.05	4.05	3.96
3854.16	4.05	4.3	3.76	3.76	3.76
3860.22	4.05	3.56	4.25	4.25	3.81
3866.28	4.05	3.76	4.05	4.05	4.35
3872.34	3.91	3.32	3.91	3.91	3.86
3878.4	4.25	4.35	4.05	4.05	4.93
3884.46	4.2	4.05	4.15	4.15	3.71
3890.52	4.15	3.91	4.05	4.05	3.86
3896.58	3.91	3.81	3.86	3.86	3.91
3902.64	3.81	3.96	4.25	4.25	5.13
3908.7	3.76	4.1	4.35	4.35	3.76
3914.76	3.66	3.96	3.91	3.91	3.86
3920.82	3.86	3.91	4	4	4
3926.88	3.71	3.81	4.3	4.3	4.49
3932.94	3.56	3.56	4.3	4.3	3.96
3939	3.86	4.05	3.76	3.76	4.49
3945.06	4.15	4	3.71	3.71	3.56
3951.12	4.05	4.25	4.15	4.15	4.2
3957.18	3.96	3.52	3.37	3.37	4.25
3963.24	3.61	3.96	3.81	3.81	4.39
3969.3	3.96	3.96	4.2	4.2	3.91
3975.36	3.66	4.3	4.15	4.15	4.35
3981.42	3.47	3.81	3.96	3.96	3.96
3987.48	4.3	3.91	3.71	3.71	4.15
3993.54	3.71	4.1	4.1	4.1	4.15
3999.6	3.47	3.42	4.05	4.05	4.05
4005.66	3.86	4.1	3.91	3.91	4.35
4011.72	4.25	3.91	3.81	3.81	3.76
4017.78	4.44	4	4.1	4.1	4.3
4023.84	4.05	3.86	4.2	4.2	3.76
4029.9	4.44	3.86	3.76	3.76	4.2
4035.96	4.1	4.1	4.2	4.2	3.91
4042.02	3.91	4	3.96	3.96	4.83
4048.08	3.91	4	3.86	3.86	3.56
4054.14	4	3.32	3.22	3.22	4.3
4060.2	3.56	3.81	4.05	4.05	4.25
4066.26	3.52	3.81	4.1	4.1	4.49
4072.32	3.42	4	3.71	3.71	3.76
4078.38	3.66	4.2	3.76	3.76	4.1
4084.44	3.32	4	4.15	4.15	4.3
4090.5	3.96	3.91	3.61	3.61	4.2
4096.56	3.91	4.05	3.91	3.91	3.71
4102.62	4.49	3.91	4	4	3.76
4108.68	4.05	4.2	3.91	3.91	5.18
4114.74	4.35	3.76	3.91	3.91	4
4120.8	3.76	3.71	3.76	3.76	4.05
4126.86	3.71	3.91	4.05	4.05	3.76
4132.92	3.52	3.71	3.56	3.56	4.44
4138.98	3.81	3.66	3.81	3.81	3.91
4145.04	3.71	3.86	3.71	3.71	5.13
4151.1	3.81	4.1	4.2	4.2	3.91
4157.16	3.27	4.25	4.15	4.15	3.76
4163.22	3.91	3.52	3.76	3.76	4.3
4169.28	3.91	3.81	3.91	3.91	4.25
4175.34	4.25	3.42	3.96	3.96	3.81
4181.4	4.44	4	3.91	3.91	4.05
4187.46	3.91	4.35	3.52	3.52	4
4193.52	3.81	3.91	3.86	3.86	4.2
4199.58	3.52	3.91	4.05	4.05	4.3
4205.64	3.76	3.71	3.66	3.66	3.91
4211.7	3.86	3.96	4.05	4.05	4.59
4217.76	3.56	4.44	3.91	3.91	3.96
4223.82	3.47	3.71	3.91	3.91	3.86
4229.88	3.61	3.81	3.47	3.47	3.91
4235.94	3.66	3.66	3.96	3.96	4.64
4242	3.81	4.1	4.79	4.79	3.86
4248.06	4	4.25	3.86	3.86	4.49
4254.12	4.49	4.35	3.96	3.96	3.81
4260.18	3.91	3.76	4.25	4.25	3.96
4266.24	4.25	3.76	4.35	4.35	3.91
4272.3	3.66	3.52	3.71	3.71	4.69
4278.36	3.71	3.91	3.81	3.81	3.66
4284.42	3.52	4.93	4.05	4.05	4.05
4290.48	3.27	4.05	3.86	3.86	3.66
4296.54	3.42	3.76	3.81	3.81	4.1
4302.6	3.71	3.91	3.96	3.96	3.96
4308.66	3.71	4.2	4.3	4.3	4.25
4314.72	4.1	3.96	4.1	4.1	3.96
4320.78	4.05	3.91	3.86	3.86	4.1
4326.84	4.1	3.17	4.05	4.05	4.2
4332.9	3.66	3.86	4.35	4.35	4.15
4338.96	3.32	4.05	3.86	3.86	3.08
4345.02	3.52	3.81	3.91	3.91	3.96
4351.08	3.81	3.37	4.15	4.15	4.39
4357.14	3.32	3.52	3.96	3.96	4.05
4363.2	4.05	3.71	3.71	3.71	3.13
4369.26	3.42	3.91	3.81	3.81	4
4375.32	3.71	3.96	4.35	4.35	4.2
4381.38	3.96	3.71	3.91	3.91	3.96
4387.44	4.1	3.66	3.76	3.76	3.96
4393.5	4.35	3.66	4.05	4.05	4.39
4399.56	4.05	3.86	4.05	4.05	3.86
4405.62	4	4.05	3.96	3.96	4.05
4411.68	3.56	3.91	3.66	3.66	4.44
4417.74	3.71	3.71	3.81	3.81	3.52
4423.8	3.56	3.96	3.91	3.91	3.66
4429.86	3.47	3.86	3.71	3.71	4.49
4435.92	3.56	3.81	3.91	3.91	4.2
4441.98	3.56	3.96	4.39	4.39	3.47
4448.04	3.71	3.86	4.05	4.05	4.2
4454.1	4.1	3.52	3.86	3.86	3.08
4460.16	3.91	3.47	3.81	3.81	4.2
4466.22	4.3	4.35	4.1	4.1	4.64
4472.28	3.96	4.2	3.86	3.86	4.05
4478.34	4	3.37	3.76	3.76	3.71
4484.4	3.66	3.37	3.47	3.47	3.91
4490.46	3.61	4.25	4	4	3.08
4496.52	3.61	4.05	3.96	3.96	4.3
4502.58	3.56	3.81	3.56	3.56	4.1
4508.64	3.37	3.71	4.2	4.2	4.25
4514.7	3.42	3.71	3.91	3.91	4.69
4520.76	3.47	3.96	4	4	3.81
4526.82	3.81	4.05	3.71	3.71	4.44
4532.88	3.81	3.91	4.15	4.15	3.61
4538.94	4.2	3.91	3.32	3.32	3.96
4545	3.86	3.76	3.66	3.66	4.25
4551.06	3.91	4.15	3.86	3.86	4.59
4557.12	3.81	4.15	3.81	3.81	2.88
4563.18	3.81	3.61	3.66	3.66	4.05
4569.24	3.86	3.61	3.81	3.81	4.1
4575.3	3.52	3.08	4.3	4.3	4.2
4581.36	3.47	3.96	4.2	4.2	4.15
4587.42	3.56	4.05	3.61	3.61	4.05
4593.48	3.27	3.86	4.35	4.35	3.96
4599.54	3.71	3.86	4.05	4.05	3.91
4605.6	4	3.47	3.61	3.61	2.93
4611.66	3.81	3.91	4	4	4.2
4617.72	4	4.25	4.25	4.25	4.2
4623.78	4.05	3.96	3.66	3.66	3.96
4629.84	3.86	3.71	4.05	4.05	3.66
4635.9	3.91	3.47	4.05	4.05	4.25
4641.96	3.66	3.17	4.25	4.25	4.49
4648.02	3.13	4.2	3.52	3.52	3.42
4654.08	3.47	4.2	3.81	3.81	3.47
4660.14	3.61	3.76	3.71	3.71	4.1
4666.2	3.66	3.66	3.91	3.91	3.86
4672.26	3.52	3.42	3.52	3.52	3.86
4678.32	2.93	3.91	3.86	3.86	3.81
4684.38	3.81	3.91	4.05	4.05	4.35
4690.44	3.56	3.76	3.76	3.76	3.86
4696.5	3.86	3.32	4	4	3.52
4702.56	3.91	3.91	4.2	4.2	3.91
4708.62	4	4.83	3.81	3.81	4.35
4714.68	4	3.76	3.71	3.71	3.81
4720.74	3.81	3.61	3.91	3.91	3.71
4726.8	3.56	3.61	3.66	3.66	4
4732.86	3.66	3.86	3.81	3.81	4.2
4738.92	3.76	3.91	4.15	4.15	4.05
4744.98	3.52	3.66	4	4	3.66
4751.04	3.17	3.76	3.81	3.81	4.05
4757.1	3.52	3.66	3.42	3.42	3.56
4763.16	3.52	3.81	3.96	3.96	4.2
4769.22	3.86	4	4.1	4.1	3.71
4775.28	4.2	3.71	3.61	3.61	3.96
4781.34	3.91	3.81	3.81	3.81	3.47
4787.4	4.25	3.66	4	4	4.2
4793.46	4.05	4	4.05	4.05	3.42
4799.52	3.76	3.96	3.81	3.81	4.25
4805.58	3.56	3.96	3.71	3.71	3.66
4811.64	3.47	3.47	4.2	4.2	3.66
4817.7	3.76	3.96	4.1	4.1	3.56
4823.76	3.71	4	3.81	3.81	4.64
4829.82	3.56	3.76	3.66	3.66	3.76
4835.88	3.52	3.61	4.2	4.2	3.71
4841.94	3.76	3.91	3.96	3.96	3.86
4848	3.76	3.76	4.1	4.1	4.49
4854.06	3.76	3.91	3.96	3.96	3.66
4860.12	4.25	3.42	4.44	4.44	3.52
4866.18	3.81	3.66	3.86	3.86	4.2
4872.24	4.15	3.71	3.81	3.81	3.66
4878.3	3.71	3.96	3.81	3.81	4.3
4884.36	4	3.96	4.54	4.54	3.56
4890.42	3.42	4.05	3.56	3.56	4.49
4896.48	3.71	3.71	3.81	3.81	4.05
4902.54	3.66	3.66	3.96	3.96	3.81
4908.6	3.56	3.81	4	4	3.56
4914.66	3.56	3.66	3.61	3.61	4.25
4920.72	3.47	3.66	3.96	3.96	3.91
4926.78	3.52	3.47	4.54	4.54	3.86
4932.84	3.37	3.96	4	4	3.91
4938.9	3.71	3.76	3.56	3.56	3.32
4944.96	4.05	3.32	3.96	3.96	3.86
4951.02	4	3.66	4.25	4.25	3.86
4957.08	4.05	3.27	3.86	3.86	3.86
4963.14	3.71	3.71	3.71	3.71	4.2
4969.2	3.71	4.44	4.2	4.2	3.91
4975.26	3.71	3.91	4	4	4.3
4981.32	3.47	3.47	3.96	3.96	3.91
4987.38	3.47	3.47	4.25	4.25	3.17
4993.44	3.56	3.86	4.3	4.3	4.69
4999.5	3.76	4.59	4.05	4.05	4.2
5005.56	3.86	3.91	3.71	3.71	4.3
5011.62	3.71	3.66	4.2	4.2	4
5017.68	4.39	3.71	3.96	3.96	3.61
5023.74	3.91	3.47	3.47	3.47	3.71
5029.8	3.71	3.86	3.76	3.76	3.81
5035.86	3.66	3.91	4.49	4.49	3.81
5041.92	3.37	3.96	3.66	3.66	3.66
5047.98	3.47	3.66	3.22	3.22	3.81
5054.04	3.42	3.71	4.2	4.2	4.3
5060.1	3.42	3.91	3.96	3.96	4
5066.16	3.32	3.96	3.56	3.56	3.86
5072.22	3.61	3.56	3.96	3.96	4
5078.28	3.71	3.56	4.3	4.3	3.27
5084.34	3.81	3.71	3.71	3.71	4.2
5090.4	4.15	4.05	3.27	3.27	4.2
5096.46	4	3.66	3.91	3.91	4.1
5102.52	3.71	3.56	4.3	4.3	4.25
5108.58	3.66	3.08	3.66	3.66	3.66
5114.64	3.61	3.71	3.61	3.61	3.76
5120.7	3.42	4.39	4.15	4.15	3.52
5126.76	3.32	3.81	4.1	4.1	3.27
5132.82	3.42	3.52	3.71	3.71	3.86
5138.88	3.56	3.66	4	4	4.2
5144.94	3.61	3.76	3.96	3.96	4.25
5151	3.71	4.2	3.37	3.37	4.1
5157.06	4.1	3.71	3.37	3.37	3.61
5163.12	3.66	3.56	4.1	4.1	3.81
5169.18	4.05	3.71	3.91	3.91	3.47
5175.24	3.47	3.76	3.76	3.76	4.05
5181.3	3.27	3.71	4.2	4.2	2.93
5187.36	3.47	3.91	3.61	3.61	4.05
5193.42	3.27	3.47	3.71	3.71	3.52
5199.48	3.03	3.61	4.25	4.25	3.86
5205.54	3.71	3.91	3.86	3.86	4.44
5211.6	3.86	3.66	3.52	3.52	3.86
5217.66	3.86	4.05	3.76	3.76	4
5223.72	4.05	3.66	4.1	4.1	3.71
5229.78	3.56	3.76	3.96	3.96	4.54
5235.84	3.52	4	3.81	3.81	3.47
5241.9	3.47	3.76	3.47	3.47	3.76
5247.96	3.27	3.47	3.96	3.96	4.15
5254.02	3.03	3.27	3.91	3.91	4.1
5260.08	3.47	3.86	3.76	3.76	3.96
5266.14	3.42	3.76	3.96	3.96	4.54
5272.2	3.91	4.3	4.1	4.1	3.22
5278.26	3.66	3.71	3.81	3.81	4.1
5284.32	4.15	3.86	3.71	3.71	3.52
5290.38	3.81	3.47	4.44	4.44	4.15
5296.44	3.66	3.47	3.91	3.91	3.66
5302.5	3.52	3.86	3.71	3.71	3.86
5308.56	3.61	3.96	3.81	3.81	3.37
5314.62	3.76	3.47	4.1	4.1	3.76
5320.68	3.42	3.42	3.71	3.71	5.08
5326.74	3.61	3.27	3.52	3.52	3.47
5332.8	3.61	3.47	4.44	4.44	4.05
5338.86	4.59	4.35	3.86	3.86	3.66
5344.92	3.76	3.32	3.56	3.56	3.71
5350.98	4	3.32	3.86	3.86	3.86
5357.04	3.61	3.52	3.96	3.96	4.35
5363.1	3.27	3.86	3.91	3.91	3.81
5369.16	3.76	3.96	3.66	3.66	3.76
5375.22	3.37	3.76	4.3	4.3	3.91
5381.28	3.42	3.86	3.81	3.81	3.91
5387.34	3.17	3.42	3.71	3.71	3.71
5393.4	3.61	3.47	3.66	3.66	3.71
5399.46	3.76	4	4.59	4.59	4.05
5405.52	3.17	3.96	3.86	3.86	3.96
5411.58	4.05	3.42	3.76	3.76	3.71
5417.64	3.91	3.56	3.66	3.66	3.66
5423.7	4	3.47	3.96	3.96	4.25
5429.76	3.76	3.86	3.42	3.42	3.56
5435.82	3.47	3.47	3.66	3.66	4.88
5441.88	3.52	3.76	3.91	3.91	3.52
5447.94	3.27	3.66	3.66	3.66	3.76
5454	3.61	3.76	3.37	3.37	3.66
5460.06	3.27	3.81	3.86	3.86	3.91
5466.12	3.52	3.71	3.76	3.76	3.86
5472.18	3.22	3.61	3.37	3.37	4.3
5478.24	3.22	3.32	3.61	3.61	3.76
5484.3	3.61	3.71	3.71	3.71	3.76
5490.36	3.71	4.1	3.37	3.37	3.81
5496.42	3.91	3.81	3.56	3.56	3.86
5502.48	3.71	3.56	3.52	3.52	3.61
5508.54	3.61	3.52	3.27	3.27	3.61
5514.6	3.52	3.81	3.47	3.47	4.25
5520.66	3.47	4.05	3.86	3.86	3.81
5526.72	-87.65	-87.74	-87.79	-87.79	-85.94
5532.78	-91.16	-91.21	-91.65	-91.65	-91.21
5538.84	-91.46	-91.65	-91.85	-91.85	-91.65
5544.9	-91.36	-90.97	-91.11	-91.11	-91.31
5550.96	-91.11	-91.46	-91.02	-91.02	-91.26
5557.02	-91.26	-91.26	-91.75	-91.75	-91.36
5563.08	-91.06	-91.99	-92.19	-92.19	-91.94
5569.14	-91.41	-91.8	-91.21	-91.21	-91.36
5575.2	-91.75	-91.11	-91.55	-91.55	-91.41
5581.26	-91.6	-91.46	-91.7	-91.7	-91.36
5587.32	-91.36	-91.31	-91.16	-91.16	-91.85
5593.38	-91.7	-91.5	-91.55	-91.55	-91.21
5599.44	-91.36	-91.26	-91.89	-91.89	-91.85
5605.5	-91.21	-91.65	-91.31	-91.31	-91.65
5611.56	-91.36	-91.7	-91.7	-91.7	-91.7
5617.62	-91.36	-91.55	-92.04	-92.04	-91.8
5623.68	-91.8	-91.36	-91.31	-91.31	-91.36
5629.74	-91.7	-91.89	-91.46	-91.46	-91.7
5635.8	-91.55	-91.55	-91.75	-91.75	-91.55
5641.86	-91.6	-91.6	-91.41	-91.41	-91.55
5647.92	-91.36	-91.41	-91.5	-91.5	-91.55
5653.98	-91.46	-91.46	-91.89	-91.89	-91.06
5660.04	-91.65	-91.94	-91.46	-91.46	-91.75
5666.1	-91.6	-91.75	-91.5	-91.5	-91.21
5672.16	-91.89	-91.65	-91.89	-91.89	-91.65
5678.22	-91.99	-91.8	-91.31	-91.31	-91.46
5684.28	-91.6	-91.94	-91.46	-91.46	-91.65
5690.34	-91.5	-91.46	-91.8	-91.8	-91.75
5696.4	-91.6	-91.85	-91.55	-91.55	-91.7
5702.46	-91.02	-92.04	-91.41	-91.41	-91.99
5708.52	-91.65	-91.94	-91.89	-91.89	-91.41
5714.58	-91.85	-91.8	-91.5	-91.5	-91.8
5720.64	-91.89	-91.21	-91.55	-91.55	-91.41
5726.7	-91.89	-91.99	-92.19	-92.19	-92.14
5732.76	-91.7	-91.75	-91.31	-91.31	-91.5
5738.82	-91.65	-91.6	-91.7	-91.7	-91.36
5744.88	-91.55	-91.65	-91.85	-91.85	-91.8
5750.94	-91.5	-92.19	-91.46	-91.46	-91.06
5757	-91.36	-91.85	-91.5	-91.5	-91.55
5763.06	-91.7	-90.92	-92.14	-92.14	-90.63
5769.12	-91.89	-91.8	-91.75	-91.75	-91.6
5775.18	-92.09	-92.04	-91.75	-91.75	-91.6
5781.24	-91.8	-92.09	-91.65	-91.65	-91.41
5787.3	-91.46	-92.04	-92.29	-92.29	-91.94
5793.36	-91.46	-91.5	-91.6	-91.6	-91.41
5799.42	-91.11	-91.94	-91.94	-91.94	-91.7
5805.48	-91.75	-92.19	-91.94	-91.94	-91.89
5811.54	-91.8	-91.94	-91.06	-91.06	-91.89
5817.6	-91.75	-91.26	-91.36	-91.36	-92.04
5823.66	-91.99	-91.8	-92.33	-92.33	-91.6
5829.72	-92.19	-92.04	-91.65	-91.65	-91.99
5835.78	-91.6	-92.04	-91.75	-91.75	-91.6
5841.84	-91.16	-91.7	-91.89	-91.89	-91.94
5847.9	-91.46	-91.8	-91.5	-91.5	-91.55
5853.96	-91.6	-91.65	-91.55	-91.55	-91.99
5860.02	-91.55	-91.99	-91.94	-91.94	-91.89
5866.08	-91.94	-91.8	-91.46	-91.46	-91.41
5872.14	-91.94	-91.36	-91.75	-91.75	-91.89
5878.2	-91.6	-91.7	-91.75	-91.75	-91.41
5884.26	-91.55	-91.89	-91.7	-91.7	-91.8
5890.32	-91.46	-91.89	-91.46	-91.46	-91.7
5896.38	-91.36	-91.5	-92.19	-92.19	-91.36
5902.44	-91.65	-91.99	-91.6	-91.6	-92.43
5908.5	-91.7	-91.94	-91.94	-91.94	-91.65
5914.56	-91.85	-91.65	-92.14	-92.14	-92.09
5920.62	-91.75	-91.7	-91.85	-91.85	-91.8
5926.68	-91.89	-92.14	-91.5	-91.5	-91.7
5932.74	-91.55	-92.04	-91.6	-91.6	-91.41
5938.8	-90.82	-92.09	-91.85	-91.85	-91.41
5944.86	-91.8	-91.5	-91.7	-91.7	-92.24
5950.92	-91.7	-91.8	-91.55	-91.55	-91.65
5956.98	-91.75	-91.99	-92.14	-92.14	-91.65
5963.04	-91.94	-92.14	-91.41	-91.41	-91.8
5969.1	-92.24	-91.65	-91.99	-91.99	-91.5
5975.16	-91.65	-91.8	-91.75	-91.75	-91.8
5981.22	-91.85	-91.94	-91.5	-91.5	-91.26
5987.28	-91.41	-91.99	-91.55	-91.55	-92.04
5993.34	-91.7	-92.09	-91.75	-91.75	-90.92
5999.4	-91.8	-91.85	-91.36	-91.36	-91.65
6005.46	-91.99	-92.19	-91.89	-91.89	-91.46
6011.52	-91.89	-91.94	-91.94	-91.94	-91.7
6017.58	-91.75	-91.8	-91.8	-91.8	-92.04
6023.64	-91.94	-91.94	-92.38	-92.38	-91.6
6029.7	-91.46	-91.99	-91.75	-91.75	-91.8
6035.76	-91.02	-92.24	-91.65	-91.65	-91.75
6041.82	-91.55	-91.89	-91.99	-91.99	-91.55
6047.88	-91.8	-91.16	-91.7	-91.7	-91.7
6053.94	-92.09	-91.8	-91.11	-91.11	-91.06
6060	-91.89	-91.94	-91.8	-91.8	-92.09
6066.06	-92.04	-91.94	-91.7	-91.7	-91.55
6072.12	-91.7	-91.6	-91.41	-91.41	-91.75
6078.18	-91.55	-92.14	-92.09	-92.09	-91.65
6084.24	-91.5	-92.04	-91.65	-91.65	-91.7
6090.3	-91.8	-92.09	-91.7	-91.7	-91.8
6096.36	-91.85	-91.6	-92.19	-92.19	-91.6
6102.42	-91.7	-92.04	-91.89	-91.89	-92.04
6108.48	-92.04	-92.38	-91.6	-91.6	-91.5
6114.54	-91.8	-91.94	-91.94	-91.94	-91.8
6120.6	-91.41	-91.46	-92.19	-92.19	-92.04
6126.66	-91.5	-91.75	-91.5	-91.5	-91.55
6132.72	-91.46	-92.04	-92.04	-92.04	-91.94
6138.78	-91.8	-91.94	-91.8	-91.8	-91.5
6144.84	-91.8	-91.5	-91.6	-91.6	-92.38
6150.9	-91.8	-91.8	-91.85	-91.85	-91.8
6156.96	-91.99	-91.94	-92.09	-92.09	-91.85
6163.02	-92.04	-91.8	-91.8	-91.8	-91.55
6169.08	-91.55	-91.65	-91.94	-91.94	-91.75
6175.14	-91.5	-92.14	-92.68	-92.68	-91.94
6181.2	-91.8	-91.99	-91.41	-91.41	-91.46
6187.26	-91.65	-92.19	-91.8	-91.8	-91.94
6193.32	-92.09	-91.6	-92.14	-92.14	-91.5
6199.38	-92.09	-91.65	-90.97	-90.97	-91.6
