# Supplementary material for: Elucidation of molecular kinetic schemes from macroscopic traces using system identification
Source: PLoS Comput Biol. 2017 Feb 13;13(2):e1005376. doi: 10.1371/journal.pcbi.1005376 (PMC5330533; doi:10.1371/journal.pcbi.1005376)
Supplement: S1 Data — (1) L-type calcium ion-channel current elicited by voltage steps from -90 to 0 mV, first in the absence of nifedipine, and after addition of nifedipine at 100 nM and 1 μM concentration. (2) G-protein sensitive ion-channel (GIRK4*) current traces elicited by a step in LY379268 concentration from 0 to 1 μM. (ZIP) [file pcbi.1005376.s004.zip › Data_Ion_Channels/ICU_41523.txt]

0	-92.04	-91.94	-91.8	-91.8	-92.09
6.06	-92.24	-92.48	-91.89	-91.89	-91.94
12.12	-91.85	-92.14	-91.65	-91.65	-92.29
18.18	-92.97	-91.99	-92.24	-92.24	-92.19
24.24	-91.99	-92.72	-92.09	-92.09	-91.99
30.3	-92.33	-92.24	-92.33	-92.33	-92.24
36.36	-92.24	-91.8	-92.09	-92.09	-91.99
42.42	-92.04	-92.58	-92.38	-92.38	-92.24
48.48	-92.04	-92.14	-92.14	-92.14	-92.29
54.54	-92.04	-92.29	-91.94	-91.94	-91.94
60.6	-92.33	-91.99	-91.89	-91.89	-92.29
66.66	-92.14	-91.89	-91.89	-91.89	-92.14
72.72	-92.58	-92.29	-92.43	-92.43	-91.85
78.78	-91.7	-92.04	-92.14	-92.14	-92.53
84.84	-92.24	-92.68	-92.29	-92.29	-92.19
90.9	-92.09	-92.19	-91.8	-91.8	-92.19
96.96	-92.14	-92.19	-91.85	-91.85	-92.09
103.02	-92.19	-92.04	-92.77	-92.77	-91.75
109.08	-92.04	-91.94	-92.09	-92.09	-92.53
115.14	-92.33	-92.48	-92.14	-92.14	-92.04
121.2	-91.94	-92.09	-92.43	-92.43	-91.85
127.26	-91.99	-92.72	-91.99	-91.99	-91.94
133.32	-91.94	-92.33	-92.77	-92.77	-91.99
139.38	-92.14	-92.14	-92.19	-92.19	-92.09
145.44	-92.33	-92.09	-91.85	-91.85	-92.09
151.5	-92.24	-92.04	-92.29	-92.29	-92.09
157.56	-92.97	-92.63	-91.89	-91.89	-92.14
163.62	-91.99	-92.14	-92.09	-92.09	-92.14
169.68	-92.19	-91.6	-92.19	-92.19	-92.24
175.74	-92.09	-92.48	-92.19	-92.19	-92.14
181.8	-91.89	-91.99	-91.94	-91.94	-92.43
187.86	-92.19	-92.63	-91.99	-91.99	-91.99
193.92	-91.85	-92.04	-92.14	-92.14	-91.94
199.98	-92.63	-92.04	-92.33	-92.33	-92.43
206.04	-92.14	-92.38	-92.58	-92.58	-91.89
212.1	-92.14	-91.99	-91.99	-91.99	-92.09
218.16	-91.99	-92.24	-91.94	-91.94	-92.14
224.22	-92.14	-92.14	-92.33	-92.33	-91.94
230.28	-91.89	-92.29	-91.94	-91.94	-92.29
236.34	-91.89	-92.19	-92.92	-92.92	-91.94
242.4	-91.99	-92.19	-92.14	-92.14	-92.04
248.46	-91.8	-93.02	-92.09	-92.09	-91.99
254.52	-91.99	-92.04	-92.48	-92.48	-91.7
260.58	-91.94	-92.09	-91.99	-91.99	-92.24
266.64	-91.94	-92.38	-92.58	-92.58	-91.75
272.7	-92.58	-92.19	-92.14	-92.14	-92.29
278.76	-91.89	-92.33	-92.38	-92.38	-92.14
284.82	-92.24	-92.29	-92.04	-92.04	-92.14
290.88	-91.94	-91.85	-91.75	-91.75	-91.89
296.94	-91.99	-92.14	-92.29	-92.29	-91.75
303	-92.68	-91.7	-92.19	-92.19	-92.43
309.06	-91.94	-92.38	-92.09	-92.09	-92.14
315.12	-92.04	-92.29	-91.99	-91.99	-91.99
321.18	-92.09	-91.85	-92.09	-92.09	-92.19
327.24	-91.75	-92.29	-92.24	-92.24	-91.99
333.3	-92.72	-91.99	-91.85	-91.85	-92.19
339.36	-91.99	-92.82	-92.29	-92.29	-92.19
345.42	-92.14	-92.19	-91.89	-91.89	-92.09
351.48	-91.85	-91.89	-92.04	-92.04	-91.99
357.54	-92.09	-92.43	-92.04	-92.04	-91.89
363.6	-92.04	-92.14	-91.8	-91.8	-92.19
369.66	-92.33	-92.33	-92.24	-92.24	-91.99
375.72	-92.58	-92.09	-92.04	-92.04	-92.19
381.78	-92.04	-91.8	-92.48	-92.48	-91.89
387.84	-92.04	-91.99	-92.33	-92.33	-91.85
393.9	-91.8	-92.29	-92.04	-92.04	-92.43
399.96	-91.99	-92.24	-91.99	-91.99	-91.89
406.02	-92.29	-92.14	-91.94	-91.94	-92.53
412.08	-92.04	-92.19	-92.53	-92.53	-92.09
418.14	-92.68	-92.09	-92.09	-92.09	-91.8
424.2	-91.99	-91.85	-92.33	-92.33	-92.24
430.26	-91.7	-92.48	-91.89	-91.89	-92.09
436.32	-91.99	-91.94	-91.94	-91.94	-92.63
442.38	-91.94	-92.43	-92.48	-92.48	-91.89
448.44	-92.58	-92.24	-91.94	-91.94	-91.94
454.5	-91.85	-92.24	-92.04	-92.04	-92.48
460.56	-91.99	-92.04	-92.48	-92.48	-92.14
466.62	-91.8	-92.04	-91.89	-91.89	-92.14
472.68	-91.94	-92.43	-92.24	-92.24	-92.04
478.74	-92.72	-92.14	-91.99	-91.99	-91.94
484.8	-91.85	-92.68	-92.09	-92.09	-92.68
490.86	-92.14	-92.24	-92.19	-92.19	-91.89
496.92	-91.8	-92.04	-92.14	-92.14	-91.94
502.98	-92.04	-92.09	-92.77	-92.77	-92.43
509.04	-92.29	-91.94	-92.04	-92.04	-91.94
515.1	-91.85	-92.77	-91.89	-91.89	-92.43
521.16	-91.99	-92.04	-92.38	-92.38	-92.29
527.22	-4.2	-3.71	-5.18	-5.18	-3.66
533.28	1.51	1.51	1.66	1.66	1.56
539.34	3.96	3.86	3.86	3.86	3.27
545.4	4.88	5.13	4.83	4.83	4.59
551.46	5.66	5.13	5.57	5.57	5.27
557.52	6.25	6.15	5.76	5.76	5.86
563.58	6.15	5.86	6.35	6.35	6.3
569.64	6.15	6.59	6.2	6.2	6.3
575.7	6.98	6.59	6.49	6.49	6.59
581.76	7.08	6.93	6.54	6.54	6.25
587.82	6.49	7.13	7.08	7.08	6.69
593.88	7.08	7.13	6.64	6.64	6.4
599.94	7.13	7.42	7.08	7.08	6.79
606	6.79	7.23	6.98	6.98	6.74
612.06	7.57	7.37	7.13	7.13	6.88
618.12	7.13	7.18	7.37	7.37	7.08
624.18	6.88	7.37	6.98	6.98	6.79
630.24	7.37	7.28	7.62	7.62	6.93
636.3	7.42	7.47	6.88	6.88	6.59
642.36	6.79	7.08	7.52	7.52	7.03
648.42	7.62	7.28	7.18	7.18	6.84
654.48	7.52	7.08	7.32	7.32	7.37
660.54	6.98	7.37	7.42	7.42	6.84
666.6	7.57	7.18	7.37	7.37	7.03
672.66	7.47	7.37	7.71	7.71	7.18
678.72	7.08	7.23	7.32	7.32	6.88
684.78	7.52	7.42	7.71	7.71	7.42
690.84	7.47	7.47	7.23	7.23	7.08
696.9	6.98	7.37	7.42	7.42	7.32
702.96	7.62	7.62	7.23	7.23	7.18
709.02	7.62	7.37	7.32	7.32	7.32
715.08	7.42	7.57	7.71	7.71	6.84
721.14	7.52	7.57	7.37	7.37	7.28
727.2	7.71	7.62	7.67	7.67	6.93
733.26	7.47	7.23	7.18	7.18	7.08
739.32	7.52	7.57	7.23	7.23	7.13
745.38	7.47	6.88	7.23	7.23	6.88
751.44	7.18	7.42	7.28	7.28	7.28
757.5	7.47	7.23	7.32	7.32	7.08
763.56	7.52	7.42	7.52	7.52	7.28
769.62	6.79	7.47	7.52	7.52	6.98
775.68	7.81	7.42	7.23	7.23	7.32
781.74	7.71	7.47	7.67	7.67	6.69
787.8	7.03	7.52	7.32	7.32	7.03
793.86	7.76	6.88	7.62	7.62	6.93
799.92	7.42	7.32	7.13	7.13	7.08
805.98	6.98	7.18	7.47	7.47	7.37
812.04	7.47	7.32	6.64	6.64	6.84
818.1	7.18	7.37	7.42	7.42	7.28
824.16	6.88	7.37	7.37	7.37	6.79
830.22	7.57	7.52	7.42	7.42	6.98
836.28	7.32	7.28	7.13	7.13	6.88
842.34	6.74	7.67	7.47	7.47	7.18
848.4	7.52	7.08	7.32	7.32	7.32
854.46	7.47	7.67	7.52	7.52	6.98
860.52	6.98	7.13	7.67	7.67	7.08
866.58	7.62	7.52	7.32	7.32	6.88
872.64	7.32	7.28	7.52	7.52	6.98
878.7	7.03	7.47	7.28	7.28	7.32
884.76	7.37	7.32	7.47	7.47	6.93
890.82	7.28	7.52	7.18	7.18	7.28
896.88	6.84	7.37	7.42	7.42	6.84
902.94	7.62	7.42	6.64	6.64	7.08
909	7.47	7.23	7.52	7.52	7.28
915.06	6.54	7.57	7.23	7.23	6.98
921.12	7.42	7.23	7.28	7.28	7.32
927.18	7.23	7.42	7.37	7.37	7.08
933.24	7.03	6.69	7.47	7.47	7.42
939.3	7.37	7.28	7.42	7.42	7.03
945.36	7.42	7.03	7.37	7.37	7.18
951.42	6.74	7.42	7.52	7.52	7.23
957.48	7.37	7.47	7.18	7.18	6.69
963.54	7.23	7.03	7.42	7.42	6.93
969.6	6.98	7.57	7.23	7.23	7.42
975.66	7.62	7.08	7.32	7.32	6.45
981.72	7.08	7.52	7.62	7.62	7.03
987.78	7.03	7.42	7.23	7.23	7.32
993.84	7.37	7.57	7.52	7.52	7.03
999.9	7.32	7.03	7.23	7.23	7.08
1005.96	7.28	7.37	7.47	7.47	7.13
1012.02	7.08	7.28	7.13	7.13	7.18
1018.08	6.93	7.57	7.42	7.42	6.93
1024.14	7.57	7.23	7.03	7.03	7.03
1030.2	7.47	7.37	7.37	7.37	6.79
1036.26	7.18	7.42	7.08	7.08	6.88
1042.32	7.32	7.52	7.47	7.47	6.98
1048.38	7.32	7.08	7.23	7.23	7.18
1054.44	7.03	7.37	7.42	7.42	6.69
1060.5	7.42	7.08	7.08	7.08	7.08
1066.56	7.23	7.37	7.37	7.37	7.18
1072.62	6.84	7.08	7.32	7.32	6.79
1078.68	7.37	7.08	7.13	7.13	6.98
1084.74	7.18	7.03	6.59	6.59	7.08
1090.8	7.03	7.23	6.93	6.93	6.98
1096.86	7.32	7.13	6.84	6.84	6.88
1102.92	7.32	7.23	7.08	7.08	7.18
1108.98	6.59	7.42	7.03	7.03	7.03
1115.04	7.32	6.98	7.13	7.13	6.84
1121.1	7.08	7.52	7.37	7.37	7.13
1127.16	6.74	6.88	7.23	7.23	7.08
1133.22	7.23	7.18	7.57	7.57	6.59
1139.28	7.18	6.88	6.93	6.93	6.88
1145.34	6.69	7.18	7.42	7.42	6.84
1151.4	7.18	6.45	6.84	6.84	6.4
1157.46	6.98	6.98	7.18	7.18	6.84
1163.52	7.23	6.59	6.98	6.98	6.84
1169.58	7.32	7.23	6.98	6.98	7.03
1175.64	6.45	7.08	7.18	7.18	6.4
1181.7	7.32	7.08	7.28	7.28	6.74
1187.76	7.18	7.37	7.42	7.42	7.23
1193.82	6.79	6.93	7.03	7.03	6.79
1199.88	7.32	7.28	7.13	7.13	6.88
1205.94	7.03	6.88	6.79	6.79	7.18
1212	6.98	7.08	7.13	7.13	6.64
1218.06	7.03	6.79	6.25	6.25	6.93
1224.12	6.84	7.23	7.03	7.03	7.08
1230.18	6.88	7.03	6.93	6.93	6.64
1236.24	7.23	7.18	6.98	6.98	6.69
1242.3	7.03	7.03	7.13	7.13	6.88
1248.36	6.3	7.03	7.03	7.03	6.54
1254.42	7.23	7.42	7.03	7.03	7.03
1260.48	7.18	6.84	7.08	7.08	7.03
1266.54	6.45	7.28	7.42	7.42	6.84
1272.6	7.08	6.84	6.88	6.88	7.03
1278.66	6.88	7.08	7.37	7.37	6.64
1284.72	6.84	6.2	6.84	6.84	6.98
1290.78	7.13	7.08	7.08	7.08	6.74
1296.84	7.03	6.93	7.18	7.18	6.84
1302.9	6.4	7.18	7.18	7.18	6.98
1308.96	7.08	6.69	6.84	6.84	6.54
1315.02	7.08	7.08	7.13	7.13	6.88
1321.08	7.03	6.98	6.98	6.98	6.79
1327.14	6.74	7.03	6.79	6.79	6.79
1333.2	7.08	6.93	7.23	7.23	6.54
1339.26	7.03	7.47	6.45	6.45	7.03
1345.32	6.49	6.79	6.93	6.93	6.54
1351.38	6.93	6.79	6.69	6.69	6.93
1357.44	6.84	6.93	7.18	7.18	6.79
1363.5	6.64	7.13	6.93	6.93	6.79
1369.56	6.93	6.98	7.13	7.13	6.45
1375.62	7.08	6.05	6.74	6.74	6.69
1381.68	6.98	7.03	7.03	7.03	6.64
1387.74	6.2	6.84	6.93	6.93	7.03
1393.8	7.03	7.03	7.03	7.03	6.45
1399.86	7.03	6.69	7.13	7.13	6.84
1405.92	6.49	7.03	6.25	6.25	6.59
1411.98	7.08	6.84	7.03	7.03	6.98
1418.04	6.88	7.03	6.84	6.84	6.45
1424.1	6.64	7.03	6.79	6.79	6.93
1430.16	6.98	6.45	6.54	6.54	6.25
1436.22	6.84	6.93	6.74	6.74	6.93
1442.28	6.79	6.84	6.3	6.3	6.15
1448.34	6.88	6.88	7.03	7.03	6.79
1454.4	6.79	6.54	6.54	6.54	6.49
1460.46	6.84	7.03	6.84	6.84	6.84
1466.52	6.4	7.03	6.74	6.74	6.64
1472.58	6.88	7.08	6.98	6.98	6.88
1478.64	6.64	6.79	6.93	6.93	6.45
1484.7	6.59	6.45	7.03	7.03	6.88
1490.76	7.03	6.98	6.69	6.69	6.4
1496.82	6.98	6.49	6.93	6.93	6.93
1502.88	6.98	7.08	6.84	6.84	6.64
1508.94	6.45	6.64	6.59	6.59	7.08
1515	6.79	7.23	6.84	6.84	6.64
1521.06	6.84	6.98	6.45	6.45	6.74
1527.12	6.64	6.45	6.88	6.88	6.54
1533.18	6.93	6.59	6.74	6.74	6.79
1539.24	6.69	6.84	7.18	7.18	6.79
1545.3	6.59	6.84	6.84	6.84	6.84
1551.36	6.25	6.59	6.84	6.84	6.74
1557.42	6.69	6.84	6.69	6.69	6.98
1563.48	6.64	6.79	6.69	6.69	6.45
1569.54	6.54	6.93	6.64	6.64	7.08
1575.6	6.2	6.49	6.05	6.05	6.35
1581.66	7.03	6.64	7.03	7.03	6.74
1587.72	6.54	6.74	6.93	6.93	6.93
1593.78	6.64	6.74	7.08	7.08	6.69
1599.84	6.79	6.93	6.74	6.74	6.49
1605.9	6.84	6.3	6.64	6.64	6.93
1611.96	6.54	6.88	6.79	6.79	6.3
1618.02	6.3	6.4	7.03	7.03	6.54
1624.08	6.74	6.69	6.69	6.69	6.69
1630.14	6.74	6.4	6.25	6.25	6.59
1636.2	6.64	6.69	6.79	6.79	6.49
1642.26	6.01	6.84	6.2	6.2	5.81
1648.32	6.88	6.2	6.79	6.79	6.54
1654.38	6.59	6.79	6.84	6.84	6.59
1660.44	6.64	6.98	6.35	6.35	6.59
1666.5	6.59	6.4	6.64	6.64	6.45
1672.56	6.59	6.93	6.79	6.79	6.84
1678.62	6.59	6.4	6.49	6.49	6.49
1684.68	6.54	6.69	6.74	6.74	7.03
1690.74	6.59	6.79	6.15	6.15	6.59
1696.8	6.69	6.79	6.69	6.69	6.79
1702.86	6.49	6.93	6.84	6.84	6.49
1708.92	6.4	6.35	6.2	6.2	6.54
1714.98	6.64	6.49	6.74	6.74	6.49
1721.04	6.59	6.64	6.74	6.74	6.79
1727.1	6.64	6.35	6.45	6.45	5.81
1733.16	6.2	6.54	6.88	6.88	6.54
1739.22	6.54	5.91	6.3	6.3	6.69
1745.28	6.54	6.45	6.74	6.74	6.2
1751.34	6.4	6.93	6.84	6.84	6.88
1757.4	6.3	6.45	6.64	6.64	6.15
1763.46	6.59	6.54	7.03	7.03	6.45
1769.52	6.64	6.84	6.49	6.49	6.79
1775.58	6.3	6.49	6.4	6.4	6.49
1781.64	5.62	6.93	6.54	6.54	6.64
1787.7	6.59	6.3	6.4	6.4	6.25
1793.76	6.69	6.2	6.64	6.64	6.2
1799.82	6.45	6.4	6.35	6.35	6.49
1805.88	6.01	6.49	6.59	6.59	6.35
1811.94	6.69	6.54	6.59	6.59	6.3
1818	6.3	6.15	6.79	6.79	6.25
1824.06	6.25	6.64	6.45	6.45	6.35
1830.12	6.54	6.64	6.54	6.54	6.54
1836.18	6.4	6.54	6.79	6.79	6.3
1842.24	6.59	6.64	6.3	6.3	6.59
1848.3	5.76	6.3	6.69	6.69	6.45
1854.36	6.49	6.54	5.52	5.52	6.4
1860.42	6.59	6.49	6.64	6.64	6.64
1866.48	6.3	6.45	6.45	6.45	6.54
1872.54	6.05	6.4	6.54	6.54	6.59
1878.6	6.59	6.1	6.79	6.79	6.05
1884.66	6.4	6.4	6.2	6.2	6.54
1890.72	6.64	6.49	6.4	6.4	6.59
1896.78	5.52	6.25	6.84	6.84	5.91
1902.84	6.35	6.59	6.05	6.05	6.59
1908.9	6.45	5.76	6.74	6.74	6.59
1914.96	6.4	6.4	6.2	6.2	6.2
1921.02	5.81	6.93	6.49	6.49	6.64
1927.08	6.54	6.4	6.25	6.25	6.1
1933.14	6.25	6.59	6.4	6.4	6.4
1939.2	6.25	6.25	6.54	6.54	6.4
1945.26	6.2	6.3	6.2	6.2	6.05
1951.32	6.49	6.4	6.69	6.69	6.4
1957.38	6.2	6.54	6.35	6.35	6.15
1963.44	6.05	5.91	6.59	6.59	6.3
1969.5	6.15	6.64	5.91	5.91	6.74
1975.56	6.35	6.15	6.49	6.49	5.91
1981.62	6.4	6.64	6.01	6.01	6.4
1987.68	6.01	6.49	6.3	6.3	6.54
1993.74	6.3	6.49	6.64	6.64	6.01
1999.8	6.45	6.25	6.4	6.4	6.59
2005.86	6.3	6.54	6.54	6.54	5.96
2011.92	6.2	6.35	6.3	6.3	6.05
2017.98	6.15	6.1	6.45	6.45	6.4
2024.04	6.54	6.3	6.01	6.01	6.35
2030.1	6.45	6.05	6.64	6.64	6.4
2036.16	5.96	6.54	6.25	6.25	6.4
2042.22	6.05	6.15	6.59	6.59	6.4
2048.28	6.54	6.25	6.45	6.45	5.76
2054.34	6.15	6.35	5.91	5.91	6.4
2060.4	6.2	6.15	6.45	6.45	6.49
2066.46	5.91	6.2	6.2	6.2	5.86
2072.52	6.3	6.15	6.45	6.45	6.4
2078.58	6.15	6.15	6.15	6.15	5.86
2084.64	6.15	6.01	6.54	6.54	6.2
2090.7	6.15	6.4	6.25	6.25	6.45
2096.76	6.3	5.96	6.15	6.15	6.05
2102.82	6.01	6.25	6.25	6.25	6.49
2108.88	5.81	5.96	6.2	6.2	6.01
2114.94	6.35	6.45	6.3	6.3	6.4
2121	6.25	6.4	5.71	5.71	6.3
2127.06	6.3	5.96	6.25	6.25	6.45
2133.12	5.96	6.1	6.3	6.3	6.25
2139.18	6.1	6.45	6.4	6.4	6.15
2145.24	6.2	5.91	6.2	6.2	6.2
2151.3	6.05	5.47	6.2	6.2	6.25
2157.36	5.86	6.1	6.25	6.25	6.35
2163.42	6.2	5.76	6.35	6.35	5.62
2169.48	6.01	6.35	6.3	6.3	6.3
2175.54	6.1	5.71	6.05	6.05	6.05
2181.6	5.71	6.4	6.3	6.3	6.05
2187.66	6.3	6.01	6.05	6.05	6.2
2193.72	6.2	6.35	6.4	6.4	6.25
2199.78	6.05	6.1	6.2	6.2	6.2
2205.84	5.86	6.4	6.25	6.25	6.05
2211.9	6.15	6.01	6.2	6.2	5.86
2217.96	6.4	6.3	5.66	5.66	6.4
2224.02	6.2	6.25	6.59	6.59	6.05
2230.08	5.71	6.05	6.2	6.2	5.42
2236.14	6.01	6.15	6.25	6.25	6.4
2242.2	6.15	5.86	6.2	6.2	5.86
2248.26	6.1	6.4	6.1	6.1	6.2
2254.32	5.66	5.96	6.15	6.15	6.05
2260.38	6.25	6.3	5.76	5.76	6.49
2266.44	6.15	6.15	6.54	6.54	6.1
2272.5	6.05	6.25	6.2	6.2	6.25
2278.56	5.57	6.05	6.49	6.49	5.96
2284.62	6.2	6.3	6.3	6.3	6.15
2290.68	6.3	5.96	6.01	6.01	6.2
2296.74	5.81	5.62	6.35	6.35	5.81
2302.8	5.91	6.05	5.76	5.76	6.15
2308.86	6.15	5.81	6.25	6.25	5.81
2314.92	5.96	6.1	6.15	6.15	6.35
2320.98	5.47	5.86	6.4	6.4	5.66
2327.04	6.25	6.3	6.01	6.01	6.01
2333.1	6.15	5.81	6.35	6.35	5.81
2339.16	5.62	5.96	6.1	6.1	6.25
2345.22	6.25	5.71	6.4	6.4	5.86
2351.28	6.15	5.86	6.1	6.1	6.3
2357.34	6.01	6.2	5.62	5.62	5.91
2363.4	5.62	5.71	6.4	6.4	5.81
2369.46	5.81	6.2	5.86	5.86	6.05
2375.52	6.01	6.59	6.35	6.35	5.76
2381.58	5.81	6.05	6.01	6.01	6.05
2387.64	5.66	6.2	6.01	6.01	5.91
2393.7	6.05	5.81	6.01	6.01	6.05
2399.76	6.01	6.01	5.57	5.57	5.86
2405.82	5.76	5.96	6.05	6.05	6.3
2411.88	5.37	5.96	5.81	5.81	5.86
2417.94	6.15	6.4	6.05	6.05	6.01
2424	5.76	5.66	5.91	5.91	6.05
2430.06	5.81	6.05	6.05	6.05	5.86
2436.12	5.42	5.57	6.15	6.15	6.15
2442.18	5.81	6.01	6.1	6.1	5.42
2448.24	6.01	6.15	6.49	6.49	5.86
2454.3	5.62	5.66	5.57	5.57	5.86
2460.36	5.71	5.96	5.91	5.91	6.25
2466.42	6.05	6.05	6.05	6.05	5.96
2472.48	5.96	5.81	5.91	5.91	6.25
2478.54	5.76	6.01	6.25	6.25	5.71
2484.6	5.37	5.62	5.62	5.62	6.15
2490.66	6.01	6.01	5.96	5.96	5.86
2496.72	5.86	5.71	5.27	5.27	5.96
2502.78	5.62	6.05	5.81	5.81	6.2
2508.84	5.47	6.1	5.81	5.81	5.71
2514.9	5.91	5.66	6.1	6.1	6.15
2520.96	5.91	6.01	6.15	6.15	5.86
2527.02	5.71	5.76	5.81	5.81	5.86
2533.08	5.47	5.91	6.1	6.1	5.86
2539.14	5.86	6.05	6.15	6.15	6.01
2545.2	5.71	5.42	5.81	5.81	6.05
2551.26	5.08	5.76	6.1	6.1	5.96
2557.32	5.81	5.08	5.62	5.62	6.05
2563.38	5.81	5.81	6.05	6.05	5.62
2569.44	5.66	6.01	6.1	6.1	5.96
2575.5	5.86	5.52	5.91	5.91	6.15
2581.56	5.96	5.86	6.15	6.15	5.76
2587.62	5.66	5.96	5.86	5.86	6.05
2593.68	5.52	5.76	6.2	6.2	5.22
2599.74	5.81	6.1	5.91	5.91	6.01
2605.8	5.86	5.71	6.05	6.05	5.96
2611.86	5.27	6.01	6.01	6.01	5.57
2617.92	6.01	5.52	5.86	5.86	6.05
2623.98	5.81	5.96	6.05	6.05	5.57
2630.04	5.66	5.91	5.76	5.76	5.52
2636.1	5.47	5.62	5.91	5.91	6.3
2642.16	5.96	5.57	5.86	5.86	5.62
2648.22	5.62	5.91	6.15	6.15	5.81
2654.28	5.22	5.81	5.57	5.57	5.86
2660.34	5.96	6.1	6.1	6.1	5.62
2666.4	5.71	5.62	5.71	5.71	5.86
2672.46	5.62	5.76	5.62	5.62	4.83
2678.52	4.83	6.05	6.3	6.3	5.62
2684.58	5.76	5.81	5.86	5.86	5.96
2690.64	5.57	5.96	6.01	6.01	5.47
2696.7	5.66	5.08	5.62	5.62	5.81
2702.76	5.32	5.81	5.96	5.96	5.76
2708.82	5.86	6.05	5.96	5.96	5.76
2714.88	5.66	5.32	5.76	5.76	5.86
2720.94	5.27	5.81	6.05	6.05	5.91
2727	5.62	5.62	5.76	5.76	5.96
2733.06	5.76	5.76	6.15	6.15	5.22
2739.12	5.42	5.81	5.57	5.57	5.76
2745.18	5.22	5.76	6.05	6.05	5.76
2751.24	5.66	5.62	5.96	5.96	5.57
2757.3	5.62	5.91	5.96	5.96	5.66
2763.36	5.37	5.52	6.05	6.05	5.52
2769.42	5.22	5.81	5.76	5.76	5.52
2775.48	5.86	5.62	5.91	5.91	5.91
2781.54	5.66	5.32	5.71	5.71	5.47
2787.6	5.27	5.81	5.86	5.86	5.91
2793.66	5.66	5.57	5.52	5.52	5.62
2799.72	5.57	5.81	5.81	5.81	5.57
2805.78	5.52	5.96	6.01	6.01	5.81
2811.84	5.08	5.71	6.25	6.25	5.32
2817.9	5.62	5.62	5.71	5.71	5.62
2823.96	5.57	5.96	5.37	5.37	5.66
2830.02	5.66	5.62	5.96	5.96	5.47
2836.08	5.32	5.66	5.27	5.27	5.76
2842.14	5.62	5.71	5.91	5.91	5.08
2848.2	5.52	5.37	5.81	5.81	5.47
2854.26	5.03	5.52	5.76	5.76	5.76
2860.32	5.62	5.47	5.52	5.52	5.32
2866.38	5.52	5.52	6.2	6.2	6.01
2872.44	5.18	5.32	5.66	5.66	5.47
2878.5	5.62	5.81	5.81	5.81	5.52
2884.56	5.52	5.47	5.66	5.66	5.62
2890.62	5.27	5.76	5.66	5.66	6.01
2896.68	5.18	5.42	5.71	5.71	5.62
2902.74	5.66	5.86	5.08	5.08	4.93
2908.8	5.52	5.81	5.76	5.76	5.62
2914.86	5.37	5.66	5.62	5.62	5.62
2920.92	4.93	5.62	5.81	5.81	5.86
2926.98	5.76	5.22	5.47	5.47	5.52
2933.04	5.57	5.66	5.76	5.76	5.66
2939.1	5.22	5.52	5.86	5.86	5.66
2945.16	5.42	5.62	5.76	5.76	5.52
2951.22	5.62	5.08	5.71	5.71	5.81
2957.28	5.47	5.62	5.52	5.52	5.03
2963.34	4.88	5.32	5.81	5.81	5.62
2969.4	5.47	5.86	5.47	5.47	5.47
2975.46	5.37	5.08	5.86	5.86	5.66
2981.52	5.08	5.66	5.66	5.66	5.18
2987.58	5.47	5.62	5.62	5.62	5.66
2993.64	5.62	5.62	5.81	5.81	5.27
2999.7	5.27	5.42	5.57	5.57	5.66
3005.76	5.13	5.08	5.91	5.91	5.37
3011.82	5.47	5.47	5.71	5.71	5.57
3017.88	5.37	5.27	5.71	5.71	5.52
3023.94	4.69	5.66	5.71	5.71	5.66
3030	5.37	5.08	5.62	5.62	5.37
3036.06	5.08	5.76	6.01	6.01	5.71
3042.12	5.27	5.62	5.42	5.42	5.52
3048.18	5.52	5.66	5.86	5.86	4.98
3054.24	5.47	5.52	5.47	5.47	5.62
3060.3	5.32	5.62	5.86	5.86	5.47
3066.36	4.64	5.62	5.62	5.62	5.62
3072.42	5.62	5.22	5.66	5.66	5.27
3078.48	5.37	5.52	5.81	5.81	5.37
3084.54	5.22	4.98	5.18	5.18	5.32
3090.6	5.27	5.52	5.71	5.71	5.81
3096.66	5.47	5.27	5.42	5.42	5.22
3102.72	5.08	5.81	5.57	5.57	5.86
3108.78	4.83	5.27	5.32	5.32	5.37
3114.84	5.37	5.42	5.71	5.71	5.57
3120.9	5.22	5.52	5.47	5.47	5.42
3126.96	5.27	5.27	5.66	5.66	5.42
3133.02	4.59	5.42	5.42	5.42	5.47
3139.08	5.62	5.13	5.08	5.08	5.27
3145.14	5.52	5.47	5.81	5.81	5.57
3151.2	5.27	5.47	5.47	5.47	5.27
3157.26	5.27	5.27	5.76	5.76	5.71
3163.32	5.27	5.27	5.81	5.81	5.27
3169.38	5.22	5.32	5.81	5.81	5.76
3175.44	4.98	5.27	5.62	5.62	5.62
3181.5	5.18	5.42	5.96	5.96	5.62
3187.56	5.47	5.13	5.52	5.52	5.62
3193.62	5.32	5.32	5.71	5.71	5.03
3199.68	4.3	4.88	5.52	5.52	5.52
3205.74	5.37	5.32	5.62	5.62	5.03
3211.8	5.27	5.27	5.91	5.91	5.47
3217.86	5.37	4.98	5.42	5.42	5.47
3223.92	4.88	5.42	5.91	5.91	5.76
3229.98	5.37	5.62	5.66	5.66	5.42
3236.04	5.13	5.22	5.57	5.57	5.22
3242.1	4.88	5.57	5.27	5.27	5.52
3248.16	5.42	5.27	5.66	5.66	5.13
3254.22	5.32	5.47	5.52	5.52	5.62
3260.28	5.22	5.27	5.57	5.57	5.03
3266.34	5.42	5.37	5.86	5.86	5.18
3272.4	5.47	5.32	5.47	5.47	5.57
3278.46	5.03	5.18	5.62	5.62	5.08
3284.52	4.93	5.27	5.27	5.27	5.47
3290.58	5.27	4.88	5.62	5.62	5.22
3296.64	4.98	5.13	5.62	5.62	5.47
3302.7	4.83	5.57	5.42	5.42	5.66
3308.76	5.42	5.13	5.96	5.96	5.47
3314.82	5.32	5.42	5.18	5.18	5.37
3320.88	4.98	5.47	5.37	5.37	5.32
3326.94	4.69	5.27	5.27	5.27	5.32
3333	5.32	5.47	5.66	5.66	5.13
3339.06	5.08	5.22	5.57	5.57	5.37
3345.12	4.98	5.18	5.27	5.27	5.37
3351.18	5.37	5.03	5.57	5.57	5.08
3357.24	5.22	5.22	5.18	5.18	5.37
3363.3	5.08	5.22	5.47	5.47	4.59
3369.36	5.22	4.74	5.42	5.42	5.22
3375.42	5.37	5.22	5.22	5.22	5.47
3381.48	5.03	5.52	5.62	5.62	5.08
3387.54	5.13	5.18	5.47	5.47	5.47
3393.6	5.47	5.42	5.32	5.32	5.13
3399.66	4.88	5.03	5.96	5.96	5.37
3405.72	4.98	5.22	5.18	5.18	5.47
3411.78	5.27	5.66	5.66	5.66	5.13
3417.84	4.88	4.79	5.37	5.37	5.37
3423.9	4.64	5.32	5.47	5.47	5.18
3429.96	5.32	4.83	5.37	5.37	5.32
3436.02	5.03	5.18	5.32	5.32	5.52
3442.08	5.03	5.37	5.47	5.47	5.32
3448.14	5.13	5.08	5.42	5.42	5.62
3454.2	5.22	5.42	5.47	5.47	4.69
3460.26	4.93	4.59	5.22	5.22	5.32
3466.32	4.49	5.13	5.42	5.42	5.52
3472.38	5.37	5.47	5.22	5.22	4.83
3478.44	5.03	4.83	5.52	5.52	5.37
3484.5	4.83	5.22	5.66	5.66	5.37
3490.56	5.03	4.83	5.52	5.52	5.47
3496.62	5.18	5.13	5.62	5.62	5.37
3502.68	4.93	4.79	5.03	5.03	5.08
3508.74	4.74	5.32	5.52	5.52	5.22
3514.8	5.27	5.03	5.66	5.66	5.47
3520.86	4.83	5.47	4.98	4.98	4.93
3526.92	5.13	4.93	5.52	5.52	5.42
3532.98	5.08	5.22	5.62	5.62	5.47
3539.04	5.03	4.93	5.22	5.22	5.18
3545.1	4.98	5.22	5.71	5.71	5.47
3551.16	4.49	5.27	5.37	5.37	5.03
3557.22	5.18	4.83	5.52	5.52	5.22
3563.28	5.13	5.08	5.13	5.13	5.13
3569.34	4.74	5.22	5.32	5.32	5.22
3575.4	5.22	5.42	5.03	5.03	5.47
3581.46	5.13	4.69	5.52	5.52	4.83
3587.52	4.88	5.13	5.22	5.22	5.37
3593.58	4.44	5.03	5.52	5.52	5.42
3599.64	5.27	5.42	5.37	5.37	5.13
3605.7	5.03	5.27	5.13	5.13	5.37
3611.76	4.49	4.64	5.47	5.47	4.83
3617.82	5.03	5.22	4.83	4.83	5.22
3623.88	5.13	4.93	5.47	5.47	5.47
3629.94	5.03	4.98	5.37	5.37	5.13
3636	4.79	5.03	5.71	5.71	5.32
3642.06	5.22	5.37	5.22	5.22	4.79
3648.12	5.03	5.13	5.47	5.47	5.32
3654.18	4.83	4.83	5.42	5.42	4.83
3660.24	4.44	4.98	5.47	5.47	5.22
3666.3	5.22	5.08	5.18	5.18	4.83
3672.36	5.18	5.18	4.88	4.88	5.37
3678.42	5.03	4.59	5.47	5.47	4.93
3684.48	4.64	5.37	4.83	4.83	5.22
3690.54	5.03	5.22	5.13	5.13	5.37
3696.6	5.03	5.03	5.13	5.13	5.03
3702.66	4.59	5.32	5.27	5.27	4.98
3708.72	5.08	5.03	5.18	5.18	5.13
3714.78	4.83	5.08	5.47	5.47	5.22
3720.84	5.08	4.69	5.18	5.18	4.49
3726.9	4.74	5.47	5.52	5.52	5.22
3732.96	5.22	4.69	5.13	5.13	4.88
3739.02	4.98	5.27	5.08	5.08	5.32
3745.08	4.83	4.69	5.22	5.22	4.83
3751.14	4.35	5.13	5.27	5.27	5.27
3757.2	5.08	5.03	5.32	5.32	5.13
3763.26	5.03	5.03	4.64	4.64	5.32
3769.32	4.83	4.98	5.27	5.27	5.22
3775.38	4.59	4.49	4.83	4.83	5.37
3781.44	5.18	5.03	5.37	5.37	4.98
3787.5	4.83	4.74	5.13	5.13	5.37
3793.56	4.93	5.08	5.47	5.47	5.22
3799.62	5.03	4.93	4.98	4.98	5.27
3805.68	4.88	5.08	5.42	5.42	5.13
3811.74	4.98	4.64	5.03	5.03	5.03
3817.8	4.39	5.22	5.37	5.37	5.13
3823.86	5.13	4.93	5.03	5.03	5.22
3829.92	4.88	4.88	5.03	5.03	5.18
3835.98	4.74	5.08	5.13	5.13	5.08
3842.04	4.98	4.93	5.22	5.22	5.27
3848.1	5.03	5.18	5.27	5.27	5.32
3854.16	4.83	4.83	5.13	5.13	5.47
3860.22	4.79	5.27	5.18	5.18	4.44
3866.28	4.93	5.03	4.64	4.64	5.03
3872.34	4.74	5.32	5.37	5.37	4.79
3878.4	4.88	4.74	5.22	5.22	5.03
3884.46	4.44	5.18	5.27	5.27	4.79
3890.52	4.93	4.69	4.83	4.83	4.93
3896.58	4.98	5.03	5.13	5.13	4.49
3902.64	4.69	5.13	4.83	4.83	5.27
3908.7	4.2	4.98	5.27	5.27	4.83
3914.76	5.03	5.22	5.08	5.08	5.08
3920.82	4.93	5.13	5.22	5.22	4.93
3926.88	5.03	5.18	4.98	4.98	5.22
3932.94	4.98	4.88	5.18	5.18	5.22
3939	4.93	4.88	5.13	5.13	5.27
3945.06	4.93	4.83	5.47	5.47	5.13
3951.12	4.35	4.98	5.03	5.03	5.27
3957.18	4.83	4.98	5.18	5.18	4.83
3963.24	4.88	4.64	5.03	5.03	4.64
3969.3	4.64	5.32	5.03	5.03	5.08
3975.36	4.15	4.79	5.47	5.47	4.69
3981.42	4.98	4.88	4.83	4.83	4.98
3987.48	4.74	4.93	5.13	5.13	4.54
3993.54	4.44	5.03	5.18	5.18	5.18
3999.6	4.88	5.22	4.88	4.88	4.83
4005.66	4.93	4.98	5.22	5.22	5.03
4011.72	4.74	5.03	5.03	5.03	4.59
4017.78	4.44	4.83	5.27	5.27	5.22
4023.84	4.69	4.83	5.27	5.27	4.83
4029.9	5.03	4.83	5.32	5.32	5.18
4035.96	4.64	4.88	5.47	5.47	5.42
4042.02	4.54	5.08	5.03	5.03	4.83
4048.08	4.79	4.93	5.27	5.27	4.98
4054.14	4.64	5.08	4.69	4.69	5.22
4060.2	4.54	4.74	5.13	5.13	4.49
4066.26	4.88	4.83	5.27	5.27	5.08
4072.32	5.03	4.74	4.44	4.44	5.18
4078.38	4.88	4.79	5.32	5.32	4.59
4084.44	4.49	5.03	5.42	5.42	5.03
4090.5	4.98	4.69	4.88	4.88	5.03
4096.56	4.98	4.93	5.27	5.27	4.79
4102.62	4.69	4.54	5.08	5.08	5.03
4108.68	4.83	4.74	4.98	4.98	4.93
4114.74	5.03	4.98	5.32	5.32	4.98
4120.8	4.93	5.08	5.08	5.08	5.08
4126.86	4.2	5.03	5.22	5.22	4.3
4132.92	4.74	4.64	4.98	4.98	4.93
4138.98	4.83	4.88	5.27	5.27	5.22
4145.04	4.74	4.39	4.83	4.83	4.69
4151.1	4.2	4.93	4.98	4.98	5.03
4157.16	4.83	5.08	5.13	5.13	5.22
4163.22	4.79	4.59	4.64	4.64	4.83
4169.28	4.49	5.03	5.22	5.22	5.03
4175.34	4.98	4.98	4.44	4.44	4.35
4181.4	4.69	4.64	5.22	5.22	5.03
4187.46	4.64	5.18	5.03	5.03	5.18
4193.52	4.3	4.54	4.93	4.93	4.44
4199.58	4.83	4.79	5.27	5.27	4.98
4205.64	4.49	4.83	4.59	4.59	5.27
4211.7	4.69	4.69	5.22	5.22	4.98
4217.76	4.54	4.98	4.25	4.25	4.93
4223.82	4.93	4.83	4.98	4.98	4.49
4229.88	4.69	5.08	5.32	5.32	4.88
4235.94	4.49	4.64	4.88	4.88	5.27
4242	4.64	4.88	5.22	5.22	4.59
4248.06	4.98	4.64	4.64	4.64	4.98
4254.12	4.59	5.03	4.88	4.88	5.03
4260.18	4.39	4.79	5.37	5.37	4.83
4266.24	4.69	4.69	5.03	5.03	5.03
4272.3	4.69	5.03	5.13	5.13	4.69
4278.36	4.69	4.69	4.93	4.93	4.83
4284.42	4.15	4.54	4.83	4.83	4.93
4290.48	4.69	4.98	5.08	5.08	5.03
4296.54	4.64	4.44	5.22	5.22	4.83
4302.6	4.39	4.93	4.88	4.88	4.54
4308.66	4.3	4.35	4.69	4.69	4.83
4314.72	4.64	4.98	4.98	4.98	4.69
4320.78	4.59	4.83	4.83	4.83	4.59
4326.84	4.44	4.79	4.93	4.93	4.93
4332.9	4.79	4.69	5.03	5.03	5.08
4338.96	4.74	4.98	4.98	4.98	4.44
4345.02	4.74	4.79	5.13	5.13	4.74
4351.08	4.54	4.98	4.39	4.39	4.93
4357.14	4.1	4.98	4.98	4.98	5.08
4363.2	4.83	4.59	4.74	4.74	4.3
4369.26	4.49	5.03	4.74	4.74	4.98
4375.32	4.69	4.54	4.93	4.93	5.08
4381.38	4.59	4.79	4.83	4.83	4.35
4387.44	4.35	4.69	5.13	5.13	4.74
4393.5	4.93	4.74	5.27	5.27	4.79
4399.56	4.69	4.3	5.13	5.13	4.39
4405.62	4.05	4.49	4.64	4.64	4.79
4411.68	4.93	4.05	5.03	5.03	5.08
4417.74	4.59	4.88	4.3	4.3	4.59
4423.8	4.1	4.44	4.93	4.93	4.93
4429.86	4.64	4.69	4.74	4.74	4.1
4435.92	4.35	4.69	4.74	4.74	4.88
4441.98	3.71	4.64	5.03	5.03	4.25
4448.04	4.49	4.88	4.98	4.98	4.69
4454.1	4.54	4.74	4.93	4.93	4.69
4460.16	4.44	4.83	5.03	5.03	4.69
4466.22	4.74	4.59	5.22	5.22	4.83
4472.28	4.64	4.93	5.03	5.03	5.27
4478.34	4.59	4.44	5.22	5.22	5.08
4484.4	4.59	4.83	5.08	5.08	4.49
4490.46	4.59	4.44	4.83	4.83	4.83
4496.52	4.49	4.69	4.69	4.69	4.88
4502.58	4.54	4.49	5.08	5.08	4.88
4508.64	4.59	4.64	4.93	4.93	4.64
4514.7	4.69	4.59	4.98	4.98	4.83
4520.76	4.69	4.83	4.93	4.93	4.88
4526.82	4.64	4.83	4.74	4.74	4.54
4532.88	4.69	4.74	5.03	5.03	5.03
4538.94	4.69	5.03	4.74	4.74	4.49
4545	4.2	4.39	4.83	4.83	4.79
4551.06	4.69	4.69	4.49	4.49	5.03
4557.12	4.54	4.3	4.93	4.93	4.79
4563.18	4.05	4.79	4.93	4.93	5.03
4569.24	4.64	4.74	4.64	4.64	4.49
4575.3	4.44	4.69	5.18	5.18	5.13
4581.36	4.39	4.74	4.54	4.54	4.44
4587.42	4.64	4.54	4.74	4.74	4.83
4593.48	4.49	4.83	4.44	4.44	4.3
4599.54	4.25	4.74	4.93	4.93	4.69
4605.6	4.49	4.98	4.2	4.2	3.86
4611.66	4.44	4.59	4.83	4.83	4.88
4617.72	4.59	4.83	4.49	4.49	4.74
4623.78	4.49	4.64	4.69	4.69	4.79
4629.84	4.44	4.79	5.08	5.08	5.03
4635.9	4.64	4.69	4.59	4.59	4.69
4641.96	4.35	4.59	4.93	4.93	4.83
4648.02	4.39	4.44	4.44	4.44	3.96
4654.08	4.88	4.74	4.88	4.88	4.74
4660.14	4.49	4.35	4.39	4.39	4.25
4666.2	4.25	4.69	4.88	4.88	4.69
4672.26	4.44	4.98	4.74	4.74	4.74
4678.32	4.59	4.59	4.79	4.79	4.59
4684.38	3.91	4.93	4.88	4.88	4.74
4690.44	4.64	4.3	4.83	4.83	3.96
4696.5	4.49	4.69	5.03	5.03	4.69
4702.56	4.15	4.49	4.74	4.74	4.64
4708.62	4.69	4.79	4.79	4.79	4.59
4714.68	4.44	4.35	4.83	4.83	4.74
4720.74	4.25	4.83	4.83	4.83	4.3
4726.8	4.74	4.59	4.59	4.59	4.69
4732.86	4.59	4.93	5.03	5.03	4.3
4738.92	4.44	4.25	4.35	4.35	4.93
4744.98	4.49	4.59	4.93	4.93	4.2
4751.04	4.49	4.49	4.3	4.3	4.69
4757.1	4.05	4.69	4.88	4.88	4.49
4763.16	4.59	4.74	4.74	4.74	4.69
4769.22	4.39	4.69	4.83	4.83	4.83
4775.28	4.59	4.74	4.98	4.98	4.54
4781.34	4.39	4.49	4.54	4.54	4.64
4787.4	4.3	4.64	4.83	4.83	4.25
4793.46	4.1	4.3	4.2	4.2	4.54
4799.52	4.64	4.69	4.98	4.98	4.25
4805.58	4.54	4.05	4.64	4.64	4.64
4811.64	3.91	4.44	4.83	4.83	4.88
4817.7	4.49	3.56	4.83	4.83	4.3
4823.76	4.59	4.49	4.69	4.69	4.69
4829.82	3.96	4.1	4.88	4.88	3.96
4835.88	4.44	4.49	4.64	4.64	4.54
4841.94	4.54	4.59	5.03	5.03	4.35
4848	4.1	4.44	4.69	4.69	4.59
4854.06	4.44	5.03	4.88	4.88	4.74
4860.12	4.44	4.59	4.69	4.69	4.59
4866.18	4.3	4.74	4.98	4.98	4.83
4872.24	4.49	4.3	4.59	4.59	4.69
4878.3	4.35	4.69	4.74	4.74	4.83
4884.36	4.25	4.3	4.88	4.88	4.49
4890.42	4.49	4.44	4.79	4.79	4.83
4896.48	4.35	4.64	4.83	4.83	4.49
4902.54	4.35	4.2	4.59	4.59	4.83
4908.6	4.2	4.49	4.83	4.83	4.49
4914.66	4.3	4.44	4.49	4.49	4.49
4920.72	4.35	4.79	4.69	4.69	4.88
4926.78	4.54	4.2	4.93	4.93	4.49
4932.84	4.1	4.49	4.69	4.69	4.79
4938.9	4.25	4.39	4.74	4.74	4.39
4944.96	4.3	4.64	4.64	4.64	4.59
4951.02	4.35	4.44	4.83	4.83	4.2
4957.08	4.39	4.59	4.44	4.44	4.49
4963.14	4.59	4.54	4.83	4.83	4.2
4969.2	4.3	4.39	4.1	4.1	4.64
4975.26	4.1	4.64	4.83	4.83	4.49
4981.32	4.59	4.25	4.49	4.49	4.59
4987.38	4.3	4.74	4.93	4.93	4.93
4993.44	4.35	4.05	4.69	4.69	4.2
4999.5	4.3	4.79	4.93	4.93	4.49
5005.56	4.35	4.3	4.69	4.69	3.96
5011.62	4.44	4.59	4.74	4.74	4.59
5017.68	4.35	4.49	4.83	4.83	4.59
5023.74	4.05	4.69	4.64	4.64	4.44
5029.8	4.49	4.25	4.83	4.83	4.79
5035.86	4.15	4.64	4.44	4.44	4.44
5041.92	4	4.25	4.74	4.74	4.64
5047.98	4.3	4.69	4.64	4.64	4.25
5054.04	4.39	4.54	4.59	4.59	4.74
5060.1	4.44	4.44	4.98	4.98	4.1
5066.16	4.44	4.74	4.35	4.35	4.44
5072.22	4.44	4.25	5.03	5.03	4.05
5078.28	3.91	4.44	4.69	4.69	4.35
5084.34	4.3	3.96	4.93	4.93	4.54
5090.4	4.3	4.39	4.49	4.49	4.54
5096.46	4.15	4	4.83	4.83	4.69
5102.52	4.3	4.39	4.05	4.05	4.3
5108.58	4.39	4.25	4.64	4.64	4.79
5114.64	4.1	4.25	4.25	4.25	4.25
5120.7	4.25	4.64	4.64	4.64	4.83
5126.76	4.25	4.49	4.83	4.83	4.2
5132.82	4.35	4.59	4.44	4.44	4.64
5138.88	4.3	4.05	4.69	4.69	3.96
5144.94	3.71	4.69	4.44	4.44	4.69
5151	4.3	4.25	4.83	4.83	3.96
5157.06	4.35	4.74	4.98	4.98	4.39
5163.12	3.81	4.1	4.64	4.64	4.35
5169.18	4.2	4.49	4.93	4.93	4.54
5175.24	4.39	4.05	4.39	4.39	4.69
5181.3	3.76	4.44	4.69	4.69	4.2
5187.36	4.35	3.96	4.3	4.3	4.93
5193.42	4.44	4.44	4.64	4.64	3.86
5199.48	4.3	4.3	4.15	4.15	4.44
5205.54	4.44	4.49	4.64	4.64	4.44
5211.6	4.35	4.59	4.54	4.54	4.3
5217.66	4.35	4.49	4.54	4.54	4.64
5223.72	4.2	4.69	4.59	4.59	4.25
5229.78	3.86	4.15	4.83	4.83	4.44
5235.84	4.39	4.74	4.69	4.69	4
5241.9	4.44	4.15	5.08	5.08	4.49
5247.96	3.52	4.44	4.83	4.83	4.15
5254.02	4.44	3.91	4.49	4.49	4.49
5260.08	4.25	4.44	4.79	4.79	4.44
5266.14	3.42	3.47	4.49	4.49	4.44
5272.2	4.15	4.35	4.79	4.79	4.64
5278.26	4.49	3.71	4.54	4.54	4.3
5284.32	3.76	4.15	4.74	4.74	4.35
5290.38	4.39	4.3	4.98	4.98	3.96
5296.44	4.25	4.35	4.59	4.59	4.35
5302.5	3.91	4.49	4.69	4.69	4.35
5308.56	4.44	4.35	4.44	4.44	4.49
5314.62	4.15	4.79	4.59	4.59	4.39
5320.68	3.61	4.25	4.25	4.25	4.59
5326.74	4.3	4.59	4.74	4.74	4.05
5332.8	4.3	4.05	4.25	4.25	4.44
5338.86	4.1	4.39	4.49	4.49	4.44
5344.92	4.15	3.81	4.39	4.39	4.44
5350.98	4	4.49	4.79	4.79	4.49
5357.04	4.2	4.05	4.25	4.25	4.35
5363.1	4.15	4.35	4.79	4.79	4.3
5369.16	3.96	4.54	4.1	4.1	3.86
5375.22	4.39	4.2	4.79	4.79	4.3
5381.28	4.1	4.49	3.81	3.81	4.05
5387.34	3.91	4.1	4.49	4.49	4.39
5393.4	4.2	4.44	4	4	4.44
5399.46	4.2	3.52	4.35	4.35	4.3
5405.52	3.86	4.44	4.64	4.64	4.64
5411.58	4.39	3.76	4.69	4.69	3.76
5417.64	4.15	4.2	4.74	4.74	4.44
5423.7	4.05	4.1	4.39	4.39	3.86
5429.76	4.35	4.1	4.69	4.69	4.44
5435.82	4.15	4.59	4.35	4.35	4.25
5441.88	4.2	4.3	4.54	4.54	4.54
5447.94	4.49	4.54	4.2	4.2	4.3
5454	4.05	4.1	4.74	4.74	4.2
5460.06	4.05	4.44	4.3	4.3	4.59
5466.12	4.2	4.3	4.39	4.39	4.44
5472.18	4.15	4.54	4.98	4.98	4.44
5478.24	4.1	4.15	4.49	4.49	4.2
5484.3	4.25	4.49	4.83	4.83	4.44
5490.36	4.15	4.3	4.3	4.3	4.25
5496.42	3.61	4.39	4.69	4.69	4.3
5502.48	4.15	4.35	4.1	4.1	4.79
5508.54	4.15	4.39	4.39	4.39	4.44
5514.6	3.91	4.1	3.86	3.86	4.69
5520.66	4.1	4.39	4.35	4.35	4.35
5526.72	-86.47	-86.04	-86.96	-86.96	-85.6
5532.78	-90.58	-90.58	-90.67	-90.67	-90.53
5538.84	-90.87	-91.6	-90.97	-90.97	-90.67
5544.9	-90.63	-91.02	-91.11	-91.11	-90.97
5550.96	-91.06	-91.46	-90.82	-90.82	-90.58
5557.02	-90.72	-90.97	-90.87	-90.87	-91.16
5563.08	-90.87	-91.26	-91.11	-91.11	-90.97
5569.14	-90.97	-91.16	-91.36	-91.36	-91.31
5575.2	-90.92	-90.63	-91.02	-91.02	-91.31
5581.26	-91.21	-90.77	-91.5	-91.5	-91.36
5587.32	-90.87	-90.92	-91.41	-91.41	-91.36
5593.38	-91.16	-91.46	-91.21	-91.21	-91.21
5599.44	-91.5	-91.26	-91.16	-91.16	-91.7
5605.5	-90.92	-91.55	-91.02	-91.02	-91.31
5611.56	-91.02	-91.41	-91.46	-91.46	-91.36
5617.62	-91.06	-91.16	-91.46	-91.46	-91.31
5623.68	-91.16	-91.21	-91.8	-91.8	-91.11
5629.74	-91.65	-90.87	-91.16	-91.16	-91.65
5635.8	-91.26	-91.46	-91.36	-91.36	-91.41
5641.86	-91.11	-91.26	-91.6	-91.6	-91.94
5647.92	-91.31	-91.7	-91.31	-91.31	-91.26
5653.98	-91.26	-91.16	-91.85	-91.85	-90.97
5660.04	-91.16	-91.11	-91.26	-91.26	-91.46
5666.1	-91.21	-91.31	-91.36	-91.36	-91.31
5672.16	-91.16	-91.11	-91.6	-91.6	-91.46
5678.22	-91.26	-91.7	-91.26	-91.26	-91.36
5684.28	-91.21	-91.21	-91.7	-91.7	-90.82
5690.34	-91.21	-91.8	-91.41	-91.41	-91.5
5696.4	-91.41	-91.21	-91.16	-91.16	-91.11
5702.46	-91.21	-91.21	-91.36	-91.36	-91.36
5708.52	-91.21	-91.65	-91.31	-91.31	-91.46
5714.58	-91.26	-91.06	-91.65	-91.65	-91.55
5720.64	-91.36	-91.55	-91.26	-91.26	-91.36
5726.7	-91.89	-91.21	-91.5	-91.5	-91.11
5732.76	-91.21	-91.5	-91.55	-91.55	-92.14
5738.82	-91.36	-91.31	-91.26	-91.26	-91.5
5744.88	-91.46	-91.6	-91.41	-91.41	-91.31
5750.94	-91.21	-91.31	-91.41	-91.41	-91.6
5757	-91.5	-91.31	-91.7	-91.7	-91.41
5763.06	-91.16	-91.65	-91.46	-91.46	-91.75
5769.12	-91.21	-91.31	-91.75	-91.75	-91.41
5775.18	-91.31	-91.85	-91.36	-91.36	-91.16
5781.24	-91.21	-91.6	-91.31	-91.31	-91.55
5787.3	-91.36	-91.46	-92.09	-92.09	-91.36
5793.36	-91.26	-91.36	-91.75	-91.75	-91.89
5799.42	-91.21	-91.02	-91.5	-91.5	-91.5
5805.48	-91.21	-91.26	-91.55	-91.55	-91.26
5811.54	-91.65	-91.5	-91.21	-91.21	-91.8
5817.6	-91.26	-91.7	-91.85	-91.85	-91.36
5823.66	-91.36	-91.5	-91.5	-91.5	-91.94
5829.72	-91.16	-91.7	-90.92	-90.92	-91.5
5835.78	-91.5	-91.26	-91.85	-91.85	-91.36
5841.84	-91.99	-91.21	-91.26	-91.26	-91.89
5847.9	-91.26	-91.6	-91.75	-91.75	-91.6
5853.96	-91.26	-90.97	-91.46	-91.46	-91.46
5860.02	-91.5	-91.75	-91.46	-91.46	-91.6
5866.08	-91.55	-91.55	-91.5	-91.5	-91.41
5872.14	-91.46	-91.6	-91.21	-91.21	-91.46
5878.2	-91.06	-91.65	-91.75	-91.75	-91.41
5884.26	-91.5	-91.16	-91.65	-91.65	-91.75
5890.32	-91.41	-91.6	-91.36	-91.36	-91.46
5896.38	-91.26	-91.16	-91.85	-91.85	-91.46
5902.44	-91.8	-91.7	-91.31	-91.31	-91.41
5908.5	-91.26	-91.55	-91.89	-91.89	-91.31
5914.56	-91.5	-91.75	-91.6	-91.6	-92.19
5920.62	-91.94	-91.41	-91.36	-91.36	-91.5
5926.68	-91.36	-91.5	-91.6	-91.6	-91.46
5932.74	-91.46	-91.31	-91.41	-91.41	-91.85
5938.8	-91.31	-91.46	-91.8	-91.8	-91.46
5944.86	-91.16	-91.94	-91.5	-91.5	-91.65
5950.92	-91.41	-91.41	-91.6	-91.6	-91.36
5956.98	-91.31	-91.8	-91.31	-91.31	-91.26
5963.04	-91.31	-91.5	-91.26	-91.26	-91.65
5969.1	-91.99	-91.31	-91.89	-91.89	-91.26
5975.16	-91.31	-91.6	-91.55	-91.55	-91.85
5981.22	-91.55	-91.26	-91.8	-91.8	-91.41
5987.28	-91.41	-92.09	-91.5	-91.5	-91.21
5993.34	-91.41	-91.36	-91.36	-91.36	-92.48
5999.4	-91.41	-91.46	-91.75	-91.75	-91.46
6005.46	-91.11	-91.7	-91.75	-91.75	-91.26
6011.52	-91.26	-91.5	-92.53	-92.53	-91.85
6017.58	-91.94	-91.99	-91.36	-91.36	-91.41
6023.64	-91.16	-91.7	-91.41	-91.41	-91.6
6029.7	-91.31	-91.6	-91.85	-91.85	-91.65
6035.76	-91.94	-91.46	-91.5	-91.5	-91.26
6041.82	-91.16	-91.16	-91.85	-91.85	-91.7
6047.88	-91.36	-91.89	-91.75	-91.75	-91.46
6053.94	-91.41	-91.31	-91.6	-91.6	-91.46
6060	-91.46	-91.6	-91.6	-91.6	-91.75
6066.06	-91.8	-91.5	-91.5	-91.5	-91.41
6072.12	-91.21	-91.21	-91.8	-91.8	-91.7
6078.18	-91.46	-91.46	-91.46	-91.46	-91.5
6084.24	-91.94	-91.46	-91.5	-91.5	-91.11
6090.3	-91.26	-91.8	-91.7	-91.7	-91.65
6096.36	-91.5	-91.5	-91.5	-91.5	-91.41
6102.42	-91.5	-91.36	-92.19	-92.19	-91.75
6108.48	-91.21	-91.7	-91.75	-91.75	-91.65
6114.54	-91.6	-91.46	-91.31	-91.31	-91.46
6120.6	-91.36	-91.85	-91.85	-91.85	-91.75
6126.66	-91.36	-91.41	-91.55	-91.55	-91.5
6132.72	-92.04	-91.41	-91.89	-91.89	-92.33
6138.78	-91.5	-91.65	-91.65	-91.65	-91.46
6144.84	-91.5	-91.41	-91.21	-91.21	-91.55
6150.9	-91.7	-91.94	-91.75	-91.75	-91.85
6156.96	-91.11	-91.55	-91.6	-91.6	-91.46
6163.02	-91.21	-91.46	-91.65	-91.65	-91.46
6169.08	-91.6	-91.36	-91.75	-91.75	-91.36
6175.14	-91.16	-91.31	-91.46	-91.46	-91.6
6181.2	-91.75	-91.7	-91.89	-91.89	-91.75
6187.26	-91.46	-91.36	-91.55	-91.55	-91.5
6193.32	-91.46	-92.14	-92.14	-92.14	-91.55
6199.38	-92.09	-91.41	-91.6	-91.6	-91.8
