# Supplementary material for: Elucidation of molecular kinetic schemes from macroscopic traces using system identification
Source: PLoS Comput Biol. 2017 Feb 13;13(2):e1005376. doi: 10.1371/journal.pcbi.1005376 (PMC5330533; doi:10.1371/journal.pcbi.1005376)
Supplement: S1 Data — (1) L-type calcium ion-channel current elicited by voltage steps from -90 to 0 mV, first in the absence of nifedipine, and after addition of nifedipine at 100 nM and 1 μM concentration. (2) G-protein sensitive ion-channel (GIRK4*) current traces elicited by a step in LY379268 concentration from 0 to 1 μM. (ZIP) [file pcbi.1005376.s004.zip › Data_Ion_Channels/ICU_41612.ods]

## Sheet: Sheet1
Time (ms)	Trace #1	Trace #1	Trace #1	Trace #1	Trace #1
0	-92.14	-91.89	-91.99	-91.6	-91.6
6.06	-92.19	-91.7	-91.7	-91.7	-91.85
12.12	-92.19	-91.85	-91.7	-91.94	-91.75
18.18	-91.94	-91.7	-91.8	-91.6	-91.75
24.24	-91.75	-91.89	-91.8	-91.85	-91.7
30.3	-91.65	-91.75	-91.85	-91.8	-91.65
36.36	-91.65	-91.8	-91.94	-91.55	-91.46
42.42	-91.8	-91.94	-91.8	-91.8	-91.75
48.48	-91.46	-91.7	-91.65	-91.75	-91.41
54.54	-91.75	-91.8	-91.65	-91.5	-91.94
60.6	-91.85	-91.94	-91.85	-91.85	-91.55
66.66	-91.65	-91.94	-92.24	-91.75	-91.7
72.72	-91.89	-91.99	-91.75	-91.6	-91.65
78.78	-91.8	-91.8	-91.65	-91.94	-92.04
84.84	-91.99	-91.46	-91.8	-91.7	-91.55
90.9	-92.04	-91.7	-91.75	-91.75	-91.85
96.96	-91.89	-91.6	-92.04	-91.8	-91.7
103.02	-91.89	-91.85	-91.89	-91.85	-91.85
109.08	-91.94	-91.89	-91.46	-91.55	-91.8
115.14	-91.89	-91.85	-91.7	-91.75	-91.8
121.2	-91.94	-91.89	-91.85	-91.65	-91.75
127.26	-92.09	-91.99	-91.85	-91.65	-91.75
133.32	-91.94	-91.8	-91.99	-91.89	-91.85
139.38	-91.99	-91.8	-91.6	-91.55	-91.75
145.44	-91.89	-91.8	-91.6	-91.7	-91.85
151.5	-92.14	-91.55	-91.75	-91.85	-91.5
157.56	-92.19	-91.85	-91.8	-91.7	-91.8
163.62	-91.94	-91.65	-92.14	-91.7	-91.8
169.68	-92.04	-91.55	-91.6	-92.04	-92.04
175.74	-92.14	-92.04	-91.75	-91.6	-91.7
181.8	-91.94	-91.75	-91.8	-91.7	-91.85
187.86	-91.8	-91.75	-91.75	-92.04	-91.75
193.92	-91.85	-91.85	-91.94	-91.5	-91.89
199.98	-91.65	-91.8	-91.65	-91.65	-91.8
206.04	-91.7	-91.75	-91.65	-92.14	-91.5
212.1	-91.7	-91.89	-91.85	-91.7	-91.65
218.16	-91.7	-91.89	-91.85	-91.85	-91.6
224.22	-91.89	-92.14	-91.89	-91.75	-91.75
230.28	-91.55	-91.99	-91.85	-91.6	-91.55
236.34	-91.6	-91.85	-91.65	-91.8	-91.89
242.4	-91.8	-91.85	-91.6	-91.6	-91.55
248.46	-91.89	-91.85	-91.89	-91.7	-91.8
254.52	-91.85	-91.75	-91.85	-91.85	-91.6
260.58	-91.89	-91.8	-91.75	-91.55	-91.85
266.64	-91.8	-91.6	-91.5	-91.99	-91.55
272.7	-91.89	-91.65	-91.5	-91.75	-91.94
278.76	-92.09	-91.8	-91.85	-91.65	-91.5
284.82	-91.85	-91.75	-92.19	-92.04	-91.89
290.88	-91.89	-91.8	-91.85	-91.46	-91.65
296.94	-92.04	-91.89	-91.8	-91.8	-91.89
303	-91.99	-91.89	-91.6	-91.85	-91.6
309.06	-92.09	-91.99	-91.7	-91.6	-91.8
315.12	-91.89	-91.8	-91.89	-91.85	-91.94
321.18	-91.99	-91.8	-92.19	-91.94	-91.8
327.24	-91.94	-91.8	-91.75	-91.65	-91.85
333.3	-92.04	-91.65	-91.75	-91.85	-91.5
339.36	-92.14	-91.8	-91.8	-91.85	-91.89
345.42	-91.94	-91.94	-91.8	-91.6	-91.65
351.48	-92.09	-91.7	-91.89	-91.75	-91.85
357.54	-92.24	-91.8	-91.65	-91.8	-91.55
363.6	-91.94	-91.75	-91.7	-91.8	-91.8
369.66	-91.85	-91.89	-91.7	-91.85	-91.5
375.72	-91.75	-92.04	-91.8	-91.7	-91.89
381.78	-91.75	-92.09	-91.99	-91.85	-91.8
387.84	-91.7	-91.94	-91.89	-91.85	-91.8
393.9	-91.7	-91.8	-91.65	-91.65	-91.75
399.96	-91.55	-91.85	-91.65	-91.75	-91.8
406.02	-91.89	-91.99	-91.85	-91.85	-91.94
412.08	-91.89	-91.75	-91.89	-91.7	-91.89
418.14	-91.6	-91.75	-92.09	-91.8	-91.75
424.2	-91.89	-91.8	-91.7	-91.8	-91.75
430.26	-91.85	-91.65	-91.75	-91.6	-91.8
436.32	-91.75	-91.8	-91.75	-91.8	-91.6
442.38	-91.75	-91.85	-91.85	-91.89	-91.85
448.44	-91.7	-91.85	-92.04	-91.65	-91.65
454.5	-91.94	-91.85	-91.65	-91.85	-91.75
460.56	-91.89	-92.14	-91.6	-91.85	-91.55
466.62	-91.7	-91.99	-91.85	-91.6	-91.94
472.68	-91.99	-92.19	-91.7	-91.89	-91.65
478.74	-92.04	-91.99	-91.94	-91.75	-91.94
484.8	-91.89	-91.8	-91.85	-91.75	-91.55
490.86	-91.94	-91.46	-91.7	-91.99	-92.19
496.92	-91.99	-91.6	-91.85	-91.55	-91.8
502.98	-91.8	-91.65	-91.7	-91.85	-91.75
509.04	-91.99	-91.65	-91.8	-91.89	-91.75
515.1	-91.85	-91.7	-92.09	-91.6	-91.89
521.16	-92.19	-91.8	-91.75	-91.89	-91.65
527.22	-1.66	-2	-2.05	-2.29	-2.78
533.28	5.03	5.22	5.27	5.37	5.13
539.34	5.47	5.66	5.86	5.66	6.2
545.4	5.42	5.86	5.86	6.45	6.01
551.46	5.57	5.81	6.15	6.25	6.25
557.52	5.52	5.81	6.45	6.2	6.2
563.58	5.57	6.01	6.25	6.4	6.49
569.64	5.62	5.86	6.35	6.25	6.35
575.7	5.62	5.71	6.2	6.3	6.4
581.76	5.71	5.86	6.3	6.3	6.25
587.82	5.66	6.01	6.05	6.4	6.35
593.88	5.71	6.01	6.25	6.4	6.25
599.94	5.71	5.86	6.54	6.2	6.2
606	5.81	6.01	6.35	6.25	6.4
612.06	5.86	6.05	6.3	6.64	6.2
618.12	5.91	5.96	6.69	6.25	6.45
624.18	5.86	5.96	6.2	6.2	6.25
630.24	5.71	6.05	6.05	6.49	6.45
636.3	6.01	6.2	6.01	6.25	6.2
642.36	6.05	6.05	6.25	6.2	6.35
648.42	5.96	6.2	6.3	6.25	6.15
654.48	6.01	6.15	6.3	6.49	6.15
660.54	6.01	6.1	6.2	6.3	6.25
666.6	6.1	6.2	6.2	6.01	6.05
672.66	5.81	6.2	6.05	6.3	6.25
678.72	5.96	6.15	6.15	6.3	6.1
684.78	5.66	6.2	6.01	6.2	6.49
690.84	5.52	6.05	6.45	6.2	6.3
696.9	5.86	6.1	6.15	6.4	6.2
702.96	5.47	6.25	6.15	6.15	6.2
709.02	5.66	6.15	6.15	6.15	6.15
715.08	5.52	6.05	6.05	6.35	6.05
721.14	5.66	6.15	6.01	6.2	6.1
727.2	5.66	5.86	6.15	6.05	6.2
733.26	5.76	6.15	6.2	6.01	6.05
739.32	5.62	6.2	6.25	6.15	6.2
745.38	5.62	6.05	6.15	6.05	5.96
751.44	5.62	6.05	5.96	5.91	6.25
757.5	5.47	6.01	6.2	6.1	5.91
763.56	5.62	6.01	5.62	6.15	6.2
769.62	5.86	5.86	5.96	6.05	5.96
775.68	5.52	5.91	6.25	6.01	6.15
781.74	5.91	6.05	6.05	6.2	5.86
787.8	5.81	5.86	6.2	5.86	6.15
793.86	5.71	5.91	6.05	6.15	6.01
799.92	5.81	6.05	6.01	6.2	6.05
805.98	5.86	6.01	6.01	5.91	5.96
812.04	5.86	5.91	5.76	5.96	6.1
818.1	5.71	5.81	5.91	6.1	6.1
824.16	5.62	5.91	6.15	6.05	6.05
830.22	5.86	5.76	6.01	5.91	5.91
836.28	5.76	5.86	6.15	5.96	5.91
842.34	5.66	5.76	6.05	6.2	5.86
848.4	5.81	5.71	5.96	5.96	5.76
854.46	5.81	5.66	6.01	6.01	5.91
860.52	5.47	5.86	5.81	6.2	5.66
866.58	5.66	5.81	5.91	5.76	6.01
872.64	5.62	5.62	6.2	5.62	5.76
878.7	5.47	5.62	6.05	6.35	5.96
884.76	5.62	5.81	6.01	5.91	5.81
890.82	5.42	5.76	6.01	5.76	5.86
896.88	5.37	5.71	5.86	5.91	5.57
902.94	5.57	5.91	5.66	5.96	5.91
909	5.32	5.66	5.96	5.86	5.66
915.06	5.57	5.66	6.15	5.52	5.71
921.12	5.52	5.47	6.05	5.91	5.86
927.18	5.37	5.66	6.01	5.91	5.66
933.24	5.47	5.71	5.76	5.76	5.91
939.3	5.47	5.57	5.91	5.86	5.76
945.36	5.47	5.47	5.86	5.81	5.57
951.42	5.66	5.66	5.62	5.81	5.66
957.48	5.47	5.76	5.57	5.81	5.96
963.54	5.52	5.62	5.62	5.96	5.52
969.6	5.71	5.66	5.96	5.66	5.76
975.66	5.62	5.66	5.86	5.81	5.62
981.72	5.71	5.86	5.76	5.96	5.81
987.78	5.52	5.86	5.62	5.81	5.81
993.84	5.47	5.66	5.81	5.62	5.91
999.9	5.81	5.81	5.57	5.86	5.62
1005.96	5.57	5.81	5.71	5.66	5.66
1012.02	5.52	5.81	5.71	5.76	5.52
1018.08	5.66	5.81	5.91	5.57	5.66
1024.14	5.42	5.71	6.01	5.91	5.76
1030.2	5.37	5.76	5.62	5.66	5.62
1036.26	5.57	5.76	5.62	5.52	5.71
1042.32	5.13	5.66	5.52	5.86	5.52
1048.38	5.47	5.52	5.37	5.86	5.66
1054.44	5.27	5.71	5.81	5.62	5.71
1060.5	5.37	5.66	5.86	5.66	5.71
1066.56	5.27	5.66	5.76	5.86	5.66
1072.62	5.08	5.71	5.81	5.62	5.86
1078.68	5.18	5.62	5.66	5.62	5.57
1084.74	5.22	5.62	5.52	5.71	5.81
1090.8	5.32	5.47	5.76	5.71	5.42
1096.86	5.42	5.47	5.52	5.62	5.52
1102.92	5.47	5.52	5.47	5.62	5.62
1108.98	5.27	5.47	5.66	6.01	5.52
1115.04	5.37	5.47	5.76	5.71	5.66
1121.1	5.52	5.47	5.81	5.47	5.66
1127.16	5.62	5.27	5.62	5.71	5.62
1133.22	5.52	5.37	5.32	5.62	5.27
1139.28	5.37	5.42	5.52	5.57	5.71
1145.34	5.27	5.42	5.52	5.52	5.18
1151.4	5.57	5.18	5.66	5.66	5.52
1157.46	5.52	5.32	5.81	5.57	5.27
1163.52	5.52	5.42	5.57	5.52	5.71
1169.58	5.37	5.37	5.71	5.52	5.37
1175.64	5.22	5.37	5.62	5.86	5.66
1181.7	5.42	5.62	5.57	5.52	5.47
1187.76	5.47	5.76	5.62	5.37	5.57
1193.82	5.03	5.62	5.52	5.66	5.37
1199.88	5.37	5.57	5.37	5.62	5.52
1205.94	5.27	5.52	5.62	5.57	5.37
1212	5.08	5.62	5.57	5.52	5.47
1218.06	5.18	5.62	5.57	5.76	5.42
1224.12	4.88	5.47	5.57	5.52	5.32
1230.18	5.22	5.32	5.52	5.47	5.42
1236.24	5.03	5.47	5.47	5.47	5.22
1242.3	5.18	5.42	5.47	5.62	5.52
1248.36	5.22	5.57	5.42	5.47	5.13
1254.42	5.13	5.47	5.27	5.22	5.62
1260.48	5.13	5.32	5.27	5.62	5.22
1266.54	5.27	5.37	5.52	5.47	5.47
1272.6	5.13	5.22	5.81	5.47	5.22
1278.66	5.08	5.22	5.47	5.47	5.32
1284.72	5.37	5.37	5.57	5.47	5.37
1290.78	5.08	5.27	5.37	5.47	5.27
1296.84	5.32	5.22	5.27	5.08	5.27
1302.9	5.32	5.37	5.22	5.52	5.37
1308.96	5.27	5.03	5.32	5.57	5.62
1315.02	5.52	5.27	5.47	5.37	5.13
1321.08	5.27	5.32	5.57	5.27	5.57
1327.14	5.52	5.13	5.32	5.62	5.22
1333.2	5.57	5.13	5.37	5.47	5.47
1339.26	5.08	5.03	5.47	5.22	5.22
1345.32	5.03	5.27	5.37	5.42	5.22
1351.38	5.37	5.47	5.27	5.57	5.22
1357.44	5.18	5.22	5.22	5.42	5.42
1363.5	5.03	5.03	5.32	5.22	5.08
1369.56	5.08	5.42	5.42	5.47	5.32
1375.62	4.93	5.37	5.76	5.57	5.08
1381.68	5.66	5.22	5.47	5.57	5.22
1387.74	5.03	5.37	5.32	5.37	5.32
1393.8	5.08	5.42	5.27	5.47	5.08
1399.86	5.27	5.52	5.18	5.37	5.13
1405.92	5.03	5.37	5.37	5.08	5.03
1411.98	4.83	5.27	5.13	5.47	5.18
1418.04	5.08	5.52	5.37	5.47	5.08
1424.1	5.03	5.37	5.47	5.27	5.32
1430.16	5.22	5.22	5.42	4.98	4.88
1436.22	5.18	5.57	5.42	5.42	5.37
1442.28	5.22	5.37	5.42	5.37	5.03
1448.34	5.27	5.27	5.13	5.27	5.27
1454.4	5.18	5.37	5.22	5.13	5.03
1460.46	5.27	5.08	5.18	5.52	5.37
1466.52	5.27	5.22	5.27	5.27	5.13
1472.58	5.27	5.22	5.37	5.03	5.27
1478.64	5.13	5.03	5.37	5.27	5.08
1484.7	5.22	5.18	5.22	5.22	5.52
1490.76	5.08	5.08	5.27	5.18	4.98
1496.82	5.08	5.03	5.03	5.08	5.13
1502.88	5.22	5.13	5.13	5.27	5.22
1508.94	5.22	4.98	5.03	5.13	5.08
1515	5.32	5.03	4.79	5.18	5.03
1521.06	5.22	4.93	5.18	5.37	4.88
1527.12	5.08	5.08	5.27	5.37	5.03
1533.18	5.13	5.37	5.32	5.22	4.98
1539.24	5.03	5.27	5.37	5.18	5.22
1545.3	6.01	5.13	5.18	5.57	4.93
1551.36	5.03	5.37	5.08	5.27	5.32
1557.42	4.93	5.13	5.08	5.03	4.98
1563.48	4.83	5.18	4.98	5.22	5.27
1569.54	5.03	5.22	5.13	5.37	4.98
1575.6	4.83	5.18	5.27	5.22	5.22
1581.66	4.83	5.18	5.13	5.22	4.98
1587.72	4.74	5.22	5.42	5.32	5.22
1593.78	4.79	5.22	5.37	5.22	5.18
1599.84	5.03	5.62	5.22	5.18	5.22
1605.9	4.93	5.27	5.37	5.13	5.13
1611.96	4.83	5.32	5.03	5.18	4.98
1618.02	4.79	5.42	5.03	5.13	5.22
1624.08	4.79	5.18	5.03	4.98	4.98
1630.14	4.83	5.18	5.13	5.27	5.08
1636.2	4.88	5.18	5.13	5.37	4.93
1642.26	4.93	4.98	5.18	5.08	5.08
1648.32	4.88	5.27	5.13	5.03	4.88
1654.38	5.03	5.37	5.18	5.18	5.03
1660.44	5.03	5.03	5.03	5.18	4.83
1666.5	5.18	5.37	4.98	4.93	5.13
1672.56	5.08	5.18	4.93	5.18	4.88
1678.62	4.83	4.93	4.88	5.32	5.08
1684.68	5.13	5.27	5.18	5.08	5.03
1690.74	4.93	5.22	5.27	5.13	5.03
1696.8	4.98	5.03	4.98	5.32	4.79
1702.86	5.18	5.08	5.03	5.08	5.13
1708.92	5.08	4.93	5.03	5.08	4.79
1714.98	5.13	5.08	4.88	5.18	4.93
1721.04	5.18	5.13	4.98	5.22	5.08
1727.1	5.03	4.93	5.08	5.18	5.03
1733.16	5.22	4.93	5.27	4.79	4.98
1739.22	5.08	4.98	5.22	5.18	4.98
1745.28	5.03	4.98	5.18	5.22	4.88
1751.34	5.27	4.93	5.13	5.03	5.03
1757.4	4.83	4.83	5.03	4.88	5.03
1763.46	5.03	4.88	5.03	5.13	4.83
1769.52	4.88	5.03	4.98	4.93	5.03
1775.58	4.64	4.79	4.83	4.83	4.59
1781.64	4.83	4.98	4.83	5.13	4.88
1787.7	4.79	5.03	5.42	5.03	4.79
1793.76	4.88	4.83	5.37	5.03	4.88
1799.82	4.83	4.83	4.88	5.08	4.74
1805.88	4.69	4.98	5.03	5.22	5.08
1811.94	4.69	4.83	4.79	5.13	4.83
1818	4.83	4.88	4.74	4.93	5.08
1824.06	4.69	4.64	4.88	4.88	4.79
1830.12	4.69	4.74	4.88	5.27	4.54
1836.18	4.69	4.93	5.13	4.79	4.98
1842.24	4.79	4.88	5.03	4.88	4.93
1848.3	4.83	4.74	5.03	5.03	4.83
1854.36	4.98	4.83	4.98	5.08	4.83
1860.42	4.98	4.83	4.83	4.93	4.98
1866.48	4.88	5.03	4.93	4.74	4.74
1872.54	4.88	5.08	4.83	4.98	4.74
1878.6	4.93	5.08	4.79	5.13	4.69
1884.66	4.83	5.27	4.83	4.93	5.18
1890.72	4.98	5.03	5.22	4.74	4.98
1896.78	4.98	4.88	4.83	4.93	5.03
1902.84	5.03	5.22	4.98	4.98	4.83
1908.9	4.83	5.08	5.18	4.69	4.88
1914.96	5.03	5.13	4.88	4.69	4.69
1921.02	4.98	5.03	4.83	5.03	4.74
1927.08	4.88	4.98	4.93	4.93	4.83
1933.14	4.93	5.18	5.13	4.83	4.64
1939.2	5.08	5.13	5.08	5.03	4.83
1945.26	4.83	5.08	4.88	5.13	4.69
1951.32	4.83	4.98	5.03	4.79	5.03
1957.38	4.88	5.03	4.83	4.83	4.83
1963.44	4.64	4.98	4.69	4.98	4.83
1969.5	4.49	4.93	4.83	4.83	4.79
1975.56	4.88	4.83	4.93	4.74	4.83
1981.62	4.64	4.79	4.74	5.03	4.83
1987.68	4.64	5.03	4.98	5.03	4.79
1993.74	4.64	4.83	4.88	4.88	4.69
1999.8	4.64	4.83	4.74	4.88	4.44
2005.86	4.83	4.88	4.83	5.03	4.83
2011.92	4.49	4.79	4.49	4.98	4.69
2017.98	4.64	4.98	4.69	4.79	4.83
2024.04	4.44	4.88	4.93	4.93	4.79
2030.1	4.79	4.74	4.88	4.88	4.74
2036.16	4.79	4.74	4.98	4.83	4.74
2042.22	4.59	4.69	4.93	4.79	4.83
2048.28	4.64	4.79	4.79	5.03	4.74
2054.34	4.69	4.69	5.08	4.98	4.79
2060.4	4.79	4.74	4.74	4.98	4.59
2066.46	4.74	4.69	4.83	4.74	4.44
2072.52	4.59	4.79	4.83	4.83	4.88
2078.58	4.88	4.83	4.93	5.08	4.59
2084.64	4.69	4.69	5.03	4.79	4.93
2090.7	4.83	4.74	5.13	4.83	4.54
2096.76	4.83	4.69	4.69	4.98	4.83
2102.82	4.88	4.69	4.79	4.69	4.83
2108.88	4.88	4.39	4.83	4.83	4.83
2114.94	4.83	4.69	4.69	4.88	4.44
2121	4.83	4.69	4.83	5.13	4.83
2127.06	4.69	4.79	4.93	4.93	4.49
2133.12	4.74	4.74	4.88	4.54	4.83
2139.18	4.64	4.64	5.03	4.88	4.69
2145.24	4.69	4.74	4.83	4.93	4.64
2151.3	4.54	4.83	4.59	4.64	4.69
2157.36	4.54	4.79	4.64	4.69	4.54
2163.42	4.44	4.83	4.79	4.93	4.64
2169.48	4.49	4.93	4.93	4.83	4.54
2175.54	4.49	5.08	4.83	4.88	4.83
2181.6	4.49	5.08	4.69	4.83	4.44
2187.66	4.74	4.98	4.83	4.79	4.83
2193.72	4.49	4.83	4.83	4.69	4.59
2199.78	4.64	4.83	4.69	4.49	4.79
2205.84	4.59	4.83	4.83	4.98	4.69
2211.9	4.54	4.83	4.64	4.74	4.74
2217.96	4.49	4.74	4.83	4.64	4.59
2224.02	4.59	4.64	4.83	4.79	4.93
2230.08	4.59	4.74	4.54	4.74	4.49
2236.14	4.69	4.59	4.83	4.69	4.69
2242.2	4.35	4.69	4.79	4.69	4.59
2248.26	4.74	4.64	4.64	4.88	4.39
2254.32	4.49	4.69	4.83	4.64	4.69
2260.38	4.69	4.59	4.64	4.59	4.74
2266.44	4.79	4.59	4.83	4.93	4.64
2272.5	4.69	4.64	4.93	4.88	4.54
2278.56	4.69	4.35	4.74	4.69	4.54
2284.62	4.83	4.64	4.83	4.54	4.59
2290.68	4.59	4.79	4.64	4.83	4.59
2296.74	4.59	4.69	4.59	4.83	4.44
2302.8	4.69	4.83	4.49	4.59	4.74
2308.86	4.64	4.74	4.74	4.79	4.44
2314.92	4.74	4.69	4.83	4.93	4.83
2320.98	4.83	4.83	4.88	4.59	4.49
2327.04	4.79	4.83	4.69	4.54	4.74
2333.1	4.98	4.74	4.74	4.83	4.54
2339.16	4.59	4.83	4.69	4.69	4.83
2345.22	4.74	4.74	4.35	4.83	4.49
2351.28	4.49	4.74	4.44	4.64	4.69
2357.34	4.64	4.83	4.74	4.69	4.39
2363.4	4.25	4.74	4.74	4.83	4.49
2369.46	4.44	4.93	4.64	4.59	4.59
2375.52	4.69	4.74	4.74	4.64	4.39
2381.58	4.54	4.69	4.54	4.79	4.54
2387.64	4.25	4.79	4.54	4.54	4.3
2393.7	4.54	4.69	4.54	4.59	4.64
2399.76	4.44	4.69	4.69	4.83	4.44
2405.82	4.44	4.59	4.74	4.64	4.88
2411.88	4.49	4.69	4.74	4.54	4.44
2417.94	4.49	4.69	4.64	4.64	4.88
2424	4.3	4.59	4.64	4.83	4.54
2430.06	4.54	4.49	4.59	4.69	4.74
2436.12	4.49	4.64	4.64	4.44	4.59
2442.18	4.2	4.49	4.74	4.74	4.59
2448.24	4.44	4.44	4.74	4.74	4.49
2454.3	4.49	4.64	4.83	4.3	4.44
2460.36	4.2	4.54	4.74	4.83	4.49
2466.42	4.64	4.64	4.59	4.69	4.3
2472.48	4.3	4.39	4.59	4.49	4.69
2478.54	4.2	4.49	4.44	4.69	4.35
2484.6	4.39	4.59	4.49	4.69	4.64
2490.66	4.3	4.49	4.74	4.54	4.54
2496.72	4.44	4.35	4.69	4.59	4.69
2502.78	4.49	4.39	4.79	4.69	4.49
2508.84	4.39	4.49	4.83	4.64	4.44
2514.9	4.49	4.54	4.69	4.49	4.35
2520.96	4.35	4.44	4.59	4.49	4.44
2527.02	4.49	4.15	4.49	4.83	4.49
2533.08	4.49	4.35	4.35	4.69	4.3
2539.14	4.49	4.64	4.69	4.44	4.49
2545.2	4.39	4.69	4.69	4.74	4.25
2551.26	4.35	4.59	4.79	4.64	4.83
2557.32	4.49	4.54	4.69	4.44	4.35
2563.38	4.59	4.69	4.49	4.49	4.69
2569.44	4.64	4.79	4.69	4.49	4.54
2575.5	4.59	4.54	4.59	4.64	4.74
2581.56	4.54	4.88	4.39	4.49	4.44
2587.62	4.69	4.64	4.83	4.69	4.54
2593.68	4.69	4.64	4.69	4.54	4.44
2599.74	4.64	4.64	4.64	4.44	4.39
2605.8	4.64	4.54	4.49	4.54	4.49
2611.86	4.3	4.54	4.59	4.93	4.35
2617.92	4.49	4.59	4.35	4.49	4.69
2623.98	4.49	4.59	4.35	4.44	4.39
2630.04	4.49	4.54	4.35	4.74	4.49
2636.1	4.39	4.54	4.49	4.44	4.44
2642.16	4.39	4.3	4.69	4.44	4.79
2648.22	4.44	4.49	4.59	4.64	4.25
2654.28	4.3	4.35	4.74	4.69	4.49
2660.34	4.3	4.39	4.54	4.49	4.44
2666.4	4.35	4.3	4.44	4.59	4.49
2672.46	4.2	4.2	4.59	4.59	4.59
2678.52	4.3	4.39	4.3	4.59	4.39
2684.58	4.3	4.74	4.25	4.35	4.44
2690.64	4.2	4.54	4.3	4.59	4.25
2696.7	4.25	4.59	4.59	4.54	4.49
2702.76	4.2	4.69	4.64	4.39	4.49
2708.82	4.3	4.59	4.83	4.49	4.49
2714.88	4.35	4.69	4.49	4.64	4.3
2720.94	4.44	4.69	4.59	4.59	4.69
2727	4.1	4.54	4.35	4.2	4.35
2733.06	4.59	4.49	4.59	4.79	4.69
2739.12	4.2	4.54	4.64	4.49	4.44
2745.18	4.3	4.44	4.64	4.44	4.49
2751.24	4.44	4.44	4.83	4.59	4.44
2757.3	4.2	4.49	4.54	4.64	4.25
2763.36	4.35	4.3	4.49	4.39	4.39
2769.42	4.44	4.59	4.49	4.44	4.44
2775.48	4.35	4.35	4.44	4.64	4.3
2781.54	4.39	4.49	4.39	4.54	4.39
2787.6	4.49	4.3	4.69	4.44	4.59
2793.66	4.35	4.3	4.49	4.64	4.3
2799.72	4.59	4.3	4.54	4.44	4.49
2805.78	4.35	4.25	4.64	4.39	4.39
2811.84	4.49	4.25	4.44	4.54	4.44
2817.9	4.49	4.35	4.49	4.59	4.44
2823.96	4.44	4.35	4.39	4.25	4.44
2830.02	4.44	4.39	4.25	4.35	4.1
2836.08	4.49	4.35	4.15	4.64	4.2
2842.14	4.15	4.44	4.59	4.44	4.49
2848.2	4.35	4.64	4.39	4.3	4.15
2854.26	4.44	4.69	4.49	4.69	4.39
2860.32	3.91	4.54	4.59	4.44	4.1
2866.38	4.2	4.64	4.3	4.54	4.49
2872.44	4.15	4.69	4.64	4.39	4.25
2878.5	4.15	4.64	4.39	4.69	4.35
2884.56	4.15	4.59	4.44	4.3	4.39
2890.62	3.91	4.59	4.54	4.25	4.35
2896.68	4.1	4.59	4.59	4.83	4.39
2902.74	4.2	4.59	4.39	4.44	4.25
2908.8	4.05	4.39	4.25	4.2	4.44
2914.86	4.3	4.54	4.3	4.54	4.2
2920.92	4.3	4.49	4.44	4.3	4.49
2926.98	4	4.44	4.69	4.39	4.3
2933.04	4.3	4.49	4.54	4.35	4.59
2939.1	4.2	4.39	4.64	4.54	4.3
2945.16	4.3	4.39	4.35	4.49	4.39
2951.22	4.35	4.3	4.3	4.25	4.2
2957.28	4.3	4.35	4.35	4.49	4.44
2963.34	4.54	4.25	4.35	4.64	4.2
2969.4	4.44	4.3	4.15	4.44	4.49
2975.46	4.44	4.35	4.25	4.35	4.2
2981.52	4.44	4.3	4.49	4.54	4.3
2987.58	4.49	4.3	4.69	4.44	4.25
2993.64	4.2	4.15	4.44	4.44	4.25
2999.7	4.49	4.39	4.39	4.54	4.44
3005.76	4.25	4.25	4.35	4.49	4
3011.82	4.2	4.3	4.3	4.39	4.35
3017.88	4.15	4.15	4.15	4.35	4.05
3023.94	4.05	4.3	4.44	4.49	4.44
3030	4.25	4.35	4.25	4.49	4.2
3036.06	4.15	4.39	4.54	4.2	4.35
3042.12	4.05	4.54	4.54	4.44	4.1
3048.18	4.05	4.44	4.44	4.64	4.39
3054.24	4.2	4.44	4.49	4.3	4.3
3060.3	4.25	4.44	4.35	4.39	4.39
3066.36	4.25	4.49	4.3	4.49	4.3
3072.42	4.25	4.2	4.25	4.3	4.3
3078.48	4.05	4.39	4.44	4.44	4.25
3084.54	4.15	4.3	4.49	4.54	4.2
3090.6	4.3	4.3	4.49	4.64	4.39
3096.66	4.05	4.3	4.35	4.44	4.05
3102.72	4.35	4.25	4.49	4.1	4.35
3108.78	4.2	4.25	4.39	4.44	4.05
3114.84	4.3	4.25	4.25	4.44	4.44
3120.9	4.39	4.25	4.35	4.35	4.15
3126.96	4.49	4.2	4.49	4.25	4.2
3133.02	4.25	4.2	4.59	4.59	4.25
3139.08	4.35	4.39	4.69	4.39	4.25
3145.14	4.3	4.25	4.44	4.2	4.25
3151.2	4.35	4.1	4.35	4.49	4.35
3157.26	4.25	4.25	4.3	4.49	4.25
3163.32	4.2	4.2	4.3	4.35	4.15
3169.38	4.35	4.25	4.05	4.2	4.3
3175.44	4.05	4.35	4.49	4.44	4
3181.5	4.05	4.25	4.44	4.35	4.3
3187.56	4.3	4.3	4.69	4.05	4.1
3193.62	3.96	4.44	4.3	4.54	4.35
3199.68	4.2	4.49	4.35	4.3	4.2
3205.74	4	4.39	4.3	4.2	4.49
3211.8	3.96	4.44	4.2	4.59	4.25
3217.86	4.2	4.69	4.39	4.3	4.3
3223.92	3.96	4.3	4.59	4.25	4.35
3229.98	4.3	4.25	4.39	4.35	4.05
3236.04	4.25	4.3	4.39	4.49	4.3
3242.1	4.05	4.54	4.39	4.25	4.05
3248.16	4.05	4.39	4.2	4.15	4.25
3254.22	4.35	4.54	4.3	4.49	3.96
3260.28	4.1	4.44	4.1	4.3	4.35
3266.34	4.15	4.3	4.44	4.2	4.1
3272.4	4.25	4.3	4.49	4.3	4.49
3278.46	4.25	4.25	4.54	4.59	4.25
3284.52	4.25	4.3	4.49	4.25	4.44
3290.58	4.2	4.25	4.44	4.15	4.15
3296.64	4.39	4.15	4.25	4.44	4.2
3302.7	4.44	4.1	4.35	4.25	4.35
3308.76	4.1	4.2	4.3	4.25	4.05
3314.82	4.35	4.2	4.2	4.54	4.25
3320.88	4.3	4.44	4.3	4.25	4
3326.94	4.05	4.3	4.59	4.25	4.3
3333	4.25	4.44	4.44	4.39	4.15
3339.06	4.25	4.49	4.49	4.44	4.44
3345.12	3.91	4.49	4.1	4.25	4.1
3351.18	4	4.49	4.1	4.25	4.25
3357.24	3.86	4.39	4.1	4.39	4.3
3363.3	3.86	4.15	3.81	4.3	4.25
3369.36	4.15	4.39	4.1	3.86	4.15
3375.42	3.61	4.35	4.35	4.35	4.1
3381.48	4.15	4.3	4.3	4.3	4.25
3387.54	4.05	4.35	4.3	4.3	4.1
3393.6	4.05	4.1	4.49	4.25	4.2
3399.66	4.2	4.25	4.3	4.49	4.1
3405.72	4.1	4.05	4.3	4.3	4.35
3411.78	3.91	4	4.25	4.05	4.1
3417.84	4.2	4.2	4.3	4.44	4.3
3423.9	3.96	3.91	4.44	4.15	4.2
3429.96	4.05	3.96	4.1	4.2	3.86
3436.02	4.2	4.44	4.35	4.39	4.35
3442.08	4.1	4.3	4.25	4.25	4
3448.14	4.05	4.59	4.25	4.25	4.2
3454.2	4.2	4.3	4.2	4.15	4.1
3460.26	4.15	4.25	6.45	4.39	4.44
3466.32	4.15	4.49	4.15	4.1	4.05
3472.38	4.05	4.39	4.39	4.15	4.3
3478.44	4.1	4.25	4.44	4.54	4.15
3484.5	4.1	4.44	4.3	4.25	4.35
3490.56	4.15	4.2	4.25	4	4.05
3496.62	4.15	4.3	4.15	4.3	4.2
3502.68	4.3	4.25	4.2	4.35	4.15
3508.74	4.15	4.15	4.05	4.05	4.25
3514.8	4.2	4.1	3.96	4.3	4.15
3520.86	4.15	4.15	4.49	4.44	4
3526.92	4.15	4.2	4.49	4.15	4
3532.98	4.3	4.1	4.1	4.15	3.91
3539.04	4.2	3.86	4.44	4.25	4.35
3545.1	4.39	3.96	4.1	4.3	4.05
3551.16	4.35	4.1	4.15	4.25	4.3
3557.22	4.2	4.1	4.25	4.1	3.96
3563.28	4.15	4.25	3.91	4.15	4.15
3569.34	4.39	4.1	4.1	4.1	4.2
3575.4	4.05	4.05	4.3	4	4.3
3581.46	4.05	4.35	4.3	4.3	4.1
3587.52	4.3	4.35	4.25	4.2	4.25
3593.58	4	4.2	4.25	4.2	4.1
3599.64	4.1	4.3	4.2	4.1	4.15
3605.7	4.05	4.35	4.35	4.25	4.1
3611.76	3.96	4.25	4.1	4.25	4.1
3617.82	4	4.3	4.2	4.25	4.25
3623.88	4.05	4.35	4.39	4.1	4.05
3629.94	3.86	4.2	4.1	4.2	4.15
3636	3.96	4.3	4.3	4.05	4.05
3642.06	3.86	4.2	4.2	3.96	4.39
3648.12	3.86	4.25	4.05	4.35	4
3654.18	3.81	4.25	4.15	4	4.15
3660.24	3.96	4.15	3.96	4.15	4
3666.3	3.91	4.3	3.86	4.25	4.1
3672.36	3.96	4.05	4.2	4.35	4.05
3678.42	4.15	4.2	4.3	4.05	3.86
3684.48	4.05	4.3	4.54	4.05	4.2
3690.54	3.86	4.1	4.35	4.25	4.05
3696.6	3.91	4.05	4.05	4.2	4.15
3702.66	3.86	4.05	4.15	4.05	3.81
3708.72	4	4.05	4	4.1	4.2
3714.78	3.96	4.05	4.05	4.35	4
3720.84	3.86	4.15	4.25	4.2	4.39
3726.9	3.96	3.96	4.05	4.3	4.05
3732.96	4.1	3.91	4.2	4.2	4.25
3739.02	3.91	4.1	4.35	4.25	4.05
3745.08	3.96	4.15	4.3	4.15	4.2
3751.14	4	4.25	4	3.86	4.25
3757.2	3.86	4.2	4	4.3	4.1
3763.26	3.86	4.35	3.91	4.25	3.96
3769.32	4.1	4.3	4.2	4	4.15
3775.38	3.71	4.15	4.2	4.05	4.25
3781.44	4	4.39	4.35	4.2	4.05
3787.5	4.15	4.35	4.39	4.15	4.2
3793.56	4.1	4.3	4.2	4.05	3.86
3799.62	4.05	4.3	4.25	4.25	4.44
3805.68	3.81	4.2	4.15	4.25	4
3811.74	4.1	4.2	3.96	4.05	4.2
3817.8	4.05	4.15	4	4.3	4.25
3823.86	4.1	4.1	4.35	4.3	4.2
3829.92	3.96	3.96	4.1	4.2	4.1
3835.98	3.96	4.05	4.3	3.91	4.3
3842.04	4.05	3.96	4.3	4.3	4.05
3848.1	4.2	4.05	4.2	4.25	4.05
3854.16	4.1	4	4.05	4.05	4.05
3860.22	3.96	4	4.1	4.25	3.96
3866.28	4.2	4.1	4.3	4.25	4.05
3872.34	4.15	3.96	4.05	4	3.96
3878.4	4.1	3.96	4.1	4.15	4.15
3884.46	4.25	4.1	4.44	4.35	3.96
3890.52	4.05	4.15	4.2	4	4.05
3896.58	4	3.96	4.1	3.96	3.86
3902.64	4.3	4.05	4.3	4.25	4.05
3908.7	4.1	4.2	4.05	4.25	3.81
3914.76	4.15	4.35	4	4.1	4.15
3920.82	4.1	4.3	3.91	3.96	4.05
3926.88	4.25	4.15	3.86	4.35	4.1
3932.94	4.05	4.35	4.05	4.3	4
3939	4.2	4.25	4.3	3.86	4.2
3945.06	3.81	4.1	4.3	4.35	3.91
3951.12	4.1	4.39	4.05	4.15	4.2
3957.18	4	4.3	4	3.86	4.05
3963.24	4.3	4.15	4.05	4.1	4.35
3969.3	4.15	4.3	4.05	4.25	3.91
3975.36	3.91	4.2	3.96	4.2	4.25
3981.42	3.76	4.05	4.05	3.81	4.1
3987.48	3.66	4.25	4.3	4.1	4.1
3993.54	3.86	4.15	4.3	4.2	3.91
3999.6	3.86	4.25	4.25	4	4.3
4005.66	3.76	4.05	4.25	4.05	4.1
4011.72	3.86	4.1	4.1	4.3	4.05
4017.78	3.71	4.15	4	4	4.1
4023.84	3.91	4.1	4.05	4.05	4.05
4029.9	3.91	4.15	3.86	4.1	4.05
4035.96	3.66	4.05	4.05	4	4
4042.02	3.91	3.96	4.39	4.05	4.05
4048.08	3.81	4.1	4.3	4.3	3.96
4054.14	3.86	4.1	4.15	4.15	4.25
4060.2	3.81	3.91	4.05	4.05	3.86
4066.26	3.91	4.1	3.91	4.25	4.15
4072.32	4	4.05	3.91	4.25	4.05
4078.38	3.86	3.96	3.96	4.05	4.1
4084.44	4.1	4.15	4.15	4.05	4
4090.5	4.05	3.91	4.1	4.2	4.25
4096.56	3.86	3.86	4.3	4.05	3.91
4102.62	3.81	3.96	4.2	4	4.25
4108.68	3.81	3.91	4.2	4.25	4
4114.74	3.86	4.1	4	4	3.91
4120.8	3.81	4.1	4.15	3.86	4.1
4126.86	3.96	3.81	4	4.25	4.05
4132.92	3.71	4.15	3.91	4.25	4.05
4138.98	3.96	3.91	4.2	3.96	4
4145.04	3.96	3.91	4.05	3.96	3.96
4151.1	4.05	4.1	4.3	4.25	3.96
4157.16	4	4	4.25	4	4.25
4163.22	4	4	4.2	4.1	3.86
4169.28	4.1	3.96	4.05	4	4.3
4175.34	3.91	4	4.1	4.15	4.05
4181.4	3.96	4.3	4	3.96	4.15
4187.46	4.1	4.2	3.86	3.91	3.96
4193.52	4.25	4.1	4.05	4.2	4.1
4199.58	3.96	4.2	4	4.05	3.91
4205.64	3.91	4.3	4.35	3.56	3.81
4211.7	4	4.1	4.3	4.1	4
4217.76	3.71	4.39	4.1	4.05	3.66
4223.82	3.81	4.25	4.05	3.86	4.15
4229.88	3.66	4.25	4	4	3.91
4235.94	3.71	4.25	3.96	4.15	4.3
4242	3.86	4.3	3.66	3.91	3.81
4248.06	3.91	4.25	3.81	3.91	4.1
4254.12	3.81	4.15	4	4.2	3.86
4260.18	3.66	4.1	4.39	4.1	3.81
4266.24	3.66	4.35	4.2	4	4.05
4272.3	3.91	4.05	4.15	4.15	3.76
4278.36	3.71	3.96	3.96	4.1	4.05
4284.42	3.71	4.1	4	4.1	3.86
4290.48	3.86	4	3.96	3.91	4.1
4296.54	3.81	3.91	3.76	4.2	3.86
4302.6	3.81	4.25	3.76	4	4.05
4308.66	3.81	3.96	3.96	3.81	4
4314.72	3.86	4.1	4.2	4.15	3.91
4320.78	3.86	4.15	3.96	4	3.96
4326.84	3.66	3.81	4.2	4.05	3.81
4332.9	4.1	4.05	3.91	4.1	3.91
4338.96	3.91	4.05	3.96	4.05	3.86
4345.02	3.81	4.05	3.91	4	4.25
4351.08	3.86	4.2	3.86	4.2	3.91
4357.14	3.86	3.86	4.05	4	4.15
4363.2	3.96	3.86	4.15	3.91	3.91
4369.26	3.91	3.96	4.2	4.05	4.05
4375.32	3.86	3.86	4.2	4.3	3.96
4381.38	3.71	4.05	3.91	3.91	3.76
4387.44	3.96	3.91	4.15	3.86	4
4393.5	3.91	3.91	3.91	4.3	3.81
4399.56	4.05	3.86	4.1	4	3.91
4405.62	4.1	3.91	4.2	3.76	3.86
4411.68	3.96	3.91	4.25	4.2	4.1
4417.74	4.15	4.05	4.1	4.05	3.76
4423.8	3.91	4.1	4.05	3.86	3.96
4429.86	3.96	3.56	3.81	4	3.96
4435.92	3.91	4	3.81	4	4.05
4441.98	4	3.86	4.1	3.96	4.05
4448.04	3.96	4.05	4.15	3.66	4.1
4454.1	3.81	3.96	4.25	4.1	3.96
4460.16	3.81	3.91	4.15	4	3.71
4466.22	3.81	4.25	3.96	4.05	4.05
4472.28	3.71	4.1	4.05	3.86	3.81
4478.34	3.76	3.96	3.76	4.1	4
4484.4	3.52	4.2	3.91	3.96	3.86
4490.46	3.61	4.15	4.1	3.71	4.05
4496.52	3.47	4.3	4.05	4.25	3.76
4502.58	3.71	4.1	4	3.91	4.2
4508.64	3.76	4.1	4	3.91	3.81
4514.7	3.71	4.2	3.91	4.05	4.05
4520.76	3.81	4.05	3.86	4.15	3.76
4526.82	3.66	4.15	3.96	3.96	4.05
4532.88	3.86	4.15	4	4.05	3.86
4538.94	3.71	4.1	4.25	3.91	4.2
4545	3.81	4.25	4.15	4.3	3.81
4551.06	3.91	4.2	3.96	4.05	3.96
4557.12	3.71	4	4	3.81	3.86
4563.18	3.81	4	4	3.91	3.71
4569.24	3.81	4.1	3.81	4.05	3.96
4575.3	3.81	3.96	4.05	3.91	3.86
4581.36	3.76	4.05	4.05	4	4
4587.42	3.81	4	4.3	3.96	3.96
4593.48	3.96	3.71	4.1	3.81	4.1
4599.54	3.96	4.1	4	3.71	3.81
4605.6	3.86	4.1	4.05	4.25	4.05
4611.66	3.71	4.15	3.81	4.1	3.91
4617.72	3.81	4.1	3.81	4	4.1
4623.78	3.86	3.86	4.35	3.71	3.76
4629.84	3.96	4.15	4.35	4.05	4.15
4635.9	3.96	3.86	4	4.05	3.86
4641.96	3.91	3.91	4	3.81	3.91
4648.02	4.1	3.91	3.91	4	3.86
4654.08	4.05	3.91	3.96	4.05	3.91
4660.14	3.81	3.96	3.91	3.86	3.91
4666.2	3.91	4.1	3.71	3.81	3.76
4672.26	4.1	4.05	4.1	4	4.05
4678.32	3.71	3.86	4.05	3.96	3.66
4684.38	3.76	4.1	4.15	3.91	4.05
4690.44	3.61	3.91	4.1	4.05	3.91
4696.5	3.56	4	3.86	4	3.91
4702.56	3.81	4.05	3.91	3.86	4.05
4708.62	3.61	3.91	3.71	3.96	4.05
4714.68	3.86	3.91	3.96	3.96	3.86
4720.74	3.71	3.91	4.2	3.96	3.76
4726.8	3.66	3.96	4.05	3.96	3.81
4732.86	3.66	3.86	3.91	3.96	3.81
4738.92	3.81	3.96	4.2	3.81	4.05
4744.98	3.76	3.91	3.96	3.96	3.81
4751.04	3.86	3.86	3.81	3.91	3.96
4757.1	3.86	3.91	3.86	3.91	3.86
4763.16	3.86	3.76	3.91	3.76	4.05
4769.22	3.86	3.91	4.15	4.05	3.96
4775.28	3.86	4	4.15	3.91	3.96
4781.34	3.91	3.76	3.81	3.91	3.76
4787.4	3.86	3.86	3.91	4.05	3.91
4793.46	3.96	3.76	3.91	3.91	3.86
4799.52	4.05	3.81	3.76	3.91	3.71
4805.58	3.96	3.91	3.86	4.1	4.05
4811.64	3.86	3.96	4	4.05	3.66
4817.7	4.05	3.91	4.1	3.66	4.15
4823.76	3.96	3.91	4	3.91	3.76
4829.82	3.81	3.81	3.96	3.91	3.96
4835.88	4.05	4.05	3.86	3.61	3.91
4841.94	3.76	3.76	3.96	4.05	3.81
4848	3.76	3.76	3.71	3.91	3.86
4854.06	3.76	3.71	3.96	3.76	3.71
4860.12	3.76	3.91	4.05	3.91	3.81
4866.18	3.71	3.91	4.05	3.96	3.71
4872.24	3.76	3.81	4.2	3.81	4
4878.3	3.66	3.91	3.96	3.96	3.76
4884.36	3.66	3.96	4.05	4	4.1
4890.42	3.56	3.71	3.91	4.05	3.71
4896.48	3.52	3.91	3.86	3.81	3.86
4902.54	3.76	4	3.81	4	3.96
4908.6	3.66	3.71	3.91	3.91	4.05
4914.66	3.66	3.71	3.81	3.96	3.81
4920.72	3.52	3.91	4.05	4	3.91
4926.78	3.76	3.71	4.15	3.86	3.81
4932.84	3.81	3.76	3.91	3.71	3.76
4938.9	3.61	3.86	4.1	4.05	3.86
4944.96	3.66	3.86	3.81	4.05	3.52
4951.02	3.52	3.96	3.71	4	3.96
4957.08	3.61	3.81	3.91	3.91	3.71
4963.14	3.56	3.96	3.86	4.1	3.91
4969.2	3.61	3.91	4	3.81	3.76
4975.26	3.42	3.86	4.05	3.71	4.05
4981.32	3.61	3.56	3.96	4.15	3.66
4987.38	3.81	3.81	4.1	3.96	4.05
4993.44	3.66	3.76	4	3.76	3.81
4999.5	3.86	3.86	3.71	3.91	3.86
5005.56	3.61	3.66	3.71	4.3	3.86
5011.62	3.81	3.71	3.81	3.91	3.52
5017.68	3.71	3.96	3.91	3.81	4
5023.74	3.52	3.66	3.86	3.96	3.66
5029.8	3.81	3.66	3.96	3.96	4
5035.86	3.66	3.96	3.96	3.71	3.86
5041.92	3.76	3.86	3.86	3.86	4.05
5047.98	3.81	3.71	4	4	3.81
5054.04	3.86	3.71	4	3.86	3.96
5060.1	3.71	3.91	3.61	3.76	3.81
5066.16	3.86	3.91	3.86	4.05	3.96
5072.22	3.86	3.81	4.15	3.76	3.96
5078.28	3.52	3.71	3.91	3.81	3.76
5084.34	3.96	4.1	4	3.86	3.91
5090.4	3.96	3.86	3.91	3.96	3.71
5096.46	3.91	3.96	3.81	3.86	3.86
5102.52	3.81	4.15	3.86	3.66	3.66
5108.58	3.91	4.05	3.81	3.96	4.05
5114.64	3.86	4.05	3.81	4.05	3.61
5120.7	3.81	4.1	4.15	3.71	3.91
5126.76	3.91	3.91	4	4	3.71
5132.82	3.91	4.1	4.1	3.91	3.96
5138.88	3.71	4.05	4.1	3.76	3.76
5144.94	3.76	4.1	4.05	3.86	3.96
5151	3.86	4.05	3.71	3.91	3.81
5157.06	3.71	3.91	3.96	3.76	3.71
5163.12	3.76	4	3.71	3.76	3.81
5169.18	3.81	4.2	3.96	3.86	3.96
5175.24	3.76	3.96	4	3.91	4
5181.3	3.56	3.91	3.76	3.91	3.81
5187.36	3.71	4.1	4.1	4.05	3.91
5193.42	3.37	4.1	3.96	3.96	3.71
5199.48	3.47	4	3.71	3.71	3.91
5205.54	3.42	4.05	3.86	4.05	3.66
5211.6	3.52	4	3.76	3.91	3.96
5217.66	3.61	3.96	3.61	3.71	3.71
5223.72	3.47	4	3.81	3.96	4.05
5229.78	3.66	3.91	3.86	3.86	3.76
5235.84	3.71	3.71	4.1	3.71	3.61
5241.9	3.66	3.81	3.96	3.91	3.76
5247.96	3.66	3.91	3.96	4	3.66
5254.02	3.61	3.81	3.91	3.76	3.91
5260.08	3.56	3.66	3.96	3.76	3.56
5266.14	3.71	3.96	3.86	3.96	4.2
5272.2	3.71	3.86	3.86	3.86	3.76
5278.26	3.47	3.66	3.86	3.76	4
5284.32	3.81	3.91	3.96	4.05	3.81
5290.38	3.81	3.81	4.15	3.86	3.91
5296.44	3.86	3.81	3.96	3.71	3.71
5302.5	3.96	3.86	3.91	3.81	4.05
5308.56	3.71	3.66	3.76	4.05	3.61
5314.62	3.71	3.76	3.76	3.71	3.86
5320.68	3.81	3.81	3.81	3.76	3.71
5326.74	3.86	3.81	3.86	4.1	3.66
5332.8	3.71	3.56	3.81	3.81	3.86
5338.86	3.71	3.66	4.05	3.52	3.71
5344.92	3.42	3.76	4.05	3.91	3.91
5350.98	3.52	3.96	3.96	3.91	3.71
5357.04	3.66	3.56	3.96	3.86	4
5363.1	3.27	3.71	3.86	3.96	3.61
5369.16	3.66	3.91	3.71	3.91	3.91
5375.22	3.56	3.71	3.71	3.86	3.86
5381.28	3.61	3.71	3.61	3.61	3.81
5387.34	3.56	3.86	4.05	3.96	3.96
5393.4	3.61	3.91	3.96	3.86	3.61
5399.46	3.42	3.81	3.81	3.76	3.81
5405.52	3.56	3.71	3.96	3.76	3.61
5411.58	3.42	3.91	3.86	4.1	3.91
5417.64	3.81	3.86	3.42	3.86	3.76
5423.7	3.52	3.71	4	3.71	3.76
5429.76	3.56	3.91	3.76	4.05	3.71
5435.82	3.61	3.91	4.15	4	3.81
5441.88	3.56	3.56	4	3.76	3.76
5447.94	3.66	3.52	3.76	3.76	3.42
5454	3.61	3.91	3.76	4	4
5460.06	3.81	3.91	3.96	3.66	3.56
5466.12	3.66	3.96	3.66	3.56	3.81
5472.18	3.56	4.1	4.05	3.86	3.61
5478.24	3.61	4.05	4.1	3.91	3.81
5484.3	3.56	4.05	4.05	3.91	3.56
5490.36	3.52	3.91	3.96	3.91	3.86
5496.42	3.91	4	3.81	4.05	3.81
5502.48	3.76	4.05	3.86	3.71	3.76
5508.54	3.56	3.81	3.71	3.37	3.96
5514.6	3.66	3.96	3.91	4.05	3.56
5520.66	3.71	4.1	4.05	3.81	3.91
5526.72	-84.62	-85.16	-85.25	-84.96	-85.6
5532.78	-90.23	-90.48	-90.43	-90.33	-90.48
5538.84	-90.72	-90.82	-90.72	-90.72	-90.87
5544.9	-90.82	-90.92	-90.92	-90.92	-91.06
5550.96	-90.77	-90.77	-91.16	-91.06	-90.77
5557.02	-90.82	-91.06	-90.97	-90.87	-91.26
5563.08	-90.77	-91.02	-90.97	-91.02	-90.87
5569.14	-90.72	-91.21	-90.82	-91.26	-91.06
5575.2	-90.97	-91.21	-91.02	-90.87	-90.82
5581.26	-90.87	-91.11	-91.31	-90.92	-91.31
5587.32	-90.97	-91.16	-90.97	-91.31	-90.87
5593.38	-91.02	-91.02	-90.97	-90.87	-91.11
5599.44	-91.06	-90.92	-90.67	-91.06	-90.92
5605.5	-91.11	-90.92	-91.06	-91.26	-91.16
5611.56	-91.06	-91.02	-91.02	-90.77	-91.06
5617.62	-91.06	-91.06	-91.26	-91.11	-91.16
5623.68	-91.11	-91.11	-91.06	-91.41	-90.97
5629.74	-91.36	-91.21	-91.06	-90.92	-91.16
5635.8	-91.11	-90.97	-90.92	-91.11	-91.02
5641.86	-91.31	-91.26	-90.92	-91.31	-91.21
5647.92	-91.31	-91.21	-91.11	-90.97	-91.11
5653.98	-91.31	-91.16	-91.06	-91.21	-91.21
5660.04	-91.21	-91.11	-91.11	-91.16	-91.11
5666.1	-91.21	-91.16	-91.02	-90.97	-91.16
5672.16	-91.11	-91.26	-90.97	-91.21	-91.11
5678.22	-91.36	-91.11	-91.31	-91.02	-91.21
5684.28	-91.26	-91.06	-91.26	-90.87	-91.06
5690.34	-91.16	-91.11	-91.06	-91.21	-91.26
5696.4	-91.36	-90.92	-90.92	-91.21	-91.06
5702.46	-91.31	-91.06	-91.11	-90.97	-90.87
5708.52	-91.46	-91.11	-91.06	-91.21	-91.06
5714.58	-91.41	-91.16	-91.36	-91.06	-91.11
5720.64	-91.5	-91.21	-91.21	-91.06	-91.06
5726.7	-91.26	-91.26	-91.06	-91.11	-91.06
5732.76	-91.02	-91.36	-90.92	-91.16	-91.21
5738.82	-91.11	-91.41	-91.02	-90.97	-90.77
5744.88	-91.16	-91.36	-91.26	-91.36	-91.31
5750.94	-90.92	-91.36	-91.31	-90.97	-91.02
5757	-91.21	-91.21	-91.16	-91.21	-91.31
5763.06	-91.11	-91.11	-91.02	-91.21	-91.02
5769.12	-91.21	-91.16	-91.02	-91.21	-91.11
5775.18	-91.21	-91.16	-91.11	-91.26	-90.92
5781.24	-91.31	-91.16	-91.21	-91.36	-91.5
5787.3	-91.26	-91.16	-91.21	-91.06	-91.06
5793.36	-91.26	-91.36	-91.36	-91.21	-91.46
5799.42	-91.26	-91.26	-91.16	-91.11	-91.21
5805.48	-91.26	-91.21	-91.16	-91.06	-91.26
5811.54	-91.31	-91.36	-91.26	-91.06	-91.16
5817.6	-91.31	-91.21	-91.21	-91.31	-91.21
5823.66	-91.26	-91.55	-91.46	-91.06	-91.16
5829.72	-91.31	-91.46	-91.06	-91.11	-91.21
5835.78	-91.21	-91.46	-91.26	-91.41	-91.21
5841.84	-91.46	-91.16	-90.97	-91.06	-90.87
5847.9	-91.55	-91.26	-91.36	-91.26	-91.36
5853.96	-91.5	-91.21	-91.21	-91.5	-91.11
5860.02	-91.41	-91.26	-91.31	-90.92	-91.26
5866.08	-91.26	-91.21	-91.31	-91.02	-90.92
5872.14	-91.5	-91.11	-91.11	-91.26	-91.06
5878.2	-91.5	-91.26	-91.21	-91.11	-91.11
5884.26	-91.46	-91.21	-91.21	-91.26	-91.31
5890.32	-91.46	-91.41	-91.31	-91.21	-91.06
5896.38	-91.41	-91.41	-91.46	-91.21	-91.31
5902.44	-91.41	-91.36	-91.21	-91.5	-91.11
5908.5	-91.6	-91.5	-91.16	-91.21	-91.36
5914.56	-91.31	-91.46	-91.21	-91.26	-91.16
5920.62	-91.11	-91.26	-91.21	-91.21	-91.26
5926.68	-91.26	-91.21	-91.21	-90.92	-91.16
5932.74	-91.11	-91.06	-91.36	-91.16	-91.26
5938.8	-91.21	-91.06	-91.06	-91.26	-91.31
5944.86	-91.31	-91.26	-91.02	-91.02	-91.21
5950.92	-91.06	-91.06	-91.21	-91.31	-91.11
5956.98	-91.21	-91.36	-91.16	-91.21	-91.16
5963.04	-91.36	-91.46	-91.41	-91.11	-91.26
5969.1	-91.31	-91.26	-90.97	-91.41	-91.02
5975.16	-91.46	-91.6	-91.06	-91.26	-91.46
5981.22	-91.31	-91.41	-91.36	-91.21	-91.16
5987.28	-91.36	-91.36	-91.11	-91.41	-91.31
5993.34	-91.46	-91.5	-91.41	-91.06	-91.26
5999.4	-91.16	-91.26	-91.41	-91.21	-91.6
6005.46	-91.46	-91.16	-91.16	-91.31	-91.02
6011.52	-91.36	-91.06	-91.16	-91.21	-91.41
6017.58	-91.26	-91.21	-91.26	-91.26	-91.16
6023.64	-91.31	-91.21	-91.26	-91.41	-91.41
6029.7	-91.36	-91.11	-91.31	-91.21	-91.36
6035.76	-91.26	-91.21	-91.65	-91.36	-91.36
6041.82	-91.7	-91.31	-91.06	-91.36	-91.11
6047.88	-91.5	-91.5	-91.31	-91.26	-91.31
6053.94	-91.41	-91.41	-91.21	-91.5	-91.02
6060	-91.41	-91.6	-91.46	-91.11	-91.65
6066.06	-91.36	-91.6	-91.41	-91.06	-91.21
6072.12	-91.46	-91.55	-91.46	-91.65	-91.21
6078.18	-91.36	-91.31	-91.06	-91.06	-91.26
6084.24	-91.41	-91.26	-91.26	-91.46	-91.31
6090.3	-91.41	-91.26	-91.11	-91.31	-91.31
6096.36	-91.5	-91.21	-91.41	-91.06	-91.11
6102.42	-91.75	-91.21	-91.31	-91.5	-91.26
6108.48	-91.65	-91.11	-91.21	-91.41	-91.06
6114.54	-91.31	-91.41	-91.21	-91.16	-91.36
6120.6	-91.16	-91.16	-91.31	-91.41	-91.16
6126.66	-91.26	-91.41	-91.16	-90.97	-91.6
6132.72	-91.11	-91.36	-91.65	-91.06	-91.21
6138.78	-91.41	-91.26	-91.16	-91.5	-91.31
6144.84	-91.36	-91.46	-91.21	-91.11	-91.41
6150.9	-91.21	-91.5	-91.41	-91.21	-91.36
6156.96	-91.31	-91.55	-91.41	-91.6	-91.36
6163.02	-91.06	-91.55	-91.41	-91.11	-90.87
6169.08	-91.26	-91.31	-91.21	-91.36	-91.41
6175.14	-91.6	-91.36	-91.16	-91.41	-91.11
6181.2	-91.21	-91.36	-91.41	-91.06	-91.26
6187.26	-91.26	-91.31	-91.36	-91.41	-91.21
6193.32	-91.41	-91.31	-91.36	-91.21	-91.41
6199.38	-91.41	-91.41	-91.31	-91.31	-91.11
