# Supplementary material for: Elucidation of molecular kinetic schemes from macroscopic traces using system identification
Source: PLoS Comput Biol. 2017 Feb 13;13(2):e1005376. doi: 10.1371/journal.pcbi.1005376 (PMC5330533; doi:10.1371/journal.pcbi.1005376)
Supplement: S1 Data — (1) L-type calcium ion-channel current elicited by voltage steps from -90 to 0 mV, first in the absence of nifedipine, and after addition of nifedipine at 100 nM and 1 μM concentration. (2) G-protein sensitive ion-channel (GIRK4*) current traces elicited by a step in LY379268 concentration from 0 to 1 μM. (ZIP) [file pcbi.1005376.s004.zip › Data_Ion_Channels/ICU_61426.ods]

## Sheet: Sheet1
Time (ms)	u1	u2	u3	u4	u5
0	-92.82	-93.07	-92.82	-92.82	-93.07
6.06	-92.92	-92.87	-93.12	-93.12	-92.82
12.12	-93.21	-92.97	-92.82	-92.82	-92.87
18.18	-92.77	-93.16	-93.02	-93.02	-92.72
24.24	-92.68	-92.87	-93.12	-93.12	-92.72
30.3	-92.72	-92.82	-92.72	-92.72	-92.82
36.36	-92.82	-93.12	-92.82	-92.82	-92.92
42.42	-93.02	-92.63	-92.82	-92.82	-92.82
48.48	-93.12	-92.97	-92.63	-92.63	-92.87
54.54	-92.68	-92.97	-92.77	-92.77	-92.68
60.6	-92.72	-92.82	-92.92	-92.92	-92.72
66.66	-93.07	-93.07	-92.87	-92.87	-92.82
72.72	-93.02	-92.77	-93.12	-93.12	-93.02
78.78	-92.97	-92.82	-93.07	-93.07	-92.77
84.84	-92.63	-93.07	-92.77	-92.77	-93.31
90.9	-92.82	-92.82	-92.77	-92.77	-92.82
96.96	-93.16	-92.92	-92.72	-92.72	-92.87
103.02	-92.87	-92.82	-92.63	-92.63	-92.77
109.08	-92.92	-92.82	-92.68	-92.68	-92.87
115.14	-92.87	-93.21	-92.82	-92.82	-92.77
121.2	-93.12	-92.77	-93.36	-93.36	-93.12
127.26	-93.12	-92.87	-92.92	-92.92	-92.58
133.32	-92.87	-92.92	-92.92	-92.92	-92.92
139.38	-92.72	-92.77	-92.53	-92.53	-92.72
145.44	-92.97	-93.12	-92.92	-92.92	-92.97
151.5	-93.07	-92.82	-92.87	-92.87	-92.63
157.56	-92.72	-92.82	-92.77	-92.77	-92.97
163.62	-92.72	-92.87	-92.82	-92.82	-92.92
169.68	-92.72	-92.53	-93.12	-93.12	-92.92
175.74	-92.97	-92.97	-92.87	-92.87	-93.02
181.8	-93.02	-92.97	-93.02	-93.02	-92.68
187.86	-92.68	-92.82	-92.82	-92.82	-93.07
193.92	-92.87	-92.87	-92.87	-92.87	-92.97
199.98	-92.82	-92.82	-92.97	-92.97	-92.82
206.04	-92.82	-92.77	-92.72	-92.72	-92.87
212.1	-92.77	-92.92	-92.63	-92.63	-92.82
218.16	-92.68	-92.63	-92.63	-92.63	-92.72
224.22	-92.87	-92.82	-92.87	-92.87	-92.72
230.28	-93.02	-92.92	-92.87	-92.87	-92.82
236.34	-93.02	-92.58	-92.87	-92.87	-92.63
242.4	-92.77	-93.02	-92.87	-92.87	-92.92
248.46	-92.58	-92.97	-92.97	-92.97	-92.82
254.52	-93.12	-92.77	-92.82	-92.82	-93.16
260.58	-92.92	-93.12	-92.82	-92.82	-92.97
266.64	-92.82	-92.82	-92.72	-92.72	-92.82
272.7	-93.02	-93.07	-92.63	-92.63	-92.72
278.76	-93.07	-92.97	-92.72	-92.72	-92.82
284.82	-93.12	-92.68	-92.68	-92.68	-92.82
290.88	-92.82	-92.97	-92.77	-92.77	-92.92
296.94	-92.92	-92.82	-93.02	-93.02	-93.02
303	-93.21	-92.68	-93.12	-93.12	-92.72
309.06	-92.72	-92.92	-93.02	-93.02	-92.68
315.12	-92.87	-92.72	-93.12	-93.12	-92.53
321.18	-92.77	-92.72	-92.72	-92.72	-93.21
327.24	-92.97	-93.12	-92.92	-92.92	-92.68
333.3	-93.12	-92.82	-92.68	-92.68	-92.82
339.36	-92.97	-92.68	-92.72	-92.72	-92.87
345.42	-92.77	-93.12	-92.82	-92.82	-92.87
351.48	-92.58	-92.68	-92.82	-92.82	-92.68
357.54	-92.87	-92.82	-93.02	-93.02	-92.82
363.6	-93.02	-92.92	-92.87	-92.87	-92.72
369.66	-92.68	-92.77	-92.87	-92.87	-92.82
375.72	-92.92	-93.02	-92.72	-92.72	-92.77
381.78	-93.02	-92.97	-92.72	-92.72	-93.02
387.84	-92.87	-92.97	-92.77	-92.77	-92.87
393.9	-92.97	-93.21	-92.97	-92.97	-92.87
399.96	-92.72	-92.82	-92.77	-92.77	-92.72
406.02	-92.92	-92.87	-92.87	-92.87	-93.07
412.08	-93.02	-93.26	-92.97	-92.97	-92.72
418.14	-92.87	-92.68	-93.07	-93.07	-93.07
424.2	-92.58	-93.02	-93.07	-93.07	-92.87
430.26	-93.12	-92.63	-92.97	-92.97	-92.82
436.32	-93.07	-92.97	-92.97	-92.97	-92.82
442.38	-92.82	-92.92	-92.97	-92.97	-92.92
448.44	-92.68	-92.77	-92.77	-92.77	-92.82
454.5	-92.92	-92.82	-92.77	-92.77	-92.87
460.56	-93.07	-93.12	-92.68	-92.68	-92.63
466.62	-92.82	-92.77	-93.02	-93.02	-92.82
472.68	-92.63	-92.82	-92.87	-92.87	-92.92
478.74	-92.82	-92.92	-92.87	-92.87	-93.12
484.8	-93.07	-92.87	-93.07	-93.07	-92.72
490.86	-92.87	-92.92	-92.82	-92.82	-92.97
496.92	-92.53	-92.53	-92.77	-92.77	-93.02
502.98	-92.82	-92.82	-92.68	-92.68	-92.87
509.04	-93.02	-92.87	-92.82	-92.82	-92.82
515.1	-93.07	-92.82	-92.87	-92.87	-92.87
521.16	-92.92	-92.82	-92.92	-92.92	-92.97
527.22	-5.42	-6.01	-5.62	-5.62	-5.91
533.28	2.69	2.54	2.54	2.54	2.78
539.34	5.47	5.71	5.76	5.76	5.27
545.4	6.64	6.98	6.84	6.84	7.03
551.46	7.37	7.28	7.57	7.57	7.18
557.52	7.67	7.81	7.96	7.96	7.81
563.58	7.62	7.96	8.11	8.11	7.47
569.64	7.71	8.06	8.11	8.11	7.96
575.7	7.96	8.3	8.15	8.15	7.91
581.76	8.15	8.4	8.06	8.06	8.06
587.82	7.86	8.35	8.4	8.4	8.11
593.88	8.2	8.25	8.64	8.64	8.15
599.94	8.06	8.45	8.5	8.5	8.35
606	8.11	8.5	8.4	8.4	8.11
612.06	8.2	8.35	8.74	8.74	8.5
618.12	8.45	8.69	8.4	8.4	8.4
624.18	8.3	8.5	8.69	8.69	8.45
630.24	8.35	8.25	8.74	8.74	8.59
636.3	8.4	8.54	8.54	8.54	8.45
642.36	8.45	8.79	8.4	8.4	8.5
648.42	8.35	8.4	8.59	8.59	8.4
654.48	8.4	8.64	8.64	8.64	8.59
660.54	8.5	8.74	8.69	8.69	8.4
666.6	8.54	8.64	8.84	8.84	8.64
672.66	8.4	8.64	8.5	8.5	8.2
678.72	8.59	8.5	8.35	8.35	8.25
684.78	8.5	8.59	8.64	8.64	8.59
690.84	8.3	8.5	8.59	8.59	8.3
696.9	8.35	8.79	8.74	8.74	8.35
702.96	8.74	8.64	8.64	8.64	8.2
709.02	8.45	8.64	8.5	8.5	8.64
715.08	8.45	8.59	8.69	8.69	8.35
721.14	8.45	8.64	8.64	8.64	8.5
727.2	8.59	8.5	8.64	8.64	8.35
733.26	8.15	8.74	8.69	8.69	8.3
739.32	8.54	8.69	8.59	8.59	8.5
745.38	8.45	8.54	8.35	8.35	8.2
751.44	8.11	8.59	8.59	8.59	8.5
757.5	8.4	8.79	8.79	8.79	8.2
763.56	8.69	8.4	8.74	8.74	8.64
769.62	8.3	8.3	8.74	8.74	8.25
775.68	8.35	8.79	8.5	8.5	8.35
781.74	8.64	8.35	8.5	8.5	8.35
787.8	8.59	8.35	8.59	8.59	8.4
793.86	8.3	8.74	8.64	8.64	8.45
799.92	8.45	8.59	8.79	8.79	8.45
805.98	8.54	8.5	8.54	8.54	8.5
812.04	8.45	8.45	8.25	8.25	8.25
818.1	8.4	8.5	8.35	8.35	8.5
824.16	8.59	8.2	8.35	8.35	8.4
830.22	8.35	8.59	8.5	8.5	8.15
836.28	8.45	8.59	8.69	8.69	8.54
842.34	8.3	8.5	8.5	8.5	8.11
848.4	8.54	8.4	8.25	8.25	8.35
854.46	8.4	8.74	8.4	8.4	8.15
860.52	8.01	8.35	8.64	8.64	8.2
866.58	8.25	8.4	8.59	8.59	8.25
872.64	8.35	8.64	8.54	8.54	8.25
878.7	8.4	8.4	8.59	8.59	8.3
884.76	8.15	8.5	8.59	8.59	8.15
890.82	8.3	8.5	8.5	8.5	8.4
896.88	8.45	8.35	8.45	8.45	8.3
902.94	8.25	8.3	8.5	8.5	8.4
909	8.35	8.79	8.54	8.54	8.15
915.06	8.2	8.4	8.35	8.35	8.11
921.12	8.15	8.15	8.35	8.35	8.4
927.18	8.06	8.4	8.3	8.3	8.06
933.24	8.2	8.59	8.5	8.5	8.4
939.3	8.54	8.3	8.59	8.59	8.15
945.36	8.01	8.25	8.3	8.3	8.3
951.42	8.3	8.54	8.59	8.59	8.25
957.48	8.25	8.15	8.35	8.35	8.3
963.54	8.01	8.4	8.11	8.11	8.2
969.6	7.96	8.35	8.25	8.25	8.11
975.66	8.15	8.4	8.45	8.45	8.15
981.72	8.3	8.15	8.35	8.35	7.96
987.78	7.81	8.45	8.45	8.45	8.2
993.84	8.01	8.11	8.15	8.15	8.15
999.9	8.15	8.2	8.35	8.35	8.4
1005.96	8.2	8.5	8.35	8.35	8.15
1012.02	7.96	8.2	8.2	8.2	8.2
1018.08	8.06	8.11	8.3	8.3	8.3
1024.14	8.35	8.2	8.15	8.15	7.96
1030.2	8.15	8.2	7.96	7.96	8.2
1036.26	8.11	8.15	8.01	8.01	7.62
1042.32	8.15	8.4	8.06	8.06	8.25
1048.38	8.25	8.25	8.11	8.11	8.11
1054.44	8.01	8.01	8.35	8.35	8.11
1060.5	7.76	7.96	8.15	8.15	8.01
1066.56	7.96	8.2	7.96	7.96	7.96
1072.62	7.96	8.15	8.15	8.15	8.11
1078.68	7.81	8.15	8.01	8.01	7.91
1084.74	7.91	8.5	8.2	8.2	8.15
1090.8	7.96	8.06	8.35	8.35	7.71
1096.86	7.67	7.91	8.15	8.15	8.3
1102.92	7.91	8.25	8.25	8.25	7.96
1108.98	8.2	8.15	7.91	7.91	8.2
1115.04	7.96	8.06	7.96	7.96	8.06
1121.1	7.81	8.06	8.3	8.3	8.01
1127.16	7.96	8.3	8.25	8.25	7.96
1133.22	7.96	8.06	8.15	8.15	8.01
1139.28	7.96	8.15	8.06	8.06	8.25
1145.34	7.81	8.01	7.91	7.91	7.81
1151.4	8.11	8.15	8.11	8.11	8.11
1157.46	8.11	8.11	8.15	8.15	7.96
1163.52	7.81	8.35	8.35	8.35	7.71
1169.58	7.96	8.2	8.2	8.2	7.76
1175.64	7.96	8.01	8.15	8.15	7.57
1181.7	7.76	8.3	7.96	7.96	8.01
1187.76	7.71	8.01	8.15	8.15	7.91
1193.82	7.91	7.76	8.01	8.01	8.06
1199.88	8.01	8.15	8.15	8.15	7.81
1205.94	7.57	8.2	8.11	8.11	7.76
1212	7.81	7.81	7.76	7.76	8.15
1218.06	8.06	8.06	8.06	8.06	7.86
1224.12	7.86	8.2	7.81	7.81	8.06
1230.18	7.67	7.96	7.96	7.96	7.81
1236.24	7.71	8.11	8.15	8.15	8.06
1242.3	8.06	8.01	8.15	8.15	7.71
1248.36	7.76	7.86	8.01	8.01	8.11
1254.42	7.57	8.01	7.86	7.86	7.86
1260.48	7.96	8.15	7.96	7.96	7.62
1266.54	7.76	7.96	7.81	7.81	7.86
1272.6	7.76	7.71	8.06	8.06	7.57
1278.66	7.81	8.06	8.06	8.06	8.15
1284.72	7.96	7.96	7.91	7.91	7.96
1290.78	7.67	7.96	7.57	7.57	7.91
1296.84	7.71	8.06	7.67	7.67	7.96
1302.9	7.86	8.15	8.06	8.06	7.57
1308.96	7.71	8.15	8.06	8.06	7.71
1315.02	7.76	7.76	7.62	7.62	7.81
1321.08	7.96	7.96	8.01	8.01	7.76
1327.14	7.71	7.96	8.01	8.01	8.01
1333.2	7.62	7.86	7.81	7.81	7.81
1339.26	7.96	7.67	7.86	7.86	8.01
1345.32	7.71	8.01	7.86	7.86	7.76
1351.38	7.91	8.06	8.01	8.01	7.71
1357.44	7.86	7.81	7.91	7.91	7.81
1363.5	7.57	7.71	7.91	7.91	7.86
1369.56	7.81	7.96	7.76	7.76	7.91
1375.62	7.71	7.96	7.81	7.81	7.71
1381.68	7.62	7.96	7.86	7.86	7.52
1387.74	7.91	7.81	7.86	7.86	7.96
1393.8	7.96	7.96	7.81	7.81	7.91
1399.86	7.42	7.86	8.06	8.06	7.42
1405.92	7.76	7.62	8.01	8.01	7.81
1411.98	7.96	7.76	7.81	7.81	7.57
1418.04	7.57	8.01	7.67	7.67	7.76
1424.1	7.71	8.01	7.76	7.76	7.76
1430.16	7.71	7.81	7.76	7.76	7.71
1436.22	7.52	7.71	8.15	8.15	7.86
1442.28	7.86	7.71	7.57	7.57	7.57
1448.34	7.91	7.96	7.81	7.81	7.71
1454.4	7.32	7.86	7.76	7.76	7.71
1460.46	7.71	7.76	7.81	7.81	7.42
1466.52	7.81	7.62	7.76	7.76	7.86
1472.58	7.62	7.86	7.96	7.96	7.62
1478.64	7.62	7.62	7.71	7.71	7.67
1484.7	7.71	7.86	7.67	7.67	7.86
1490.76	7.62	7.57	7.81	7.81	7.81
1496.82	7.67	7.86	7.67	7.67	7.76
1502.88	8.01	7.81	7.67	7.67	7.62
1508.94	7.57	7.71	7.81	7.81	7.47
1515	7.42	7.47	7.81	7.81	7.76
1521.06	7.71	7.71	7.71	7.71	7.67
1527.12	7.62	7.91	7.67	7.67	7.57
1533.18	7.52	7.62	7.86	7.86	7.86
1539.24	7.76	7.47	7.76	7.76	7.57
1545.3	7.47	7.71	7.71	7.71	7.67
1551.36	7.71	7.81	7.62	7.62	7.52
1557.42	7.86	7.81	7.81	7.81	7.47
1563.48	7.76	7.71	7.76	7.76	7.76
1569.54	7.42	7.62	7.76	7.76	7.37
1575.6	7.81	7.81	7.52	7.52	7.71
1581.66	7.42	7.62	7.76	7.76	7.76
1587.72	7.52	7.57	7.81	7.81	7.28
1593.78	7.86	7.71	7.81	7.81	7.57
1599.84	7.37	7.62	7.76	7.76	7.57
1605.9	7.67	7.62	7.62	7.62	7.57
1611.96	7.67	7.67	7.71	7.71	7.57
1618.02	7.37	7.71	7.81	7.81	7.37
1624.08	7.57	8.11	7.62	7.62	7.71
1630.14	7.62	7.62	7.37	7.37	7.67
1636.2	7.52	7.81	7.42	7.42	7.28
1642.26	7.57	7.47	7.76	7.76	7.76
1648.32	7.62	7.62	7.96	7.96	7.52
1654.38	7.08	7.71	7.42	7.42	7.71
1660.44	7.37	7.62	7.57	7.57	7.62
1666.5	7.57	7.47	7.67	7.67	7.42
1672.56	7.42	7.81	7.71	7.71	7.67
1678.62	7.62	7.81	7.52	7.52	7.57
1684.68	7.57	7.62	7.62	7.62	7.62
1690.74	7.13	7.23	7.57	7.57	7.67
1696.8	7.42	7.62	7.71	7.71	7.52
1702.86	7.62	7.76	7.62	7.62	7.57
1708.92	7.32	7.42	7.47	7.47	7.42
1714.98	7.37	7.62	7.52	7.52	7.42
1721.04	7.62	7.81	7.76	7.76	7.67
1727.1	7.32	7.52	7.62	7.62	7.47
1733.16	7.42	7.47	7.47	7.47	7.42
1739.22	7.71	7.57	7.62	7.62	7.67
1745.28	7.28	7.81	7.62	7.62	7.37
1751.34	7.57	7.52	7.62	7.62	7.57
1757.4	7.42	7.52	7.52	7.52	7.37
1763.46	7.32	7.47	7.42	7.42	7.32
1769.52	7.52	7.62	7.81	7.81	7.71
1775.58	7.52	7.52	7.32	7.32	7.32
1781.64	7.28	7.37	7.37	7.37	7.32
1787.7	7.47	7.32	7.47	7.47	7.47
1793.76	7.47	7.52	7.67	7.67	7.23
1799.82	7.23	7.57	7.81	7.81	7.47
1805.88	7.47	7.23	7.62	7.62	7.32
1811.94	7.67	7.57	7.57	7.57	7.37
1818	7.18	7.67	7.76	7.76	7.42
1824.06	7.42	7.47	7.62	7.62	7.03
1830.12	7.57	7.23	7.23	7.23	7.42
1836.18	6.93	7.37	7.37	7.37	7.42
1842.24	7.37	7.52	7.57	7.57	7.42
1848.3	7.57	7.47	7.47	7.47	7.52
1854.36	7.28	7.42	7.57	7.57	7.32
1860.42	7.42	7.18	7.37	7.37	7.67
1866.48	7.37	7.42	7.47	7.47	7.42
1872.54	7.03	7.52	7.57	7.57	7.32
1878.6	7.62	7.42	7.71	7.71	7.52
1884.66	7.42	7.23	7.57	7.57	7.47
1890.72	7.28	7.42	7.42	7.42	7.42
1896.78	7.62	7.52	7.57	7.57	7.47
1902.84	7.18	7.42	7.57	7.57	7.42
1908.9	7.28	7.23	7.37	7.37	7.28
1914.96	7.42	7.37	7.37	7.37	7.28
1921.02	7.37	7.57	7.67	7.67	7.08
1927.08	7.37	7.47	7.52	7.52	7.57
1933.14	7.47	7.03	7.42	7.42	7.47
1939.2	7.28	7.23	7.42	7.42	7.47
1945.26	7.08	7.28	7.62	7.62	7.57
1951.32	7.62	7.37	7.76	7.76	7.23
1957.38	7.32	7.28	7.57	7.57	7.37
1963.44	7.32	7.62	7.23	7.23	7.47
1969.5	7.42	7.67	7.42	7.42	7.18
1975.56	7.47	7.28	7.62	7.62	7.42
1981.62	7.08	7.28	7.23	7.23	7.23
1987.68	7.23	7.52	7.37	7.37	7.32
1993.74	7.37	7.47	7.32	7.32	7.47
1999.8	7.08	7.37	7.42	7.42	7.28
2005.86	7.28	7.18	7.42	7.42	7.28
2011.92	7.57	7.28	7.32	7.32	7.37
2017.98	7.13	7.37	7.47	7.47	7.03
2024.04	7.32	7.18	7.42	7.42	7.37
2030.1	7.18	7.37	7.57	7.57	6.93
2036.16	6.74	7.28	7.18	7.18	7.03
2042.22	7.08	7.42	7.37	7.37	7.18
2048.28	7.47	7.23	7.42	7.42	7.13
2054.34	7.08	7.18	7.32	7.32	7.32
2060.4	7.18	7.23	7.42	7.42	7.37
2066.46	7.32	7.47	7.32	7.32	7.03
2072.52	7.08	7.18	7.28	7.28	7.37
2078.58	7.47	7.23	7.37	7.37	7.03
2084.64	7.37	7.23	7.37	7.37	7.03
2090.7	7.03	7.42	7.23	7.23	7.23
2096.76	7.28	7.23	7.42	7.42	7.03
2102.82	7.08	7.32	7.37	7.37	7.37
2108.88	7.18	7.47	7.37	7.37	7.13
2114.94	7.28	7.42	7.42	7.42	7.03
2121	7.37	7.32	7.47	7.47	7.28
2127.06	7.03	7.08	7.18	7.18	7.13
2133.12	7.13	7.08	7.23	7.23	7.32
2139.18	7.18	7.23	7.47	7.47	7.03
2145.24	7.08	7.28	7.37	7.37	7.23
2151.3	7.32	7.23	7.13	7.13	7.23
2157.36	7.28	7.18	7.37	7.37	6.88
2163.42	7.03	7.23	7.37	7.37	7.23
2169.48	7.13	7.52	7.42	7.42	7.18
2175.54	6.88	7.37	7.37	7.37	7.13
2181.6	7.18	7.18	7.23	7.23	7.23
2187.66	7.32	7.28	7.37	7.37	6.98
2193.72	7.08	7.62	7.62	7.62	7.18
2199.78	7.08	7.23	7.37	7.37	7.13
2205.84	7.32	7.28	7.18	7.18	7.18
2211.9	7.08	6.98	7.23	7.23	7.23
2217.96	7.08	7.42	7.52	7.52	7.23
2224.02	7.32	7.32	7.47	7.47	7.18
2230.08	7.18	7.23	7.08	7.08	7.32
2236.14	7.03	6.88	7.23	7.23	7.18
2242.2	7.18	7.28	7.28	7.28	7.28
2248.26	6.93	7.32	7.18	7.18	7.08
2254.32	7.03	7.13	7.37	7.37	7.08
2260.38	7.13	7.03	7.03	7.03	7.32
2266.44	6.79	7.13	7.23	7.23	7.03
2272.5	7.08	7.08	7.32	7.32	7.18
2278.56	7.13	7.13	7.37	7.37	7.18
2284.62	6.79	7.08	7.18	7.18	7.08
2290.68	7.08	7.13	7.28	7.28	7.18
2296.74	7.18	7.32	7.32	7.32	7.03
2302.8	6.84	7.18	7.37	7.37	7.03
2308.86	7.28	7.03	7.18	7.18	7.03
2314.92	7.03	7.32	7.23	7.23	6.84
2320.98	6.79	7.32	7.32	7.32	7.18
2327.04	7.08	7.08	7.32	7.32	7.08
2333.1	7.03	7.03	6.98	6.98	7.32
2339.16	6.84	7.32	7.37	7.37	6.98
2345.22	7.18	7.13	7.37	7.37	6.98
2351.28	7.13	7.08	7.42	7.42	6.93
2357.34	7.03	6.84	7.18	7.18	6.98
2363.4	7.23	7.03	7.18	7.18	6.98
2369.46	6.98	6.98	7.13	7.13	7.08
2375.52	6.84	7.08	7.42	7.42	6.98
2381.58	7.18	6.79	6.93	6.93	7.18
2387.64	6.84	7.08	7.13	7.13	6.93
2393.7	6.98	7.23	7.18	7.18	7.03
2399.76	7.03	6.98	7.28	7.28	7.03
2405.82	6.98	7.18	7.23	7.23	6.74
2411.88	6.93	7.08	7.03	7.03	7.13
2417.94	7.18	7.13	7.18	7.18	6.84
2424	6.69	7.08	7.23	7.23	7.03
2430.06	6.79	6.98	7.28	7.28	7.08
2436.12	7.03	7.32	7.37	7.37	6.98
2442.18	6.98	6.93	7.08	7.08	6.93
2448.24	6.88	7.03	7.03	7.03	7.32
2454.3	7.03	7.03	7.23	7.23	6.98
2460.36	6.84	7.13	7.08	7.08	7.03
2466.42	7.18	7.18	7.03	7.03	7.08
2472.48	6.88	7.08	6.98	6.98	6.84
2478.54	6.84	6.59	7.18	7.18	7.28
2484.6	6.98	7.03	7.47	7.47	6.84
2490.66	6.93	7.18	7.13	7.13	6.93
2496.72	6.74	7.03	7.03	7.03	6.93
2502.78	6.88	6.84	7.03	7.03	6.54
2508.84	7.18	6.98	7.13	7.13	7.08
2514.9	6.98	7.13	7.23	7.23	6.93
2520.96	7.23	7.18	7.08	7.08	6.93
2527.02	6.84	6.74	7.13	7.13	6.93
2533.08	6.93	6.59	7.03	7.03	6.74
2539.14	6.93	7.08	7.32	7.32	7.13
2545.2	6.74	7.08	6.98	6.98	6.93
2551.26	7.03	6.88	7.03	7.03	6.84
2557.32	7.18	6.84	7.18	7.18	7.08
2563.38	6.74	6.88	7.13	7.13	6.64
2569.44	6.84	7.18	7.08	7.08	7.08
2575.5	6.98	7.03	6.93	6.93	7.03
2581.56	6.64	6.88	7.08	7.08	7.28
2587.62	6.93	7.18	7.18	7.18	6.88
2593.68	6.93	7.13	6.69	6.69	6.98
2599.74	6.74	6.93	7.03	7.03	7.18
2605.8	6.93	6.93	7.23	7.23	6.84
2611.86	6.93	6.74	7.08	7.08	6.98
2617.92	6.64	7.08	6.98	6.98	6.93
2623.98	6.93	7.03	7.03	7.03	6.88
2630.04	6.98	6.88	7.13	7.13	7.03
2636.1	6.79	6.79	7.28	7.28	6.84
2642.16	6.98	7.18	6.84	6.84	7.03
2648.22	6.64	6.88	7.13	7.13	7.13
2654.28	6.74	6.84	7.08	7.08	6.69
2660.34	6.98	6.84	7.08	7.08	7.13
2666.4	6.64	7.13	7.18	7.18	6.93
2672.46	6.84	6.79	6.64	6.64	6.79
2678.52	7.03	6.93	6.84	6.84	6.84
2684.58	6.59	6.69	7.28	7.28	6.74
2690.64	6.84	6.93	6.84	6.84	6.84
2696.7	6.98	7.03	6.59	6.59	6.93
2702.76	6.64	6.79	7.18	7.18	6.64
2708.82	6.54	6.84	7.08	7.08	6.93
2714.88	6.93	6.84	7.18	7.18	6.79
2720.94	6.84	7.18	6.98	6.98	6.84
2727	6.74	6.74	7.03	7.03	6.88
2733.06	6.93	6.64	7.03	7.03	6.45
2739.12	6.84	7.03	6.88	6.88	6.98
2745.18	6.84	7.08	6.98	6.98	6.93
2751.24	6.88	6.74	6.93	6.93	6.64
2757.3	6.98	6.64	7.03	7.03	6.84
2763.36	6.69	6.93	7.03	7.03	6.84
2769.42	6.84	7.18	7.32	7.32	6.88
2775.48	6.79	6.69	6.74	6.74	6.88
2781.54	6.54	6.79	6.84	6.84	6.69
2787.6	6.64	7.08	6.98	6.98	7.03
2793.66	6.69	7.03	6.88	6.88	6.59
2799.72	6.59	6.79	6.98	6.98	7.18
2805.78	6.79	6.88	6.88	6.88	7.03
2811.84	6.84	6.84	6.84	6.84	6.79
2817.9	6.4	6.98	7.03	7.03	6.93
2823.96	6.64	6.93	7.03	7.03	6.59
2830.02	6.93	6.69	6.88	6.88	6.79
2836.08	6.59	6.74	6.93	6.93	7.08
2842.14	6.74	6.79	6.93	6.93	6.64
2848.2	6.69	6.93	7.13	7.13	6.93
2854.26	6.64	6.84	6.93	6.93	6.93
2860.32	6.79	6.59	6.79	6.79	6.69
2866.38	6.93	6.79	6.88	6.88	6.88
2872.44	6.4	7.03	7.03	7.03	6.84
2878.5	6.79	6.88	6.88	6.88	6.98
2884.56	6.54	6.64	6.98	6.98	6.84
2890.62	6.64	6.74	6.69	6.69	6.54
2896.68	6.79	6.93	6.79	6.79	6.88
2902.74	6.69	6.84	7.03	7.03	6.98
2908.8	6.69	6.59	6.4	6.4	6.79
2914.86	6.84	6.69	6.59	6.59	6.98
2920.92	6.4	6.98	6.88	6.88	6.64
2926.98	6.74	6.88	6.88	6.88	6.93
2933.04	6.98	6.59	6.88	6.88	7.03
2939.1	6.49	6.84	6.88	6.88	6.64
2945.16	6.59	6.64	6.79	6.79	6.93
2951.22	6.93	6.93	6.98	6.98	6.69
2957.28	6.64	6.69	6.88	6.88	6.59
2963.34	6.64	6.59	6.64	6.64	6.93
2969.4	6.79	6.93	6.59	6.59	6.74
2975.46	6.59	6.84	6.74	6.74	6.74
2981.52	6.69	6.84	6.84	6.84	6.79
2987.58	6.59	6.74	6.74	6.74	6.49
2993.64	6.69	6.93	6.79	6.79	6.84
2999.7	6.64	6.69	6.93	6.93	6.64
3005.76	6.84	6.79	6.88	6.88	6.79
3011.82	6.4	6.64	6.69	6.69	6.88
3017.88	6.79	6.88	6.64	6.64	6.45
3023.94	6.49	6.79	6.98	6.98	6.88
3030	6.59	6.64	6.79	6.79	6.59
3036.06	6.74	6.84	6.79	6.79	6.69
3042.12	6.59	6.69	6.4	6.4	6.64
3048.18	6.54	6.69	6.74	6.74	6.49
3054.24	6.84	6.59	6.98	6.98	6.84
3060.3	6.54	6.64	6.84	6.84	6.84
3066.36	6.79	6.64	6.84	6.84	6.74
3072.42	6.69	6.88	6.79	6.79	6.88
3078.48	6.54	6.54	6.88	6.88	6.45
3084.54	6.69	6.64	6.93	6.93	6.79
3090.6	6.98	6.93	6.64	6.64	6.74
3096.66	6.49	6.69	6.64	6.64	6.74
3102.72	6.69	6.84	6.84	6.84	6.59
3108.78	6.69	6.49	6.84	6.84	6.64
3114.84	6.4	6.79	6.98	6.98	6.84
3120.9	6.49	6.69	6.69	6.69	6.74
3126.96	6.84	6.64	6.64	6.64	6.64
3133.02	6.4	6.59	6.69	6.69	6.84
3139.08	6.64	6.74	6.84	6.84	6.54
3145.14	6.49	6.84	6.74	6.74	6.59
3151.2	6.59	6.59	6.84	6.84	6.79
3157.26	6.64	6.25	6.93	6.93	6.59
3163.32	6.64	6.59	6.84	6.84	6.79
3169.38	6.54	6.84	6.64	6.64	6.69
3175.44	6.93	6.74	6.54	6.54	6.45
3181.5	6.3	6.64	6.79	6.79	6.69
3187.56	6.49	6.54	6.79	6.79	6.69
3193.62	6.79	6.49	6.84	6.84	6.54
3199.68	6.49	6.74	6.64	6.64	6.59
3205.74	6.4	6.64	6.74	6.74	6.3
3211.8	6.69	6.59	6.84	6.84	6.74
3217.86	6.4	6.64	6.69	6.69	6.74
3223.92	6.49	6.74	6.45	6.45	6.4
3229.98	6.64	6.74	6.59	6.59	6.79
3236.04	6.49	6.59	6.69	6.69	6.4
3242.1	6.45	6.45	6.74	6.74	6.69
3248.16	6.74	6.59	6.64	6.64	6.54
3254.22	6.25	6.69	6.54	6.54	6.54
3260.28	6.45	6.79	6.84	6.84	6.69
3266.34	6.84	6.54	6.74	6.74	6.79
3272.4	6.3	6.49	6.45	6.45	6.45
3278.46	6.49	6.69	6.59	6.59	6.49
3284.52	6.49	6.79	6.93	6.93	6.79
3290.58	6.45	6.69	6.64	6.64	6.4
3296.64	6.54	6.59	6.64	6.64	6.64
3302.7	6.49	6.59	6.59	6.59	6.59
3308.76	6.4	6.64	6.54	6.54	6.64
3314.82	6.59	6.64	6.59	6.59	6.69
3320.88	6.35	6.59	6.59	6.59	6.54
3326.94	6.45	6.49	6.59	6.59	6.64
3333	6.64	6.45	6.88	6.88	6.59
3339.06	6.3	6.64	6.79	6.79	6.54
3345.12	6.45	6.4	6.49	6.49	6.69
3351.18	6.64	6.45	6.79	6.79	6.49
3357.24	6.4	6.59	6.69	6.69	6.79
3363.3	6.45	6.69	6.49	6.49	6.4
3369.36	6.4	6.69	6.64	6.64	6.59
3375.42	6.4	6.59	6.64	6.64	6.54
3381.48	6.45	6.4	6.79	6.79	6.64
3387.54	6.74	6.84	6.69	6.69	6.69
3393.6	6.2	6.4	6.59	6.59	6.45
3399.66	6.54	6.54	6.59	6.59	6.54
3405.72	6.49	6.4	6.69	6.69	6.69
3411.78	6.59	6.45	6.64	6.64	6.59
3417.84	6.49	6.74	6.54	6.54	6.54
3423.9	6.45	6.59	6.45	6.45	6.45
3429.96	6.25	6.4	6.49	6.49	6.3
3436.02	6.45	6.4	6.54	6.54	6.54
3442.08	6.4	6.69	6.64	6.64	6.4
3448.14	6.35	6.4	6.49	6.49	6.4
3454.2	6.59	6.45	6.4	6.4	6.59
3460.26	6.4	6.59	6.74	6.74	6.54
3466.32	6.3	6.59	6.88	6.88	6.54
3472.38	6.59	6.59	6.64	6.64	6.4
3478.44	6.2	6.45	6.35	6.35	6.54
3484.5	6.3	6.25	6.59	6.59	6.69
3490.56	6.59	6.25	6.49	6.49	6.59
3496.62	6.35	6.35	6.64	6.64	6.4
3502.68	6.69	6.35	6.54	6.54	6.4
3508.74	6.49	6.54	6.4	6.4	6.2
3514.8	6.54	6.2	6.4	6.4	6.59
3520.86	6.4	6.64	6.74	6.74	6.4
3526.92	6.2	6.54	6.4	6.4	6.4
3532.98	6.2	6.59	6.3	6.3	6.59
3539.04	6.64	6.3	6.3	6.3	6.4
3545.1	6.25	6.35	6.64	6.64	6.3
3551.16	6.3	6.59	6.59	6.59	6.59
3557.22	6.59	6.59	6.54	6.54	6.54
3563.28	6.15	6.49	6.45	6.45	6.15
3569.34	6.3	6.25	6.69	6.69	6.64
3575.4	6.59	6.35	6.45	6.45	6.4
3581.46	6.45	6.54	6.54	6.54	6.49
3587.52	6.45	6.4	6.64	6.64	6.54
3593.58	6.4	6.3	6.4	6.4	6.4
3599.64	6.05	6.25	6.45	6.45	6.49
3605.7	6.4	6.49	6.84	6.84	6.3
3611.76	6.49	6.3	6.54	6.54	6.4
3617.82	6.2	6.45	6.3	6.3	6.69
3623.88	6.59	6.4	6.35	6.35	6.45
3629.94	6.2	6.35	6.35	6.35	6.35
3636	6.25	6.64	6.69	6.69	6.64
3642.06	6.54	6.4	6.45	6.45	6.4
3648.12	6.25	6.4	6.3	6.3	6.49
3654.18	6.35	6.4	6.4	6.4	6.3
3660.24	6.69	6.49	6.59	6.59	6.25
3666.3	6.15	6.4	6.54	6.54	6.35
3672.36	6.35	6.2	6.4	6.4	6.45
3678.42	6.4	6.35	6.05	6.05	6.49
3684.48	6.15	6.25	6.4	6.4	6.49
3690.54	6.59	6.54	6.49	6.49	6.15
3696.6	6.4	6.4	6.45	6.45	6.4
3702.66	6.2	6.25	6.2	6.2	6.25
3708.72	6.4	6.25	6.45	6.45	6.05
3714.78	6.05	6.59	6.54	6.54	6.59
3720.84	6.2	6.35	6.59	6.59	6.35
3726.9	6.45	6.25	6.2	6.2	6.4
3732.96	6.25	6.35	6.4	6.4	6.54
3739.02	6.05	6.3	6.49	6.49	6.15
3745.08	6.54	6.45	6.3	6.3	6.35
3751.14	6.15	6.35	6.3	6.3	6.3
3757.2	6.2	6.3	6.4	6.4	6.05
3763.26	6.54	6.2	6.3	6.3	6.49
3769.32	6.25	6.4	6.49	6.49	6.25
3775.38	6.4	6.35	5.96	5.96	6.49
3781.44	6.35	6.15	6.35	6.35	6.49
3787.5	6.2	6.15	6.45	6.45	6.15
3793.56	6.25	6.59	6.25	6.25	6.59
3799.62	6.45	6.45	6.54	6.54	6.25
3805.68	6.01	6.15	6.25	6.25	6.05
3811.74	6.2	6.3	6.3	6.3	6.45
3817.8	6.35	6.35	6.4	6.4	6.54
3823.86	6.05	6.35	6.2	6.2	6.2
3829.92	6.3	6.25	6.05	6.05	6.4
3835.98	6.4	6.3	6.35	6.35	6.25
3842.04	6.25	6.54	6.35	6.35	6.05
3848.1	6.2	6.25	6.35	6.35	6.64
3854.16	6.4	6.15	6.3	6.3	6.3
3860.22	6.01	6.25	6.3	6.3	6.45
3866.28	6.15	6.69	6.4	6.4	6.54
3872.34	6.4	6.4	6.59	6.59	6.01
3878.4	6.05	6.3	6.2	6.2	6.59
3884.46	6.2	5.96	6.4	6.4	6.15
3890.52	6.3	6.4	6.45	6.45	6.15
3896.58	6.25	6.49	6.4	6.4	6.3
3902.64	6.25	6.15	6.1	6.1	6.25
3908.7	6.35	6.2	6.25	6.25	6.49
3914.76	6.01	6.35	6.45	6.45	6.4
3920.82	6.15	6.4	6.49	6.49	6.15
3926.88	6.3	6.1	6.25	6.25	6.45
3932.94	5.81	6.2	6.2	6.2	6.45
3939	6.25	6.4	6.25	6.25	6.3
3945.06	6.35	6.45	6.35	6.35	6.4
3951.12	6.1	5.96	6.3	6.3	6.25
3957.18	6.1	6.15	6.15	6.15	6.05
3963.24	6.2	6.4	6.25	6.25	6.4
3969.3	6.15	6.25	6.3	6.3	6.01
3975.36	6.4	6.15	6.35	6.35	6.15
3981.42	5.96	6.05	6.4	6.4	6.3
3987.48	6.01	6.25	6.2	6.2	6.1
3993.54	6.25	6.3	6.25	6.25	6.4
3999.6	5.76	6.01	6.45	6.45	6.3
4005.66	6.15	6.01	6.25	6.25	6.25
4011.72	6.2	6.25	6.1	6.1	6.4
4017.78	6.05	6.1	6.45	6.45	6.1
4023.84	6.2	6.2	6.49	6.49	6.25
4029.9	6.3	6.01	6.25	6.25	6.59
4035.96	6.01	6.3	5.86	5.86	5.91
4042.02	6.15	6.3	6.25	6.25	6.3
4048.08	6.25	6.15	6.15	6.15	6.2
4054.14	5.96	6.3	6.3	6.3	6.15
4060.2	6.25	6.01	6.4	6.4	6.45
4066.26	6.25	6.3	6.1	6.1	6.25
4072.32	6.05	6.2	6.4	6.4	6.01
4078.38	6.25	6.1	6.25	6.25	6.2
4084.44	6.15	6.05	6.05	6.05	6.1
4090.5	6.05	6.4	6.2	6.2	6.1
4096.56	6.25	6.01	6.25	6.25	6.25
4102.62	5.86	6.01	6.4	6.4	6.05
4108.68	6.1	6.2	6.1	6.1	5.91
4114.74	6.3	6.15	6.01	6.01	6.3
4120.8	6.25	6.2	6.25	6.25	6.15
4126.86	6.15	5.96	6.25	6.25	6.2
4132.92	6.1	6.1	6.2	6.2	6.15
4138.98	6.15	6.35	6.1	6.1	6.1
4145.04	6.05	6.05	6.2	6.2	6.15
4151.1	6.3	6.1	6.49	6.49	6.15
4157.16	5.96	6.2	6.3	6.3	6.15
4163.22	6.2	6.15	6.05	6.05	6.2
4169.28	6.25	6.2	6.15	6.15	6.01
4175.34	6.25	5.86	6.35	6.35	6.35
4181.4	6.15	6.05	6.1	6.1	6.25
4187.46	6.05	6.4	5.96	5.96	5.96
4193.52	6.05	6.2	6.25	6.25	6.25
4199.58	6.4	5.81	6.3	6.3	6.05
4205.64	5.96	6.05	6.4	6.4	6.01
4211.7	5.91	6.15	6.01	6.01	6.2
4217.76	6.2	6.05	6.05	6.05	6.05
4223.82	6.01	6.05	6.15	6.15	6.05
4229.88	6.2	6.1	6.3	6.3	6.45
4235.94	6.15	6.25	6.1	6.1	6.01
4242	6.01	6.05	5.96	5.96	5.91
4248.06	6.05	5.96	6.3	6.3	6.15
4254.12	6.15	6.05	6.35	6.35	6.01
4260.18	5.91	6.15	6.01	6.01	6.2
4266.24	6.15	6.01	6.05	6.05	6.3
4272.3	6.05	6.05	6.25	6.25	6.01
4278.36	6.1	5.86	6.2	6.2	6.3
4284.42	6.2	6.2	6.1	6.1	6.25
4290.48	5.96	6.2	6.15	6.15	5.96
4296.54	6.15	6.2	6.15	6.15	6.25
4302.6	6.05	5.96	6.45	6.45	6.01
4308.66	6.01	5.96	6.15	6.15	6.01
4314.72	6.3	6.05	5.86	5.86	6.15
4320.78	6.05	6.1	6.3	6.3	5.81
4326.84	5.81	6.1	6.25	6.25	6.35
4332.9	6.1	5.86	6.2	6.2	6.25
4338.96	6.25	6.25	6.01	6.01	6.05
4345.02	5.86	6.05	5.81	5.81	6.05
4351.08	6.01	5.91	6.2	6.2	5.91
4357.14	6.2	6.05	6.1	6.1	6.15
4363.2	5.81	6.15	6.15	6.15	5.86
4369.26	5.81	6.01	5.96	5.96	6.15
4375.32	6.15	5.96	6.15	6.15	6.05
4381.38	5.96	6.25	5.96	5.96	6.01
4387.44	5.91	5.86	6.15	6.15	6.1
4393.5	6.15	5.91	6.3	6.3	6.01
4399.56	6.05	6.01	6.3	6.3	6.05
4405.62	5.91	6.01	6.05	6.05	6.05
4411.68	6.01	5.71	5.76	5.76	5.81
4417.74	6.15	6.1	6.2	6.2	6.25
4423.8	6.01	6.4	6.3	6.3	5.81
4429.86	5.86	6.01	6.2	6.2	6.15
4435.92	5.81	5.71	6.05	6.05	6.01
4441.98	6.15	6.15	6.1	6.1	5.81
4448.04	5.76	6.05	6.05	6.05	6.25
4454.1	5.86	5.91	6.25	6.25	6.01
4460.16	6.1	6.05	6.05	6.05	6.1
4466.22	5.96	6.05	6.05	6.05	6.05
4472.28	5.81	5.96	5.81	5.81	5.96
4478.34	6.05	5.86	6.01	6.01	6.25
4484.4	6.05	6.1	6.15	6.15	5.91
4490.46	5.86	6.2	6.15	6.15	6.05
4496.52	5.91	5.66	6.01	6.01	6.01
4502.58	6.05	6.01	6.05	6.05	5.86
4508.64	5.81	6.15	6.05	6.05	5.91
4514.7	5.81	5.71	6.15	6.15	5.86
4520.76	6.3	5.91	6.01	6.01	6.2
4526.82	5.81	6.01	6.15	6.15	5.66
4532.88	5.96	5.91	6.3	6.3	6.2
4538.94	5.81	5.91	6.05	6.05	6.05
4545	6.05	5.71	6.05	6.05	6.01
4551.06	5.66	5.91	5.91	5.91	6.05
4557.12	6.01	5.81	5.96	5.96	6.01
4563.18	6.15	5.81	5.91	5.91	6.05
4569.24	5.52	6.25	5.86	5.86	6.05
4575.3	5.86	6.01	5.96	5.96	5.86
4581.36	6.01	5.86	6.15	6.15	6.05
4587.42	5.71	6.01	6.25	6.25	5.86
4593.48	5.96	5.96	5.86	5.86	6.15
4599.54	6.05	5.91	5.76	5.76	6.05
4605.6	5.86	5.81	6.01	6.01	5.96
4611.66	5.81	6.05	5.96	5.96	6.2
4617.72	5.86	6.01	5.86	5.86	5.76
4623.78	5.86	5.66	5.71	5.71	5.96
4629.84	5.66	5.66	6.01	6.01	5.86
4635.9	5.71	6.2	6.15	6.15	6.2
4641.96	6.01	6.01	6.2	6.2	5.86
4648.02	5.62	5.57	5.86	5.86	6.05
4654.08	5.76	5.91	5.71	5.71	6.05
4660.14	5.91	6.15	5.91	5.91	5.86
4666.2	5.76	5.86	6.05	6.05	6.15
4672.26	5.62	5.96	6.01	6.01	5.76
4678.32	6.01	6.15	5.86	5.86	6.01
4684.38	6.01	5.96	5.81	5.81	6.15
4690.44	5.81	5.86	5.66	5.66	5.81
4696.5	5.81	5.91	5.86	5.86	6.05
4702.56	5.91	6.3	6.2	6.2	5.91
4708.62	5.91	5.81	6.01	6.01	5.76
4714.68	5.66	5.86	5.71	5.71	6.01
4720.74	5.76	6.05	5.96	5.96	5.62
4726.8	5.91	5.86	5.76	5.76	5.76
4732.86	5.62	5.66	5.81	5.81	5.91
4738.92	6.01	5.81	6.01	6.01	5.81
4744.98	6.05	6.1	5.86	5.86	6.15
4751.04	5.76	5.91	6.05	6.05	5.91
4757.1	6.01	5.66	5.91	5.91	5.86
4763.16	5.96	5.81	6.1	6.1	5.86
4769.22	5.57	6.01	6.1	6.1	5.62
4775.28	5.52	5.66	5.91	5.91	6.01
4781.34	5.96	5.71	5.81	5.81	5.71
4787.4	5.71	6.01	6.15	6.15	6.1
4793.46	5.62	5.91	5.81	5.81	5.91
4799.52	5.96	5.76	5.86	5.86	5.96
4805.58	5.96	5.76	5.86	5.86	6.15
4811.64	5.62	5.96	5.86	5.86	5.76
4817.7	5.81	5.76	5.91	5.91	6.2
4823.76	5.96	5.52	5.81	5.81	5.81
4829.82	5.62	5.86	6.15	6.15	5.91
4835.88	5.62	6.1	6.1	6.1	6.05
4841.94	5.96	5.81	5.81	5.81	5.86
4848	5.66	5.76	5.96	5.96	6.01
4854.06	5.66	5.91	5.91	5.91	5.71
4860.12	5.91	5.66	6.15	6.15	5.91
4866.18	5.81	5.76	5.76	5.76	5.76
4872.24	5.81	5.91	5.62	5.62	5.76
4878.3	6.05	5.91	5.76	5.76	6.01
4884.36	5.62	5.71	6.01	6.01	5.76
4890.42	5.66	5.62	5.96	5.96	5.96
4896.48	5.76	5.81	5.66	5.66	5.91
4902.54	5.66	6.01	5.91	5.91	5.71
4908.6	5.62	5.66	6.1	6.1	5.86
4914.66	6.01	5.71	5.86	5.86	5.86
4920.72	5.66	5.96	5.96	5.96	5.96
4926.78	5.62	5.66	5.96	5.96	5.52
4932.84	5.91	5.52	5.86	5.86	5.86
4938.9	5.96	5.96	5.96	5.96	5.86
4944.96	5.47	5.86	5.76	5.76	5.86
4951.02	5.62	5.62	5.91	5.91	5.76
4957.08	5.66	5.81	5.86	5.86	5.66
4963.14	5.42	6.05	5.71	5.71	5.96
4969.2	5.71	5.81	5.91	5.91	5.52
4975.26	6.01	5.52	5.86	5.86	5.76
4981.32	5.62	5.76	5.81	5.81	5.86
4987.38	5.52	5.81	5.76	5.76	5.71
4993.44	5.76	5.57	5.66	5.66	5.76
4999.5	5.86	5.96	6.05	6.05	5.71
5005.56	5.52	5.71	5.86	5.86	5.76
5011.62	5.76	5.76	5.91	5.91	5.91
5017.68	5.81	5.62	5.66	5.66	5.32
5023.74	5.66	5.86	5.86	5.86	5.76
5029.8	5.52	5.96	5.86	5.86	6.01
5035.86	5.91	5.86	5.91	5.91	5.66
5041.92	5.71	5.47	5.91	5.91	5.71
5047.98	5.62	5.66	5.86	5.86	5.42
5054.04	5.71	5.71	5.47	5.47	5.91
5060.1	5.81	5.66	5.81	5.81	5.86
5066.16	5.66	5.76	5.91	5.91	5.76
5072.22	5.66	5.86	5.86	5.86	5.86
5078.28	5.76	5.62	5.76	5.76	5.71
5084.34	5.62	5.47	5.81	5.81	6.05
5090.4	5.47	5.81	5.76	5.76	5.71
5096.46	5.86	5.91	5.76	5.76	5.96
5102.52	5.57	5.57	5.96	5.96	6.05
5108.58	5.66	5.62	5.86	5.86	5.47
5114.64	5.76	5.66	5.66	5.66	5.96
5120.7	5.71	5.76	5.71	5.71	5.66
5126.76	5.57	5.52	5.81	5.81	5.66
5132.82	5.62	5.76	5.86	5.86	5.86
5138.88	5.76	5.81	5.91	5.91	5.76
5144.94	5.57	5.76	5.86	5.86	5.86
5151	6.01	5.37	5.57	5.57	5.91
5157.06	5.71	5.86	5.86	5.86	5.47
5163.12	5.32	5.76	5.91	5.91	5.76
5169.18	5.47	5.66	5.81	5.81	5.42
5175.24	5.91	5.52	5.76	5.76	5.91
5181.3	5.57	5.76	5.76	5.76	5.62
5187.36	5.42	5.86	5.66	5.66	5.81
5193.42	5.86	5.47	6.01	6.01	5.76
5199.48	5.47	5.57	5.81	5.81	5.37
5205.54	5.57	5.86	5.62	5.62	5.86
5211.6	5.66	5.47	5.57	5.57	5.57
5217.66	5.71	5.47	5.81	5.81	5.76
5223.72	5.62	5.47	5.81	5.81	5.76
5229.78	5.66	5.96	5.76	5.76	5.62
5235.84	5.71	5.62	5.47	5.47	5.81
5241.9	5.37	5.62	5.76	5.76	5.42
5247.96	5.66	5.47	5.76	5.76	5.96
5254.02	5.71	5.76	5.86	5.86	5.66
5260.08	5.27	5.52	6.01	6.01	5.66
5266.14	5.66	5.37	5.66	5.66	6.05
5272.2	5.76	5.71	5.62	5.62	5.62
5278.26	5.66	5.71	5.76	5.76	5.81
5284.32	5.62	5.52	6.01	6.01	5.81
5290.38	5.66	5.52	5.52	5.52	5.47
5296.44	5.42	5.71	5.47	5.47	5.81
5302.5	5.47	5.81	5.62	5.62	5.62
5308.56	5.62	5.66	5.62	5.62	5.76
5314.62	5.32	5.42	5.86	5.86	5.52
5320.68	5.42	5.81	5.62	5.62	5.37
5326.74	5.66	5.66	5.27	5.27	5.81
5332.8	5.62	5.47	5.66	5.66	5.66
5338.86	5.42	5.62	5.86	5.86	5.71
5344.92	5.62	5.81	5.96	5.96	5.71
5350.98	5.62	5.76	5.76	5.76	5.47
5357.04	5.47	5.52	5.66	5.66	5.62
5363.1	5.62	5.81	5.76	5.76	5.47
5369.16	5.47	5.62	5.86	5.86	5.81
5375.22	5.76	5.52	5.91	5.91	5.57
5381.28	5.71	5.57	5.47	5.47	5.71
5387.34	5.66	5.81	5.62	5.62	5.62
5393.4	5.57	5.66	5.81	5.81	5.52
5399.46	5.47	5.37	5.81	5.81	5.81
5405.52	5.62	5.57	5.71	5.71	5.62
5411.58	5.62	5.66	5.52	5.52	5.66
5417.64	5.62	5.62	5.76	5.76	5.62
5423.7	5.71	5.47	5.62	5.62	5.71
5429.76	5.62	5.57	5.66	5.66	5.86
5435.82	5.37	5.66	5.66	5.66	5.47
5441.88	5.57	5.52	5.62	5.62	5.66
5447.94	5.52	5.42	5.62	5.62	5.66
5454	5.52	5.76	5.62	5.62	5.81
5460.06	5.62	5.57	5.66	5.66	5.62
5466.12	5.62	5.32	5.86	5.86	5.27
5472.18	5.37	5.62	5.62	5.62	5.76
5478.24	5.62	5.66	5.76	5.76	5.57
5484.3	5.71	5.47	5.71	5.71	5.71
5490.36	5.57	5.66	5.81	5.81	5.76
5496.42	5.76	5.71	5.81	5.81	5.76
5502.48	5.66	5.62	5.52	5.52	5.86
5508.54	5.32	5.47	5.57	5.57	5.42
5514.6	5.52	5.47	5.62	5.62	5.76
5520.66	5.62	5.76	5.81	5.81	5.76
5526.72	-85.55	-84.62	-84.67	-84.67	-85.35
5532.78	-91.16	-91.46	-91.31	-91.31	-91.02
5538.84	-91.46	-91.55	-91.75	-91.75	-91.8
5544.9	-91.7	-91.55	-91.8	-91.8	-91.65
5550.96	-91.99	-91.75	-91.75	-91.75	-91.85
5557.02	-91.89	-91.94	-91.7	-91.7	-91.89
5563.08	-91.85	-91.89	-91.99	-91.99	-91.89
5569.14	-92.09	-91.7	-91.94	-91.94	-92.14
5575.2	-92.04	-92.04	-91.94	-91.94	-91.94
5581.26	-92.33	-92.04	-91.99	-91.99	-92.24
5587.32	-91.89	-91.94	-91.75	-91.75	-91.99
5593.38	-92.09	-92.29	-92.19	-92.19	-92.09
5599.44	-92.29	-91.99	-92.19	-92.19	-91.85
5605.5	-92.09	-92.09	-92.24	-92.24	-92.09
5611.56	-91.99	-92.33	-92.04	-92.04	-91.94
5617.62	-92.09	-91.99	-91.94	-91.94	-92.33
5623.68	-92.04	-92.09	-91.89	-91.89	-92.04
5629.74	-91.89	-92.19	-91.94	-91.94	-92.04
5635.8	-92.19	-91.89	-92.24	-92.24	-91.85
5641.86	-92.38	-92.09	-92.38	-92.38	-92.48
5647.92	-92.24	-92.38	-92.24	-92.24	-92.09
5653.98	-91.94	-92.04	-92.09	-92.09	-91.94
5660.04	-92.04	-92.04	-91.99	-91.99	-92.04
5666.1	-92.33	-92.24	-91.85	-91.85	-92.24
5672.16	-92.24	-91.89	-91.99	-91.99	-92.19
5678.22	-92.19	-92.19	-92.38	-92.38	-92.19
5684.28	-92.19	-92.43	-92.14	-92.14	-91.99
5690.34	-92.24	-92.04	-92.33	-92.33	-92.29
5696.4	-92.19	-92.19	-92.09	-92.09	-92.19
5702.46	-92.19	-92.43	-91.99	-91.99	-92.24
5708.52	-92.29	-92.14	-92.14	-92.14	-92.24
5714.58	-92.24	-91.99	-92.14	-92.14	-92.19
5720.64	-92.04	-92.24	-92.14	-92.14	-92.29
5726.7	-92.19	-92.33	-92.19	-92.19	-92.09
5732.76	-92.38	-92.14	-92.14	-92.14	-92.14
5738.82	-92.38	-92.04	-92.24	-92.24	-92.24
5744.88	-92.19	-92.38	-92.19	-92.19	-92.24
5750.94	-92.09	-91.94	-91.94	-91.94	-92.04
5757	-92.38	-92.04	-92.19	-92.19	-92.29
5763.06	-92.09	-92.38	-92.33	-92.33	-91.99
5769.12	-92.09	-92.04	-92.24	-92.24	-92.43
5775.18	-92.24	-92.04	-92.19	-92.19	-92.09
5781.24	-92.58	-92.43	-92.38	-92.38	-92.38
5787.3	-92.24	-92.14	-92.14	-92.14	-92.33
5793.36	-91.99	-92.24	-92.04	-92.04	-92.38
5799.42	-92.48	-92.53	-92.04	-92.04	-92.24
5805.48	-92.58	-92.14	-92.19	-92.19	-92.33
5811.54	-92.29	-92.24	-92.33	-92.33	-92.24
5817.6	-91.99	-92.29	-92.33	-92.33	-92.48
5823.66	-92.29	-92.43	-92.33	-92.33	-92.14
5829.72	-92.43	-92.19	-92.33	-92.33	-92.29
5835.78	-92.24	-92.58	-92.24	-92.24	-92.29
5841.84	-92.09	-92.14	-92.14	-92.14	-92.29
5847.9	-92.58	-92.09	-92.24	-92.24	-92.24
5853.96	-92.48	-92.29	-92.33	-92.33	-92.29
5860.02	-92.24	-92.19	-92.24	-92.24	-92.33
5866.08	-92.43	-92.33	-92.33	-92.33	-92.24
5872.14	-92.48	-92.29	-92.38	-92.38	-92.33
5878.2	-92.24	-92.33	-92.14	-92.14	-92.09
5884.26	-92.19	-92.38	-92.04	-92.04	-92.53
5890.32	-92.29	-92.33	-92.33	-92.33	-92.14
5896.38	-92.48	-92.14	-92.38	-92.38	-92.29
5902.44	-92.43	-91.89	-92.38	-92.38	-92.19
5908.5	-92.24	-92.24	-92.63	-92.63	-92.24
5914.56	-92.19	-92.33	-92.38	-92.38	-92.29
5920.62	-92.53	-92.04	-92.19	-92.19	-92.29
5926.68	-92.33	-92.38	-92.33	-92.33	-92.24
5932.74	-92.29	-92.38	-92.14	-92.14	-91.94
5938.8	-92.14	-92.14	-92.19	-92.19	-92.38
5944.86	-92.33	-92.38	-92.48	-92.48	-92.48
5950.92	-92.48	-92.33	-92.19	-92.19	-92.38
5956.98	-92.19	-91.99	-92.24	-92.24	-92.19
5963.04	-92.19	-92.38	-92.33	-92.33	-92.33
5969.1	-92.53	-92.53	-92.24	-92.24	-92.24
5975.16	-92.43	-92.19	-92.19	-92.19	-92.58
5981.22	-92.04	-92.29	-92.14	-92.14	-92.19
5987.28	-92.24	-92.48	-92.29	-92.29	-92.53
5993.34	-92.68	-92.19	-92.29	-92.29	-92.29
5999.4	-92.14	-92.24	-92.29	-92.29	-92.38
6005.46	-92.19	-92.53	-92.14	-92.14	-92.29
6011.52	-92.38	-92.19	-92.29	-92.29	-92.29
6017.58	-92.38	-92.33	-92.24	-92.24	-92.24
6023.64	-92.19	-92.38	-92.19	-92.19	-92.43
6029.7	-92.29	-92.19	-92.33	-92.33	-92.14
6035.76	-92.43	-92.29	-92.48	-92.48	-92.43
6041.82	-92.48	-92.48	-92.63	-92.63	-92.24
6047.88	-92.19	-92.38	-92.33	-92.33	-92.19
6053.94	-92.33	-92.29	-92.29	-92.29	-92.38
6060	-92.48	-92.38	-92.14	-92.14	-92.19
6066.06	-92.48	-92.43	-92.14	-92.14	-92.53
6072.12	-92.19	-92.14	-92.43	-92.43	-92.14
6078.18	-92.33	-92.43	-92.53	-92.53	-92.09
6084.24	-92.68	-92.48	-92.48	-92.48	-92.14
6090.3	-92.29	-92.24	-92.63	-92.63	-92.33
6096.36	-92.19	-92.33	-92.33	-92.33	-92.33
6102.42	-92.29	-92.58	-92.14	-92.14	-92.43
6108.48	-92.53	-92.29	-92.09	-92.09	-92.38
6114.54	-92.29	-92.29	-92.29	-92.29	-92.43
6120.6	-92.14	-92.72	-92.14	-92.14	-92.38
6126.66	-92.09	-92.29	-92.53	-92.53	-92.04
6132.72	-92.53	-92.29	-92.43	-92.43	-92.53
6138.78	-92.24	-92.48	-92.53	-92.53	-92.38
6144.84	-92.29	-92.48	-92.43	-92.43	-92.24
6150.9	-92.24	-92.29	-92.24	-92.24	-92.29
6156.96	-92.48	-92.43	-92.33	-92.33	-92.24
6163.02	-92.38	-92.33	-92.29	-92.29	-92.63
6169.08	-92.29	-92.19	-92.53	-92.53	-92.24
6175.14	-92.24	-92.24	-92.48	-92.48	-92.43
6181.2	-92.63	-92.58	-92.29	-92.29	-92.14
6187.26	-92.58	-92.09	-92.29	-92.29	-92.68
6193.32	-92.24	-92.24	-92.14	-92.14	-92.19
6199.38	-92.43	-92.48	-92.24	-92.24	-92.43
