# Supplementary material for: Elucidation of molecular kinetic schemes from macroscopic traces using system identification
Source: PLoS Comput Biol. 2017 Feb 13;13(2):e1005376. doi: 10.1371/journal.pcbi.1005376 (PMC5330533; doi:10.1371/journal.pcbi.1005376)
Supplement: S1 Data — (1) L-type calcium ion-channel current elicited by voltage steps from -90 to 0 mV, first in the absence of nifedipine, and after addition of nifedipine at 100 nM and 1 μM concentration. (2) G-protein sensitive ion-channel (GIRK4*) current traces elicited by a step in LY379268 concentration from 0 to 1 μM. (ZIP) [file pcbi.1005376.s004.zip › Data_Ion_Channels/ICU_71425.ods]

## Sheet: Sheet1
Time (ms)	u1	u2	u3	u4	u5
0	-94.43	-94.38	-94.63	-94.53	-94.34
6.06	-94.38	-94.14	-94.43	-93.99	-94.09
12.12	-94.19	-94.04	-94.29	-94.29	-94.24
18.18	-94.29	-94.53	-94.19	-94.29	-94.29
24.24	-94.43	-94.14	-94.09	-93.99	-94.58
30.3	-94.24	-94.29	-94.04	-94.14	-94.92
36.36	-94.24	-94.38	-94.38	-94.38	-94.48
42.42	-94.09	-94.19	-93.99	-94.53	-93.7
48.48	-94.34	-94.53	-94.14	-94.14	-94.14
54.54	-94.43	-94.19	-94.19	-94.19	-94.34
60.6	-94.38	-94.24	-94.43	-94.43	-94.43
66.66	-94.04	-94.29	-94.14	-94.38	-94.29
72.72	-93.95	-93.8	-94.14	-94.14	-93.99
78.78	-94.19	-94.34	-94.38	-94.53	-94.14
84.84	-94.53	-94.43	-94.24	-94.24	-94.48
90.9	-94.53	-93.85	-94.48	-93.99	-94.38
96.96	-94.43	-94.38	-94.38	-94.19	-94.48
103.02	-93.8	-94.29	-94.38	-94.43	-93.99
109.08	-93.99	-94.09	-94.43	-94.38	-94.19
115.14	-94.38	-94.53	-94.68	-94.19	-94.24
121.2	-94.43	-94.19	-94.48	-94.38	-94.34
127.26	-94.38	-94.34	-94.38	-94.53	-94.38
133.32	-94.09	-94.04	-94.53	-94.04	-94.48
139.38	-94.04	-94.04	-94.58	-94.34	-93.95
145.44	-94.19	-94.48	-94.53	-94.24	-93.9
151.5	-94.29	-94.14	-94.82	-94.19	-94.14
157.56	-94.24	-94.09	-94.73	-94.04	-94.38
163.62	-94.24	-94.58	-94.63	-94.53	-94.38
169.68	-93.99	-94.19	-94.34	-94.58	-94.34
175.74	-94.24	-94.14	-94.24	-94.19	-94.14
181.8	-94.38	-94.43	-94.14	-94.29	-94.14
187.86	-94.38	-94.24	-94.29	-94.34	-94.29
193.92	-94.34	-94.48	-94.24	-94.43	-94.38
199.98	-93.95	-94.04	-93.99	-94.19	-94.34
206.04	-94.38	-94.29	-94.19	-94.48	-93.95
212.1	-94.53	-94.24	-94.09	-94.73	-94.29
218.16	-94.14	-93.9	-94.19	-94.04	-94.19
224.22	-94.09	-94.34	-94.38	-94.29	-94.48
230.28	-94.24	-94.48	-94.38	-94.38	-94.48
236.34	-94.29	-94.19	-94.29	-94.04	-94.58
242.4	-94.24	-94.63	-94.73	-93.99	-94.24
248.46	-94.53	-94.04	-94.73	-94.63	-93.85
254.52	-94.43	-94.38	-94.43	-94.24	-94.04
260.58	-93.95	-94.24	-94.73	-93.99	-94.34
266.64	-94.29	-94.04	-94.43	-93.95	-94.34
272.7	-94.34	-94.19	-94.38	-94.48	-94.09
278.76	-94.19	-94.48	-94.29	-94.38	-93.99
284.82	-94.14	-94.09	-94.34	-94.04	-94.19
290.88	-94.29	-94.53	-94.19	-94.43	-94.19
296.94	-94.29	-94.09	-94.19	-94.34	-94.29
303	-93.85	-94.34	-94.29	-94.38	-94.48
309.06	-94.04	-93.99	-94.09	-94.14	-94.09
315.12	-94.38	-94.19	-94.14	-94.48	-94.19
321.18	-93.99	-94.58	-94.29	-94.48	-94.24
327.24	-94.38	-94.34	-94.29	-93.95	-94.38
333.3	-94.14	-94.24	-94.09	-94.58	-94.63
339.36	-94.19	-94.29	-94.14	-94.58	-94.24
345.42	-94.04	-94.29	-94.19	-94.63	-93.9
351.48	-94.24	-94.34	-94.14	-93.95	-93.85
357.54	-94.19	-94.38	-94.43	-94.53	-93.95
363.6	-94.09	-94.29	-94.38	-94.38	-94.34
369.66	-94.29	-94.29	-94.63	-94.19	-93.95
375.72	-94.24	-93.99	-94.43	-94.34	-94.09
381.78	-93.85	-94.29	-94.43	-94.34	-94.24
387.84	-94.29	-94.48	-94.34	-94.24	-94.09
393.9	-94.29	-93.75	-94.34	-94.09	-94.38
399.96	-93.95	-94.48	-94.48	-94.38	-94.24
406.02	-94.14	-94.58	-94.34	-94.19	-94.19
412.08	-94.38	-93.95	-94.38	-93.9	-93.99
418.14	-93.8	-94.43	-94.73	-93.8	-94.43
424.2	-94.19	-94.38	-94.53	-94.48	-94.63
430.26	-94.53	-94.29	-94.48	-94.53	-94.34
436.32	-94.19	-94.58	-93.99	-93.95	-94.24
442.38	-94.19	-94.04	-94.19	-94.48	-94.04
448.44	-94.38	-94.38	-93.95	-94.34	-94.04
454.5	-94.38	-94.09	-93.95	-94.29	-94.29
460.56	-93.9	-94.04	-94.14	-94.29	-94.43
466.62	-94.19	-94.29	-94.19	-94.53	-94.09
472.68	-94.43	-94.24	-94.09	-94.48	-93.55
478.74	-94.09	-93.99	-94.48	-93.99	-94.24
484.8	-93.8	-94.48	-94.34	-94.24	-94.29
490.86	-94.38	-94.14	-94.48	-94.34	-94.34
496.92	-94.38	-94.29	-94.68	-94.43	-94.48
502.98	-93.95	-94.73	-94.38	-93.75	-94.38
509.04	-94.19	-93.95	-94.29	-94.09	-93.8
515.1	-94.24	-94.38	-94.14	-94.58	-94.09
521.16	-93.95	-93.9	-94.43	-94.48	-94.38
527.22	-6.35	-6.05	-5.81	-5.32	-6.4
533.28	4.88	5.27	5.81	5.96	5.47
539.34	9.03	9.28	9.33	9.28	9.52
545.4	10.74	10.5	10.84	10.89	10.94
551.46	11.23	11.04	11.72	12.06	11.62
557.52	11.96	12.16	12.01	11.62	12.16
563.58	11.91	11.96	12.45	12.06	12.3
569.64	12.16	11.87	12.65	12.89	12.16
575.7	12.55	12.7	12.55	12.5	12.4
581.76	12.3	12.4	12.84	12.6	12.11
587.82	12.7	12.35	12.79	12.99	12.65
593.88	12.4	12.79	13.04	12.79	12.94
599.94	12.55	12.35	12.99	12.7	12.84
606	12.89	12.6	12.84	12.99	12.89
612.06	12.5	12.65	12.74	12.7	12.94
618.12	12.89	12.45	12.89	12.7	12.7
624.18	12.65	12.6	12.84	13.13	12.89
630.24	12.4	12.55	12.84	12.79	12.7
636.3	12.65	12.4	12.89	12.84	12.5
642.36	12.4	12.35	12.7	12.79	12.26
648.42	12.45	12.5	12.79	12.5	12.16
654.48	12.4	12.45	12.84	12.45	12.45
660.54	12.21	12.26	12.89	12.65	12.74
666.6	12.5	12.55	12.79	12.5	12.74
672.66	12.21	12.21	12.79	12.4	12.74
678.72	12.35	12.6	12.79	12.55	12.7
684.78	12.65	12.3	12.79	12.01	12.55
690.84	12.16	12.21	12.5	12.45	12.6
696.9	12.21	12.5	12.3	12.5	12.26
702.96	12.21	12.06	12.35	12.16	12.16
709.02	12.16	12.35	12.5	12.26	12.21
715.08	12.21	11.91	12.45	12.45	12.26
721.14	12.11	11.72	12.26	12.06	12.06
727.2	11.91	12.45	12.21	12.35	12.16
733.26	11.96	11.72	11.96	12.4	12.11
739.32	11.96	12.06	11.72	12.11	11.91
745.38	12.01	11.87	11.87	12.11	11.91
751.44	12.06	11.82	11.82	12.11	11.82
757.5	11.72	11.91	11.72	11.96	12.01
763.56	12.06	11.77	11.57	11.91	11.72
769.62	11.52	12.01	11.77	11.91	12.11
775.68	11.77	11.52	11.33	11.91	12.06
781.74	11.87	12.01	11.47	11.72	11.67
787.8	11.67	11.52	11.47	12.11	11.52
793.86	11.82	11.77	11.77	11.62	11.52
799.92	11.67	11.72	11.96	11.72	11.43
805.98	11.47	11.52	11.87	11.82	11.57
812.04	11.72	11.62	11.96	11.67	11.72
818.1	11.28	11.23	11.72	11.72	11.38
824.16	11.62	11.82	11.62	11.52	11.72
830.22	11.52	11.47	11.47	11.33	11.82
836.28	11.08	11.28	11.04	11.57	11.33
842.34	11.23	11.38	11.23	11.18	11.18
848.4	11.38	10.99	11.23	11.28	10.89
854.46	11.18	11.67	11.23	11.47	10.84
860.52	11.43	11.18	11.23	11.38	11.13
866.58	11.08	11.38	10.94	11.33	11.52
872.64	11.43	11.08	10.99	11.47	11.28
878.7	11.08	10.94	11.33	11.43	11.23
884.76	10.94	11.38	11.38	10.94	11.23
890.82	11.33	10.89	11.47	11.04	11.18
896.88	10.69	11.47	11.13	11.33	11.18
902.94	11.08	10.89	11.13	10.94	10.99
909	11.38	11.13	10.89	11.08	11.04
915.06	10.89	10.99	10.74	11.04	10.99
921.12	10.99	10.79	10.84	11.08	11.28
927.18	10.74	10.89	11.08	11.28	11.38
933.24	10.79	10.94	11.08	11.08	11.18
939.3	11.08	10.94	10.84	10.64	10.79
945.36	10.94	10.55	10.94	10.74	10.74
951.42	10.69	11.04	11.04	10.99	10.69
957.48	10.94	10.74	10.74	10.84	10.55
963.54	10.74	11.08	10.84	10.89	10.35
969.6	10.84	10.5	10.64	10.5	10.45
975.66	10.79	10.64	10.6	10.74	11.08
981.72	10.69	10.69	10.5	10.69	10.79
987.78	10.89	10.45	10.45	10.74	10.64
993.84	10.64	10.84	10.69	10.69	10.35
999.9	10.64	10.35	10.69	10.25	10.55
1005.96	10.6	10.64	10.5	10.5	10.55
1012.02	10.79	10.45	10.69	10.69	10.4
1018.08	10.3	10.21	10.6	10.74	10.5
1024.14	10.35	10.3	10.5	10.64	10.64
1030.2	10.3	10.21	10.6	10.16	10.74
1036.26	10.35	10.55	10.5	10.25	10.5
1042.32	10.16	10.21	10.3	10.6	10.4
1048.38	10.3	10.4	10.5	10.35	10.3
1054.44	10.5	10.21	10.11	10.01	10.01
1060.5	10.5	10.55	10.35	10.16	10.16
1066.56	10.11	10.45	10.21	10.5	10.3
1072.62	10.3	10.11	10.16	10.45	10.6
1078.68	10.16	10.16	10.35	10.3	10.45
1084.74	10.5	10.55	10.35	9.96	10.4
1090.8	9.86	10.16	10.35	10.11	10.3
1096.86	10.01	10.06	10.4	10.06	10.01
1102.92	10.25	10.25	10.35	10.3	10.06
1108.98	10.3	10.06	10.11	10.21	9.91
1115.04	9.86	9.86	9.96	9.86	9.96
1121.1	9.96	10.3	9.96	10.11	10.06
1127.16	9.96	9.96	9.91	10.06	10.35
1133.22	10.25	9.91	9.91	10.06	10.01
1139.28	9.96	10.35	9.96	9.91	9.91
1145.34	9.96	9.91	10.01	9.96	9.86
1151.4	10.06	10.06	10.5	9.96	9.62
1157.46	10.16	9.81	10.16	10.11	10.06
1163.52	9.81	10.11	10.16	9.91	10.16
1169.58	9.81	9.96	10.21	9.57	10.06
1175.64	9.91	9.81	10.01	9.77	10.16
1181.7	10.21	10.06	10.25	9.86	9.77
1187.76	9.67	9.77	9.91	9.72	9.86
1193.82	9.52	9.72	9.86	9.72	9.77
1199.88	9.81	9.81	9.67	9.72	9.67
1205.94	9.91	9.57	9.57	9.91	9.42
1212	9.86	9.67	9.57	9.91	9.67
1218.06	9.62	9.91	9.52	9.77	9.81
1224.12	9.72	9.62	9.77	9.42	9.96
1230.18	9.77	9.52	9.96	9.86	9.86
1236.24	9.81	9.77	9.77	9.72	9.81
1242.3	9.42	9.67	9.67	9.72	9.72
1248.36	9.38	9.28	9.57	9.42	9.42
1254.42	9.77	9.72	9.67	9.62	9.18
1260.48	9.81	9.62	9.72	9.62	9.03
1266.54	9.33	9.42	9.72	9.72	9.38
1272.6	9.38	9.72	9.72	9.52	9.42
1278.66	9.72	9.42	9.47	9.57	9.77
1284.72	9.81	9.42	9.28	9.42	9.62
1290.78	9.52	9.57	9.38	9.52	9.52
1296.84	9.28	9.77	9.28	9.47	9.23
1302.9	9.77	9.38	9.18	9.67	9.03
1308.96	9.67	9.18	9.33	9.38	9.47
1315.02	9.18	9.72	9.18	9.38	9.47
1321.08	9.28	8.89	9.38	9.38	9.47
1327.14	9.52	9.18	9.42	9.38	9.28
1333.2	9.57	9.52	9.42	9.33	9.52
1339.26	9.18	9.18	9.47	9.18	9.38
1345.32	9.28	9.13	9.33	9.42	9.23
1351.38	9.42	9.52	9.28	9.47	8.98
1357.44	9.52	9.28	9.23	9.18	8.98
1363.5	9.18	9.33	9.28	9.38	9.18
1369.56	9.13	9.33	9.33	9.28	9.42
1375.62	9.38	9.28	9.08	9.18	9.38
1381.68	9.42	9.03	9.03	9.28	9.33
1387.74	9.18	9.28	9.13	9.38	9.23
1393.8	8.94	8.94	9.18	9.18	8.89
1399.86	9.47	8.94	9.18	9.23	8.89
1405.92	9.23	9.23	9.18	8.94	9.28
1411.98	8.94	9.03	9.13	9.13	9.47
1418.04	9.13	9.08	9.38	8.94	9.42
1424.1	9.28	9.38	9.38	9.13	9.13
1430.16	9.13	9.18	9.03	9.13	8.98
1436.22	8.89	8.94	9.33	9.03	8.79
1442.28	8.94	8.98	9.28	8.79	8.94
1448.34	9.33	9.03	9.47	9.13	8.84
1454.4	9.28	8.79	9.28	8.94	9.13
1460.46	8.84	9.33	9.18	8.79	9.23
1466.52	8.94	8.64	9.42	9.03	9.28
1472.58	8.98	9.03	9.38	8.89	9.08
1478.64	9.08	8.59	9.38	8.5	9.03
1484.7	8.64	8.69	9.13	9.18	8.89
1490.76	8.64	9.13	9.18	8.59	8.69
1496.82	8.94	8.74	8.84	8.59	8.35
1502.88	8.89	9.18	8.79	8.98	8.79
1508.94	8.89	8.79	8.89	8.79	8.98
1515	8.69	8.89	8.59	8.59	8.89
1521.06	8.79	8.64	8.45	8.98	8.64
1527.12	8.69	8.84	8.59	8.59	8.54
1533.18	8.98	8.84	8.79	8.69	8.5
1539.24	8.79	8.54	8.64	8.89	8.54
1545.3	8.5	8.94	8.79	8.64	8.89
1551.36	8.84	8.84	8.74	8.59	9.13
1557.42	8.74	9.03	8.5	9.08	9.13
1563.48	8.35	8.59	8.54	8.59	8.98
1569.54	8.84	8.94	8.89	8.35	8.74
1575.6	8.84	8.45	8.89	9.03	8.64
1581.66	8.59	8.3	9.18	8.64	8.64
1587.72	8.54	8.74	8.89	8.54	8.59
1593.78	8.79	8.4	8.79	8.98	8.89
1599.84	8.69	8.64	8.74	8.74	8.89
1605.9	8.64	8.79	8.3	8.74	8.84
1611.96	8.74	8.35	8.5	8.98	8.74
1618.02	8.79	8.74	8.64	8.5	8.5
1624.08	8.59	8.54	8.54	8.64	8.3
1630.14	8.59	8.64	8.5	8.98	8.25
1636.2	8.64	8.45	8.89	8.2	8.4
1642.26	8.74	8.3	8.74	8.69	8.5
1648.32	8.64	8.5	8.79	8.59	8.64
1654.38	8.5	8.25	8.5	7.96	8.45
1660.44	8.84	8.5	8.35	8.5	8.64
1666.5	8.35	8.25	8.15	8.35	8.5
1672.56	8.35	8.4	8.2	8.98	8.64
1678.62	8.5	8.4	8.59	8.59	8.35
1684.68	8.74	8.01	8.59	8.5	8.11
1690.74	8.59	8.64	8.45	8.2	8.45
1696.8	8.35	8.4	8.5	8.35	8.79
1702.86	8.35	8.74	8.59	8.54	8.5
1708.92	8.64	8.15	8.4	8.11	8.59
1714.98	8.5	8.5	8.35	8.25	8.4
1721.04	8.3	8.25	8.25	8.5	8.25
1727.1	8.4	8.06	8.59	8.64	8.15
1733.16	8.5	8.2	8.59	8.3	8.11
1739.22	8.59	8.45	8.5	8.15	7.91
1745.28	8.25	8.69	8.59	8.2	7.91
1751.34	8.2	8.01	8.59	8.59	8.5
1757.4	8.59	8.4	8.2	8.5	8.54
1763.46	8.35	8.2	8.2	7.86	8.3
1769.52	8.25	8.01	8.25	8.3	8.64
1775.58	8.2	8.4	8.06	8.5	8.4
1781.64	8.54	8.01	8.06	8.4	8.35
1787.7	8.15	8.54	8.5	8.25	7.96
1793.76	7.86	8.11	8.45	8.15	8.01
1799.82	8.01	8.11	8.59	8.25	8.25
1805.88	8.35	8.15	8.45	8.54	8.25
1811.94	8.25	7.96	8.45	8.35	8.25
1818	8.15	8.3	7.91	8.11	8.2
1824.06	8.15	8.01	8.15	7.96	8.25
1830.12	8.2	8.25	8.15	8.4	8.01
1836.18	8.2	8.25	7.96	8.4	8.2
1842.24	7.71	8.01	8.01	7.76	8.11
1848.3	7.96	8.15	8.11	7.96	7.86
1854.36	8.3	8.11	8.5	8.15	7.91
1860.42	7.96	8.01	8.25	8.59	8.35
1866.48	7.96	8.25	8.45	8.15	8.25
1872.54	8.11	7.96	8.15	8.2	8.2
1878.6	7.91	7.96	8.15	7.76	7.96
1884.66	7.81	7.86	7.81	8.54	7.86
1890.72	8.01	8.06	7.96	8.25	7.57
1896.78	7.96	7.67	8.11	7.71	7.96
1902.84	7.81	7.76	7.81	7.86	8.3
1908.9	7.96	7.96	8.15	8.01	8.2
1914.96	8.01	7.47	8.3	8.15	8.25
1921.02	8.06	7.47	8.01	7.67	8.2
1927.08	7.96	8.06	8.01	7.71	8.11
1933.14	7.91	7.96	7.91	7.96	7.86
1939.2	8.15	8.11	7.96	8.2	7.86
1945.26	7.71	8.2	7.86	7.76	7.71
1951.32	7.71	8.06	8.01	7.86	7.81
1957.38	8.15	7.57	7.86	8.06	8.2
1963.44	7.71	7.67	7.91	8.3	8.06
1969.5	7.62	7.86	7.91	7.28	7.91
1975.56	7.76	7.57	7.96	7.86	7.91
1981.62	7.81	7.86	7.96	8.01	7.76
1987.68	7.86	7.71	8.01	8.5	7.81
1993.74	7.62	7.52	8.15	7.57	7.62
1999.8	7.81	7.86	7.96	7.67	7.52
2005.86	7.91	7.96	7.91	7.76	8.01
2011.92	7.37	7.57	7.91	8.25	8.11
2017.98	7.71	7.96	7.91	7.32	8.11
2024.04	7.81	7.96	8.06	7.76	7.81
2030.1	7.96	7.62	8.01	7.81	7.81
2036.16	7.28	7.86	7.81	8.11	7.57
2042.22	7.42	7.81	7.86	7.71	7.32
2048.28	7.62	7.57	7.86	7.42	7.76
2054.34	8.06	7.42	7.76	7.81	8.01
2060.4	7.71	7.86	7.96	8.01	8.01
2066.46	7.57	7.42	7.86	7.52	7.76
2072.52	7.81	7.23	7.76	7.62	7.81
2078.58	7.62	7.86	8.06	7.37	7.62
2084.64	7.42	7.32	7.96	8.06	7.67
2090.7	7.42	7.37	8.01	8.01	7.71
2096.76	7.71	7.91	8.01	7.52	7.57
2102.82	7.71	7.32	7.96	7.18	7.57
2108.88	7.37	7.47	7.67	7.96	7.91
2114.94	7.47	7.62	7.76	7.96	7.86
2121	7.81	7.62	7.86	7.18	7.62
2127.06	7.71	7.28	7.57	7.42	7.76
2133.12	7.37	7.37	7.62	7.57	7.42
2139.18	7.42	7.76	7.52	7.71	7.42
2145.24	7.76	7.42	7.52	8.01	7.81
2151.3	7.62	7.57	7.52	7.42	7.81
2157.36	7.37	7.57	7.42	7.57	7.62
2163.42	7.47	7.62	7.18	7.57	7.52
2169.48	7.52	7.37	7.37	7.96	7.52
2175.54	7.47	7.37	7.23	7.76	7.67
2181.6	7.28	7.32	7.18	7.08	7.52
2187.66	7.32	7.18	7.62	7.42	7.47
2193.72	7.37	7.67	7.47	7.62	7.62
2199.78	7.47	7.37	7.67	7.96	7.62
2205.84	7.13	7.18	7.37	7.32	7.81
2211.9	7.23	7.57	7.42	7.47	7.47
2217.96	7.42	7.32	7.62	7.47	7.47
2224.02	7.57	7.08	7.47	7.86	7.47
2230.08	6.98	7.62	7.37	7.67	7.18
2236.14	7.18	7.18	7.47	7.62	7.37
2242.2	7.37	6.98	7.42	7.32	7.62
2248.26	7.32	7.37	7.52	7.57	7.71
2254.32	7.42	7.32	7.52	7.71	7.62
2260.38	7.18	7.71	7.47	7.23	7.57
2266.44	7.32	7.03	7.18	7.23	7.37
2272.5	7.13	7.28	7.42	7.81	7.23
2278.56	6.93	7.23	7.28	7.18	7.37
2284.62	7.13	7.23	7.18	7.32	7.08
2290.68	7.28	7.42	7.28	7.18	7.08
2296.74	7.37	7.08	7.42	7.62	7.42
2302.8	6.98	7.23	7.32	7.42	7.57
2308.86	7.03	7.08	7.28	7.18	7.37
2314.92	7.23	7.18	7.28	7.13	7.37
2320.98	7.52	7.28	7.18	7.57	7.18
2327.04	6.84	6.79	7.32	7.52	6.93
2333.1	6.88	7.03	7.08	7.18	7.28
2339.16	7.28	7.18	7.08	7.23	7.37
2345.22	7.03	7.42	7.03	7.23	7.67
2351.28	6.88	7.18	7.37	7.42	7.37
2357.34	7.13	7.37	7.18	6.69	7.52
2363.4	7.13	7.08	7.32	7.18	7.28
2369.46	7.18	6.84	7.42	7.32	7.18
2375.52	6.93	7.42	7.37	7.71	7.42
2381.58	7.08	6.74	7.23	7.18	6.98
2387.64	7.18	7.08	7.28	6.93	7.13
2393.7	7.18	6.98	7.08	7.08	7.37
2399.76	6.98	6.84	7.23	7.67	7.47
2405.82	6.93	7.23	7.08	7.52	7.28
2411.88	6.93	7.03	6.98	6.74	7.37
2417.94	6.98	7.23	6.79	7.03	7.23
2424	7.18	6.54	7.32	7.18	7.32
2430.06	6.84	6.98	7.08	7.08	7.18
2436.12	6.88	6.84	7.23	7.08	6.93
2442.18	6.88	6.88	7.18	7.23	7.03
2448.24	6.88	7.03	7.18	7.08	7.32
2454.3	6.93	6.69	7.42	6.88	7.03
2460.36	7.03	7.08	7.03	7.23	7.08
2466.42	6.98	6.79	7.23	6.74	7.18
2472.48	6.64	7.18	7.13	7.08	7.13
2478.54	6.64	6.98	6.84	7.52	7.13
2484.6	6.98	6.88	6.93	6.84	7.03
2490.66	7.28	7.18	7.23	6.93	6.79
2496.72	6.49	6.84	7.23	7.28	6.93
2502.78	6.74	7.23	6.98	6.69	7.42
2508.84	6.79	6.84	7.08	6.74	7.28
2514.9	6.93	7.23	6.84	7.18	7.13
2520.96	6.79	6.64	6.84	6.84	7.18
2527.02	6.49	6.49	7.13	7.03	6.79
2533.08	6.69	6.93	7.08	7.08	6.45
2539.14	6.79	6.45	6.59	7.03	7.03
2545.2	6.84	6.98	6.69	6.88	7.37
2551.26	6.54	6.69	6.93	7.28	7.03
2557.32	6.64	6.79	7.32	6.98	7.18
2563.38	6.84	7.03	7.18	6.79	7.08
2569.44	6.98	6.59	7.08	6.93	6.79
2575.5	6.54	6.88	7.23	7.03	6.98
2581.56	6.59	6.59	6.93	6.84	6.79
2587.62	6.84	6.79	6.88	6.98	6.64
2593.68	7.08	6.79	6.45	6.98	6.93
2599.74	6.35	6.88	6.69	6.79	7.18
2605.8	6.69	6.79	6.69	6.88	7.23
2611.86	6.84	6.49	6.79	6.93	6.93
2617.92	7.03	7.03	6.74	6.88	6.88
2623.98	6.69	6.84	6.54	7.03	6.69
2630.04	6.64	6.64	6.74	6.64	6.79
2636.1	6.69	6.3	6.79	6.84	6.79
2642.16	6.59	7.03	6.88	7.18	6.79
2648.22	6.59	6.59	7.03	6.49	6.74
2654.28	6.59	6.64	6.79	6.88	7.03
2660.34	6.49	6.84	6.84	6.98	7.13
2666.4	6.84	6.74	6.54	6.54	6.98
2672.46	6.59	6.59	6.69	6.79	6.69
2678.52	6.3	6.4	6.59	6.84	6.64
2684.58	6.69	6.88	6.59	6.59	6.69
2690.64	6.69	6.49	6.54	6.93	6.69
2696.7	6.4	6.59	6.45	7.03	6.79
2702.76	6.3	6.88	6.84	6.79	6.54
2708.82	7.03	6.59	6.84	6.79	7.13
2714.88	6.3	6.2	6.84	6.59	6.88
2720.94	6.3	6.4	6.84	6.69	6.59
2727	6.4	6.54	6.69	6.79	6.79
2733.06	6.54	6.15	6.84	6.59	6.64
2739.12	6.45	6.59	6.64	6.74	6.59
2745.18	6.49	6.45	6.74	6.79	6.54
2751.24	6.4	6.59	6.64	6.54	6.4
2757.3	6.64	6.35	6.45	6.93	6.69
2763.36	6.4	6.64	6.4	6.59	7.08
2769.42	6.45	6.59	6.4	6.45	6.93
2775.48	6.3	6.2	6.25	6.79	6.79
2781.54	6.59	6.64	6.3	6.54	6.69
2787.6	6.15	6.35	6.35	6.3	6.74
2793.66	6.2	6.2	6.64	6.59	6.59
2799.72	6.35	7.03	6.59	6.54	6.35
2805.78	6.74	6.54	6.4	6.15	6.01
2811.84	6.2	6.4	6.69	6.74	6.49
2817.9	6.25	6.45	6.49	6.74	6.64
2823.96	6.3	6.49	6.74	6.54	6.98
2830.02	6.4	6.3	6.59	6.25	6.84
2836.08	6.3	6.59	6.49	6.54	6.4
2842.14	6.3	6.3	6.45	6.74	6.3
2848.2	6.35	6.2	6.59	6.59	6.25
2854.26	6.59	6.4	6.59	6.69	6.54
2860.32	5.81	6.45	6.49	6.49	6.84
2866.38	6.25	6.01	6.4	6.79	6.84
2872.44	6.59	5.91	6.2	6.49	6.69
2878.5	6.25	6.64	6.25	6.4	6.74
2884.56	6.2	6.25	6.35	6.1	6.84
2890.62	6.15	6.4	6.4	6.49	6.59
2896.68	6.4	6.4	6.4	6.69	6.45
2902.74	6.01	6.2	6.2	6.35	6.25
2908.8	5.86	6.2	6.15	6.54	6.59
2914.86	6.3	6.4	6.49	6.4	6.54
2920.92	6.3	6.3	6.2	6.59	6.59
2926.98	5.96	6.1	6.2	6.54	6.69
2933.04	6.05	6.45	6.3	6.45	6.74
2939.1	6.2	6.15	6.2	6.3	6.84
2945.16	6.15	6.05	5.96	6.4	6.69
2951.22	6.01	6.15	6.35	6.64	6.4
2957.28	5.96	6.4	6.25	6.25	6.3
2963.34	6.2	5.86	6.3	6.2	6.15
2969.4	6.01	6.3	6.2	6.49	5.86
2975.46	6.01	6.25	6.2	6.64	6.25
2981.52	6.01	6.05	6.49	6.3	6.84
2987.58	6.25	6.69	6.2	6.15	6.59
2993.64	6.1	6.01	6.25	6.54	6.45
2999.7	5.91	6.2	6.1	6.35	6.3
3005.76	6.1	6.05	6.3	6.49	6.35
3011.82	6.2	5.71	6.05	6.2	6.45
3017.88	6.01	6.3	6.15	6.45	6.1
3023.94	6.01	5.71	6.2	6.59	6.1
3030	6.15	6.4	6.25	6.2	6.49
3036.06	6.15	5.86	6.2	6.2	6.49
3042.12	6.1	6.2	6.2	6.3	6.54
3048.18	5.96	5.91	6.15	6.4	6.49
3054.24	6.05	5.96	6.2	6.3	6.64
3060.3	6.25	6.05	6.2	6.15	6.54
3066.36	5.76	5.91	6.2	6.2	6.45
3072.42	6.01	6.2	6.25	6.54	6.25
3078.48	6.05	5.71	6.1	5.96	6.3
3084.54	6.01	6.15	6.01	6.15	6.1
3090.6	6.01	6.01	6.1	6.05	6.2
3096.66	5.91	6.2	6.1	6.3	6.3
3102.72	6.35	6.01	6.2	6.25	6.15
3108.78	5.81	6.15	6.2	6.15	6.4
3114.84	5.66	6.1	5.71	5.96	6.4
3120.9	5.76	5.71	6.1	6.15	6.01
3126.96	6.15	6.4	6.25	6.25	6.01
3133.02	6.01	5.86	6.25	6.15	5.86
3139.08	5.71	6.4	6.3	5.86	6.2
3145.14	5.76	5.86	6.35	6.1	6.59
3151.2	5.81	6.1	6.2	6.25	6.45
3157.26	5.91	5.81	6.01	6.01	6.3
3163.32	5.62	6.01	6.1	5.81	6.25
3169.38	5.66	6.1	6.05	6.2	6.3
3175.44	6.05	5.91	5.71	6.25	6.25
3181.5	5.76	6.15	6.01	6.01	5.86
3187.56	5.86	5.86	6.25	6.1	6.1
3193.62	5.81	5.91	6.45	6.25	6.25
3199.68	5.91	5.66	6.4	6.2	6.45
3205.74	5.57	6.01	6.25	5.86	6.4
3211.8	5.81	6.01	6.3	6.05	6.35
3217.86	6.05	5.66	6.01	6.25	6.45
3223.92	5.76	6.05	6.01	6.15	6.2
3229.98	5.62	5.91	5.76	6.05	6.2
3236.04	5.91	6.1	6.05	6.3	6.05
3242.1	5.62	5.81	5.81	5.91	6.05
3248.16	5.52	6.4	5.71	6.05	6.2
3254.22	5.81	5.81	5.91	6.15	6.1
3260.28	6.01	5.62	6.2	6.01	6.2
3266.34	5.47	6.15	6.49	6.2	6.05
3272.4	5.62	5.66	6.25	6.05	6.3
3278.46	5.86	6.15	6.3	6.01	6.1
3284.52	5.86	5.76	6.1	6.05	5.81
3290.58	5.71	5.62	5.66	6.1	5.86
3296.64	5.52	5.81	5.86	5.81	5.76
3302.7	5.91	5.76	6.05	6.01	5.91
3308.76	5.86	6.15	5.71	5.96	6.3
3314.82	5.66	5.47	5.91	5.86	6.4
3320.88	5.62	6.01	6.2	6.4	5.96
3326.94	5.76	5.91	6.05	5.62	5.96
3333	5.91	5.71	6.01	5.76	5.86
3339.06	5.66	6.01	5.96	6.2	5.86
3345.12	5.52	5.62	5.91	5.91	5.96
3351.18	5.71	5.96	5.62	5.91	6.1
3357.24	5.96	5.76	5.42	6.25	6.01
3363.3	5.37	5.81	5.71	5.81	6.01
3369.36	5.47	5.86	5.91	6.1	6.05
3375.42	5.76	5.66	5.96	6.2	5.81
3381.48	5.62	5.86	5.91	5.81	6.05
3387.54	5.42	5.66	6.15	5.86	5.66
3393.6	5.57	5.66	6.1	6.01	5.62
3399.66	5.71	5.86	5.91	5.81	6.01
3405.72	5.37	5.62	5.86	5.86	6.25
3411.78	5.52	5.91	5.86	5.96	6.05
3417.84	5.71	5.86	5.96	5.62	5.91
3423.9	5.76	5.62	5.52	6.05	5.91
3429.96	5.42	5.66	5.91	5.81	5.32
3436.02	5.52	5.91	5.96	5.86	5.76
3442.08	5.96	5.42	5.91	6.05	5.62
3448.14	5.47	5.47	6.01	6.05	5.27
3454.2	5.27	5.86	5.81	5.66	5.81
3460.26	5.86	5.42	5.91	5.91	5.91
3466.32	5.22	5.37	5.66	5.86	6.05
3472.38	5.42	5.71	5.62	5.71	5.96
3478.44	5.47	5.52	5.71	6.25	5.96
3484.5	5.71	5.47	5.62	5.62	5.76
3490.56	5.32	5.62	5.66	6.1	5.81
3496.62	5.37	5.27	5.66	6.2	5.66
3502.68	5.62	5.27	5.76	5.47	5.37
3508.74	5.62	5.57	5.42	5.76	5.62
3514.8	5.37	5.57	5.62	6.05	5.91
3520.86	5.62	5.47	5.71	5.57	6.2
3526.92	5.66	5.76	5.71	5.76	5.76
3532.98	5.52	5.42	5.81	6.15	5.71
3539.04	5.37	5.22	5.76	5.62	5.62
3545.1	5.76	5.81	5.86	5.81	5.62
3551.16	5.18	5.42	6.15	6.01	5.81
3557.22	5.18	5.32	5.62	5.66	5.81
3563.28	5.47	5.81	5.91	5.86	5.71
3569.34	5.42	5.47	6.05	5.42	6.3
3575.4	5.03	5.52	6.01	5.62	6.1
3581.46	5.27	5.76	5.96	6.05	5.71
3587.52	5.47	5.32	5.96	5.81	5.66
3593.58	5.03	5.37	5.86	5.57	5.42
3599.64	5.27	5.42	6.01	5.52	5.47
3605.7	5.57	5.52	5.86	5.91	5.91
3611.76	5.47	5.08	5.91	5.52	6.2
3617.82	5.27	5.37	6.05	5.22	5.66
3623.88	5.47	5.62	6.1	5.47	5.71
3629.94	5.08	5.22	5.86	5.81	5.71
3636	5.18	5.22	5.81	5.71	5.86
3642.06	5.47	5.52	6.01	5.62	5.52
3648.12	5.42	5.47	5.86	5.66	5.47
3654.18	5.18	5.42	5.86	5.86	5.47
3660.24	5.18	5.52	5.91	5.52	6.01
3666.3	5.27	5.42	5.81	5.71	5.86
3672.36	5.22	5.08	5.86	5.62	5.66
3678.42	5.08	5.32	5.57	5.66	5.76
3684.48	5.47	5.42	5.57	5.32	5.57
3690.54	5.27	5.18	5.37	5.47	5.76
3696.6	5.22	5.37	5.76	5.52	5.52
3702.66	5.47	5.37	5.52	5.91	5.47
3708.72	5.37	5.42	5.52	5.62	5.66
3714.78	5.03	5.52	5.52	5.27	5.81
3720.84	5.22	5.47	5.32	5.37	5.86
3726.9	5.22	5.22	5.52	5.71	5.62
3732.96	5.62	5.13	5.62	5.22	5.91
3739.02	5.32	5.62	5.52	5.52	5.86
3745.08	5.22	5.18	5.71	5.66	5.71
3751.14	5.81	5.08	5.66	5.62	5.62
3757.2	5.13	5.76	5.52	5.27	5.32
3763.26	5.13	5.18	5.47	5.32	5.52
3769.32	5.37	5.18	5.42	5.76	5.81
3775.38	5.13	5.52	5.32	5.71	5.71
3781.44	5.03	5.18	5.47	5.52	5.62
3787.5	5.22	5.66	5.27	5.47	5.62
3793.56	5.13	5.08	5.22	5.76	5.47
3799.62	4.93	5.42	5.37	5.37	5.13
3805.68	5.18	5.27	5.13	5.22	5.57
3811.74	5.37	5.27	5.03	5.42	5.37
3817.8	5.08	5.32	5.37	5.81	5.13
3823.86	5.13	5.08	5.42	5.47	5.37
3829.92	5.08	5.32	5.32	5.47	5.81
3835.98	5.37	5.13	5.52	5.52	5.66
3842.04	4.83	5.47	5.42	5.66	5.66
3848.1	4.88	5.08	5.37	5.22	5.47
3854.16	5.22	5.42	5.42	5.62	5.27
3860.22	5.22	5.22	5.47	5.52	5.27
3866.28	5.03	4.83	5.52	5.71	5.47
3872.34	5.13	5.32	5.47	5.27	5.76
3878.4	5.18	5.18	5.37	5.42	5.52
3884.46	4.93	5.62	5.13	5.42	5.47
3890.52	4.93	5.18	5.42	5.57	5.37
3896.58	4.88	5.03	5.32	5.22	5.32
3902.64	5.27	5.27	5.18	5.27	5.27
3908.7	4.83	5.32	5.18	5.52	5.27
3914.76	4.93	5.47	5.27	5.66	5.27
3920.82	5.03	4.98	5.62	5.13	5.47
3926.88	5.18	5.32	5.62	5.42	5.76
3932.94	4.88	4.88	5.66	5.47	5.62
3939	4.83	5.22	5.66	5.62	5.66
3945.06	5.32	5.37	5.66	5.13	5.52
3951.12	4.93	4.88	5.57	5.52	5.57
3957.18	4.83	5.03	5.37	5.52	5.27
3963.24	5.03	4.88	4.93	5.47	5.13
3969.3	5.03	5.22	5.13	5.27	5.37
3975.36	4.88	5.22	5.22	5.37	5.57
3981.42	4.98	5.08	5.37	5.42	5.62
3987.48	4.93	5.13	5.13	5.32	5.47
3993.54	4.69	5.13	4.83	5.32	5.37
3999.6	5.08	5.08	5.08	5.66	5.37
4005.66	5.03	5.13	5.18	5.13	5.37
4011.72	4.74	4.83	5.47	5.32	5.22
4017.78	4.83	5.27	5.27	5.22	5.13
4023.84	5.27	4.83	5.42	5.32	5.27
4029.9	4.88	5.27	5.37	5.27	5.47
4035.96	4.69	4.98	5.47	5.08	5.62
4042.02	4.88	4.93	5.08	5.18	5.42
4048.08	5.22	5.08	4.98	5.22	5.52
4054.14	4.74	4.83	5.08	5.03	5.27
4060.2	4.83	5.03	5.47	5.18	5.66
4066.26	4.83	5.03	5.27	5.42	5.32
4072.32	4.83	4.88	5.03	5.08	5.27
4078.38	4.74	5.27	5.32	5.52	5.37
4084.44	4.69	4.69	5.22	5.37	5.22
4090.5	5.08	5.13	5.18	5.08	4.88
4096.56	4.93	4.88	5.13	5.47	5.47
4102.62	4.64	5.27	5.03	5.27	5.86
4108.68	4.79	5.18	5.03	5.27	5.62
4114.74	4.98	4.69	4.83	5.18	5.37
4120.8	5.03	5.18	4.98	5.08	5.22
4126.86	4.64	4.83	5.27	5.32	5.22
4132.92	4.69	5.37	5.32	5.27	5.03
4138.98	5.27	5.03	5.08	5.22	5.52
4145.04	4.44	4.69	5.03	5.22	5.52
4151.1	4.69	5.27	5.18	5.27	5.18
4157.16	4.69	4.69	5.37	5.18	5.27
4163.22	4.69	4.49	4.98	4.98	5.13
4169.28	4.64	5.22	5.08	5.03	4.98
4175.34	4.64	4.83	5.03	5.37	4.83
4181.4	4.88	4.83	5.18	5.22	5.13
4187.46	4.88	4.25	4.64	5.08	5.08
4193.52	4.69	5.32	5.03	5.18	5.47
4199.58	4.88	4.79	5.13	4.98	5.52
4205.64	5.03	4.74	5.42	5.32	5.37
4211.7	4.59	5.03	5.52	5.27	5.18
4217.76	4.59	5.18	5.47	5.18	5.32
4223.82	5.03	4.64	4.98	5.52	5.13
4229.88	4.54	4.83	5.13	4.93	5.03
4235.94	4.64	5.13	4.98	5.08	4.83
4242	4.74	4.88	4.83	4.98	4.83
4248.06	4.98	4.83	4.98	4.83	5.22
4254.12	4.44	4.98	5.03	5.08	5.62
4260.18	4.59	4.69	5.03	5.13	5.32
4266.24	4.98	4.69	4.88	5.03	5.27
4272.3	4.64	5.03	4.83	5.03	5.13
4278.36	4.49	4.98	4.83	4.74	5.03
4284.42	4.69	4.88	4.98	5.27	5.03
4290.48	4.83	4.83	4.88	4.79	5.27
4296.54	4.35	5.03	4.88	4.83	5.03
4302.6	4.49	4.74	4.79	5.03	5.32
4308.66	4.64	4.54	4.93	4.79	5.37
4314.72	4.64	4.88	4.88	5.47	5.18
4320.78	4.49	4.74	4.98	4.83	5.18
4326.84	4.69	4.74	5.03	5.03	5.03
4332.9	4.83	4.59	5.13	5.03	4.83
4338.96	4.69	4.93	5.13	4.83	5.22
4345.02	4.44	4.69	5.22	5.13	4.98
4351.08	4.59	4.69	5.27	4.69	5.13
4357.14	4.54	4.93	5.22	4.83	5.32
4363.2	4.3	4.79	5.22	5.27	5.27
4369.26	4.44	4.88	5.22	5.18	5.22
4375.32	4.64	4.59	5.22	4.74	5.13
4381.38	4.49	5.08	5.27	4.88	4.83
4387.44	4.59	4.64	5.08	5.27	4.98
4393.5	4.69	4.64	5.37	4.74	4.98
4399.56	4.69	5.03	5.22	4.83	5.18
4405.62	4.35	4.69	5.03	4.93	5.27
4411.68	4.25	4.44	5.22	5.32	4.98
4417.74	4.93	4.79	5.08	4.93	5.08
4423.8	4.1	4.98	4.83	4.64	5.27
4429.86	4.2	4.64	4.83	5.32	5.13
4435.92	4.64	4.64	4.83	4.98	5.08
4441.98	4.44	4.74	4.83	4.74	4.79
4448.04	4.25	4.59	5.03	4.69	4.93
4454.1	4.49	4.44	4.79	5.27	4.93
4460.16	4.64	4.79	4.49	4.88	4.88
4466.22	4.3	4.69	4.64	4.74	5.22
4472.28	4.39	4.64	4.74	5.13	5.57
4478.34	4.59	4.39	4.88	4.98	5.22
4484.4	4.64	4.83	4.74	4.88	5.27
4490.46	4.3	4.69	4.98	4.88	4.88
4496.52	4.64	4.59	4.69	5.32	4.69
4502.58	4.93	4.59	4.83	4.59	4.93
4508.64	4.3	5.13	4.69	4.69	4.69
4514.7	4.3	4.74	4.64	4.83	4.83
4520.76	4.83	4.49	4.74	5.08	5.08
4526.82	4.35	5.03	4.79	4.49	5.22
4532.88	4.3	4.59	4.83	4.83	4.98
4538.94	4.54	4.1	4.74	5.08	4.93
4545	4.69	4.35	4.74	4.88	4.88
4551.06	4.39	4.64	4.79	4.93	4.88
4557.12	4.44	4.44	4.93	4.93	5.03
4563.18	4.49	4.74	4.88	5.27	5.13
4569.24	4.54	4.44	4.74	4.74	5.27
4575.3	4.39	4.59	4.79	4.59	4.88
4581.36	4.44	4.74	4.98	4.74	4.93
4587.42	4.74	4.25	4.98	5.18	4.79
4593.48	4.25	4.64	4.98	4.25	4.88
4599.54	4.3	4.25	4.98	4.83	4.83
4605.6	4.54	4.39	4.98	4.88	4.98
4611.66	4.64	4.59	5.03	5.18	4.98
4617.72	4.35	4.15	4.79	4.64	5.27
4623.78	4.44	4.49	5.03	4.64	4.93
4629.84	4.69	4.39	4.59	5.13	4.88
4635.9	4.44	4.74	4.44	5.03	4.98
4641.96	4.3	4.74	4.44	4.74	5.03
4648.02	4.3	4.35	4.49	4.79	4.74
4654.08	4.59	4.79	4.69	4.83	4.49
4660.14	4.44	4.64	4.74	4.59	4.69
4666.2	4.3	4.59	4.59	4.69	4.59
4672.26	4.39	4.69	4.54	5.03	5.08
4678.32	4.44	4.49	4.69	5.18	5.18
4684.38	4.35	4.83	4.64	4.39	4.88
4690.44	4.35	4.39	4.69	4.79	4.83
4696.5	4.15	4.64	4.74	4.83	4.69
4702.56	4.74	4.88	4.79	4.88	4.79
4708.62	4.2	4.44	5.13	4.59	4.83
4714.68	4	4.35	4.79	4.64	4.83
4720.74	4.49	4.74	5.03	5.13	4.88
4726.8	4.3	4.59	5.08	4.74	5.03
4732.86	4.2	4.44	5.18	4.69	5.22
4738.92	4.44	4.39	4.98	4.69	5.03
4744.98	4.39	4.54	4.93	4.98	4.69
4751.04	4.44	4.74	4.83	4.59	4.64
4757.1	4.05	4.49	4.88	5.18	4.69
4763.16	4.3	4.49	5.03	4.39	4.93
4769.22	4.3	4.3	4.83	4.83	4.88
4775.28	4.05	4.39	4.74	4.88	4.88
4781.34	4.2	4.49	4.74	4.54	4.98
4787.4	4.35	4.54	4.79	4.88	5.13
4793.46	4.35	4.64	4.69	4.54	4.74
4799.52	3.91	4.3	4.59	4.79	4.69
4805.58	4.15	4.25	4.25	4.93	4.79
4811.64	4.59	4.54	4.39	4.59	4.49
4817.7	3.91	4.35	4.25	4.69	4.79
4823.76	4	4.69	4.49	4.44	5.13
4829.82	4.3	4.1	4.54	4.69	5.08
4835.88	4.25	4.44	4.64	4.98	4.64
4841.94	4	4.35	4.3	4.44	4.93
4848	4.25	4.3	4.15	4.79	4.69
4854.06	4.25	4.74	4.2	4.64	4.64
4860.12	4.1	4.25	4.49	4.74	4.69
4866.18	4.3	4.49	4.25	4.54	4.54
4872.24	4.3	4.39	4.2	4.69	4.54
4878.3	4.25	4.3	4.44	4.83	4.93
4884.36	4.44	4.64	4.44	4.59	4.83
4890.42	4.2	4.25	4.59	4.69	4.83
4896.48	4.25	4.35	4.39	4.59	4.79
4902.54	4.1	4.39	4.44	4.49	4.69
4908.6	3.81	4.3	4.39	4.59	4.83
4914.66	4.44	4.44	4.49	4.15	4.54
4920.72	4.05	4.35	4.74	4.79	4.59
4926.78	4.05	4.44	4.88	4.35	4.64
4932.84	4.25	4.39	4.74	4.54	4.88
4938.9	4.05	4.3	4.64	4.69	4.98
4944.96	4.3	4.25	4.49	4.39	4.83
4951.02	4.25	4.69	4.54	4.74	4.69
4957.08	4.05	4.3	4.54	4.44	4.59
4963.14	4.3	4.44	4.64	4.54	4.54
4969.2	3.91	4.35	4.59	4.49	4.64
4975.26	4.15	4.74	4.59	4.39	4.69
4981.32	4.25	4.25	4.44	4.59	4.69
4987.38	4.1	4.05	4.3	4.44	4.93
4993.44	4.1	4.54	4.25	4.35	4.98
4999.5	3.91	4.15	4.59	4.64	4.69
5005.56	4.1	4.15	4.49	4.44	4.74
5011.62	4.49	4.1	4.39	4.54	4.64
5017.68	4.2	4.49	4.44	4.39	4.64
5023.74	4.35	4.25	4.49	4.49	4.69
5029.8	3.91	4.3	4.44	4.69	4.69
5035.86	4	4.49	4.44	4.54	4.74
5041.92	4.44	4.44	4.59	4.54	4.69
5047.98	4.05	3.91	4.44	4.44	4.59
5054.04	4.15	3.96	4.15	4.44	4.59
5060.1	3.96	4.49	4.39	4.74	4.59
5066.16	3.96	4.35	4.59	4.44	4.49
5072.22	4.39	4.3	4.59	4.49	4.49
5078.28	4.05	4.3	4.83	4.69	4.88
5084.34	4.15	4.1	4.44	4.35	4.98
5090.4	4.3	4	4.69	4.49	4.69
5096.46	3.96	4.15	4.44	4.2	4.64
5102.52	4.35	4.35	4.25	4.2	4.54
5108.58	4.05	4.15	4.39	4.54	4.49
5114.64	3.91	3.96	4.39	4.49	4.3
5120.7	3.76	4.3	3.96	4.54	4.49
5126.76	3.91	4.25	4.35	4.49	4.39
5132.82	3.91	4.05	4.54	4.44	4.59
5138.88	3.86	4.59	4.69	4.49	4.98
5144.94	4.3	4.3	4.83	4.59	4.93
5151	4.05	4.15	4.69	3.91	4.74
5157.06	4.1	4.3	4.69	4.49	4.64
5163.12	4.05	4.3	4.88	4.83	4.3
5169.18	3.91	3.91	4.39	4.69	4.44
5175.24	4.1	3.86	4.35	4.2	4.69
5181.3	3.91	4.49	4.05	4.15	4.69
5187.36	3.96	4.05	4.3	4.83	4.44
5193.42	4.1	4.05	4.39	4.25	4.83
5199.48	3.71	4.39	4.2	4.3	4.49
5205.54	3.96	4.35	4.05	4.83	4.69
5211.6	4.1	4.05	4.25	4.59	4.54
5217.66	3.71	3.96	4.25	4.25	4.64
5223.72	4	4.39	4.64	4.1	4.59
5229.78	3.61	4.1	4.35	4.88	4.69
5235.84	3.66	4.05	4.59	4.2	4.59
5241.9	3.86	4.35	4.25	4.44	4.54
5247.96	3.96	4.05	4.15	4.1	4.39
5254.02	3.81	3.71	4.1	4.83	4.3
5260.08	3.96	4.1	4.3	4.05	3.96
5266.14	4.2	4.3	4.3	4.25	4.3
5272.2	3.91	4.2	4.35	4.44	4.69
5278.26	3.66	3.86	4.3	4.69	4.59
5284.32	3.96	4.25	4.44	4.49	4.49
5290.38	4.1	4.35	4.64	4.25	4.83
5296.44	4.05	4	4.44	4.35	4.49
5302.5	3.86	4.2	4.15	4.64	4.74
5308.56	3.71	4.35	4.3	4.25	4.49
5314.62	4.2	4.15	4.2	4.2	4.3
5320.68	3.52	3.76	4.25	4.49	4.3
5326.74	3.71	4.2	3.96	4.64	4.44
5332.8	4.1	3.91	4.15	3.86	4.69
5338.86	4.05	4.49	4.49	4.3	4.69
5344.92	3.86	3.96	4.44	4.69	4.54
5350.98	3.81	3.71	4.39	4.64	4.25
5357.04	4.3	4.25	4.25	4.25	4.49
5363.1	3.86	3.91	4.3	4.3	4.54
5369.16	3.76	4.3	4.1	4.79	4.69
5375.22	3.76	4.05	4.3	4.59	4.88
5381.28	4.05	4.05	4.05	4.05	4.64
5387.34	3.91	4.3	4.1	4.3	4.35
5393.4	3.76	3.81	4	4.59	4.25
5399.46	4.05	4.1	4.25	4.05	4.25
5405.52	4.1	4.15	4.3	4.15	4.44
5411.58	3.76	4.15	4.79	4.64	4.59
5417.64	3.86	4.15	4.59	4.44	4.49
5423.7	4.35	3.86	4.69	4.25	4.49
5429.76	3.71	4.2	4.49	4.1	4.3
5435.82	3.71	4	4.49	4.64	4.25
5441.88	3.86	4.1	4.54	3.81	4.44
5447.94	4.05	4.2	4.35	4.3	4.25
5454	3.96	3.76	4.3	4.59	4.35
5460.06	3.66	4.25	4.39	4.44	4.49
5466.12	3.91	3.91	4.44	4.1	4.39
5472.18	3.96	4	4.35	4.49	4.69
5478.24	3.86	3.91	4.44	4.44	4.39
5484.3	3.91	3.91	4.1	4.15	4.44
5490.36	3.86	4.2	4.05	4.15	4.44
5496.42	4.1	3.91	4	4.3	4.25
5502.48	3.81	3.81	4.05	4.49	4.49
5508.54	3.66	4.2	4.05	4	4.59
5514.6	4.2	3.66	4.05	4.05	4.3
5520.66	3.66	4.3	4.05	4.69	4.54
5526.72	-87.45	-87.35	-87.5	-87.45	-87.26
5532.78	-92.19	-92.72	-92.87	-92.68	-92.48
5538.84	-93.16	-92.48	-93.12	-92.87	-93.02
5544.9	-93.26	-93.12	-93.16	-93.21	-93.21
5550.96	-93.02	-93.12	-93.21	-92.97	-93.26
5557.02	-93.07	-93.02	-93.21	-93.26	-93.36
5563.08	-93.41	-93.21	-93.31	-93.51	-93.16
5569.14	-93.16	-93.07	-93.65	-92.97	-93.12
5575.2	-92.97	-93.36	-93.46	-93.16	-92.97
5581.26	-93.12	-93.12	-93.65	-93.46	-93.26
5587.32	-93.36	-93.41	-93.6	-93.31	-93.41
5593.38	-93.16	-93.31	-93.6	-93.02	-93.21
5599.44	-93.21	-93.16	-93.7	-93.55	-93.26
5605.5	-93.16	-93.6	-93.8	-93.21	-93.21
5611.56	-93.55	-93.07	-93.46	-93.12	-93.12
5617.62	-93.31	-93.21	-93.55	-93.8	-93.21
5623.68	-93.36	-93.12	-93.65	-93.21	-93.41
5629.74	-93.36	-93.55	-93.55	-93.12	-93.65
5635.8	-93.55	-93.51	-93.85	-93.65	-93.55
5641.86	-93.12	-93.16	-93.85	-93.41	-93.16
5647.92	-93.6	-93.26	-93.8	-93.36	-93.12
5653.98	-93.55	-93.02	-93.6	-93.8	-93.31
5660.04	-93.41	-93.46	-93.6	-93.36	-93.31
5666.1	-93.41	-93.16	-93.26	-93.36	-93.41
5672.16	-93.51	-93.51	-93.21	-93.6	-93.6
5678.22	-93.26	-93.31	-93.36	-93.7	-93.6
5684.28	-93.36	-93.51	-93.36	-93.31	-93.36
5690.34	-93.65	-93.31	-93.46	-93.55	-93.07
5696.4	-93.12	-93.21	-93.46	-93.7	-93.36
5702.46	-93.26	-93.6	-93.31	-93.41	-93.7
5708.52	-93.46	-93.46	-93.41	-93.8	-93.6
5714.58	-92.97	-93.51	-93.46	-93.65	-93.8
5720.64	-93.51	-93.55	-93.31	-93.26	-93.36
5726.7	-93.46	-93.26	-93.21	-93.6	-93.41
5732.76	-93.16	-93.46	-93.41	-93.65	-93.6
5738.82	-93.46	-93.6	-93.55	-93.46	-93.65
5744.88	-93.41	-93.41	-93.41	-93.7	-93.55
5750.94	-92.97	-93.51	-93.41	-93.55	-93.26
5757	-93.6	-93.55	-93.41	-93.41	-93.02
5763.06	-93.51	-93.31	-93.41	-93.65	-93.16
5769.12	-93.12	-93.55	-93.51	-93.6	-93.26
5775.18	-93.46	-93.65	-93.65	-93.41	-93.51
5781.24	-93.51	-93.36	-93.41	-93.55	-93.9
5787.3	-93.36	-93.26	-93.6	-93.65	-93.6
5793.36	-93.65	-93.55	-93.6	-93.6	-93.36
5799.42	-93.55	-93.65	-93.75	-93.6	-93.31
5805.48	-93.31	-93.31	-93.7	-93.65	-93.41
5811.54	-93.75	-93.8	-93.9	-93.46	-93.85
5817.6	-93.6	-93.46	-93.99	-93.6	-93.51
5823.66	-93.31	-93.31	-93.75	-93.99	-93.55
5829.72	-93.51	-93.9	-93.99	-93.46	-93.46
5835.78	-93.65	-93.41	-93.65	-93.55	-93.36
5841.84	-93.41	-93.65	-93.51	-93.65	-93.46
5847.9	-93.55	-93.85	-93.9	-93.85	-93.95
5853.96	-93.7	-93.7	-94.04	-93.55	-93.65
5860.02	-93.26	-93.41	-93.99	-93.65	-93.6
5866.08	-93.46	-93.85	-93.75	-93.8	-93.46
5872.14	-93.51	-93.51	-93.6	-93.6	-93.26
5878.2	-93.46	-93.65	-93.95	-93.46	-93.51
5884.26	-93.8	-93.75	-93.95	-93.55	-93.55
5890.32	-93.7	-93.36	-93.95	-93.41	-93.75
5896.38	-93.26	-93.41	-93.8	-93.51	-93.7
5902.44	-93.6	-93.95	-93.99	-93.75	-93.51
5908.5	-93.55	-93.51	-93.99	-93.46	-93.31
5914.56	-93.16	-93.8	-93.85	-93.65	-93.41
5920.62	-93.8	-93.6	-93.8	-93.8	-93.46
5926.68	-93.55	-93.7	-93.85	-93.6	-93.65
5932.74	-93.85	-93.7	-93.65	-93.41	-93.55
5938.8	-93.8	-93.51	-93.6	-93.75	-93.55
5944.86	-93.41	-93.26	-93.41	-93.6	-93.41
5950.92	-93.6	-93.8	-93.41	-93.55	-93.8
5956.98	-93.6	-93.26	-93.55	-93.55	-93.75
5963.04	-93.46	-93.55	-93.36	-93.75	-93.65
5969.1	-93.51	-93.7	-93.6	-93.46	-93.46
5975.16	-93.65	-93.6	-93.46	-93.8	-93.51
5981.22	-93.41	-93.46	-93.51	-93.75	-93.41
5987.28	-93.51	-93.8	-93.51	-93.6	-93.55
5993.34	-93.7	-93.55	-93.7	-93.7	-93.46
5999.4	-93.36	-93.46	-93.7	-93.9	-93.65
6005.46	-93.85	-93.8	-93.7	-93.41	-93.75
6011.52	-93.55	-93.8	-93.6	-93.6	-93.51
6017.58	-93.36	-93.46	-93.6	-93.6	-93.46
6023.64	-93.85	-93.7	-93.55	-93.8	-93.51
6029.7	-93.6	-93.36	-93.8	-93.7	-93.16
6035.76	-93.26	-93.51	-93.46	-93.8	-93.41
6041.82	-93.55	-93.6	-93.75	-93.85	-93.46
6047.88	-93.65	-93.51	-93.7	-93.41	-93.51
6053.94	-93.36	-93.46	-93.7	-93.65	-93.8
6060	-93.85	-93.9	-93.8	-93.85	-93.75
6066.06	-93.6	-93.55	-93.65	-93.41	-93.41
6072.12	-93.51	-93.51	-93.8	-93.8	-92.97
6078.18	-93.8	-93.65	-93.7	-93.85	-93.36
6084.24	-93.6	-93.8	-93.75	-93.65	-93.7
6090.3	-93.55	-93.46	-93.85	-93.41	-93.65
6096.36	-93.8	-93.7	-93.99	-93.75	-93.95
6102.42	-93.46	-93.41	-94.14	-93.6	-93.7
6108.48	-93.85	-93.95	-94.14	-93.8	-93.51
6114.54	-93.85	-93.46	-94.04	-93.75	-93.31
6120.6	-93.36	-93.8	-93.9	-93.95	-93.55
6126.66	-93.85	-93.55	-93.75	-93.31	-93.36
6132.72	-93.95	-93.95	-93.65	-93.9	-93.75
6138.78	-93.26	-93.6	-93.65	-93.8	-93.8
6144.84	-93.55	-93.85	-93.31	-93.36	-93.65
6150.9	-93.8	-93.8	-93.6	-93.51	-93.31
6156.96	-93.41	-93.8	-93.65	-93.8	-93.7
6163.02	-93.9	-93.6	-93.36	-93.8	-93.51
6169.08	-93.41	-93.55	-93.21	-93.65	-93.6
6175.14	-93.46	-93.8	-93.51	-93.9	-93.9
6181.2	-93.95	-93.51	-93.41	-93.9	-93.8
6187.26	-93.6	-93.75	-93.6	-93.55	-93.41
6193.32	-93.51	-93.36	-93.7	-93.95	-93.41
6199.38	-93.99	-93.75	-93.7	-93.85	-93.55
