# Supplementary material for: Elucidation of molecular kinetic schemes from macroscopic traces using system identification
Source: PLoS Comput Biol. 2017 Feb 13;13(2):e1005376. doi: 10.1371/journal.pcbi.1005376 (PMC5330533; doi:10.1371/journal.pcbi.1005376)
Supplement: S1 Data — (1) L-type calcium ion-channel current elicited by voltage steps from -90 to 0 mV, first in the absence of nifedipine, and after addition of nifedipine at 100 nM and 1 μM concentration. (2) G-protein sensitive ion-channel (GIRK4*) current traces elicited by a step in LY379268 concentration from 0 to 1 μM. (ZIP) [file pcbi.1005376.s004.zip › Data_Ion_Channels/ICU_81526.txt]

0	-92.38	-91.8	-92.48	-91.8	-91.41
6.06	-92.09	-91.94	-92.48	-91.55	-91.89
12.12	-91.5	-92.33	-91.89	-91.85	-92.33
18.18	-92.48	-91.65	-91.6	-92.33	-91.94
24.24	-91.65	-91.94	-92.04	-92.24	-91.94
30.3	-92.38	-92.14	-92.43	-91.94	-91.65
36.36	-92.14	-91.85	-92.14	-91.6	-91.94
42.42	-91.75	-91.7	-91.7	-91.85	-92.19
48.48	-92.19	-92.09	-91.55	-92.48	-92.04
54.54	-91.75	-91.85	-92.09	-92.19	-91.6
60.6	-92.33	-91.8	-92.14	-91.85	-91.6
66.66	-92.14	-92.33	-92.04	-91.7	-92.04
72.72	-91.7	-91.94	-91.75	-91.6	-92.19
78.78	-92.29	-91.8	-91.65	-92.38	-91.94
84.84	-91.85	-92.19	-92.63	-92.14	-91.7
90.9	-92.04	-91.8	-92.24	-91.8	-91.65
96.96	-92.19	-91.7	-91.75	-91.75	-92.19
103.02	-91.7	-92.19	-91.5	-91.75	-91.99
109.08	-92.29	-92.04	-92.29	-92.24	-92.04
115.14	-91.75	-91.36	-91.94	-92.29	-91.65
121.2	-92.43	-92.29	-91.6	-91.94	-91.8
127.26	-91.94	-92.09	-91.7	-91.75	-92.24
133.32	-91.6	-91.5	-92.43	-91.5	-92.14
139.38	-92.38	-92.19	-92.09	-91.8	-91.8
145.44	-91.7	-92.29	-91.85	-92.33	-91.65
151.5	-92.48	-91.65	-91.41	-92.09	-92.04
157.56	-92.14	-91.65	-91.94	-91.7	-92.09
163.62	-91.6	-92.38	-92.33	-91.7	-91.99
169.68	-92.58	-91.75	-92.04	-91.65	-91.75
175.74	-91.85	-91.65	-91.5	-92.14	-91.7
181.8	-92.09	-92.29	-91.7	-92.38	-92.14
187.86	-92.14	-91.85	-92.29	-91.89	-92.19
193.92	-91.6	-91.75	-92.09	-91.65	-91.94
199.98	-92.53	-92.38	-91.6	-91.7	-91.65
206.04	-91.99	-91.99	-91.6	-91.65	-91.8
212.1	-91.85	-91.7	-92.48	-92.38	-92.33
218.16	-92.33	-92.38	-92.14	-92.04	-91.94
224.22	-91.8	-92.04	-91.85	-91.85	-91.8
230.28	-92.43	-91.65	-91.6	-91.65	-91.55
236.34	-92.04	-92.38	-92.48	-91.7	-92.19
242.4	-91.85	-91.99	-92.09	-92.04	-92.14
248.46	-92.14	-91.75	-91.5	-92.43	-92.04
254.52	-91.65	-92.43	-91.75	-91.99	-91.55
260.58	-92.19	-92.19	-92.38	-91.8	-91.75
266.64	-91.7	-91.5	-92.19	-91.5	-92.38
272.7	-92.29	-92.38	-91.89	-91.99	-92.04
278.76	-92.04	-91.89	-91.8	-92.48	-91.8
284.82	-91.85	-91.5	-92.38	-92.09	-91.5
290.88	-92.43	-92.48	-92.24	-91.75	-92.09
296.94	-91.8	-92.04	-91.6	-91.75	-92.19
303	-92.09	-91.5	-91.7	-91.99	-92.09
309.06	-92.14	-92.38	-92.24	-92.29	-91.85
315.12	-91.65	-91.85	-92.09	-92.24	-91.65
321.18	-92.38	-91.65	-91.8	-91.85	-92.33
327.24	-91.94	-92.43	-91.5	-91.7	-92.19
333.3	-91.6	-91.85	-92.19	-91.85	-91.75
339.36	-92.14	-91.7	-92.09	-92.19	-91.6
345.42	-91.6	-92.38	-91.5	-92.19	-91.89
351.48	-92.33	-91.99	-91.65	-91.7	-92.04
357.54	-92.29	-91.7	-92.33	-91.55	-92.09
363.6	-91.6	-92.48	-92.04	-91.65	-91.7
369.66	-92.48	-91.89	-91.7	-92.43	-91.65
375.72	-91.7	-91.6	-91.65	-92.19	-92.38
381.78	-92.14	-92.33	-92.53	-92.19	-91.99
387.84	-92.29	-92.04	-92.04	-91.7	-91.89
393.9	-91.55	-91.7	-91.6	-91.6	-91.7
399.96	-92.38	-92.43	-91.8	-92.19	-91.6
406.02	-91.99	-91.85	-92.53	-92.04	-92.29
412.08	-91.75	-91.7	-92.04	-92.04	-92.24
418.14	-92.24	-92.53	-91.65	-91.65	-91.7
424.2	-91.8	-92.04	-92.19	-91.7	-91.65
430.26	-92.29	-91.5	-92.09	-92.29	-92.33
436.32	-92.33	-92.24	-91.55	-92.19	-92.14
442.38	-91.55	-92.04	-91.55	-91.85	-92.04
448.44	-92.24	-91.55	-91.89	-91.65	-91.65
454.5	-91.85	-92.33	-92.29	-91.7	-91.8
460.56	-91.94	-92.04	-91.8	-92.48	-92.24
466.62	-92.33	-91.5	-91.55	-92.09	-92.14
472.68	-91.65	-92.43	-91.89	-91.65	-91.8
478.74	-92.14	-92.04	-92.09	-91.55	-91.5
484.8	-91.85	-91.6	-91.75	-91.7	-92.14
490.86	-92.24	-92.33	-91.55	-92.24	-92.14
496.92	-92.14	-91.94	-91.89	-92.33	-91.99
502.98	-91.75	-91.55	-92.24	-92.14	-91.65
509.04	-92.19	-92.58	-91.8	-91.8	-91.65
515.1	-91.65	-91.99	-91.46	-91.7	-92.19
521.16	-92.63	-91.65	-91.99	-91.99	-92.09
527.22	-2.98	-3.76	-3.27	-3.37	-3.13
533.28	4.05	3.56	3.66	3.52	3.81
539.34	5.13	4.93	4.83	4.79	5.08
545.4	5.22	5.47	5.52	5.32	5.52
551.46	5.66	5.18	6.15	5.57	5.96
557.52	5.03	5.81	5.62	6.05	5.18
563.58	5.57	6.05	5.62	6.1	5.57
569.64	5.86	5.57	5.76	5.13	5.91
575.7	5.37	5.91	6.15	5.76	6.05
581.76	6.1	6.05	6.35	5.96	5.96
587.82	5.22	5.86	5.62	6.3	5.81
593.88	5.76	6.05	5.81	6.45	5.81
599.94	6.35	5.47	6.25	5.71	6.2
606	5.57	5.81	6.2	5.66	6.4
612.06	6.25	6.2	5.47	5.81	5.62
618.12	5.32	5.71	5.96	6.15	5.86
624.18	5.66	5.91	6.15	6.45	5.91
630.24	6.4	6.3	6.3	6.2	6.25
636.3	5.57	5.71	5.62	5.47	6.35
642.36	6.15	5.91	5.91	5.76	5.47
648.42	5.47	6.3	6.54	5.81	5.81
654.48	5.71	5.66	6.15	6.15	6.1
660.54	6.3	5.66	5.62	6.4	6.01
666.6	5.62	6.4	6.01	5.76	6.15
672.66	6.2	5.76	6.25	5.81	5.57
678.72	5.66	5.62	6.1	5.86	5.71
684.78	5.86	6.45	5.62	6.05	6.2
690.84	5.86	5.32	5.62	6.4	6.2
696.9	5.66	5.76	5.96	6.1	5.62
702.96	6.2	6.49	6.45	5.62	5.81
709.02	5.47	5.66	6.01	5.66	5.71
715.08	6.01	5.86	5.62	5.71	6.05
721.14	5.81	6.25	5.81	6.2	6.01
727.2	5.62	5.57	6.15	6.2	5.37
733.26	6.25	6.25	6.25	5.57	5.52
739.32	5.47	6.2	5.52	5.66	6.01
745.38	6.05	5.52	5.71	5.71	6.01
751.44	5.76	6.15	6.01	5.86	5.71
757.5	5.71	5.91	6.3	6.3	5.62
763.56	6.05	5.52	5.81	5.86	5.66
769.62	5.37	6.2	5.42	5.42	5.96
775.68	6.05	5.86	5.81	5.57	5.86
781.74	5.22	5.52	6.35	5.71	5.52
787.8	5.66	6.25	6.05	6.2	5.47
793.86	6.1	5.91	5.18	6.2	5.66
799.92	5.52	5.42	5.66	5.52	6.05
805.98	6.01	5.86	5.91	5.66	5.71
812.04	5.42	5.91	6.01	5.62	5.42
818.1	5.66	5.47	5.37	5.81	5.66
824.16	5.91	5.71	5.47	6.05	5.81
830.22	5.52	6.05	5.91	5.71	5.62
836.28	5.91	5.37	6.45	5.22	5.52
842.34	5.22	5.81	5.18	5.57	5.37
848.4	5.66	5.86	5.71	5.57	5.66
854.46	5.71	5.52	5.96	6.05	6.05
860.52	5.52	5.81	6.05	5.96	5.27
866.58	6.01	5.91	5.52	5.27	5.32
872.64	5.18	5.42	5.22	5.42	5.62
878.7	5.76	5.66	5.86	5.47	5.91
884.76	5.42	5.62	5.96	6.01	5.66
890.82	5.27	5.37	5.22	6.05	5.13
896.88	5.96	5.66	5.37	5.47	5.47
902.94	5.13	5.47	5.81	5.27	5.71
909	5.81	5.37	5.81	5.22	5.81
915.06	5.37	5.81	5.47	5.47	5.47
921.12	5.22	5.62	5.27	5.96	5.37
927.18	5.86	5.08	5.52	5.62	5.22
933.24	5.27	5.52	6.01	4.98	5.66
939.3	5.66	5.22	5.47	5.27	5.81
945.36	5.18	5.03	4.98	5.52	5.13
951.42	5.42	6.05	5.47	5.71	5.27
957.48	5.66	5.03	5.76	5.81	5.42
963.54	5.18	5.37	5.66	5.08	5.66
969.6	5.66	5.81	4.74	4.98	5.57
975.66	4.88	4.83	5.32	5.18	4.83
981.72	5.47	5.27	5.71	5.52	5.03
987.78	5.66	5.86	5.62	5.57	5.52
993.84	5.22	4.83	4.88	4.88	5.47
999.9	5.66	5.32	5.27	4.98	4.83
1005.96	5.13	5.66	5.47	5.47	5.18
1012.02	5.57	4.74	5.62	5.42	5.03
1018.08	5.18	5.42	5.22	5.52	5.62
1024.14	5.27	5.76	4.98	5.18	5.62
1030.2	5.86	4.74	5.32	5.03	4.83
1036.26	4.98	5.27	5.81	5.13	4.98
1042.32	5.62	5.91	5.22	5.47	5.37
1048.38	5.03	4.93	5.22	5.62	5.47
1054.44	5.37	5.13	5.42	4.98	5.52
1060.5	5.37	5.71	5.57	5.03	4.88
1066.56	5.13	4.93	5.37	5.13	4.98
1072.62	5.66	5.13	4.64	5.52	5.22
1078.68	4.88	5.42	5.08	5.47	5.27
1084.74	5.42	4.79	5.62	5.08	5.52
1090.8	4.83	5.27	5.52	4.93	4.69
1096.86	5.08	5.42	4.88	5.03	4.83
1102.92	5.47	4.83	5.03	5.27	5.22
1108.98	4.88	5.13	5.47	5.66	5.37
1115.04	5.37	5.66	5.62	5.03	5.27
1121.1	5.03	4.88	4.59	4.74	4.83
1127.16	5.08	5.03	4.83	5.08	4.88
1133.22	5.62	5.47	5.42	5.27	5.13
1139.28	5.13	4.59	5.27	5.37	5.47
1145.34	5.47	4.88	4.44	5.08	5.22
1151.4	4.93	5.66	4.98	4.83	4.88
1157.46	4.88	4.93	5.52	5.18	4.93
1163.52	5.47	5.13	5.27	5.27	5.13
1169.58	4.83	5.66	4.64	5.32	5.47
1175.64	5.32	4.59	4.93	4.59	4.83
1181.7	4.83	5.03	5.32	4.54	4.83
1187.76	4.98	5.52	5.32	4.69	5.03
1193.82	5.57	4.44	4.54	5.08	5.13
1199.88	4.69	5.08	4.83	5.22	5.37
1205.94	5.13	5.47	5.03	4.79	4.79
1212	4.83	4.49	5.37	4.83	4.59
1218.06	4.98	5.08	4.59	4.88	5.18
1224.12	5.27	5.37	4.54	5.22	5.32
1230.18	4.64	4.49	5.03	5.37	4.69
1236.24	4.98	5.13	5.47	4.59	4.79
1242.3	4.83	4.98	4.79	4.64	4.83
1248.36	4.79	4.74	4.64	4.74	5.22
1254.42	5.18	5.03	4.83	5.08	4.93
1260.48	4.69	4.83	5.03	5.18	4.69
1266.54	4.83	4.69	5.18	4.44	4.69
1272.6	5.27	5.18	4.35	4.69	5.08
1278.66	4.79	4.44	4.49	4.79	4.88
1284.72	4.98	4.74	4.93	4.93	4.59
1290.78	4.74	5.18	4.93	5.18	4.59
1296.84	4.64	4.35	4.83	4.25	4.74
1302.9	5.18	4.69	4.79	4.44	5.13
1308.96	4.44	5.13	4.83	4.74	4.69
1315.02	4.79	4.49	5.42	5.03	4.54
1321.08	5.08	4.59	4.88	5.03	4.59
1327.14	4.49	5.03	4.3	4.49	4.79
1333.2	5.03	4.3	4.59	4.35	4.93
1339.26	4.54	4.59	4.83	4.69	4.59
1345.32	5.08	4.88	4.83	4.88	4.3
1351.38	5.13	4.44	4.3	4.88	4.88
1357.44	4.54	4.69	4.54	4.74	4.93
1363.5	4.98	5.08	4.93	4.35	4.49
1369.56	4.49	4.25	4.98	4.49	4.54
1375.62	4.69	4.59	4.44	4.93	4.39
1381.68	5.22	5.08	4.54	4.64	4.79
1387.74	4.35	4.2	4.64	4.25	4.74
1393.8	4.98	4.59	5.03	4.44	4.25
1399.86	4.93	4.98	4.39	4.44	4.54
1405.92	4.44	4.35	4.39	4.79	4.59
1411.98	4.93	4.69	4.69	4.93	4.93
1418.04	4.15	5.08	5.08	4.54	4.88
1424.1	4.44	4.69	4.64	4.49	4.2
1430.16	5.03	4.83	4.39	4.2	4.25
1436.22	4.25	4.83	4.74	4.59	4.59
1442.28	5.03	4.2	4.98	4.79	4.69
1448.34	4.35	4.74	4.49	4.69	4.69
1454.4	4.49	4.98	4.39	4.05	4.25
1460.46	5.08	4.25	4.74	4.35	4.3
1466.52	4.25	4.54	4.88	4.39	4.59
1472.58	4.88	5.08	4.2	4.69	4.93
1478.64	4.39	4.05	4.35	4.83	4.79
1484.7	4.3	4.64	4.74	4.49	4.39
1490.76	4.79	4.88	4.74	4.2	4.35
1496.82	4.44	4.25	4.39	4.3	4.25
1502.88	4.83	4.69	4.35	4.39	4.74
1508.94	4.3	4.88	4.49	4.79	4.69
1515	4.59	4.25	5.03	4.64	4.49
1521.06	4.83	4.69	4.39	4.3	4.2
1527.12	4.49	4.49	4.15	4.15	4.2
1533.18	4.74	4.1	4.49	4.25	4.44
1539.24	4.3	4.59	4.69	4.83	4.83
1545.3	4.59	4.35	4.49	4.79	4.64
1551.36	4.88	4.25	4.15	4.35	4.2
1557.42	4.1	4.93	4.3	4.05	4
1563.48	4.83	4.25	4.83	4.05	4.44
1569.54	4.15	4.35	4.49	4.39	4.83
1575.6	4.35	4.69	4.05	4.54	4.35
1581.66	5.03	4.1	4.44	4.49	4.05
1587.72	4.1	4.15	4.64	4.25	4.15
1593.78	4.88	4.69	4.79	4	4.25
1599.84	4.44	4.05	3.86	4.25	4.74
1605.9	4.44	4.44	4.05	4.49	4.69
1611.96	4.83	4.64	4.39	4.69	3.91
1618.02	4.2	3.66	4.69	4.25	4.25
1624.08	4.59	4.35	4.1	4.1	4.35
1630.14	4.69	4.79	3.91	4.25	4.64
1636.2	4.1	4.25	4.44	4.44	4.59
1642.26	4.83	4.3	4.79	4.3	3.86
1648.32	4.39	4.88	4.64	3.91	4
1654.38	4.3	4.05	4	4	4.44
1660.44	4.98	4.3	4.3	4.3	4.59
1666.5	4.39	4.79	4.79	4.49	4.39
1672.56	4.74	3.86	4.49	4.69	4
1678.62	4.49	4.3	3.81	4.25	4.15
1684.68	4.44	4.64	4.35	3.91	4.49
1690.74	4.83	4.1	4.59	4.35	4.44
1696.8	4.15	4.3	4.79	4.3	4
1702.86	4.49	4.83	4.3	4.59	4.2
1708.92	4.83	4.25	4.05	4.69	4.2
1714.98	4.2	4.59	4.59	3.76	4.59
1721.04	4.79	4.64	4.83	4.15	4.49
1727.1	4.1	4.15	4.15	4.35	3.76
1733.16	4.3	4.69	4.25	4.3	4.05
1739.22	4.74	4.3	4.44	4.69	4.3
1745.28	4.39	4.15	4.59	4.35	4.64
1751.34	4.44	4.69	4.35	3.91	4.59
1757.4	4.25	4.25	4.05	4.05	3.96
1763.46	4.15	4.25	4.49	4.25	4.15
1769.52	4.74	4.88	4.74	4.49	4.44
1775.58	4.44	4.2	4.39	4.49	4.59
1781.64	4.59	4.05	3.96	3.71	4.1
1787.7	4.05	4.64	4.3	4.05	3.91
1793.76	4.39	4.1	4.59	4.35	4.25
1799.82	4.64	4.1	4.2	4.44	4.64
1805.88	4.05	4.69	3.71	4.49	4.49
1811.94	4.74	3.52	4.2	3.96	3.91
1818	3.71	4.05	4.59	3.86	4.25
1824.06	4.35	4.69	4.25	4.39	4.2
1830.12	4.64	3.86	3.91	4.49	4.35
1836.18	4	4.59	4.1	4.1	4.35
1842.24	4.64	4.49	4.44	4.05	3.86
1848.3	3.96	3.81	4.69	3.86	4
1854.36	4.1	4.25	3.71	4.3	4.2
1860.42	4.64	4.44	3.96	4.59	4.39
1866.48	3.96	3.91	4.3	4	4.39
1872.54	4.49	4.25	4.39	3.86	3.91
1878.6	4.05	4.49	3.91	3.91	3.91
1884.66	4.25	3.81	3.91	4.2	4.25
1890.72	4.49	4.49	4.15	4.59	4.44
1896.78	3.96	4.39	4.49	4.15	4.35
1902.84	4.49	4.05	4.2	3.56	3.76
1908.9	4.05	4.44	3.66	4	3.81
1914.96	4.2	4.25	4.1	3.91	4.05
1921.02	4.64	3.96	4.35	4.35	4.49
1927.08	3.76	4.39	4.3	4.44	4.35
1933.14	4.25	3.66	3.66	3.91	3.96
1939.2	4.39	4	3.81	3.81	3.81
1945.26	4.05	4.3	4.39	4.05	3.76
1951.32	4.59	4.05	4.39	4.15	4.3
1957.38	3.81	4.05	3.17	4.54	4.25
1963.44	4.44	4.54	4	3.86	4.3
1969.5	3.91	4.05	4.35	3.42	3.86
1975.56	4.05	3.91	4.49	3.71	3.66
1981.62	4.49	4.35	3.86	3.86	4.1
1987.68	3.81	3.66	3.71	4.3	4.39
1993.74	4.44	3.96	4.1	4.44	3.86
1999.8	3.91	4.64	4.64	3.86	3.76
2005.86	4.25	3.86	4.05	3.56	3.96
2011.92	4.64	3.96	3.71	3.81	4.05
2017.98	3.86	4.64	4.05	4.05	4.44
2024.04	4.74	3.81	4.15	4.44	3.56
2030.1	3.86	4.15	4.49	3.96	3.66
2036.16	4.05	4.49	3.61	3.47	4.25
2042.22	4.74	3.96	3.86	3.81	4.25
2048.28	3.96	4.25	4.39	3.96	3.91
2054.34	4.35	4.54	4.35	4.44	3.86
2060.4	4.1	3.86	3.76	4.25	3.71
2066.46	4.1	4.25	3.86	3.52	4.3
2072.52	4.44	4.3	4.1	3.91	4.39
2078.58	3.91	3.91	4.49	3.96	3.52
2084.64	4.3	4.69	3.96	4.2	3.96
2090.7	4.3	4.1	3.96	4.3	4.05
2096.76	3.86	3.91	4.25	4.05	4
2102.82	4.49	4.59	4.35	3.42	4.44
2108.88	3.86	3.96	4.1	3.86	3.71
2114.94	4.1	3.96	3.71	3.96	3.81
2121	4.39	4.69	3.91	4.3	3.96
2127.06	3.96	3.56	4.35	4.3	3.91
2133.12	4.49	3.96	4.39	3.71	4.35
2139.18	3.66	4.49	3.61	3.66	3.66
2145.24	4.25	3.71	3.81	4	3.52
2151.3	4.25	4.05	4.3	4.05	4.25
2157.36	3.86	4.59	4	4.49	4.2
2163.42	4.44	3.56	3.61	3.81	3.76
2169.48	3.66	4.25	4.1	3.81	3.96
2175.54	4.15	4.3	4.39	3.86	3.76
2181.6	4.35	3.66	4.25	3.96	4
2187.66	3.96	4.35	3.42	4.25	4.3
2193.72	4.44	3.81	3.81	3.91	3.56
2199.78	3.76	3.91	4.44	3.66	3.71
2205.84	4.39	4.39	4.2	3.91	3.86
2211.9	3.91	3.76	3.52	4.1	3.96
2217.96	3.91	3.86	3.86	4.1	4.39
2224.02	4.44	4.49	4.1	3.71	3.96
2230.08	3.71	3.52	4.35	3.66	3.42
2236.14	4.05	4.3	3.56	3.86	3.76
2242.2	4	4.3	3.61	4.05	3.91
2248.26	3.96	3.71	4.05	4.2	4.15
2254.32	4.3	4.35	4.35	3.91	4.2
2260.38	3.81	4.2	3.86	3.52	3.37
2266.44	4.35	3.71	3.76	3.66	3.76
2272.5	3.91	4.49	3.91	4.1	3.86
2278.56	4.15	3.86	4.15	4.3	4.15
2284.62	4.25	3.81	3.66	3.76	4.05
2290.68	3.76	4.3	3.47	3.76	3.56
2296.74	4.39	3.91	4.1	3.52	3.81
2302.8	3.42	3.81	4.3	3.91	4.1
2308.86	4.2	4.25	3.71	4.25	4.05
2314.92	4.39	3.61	3.86	4.1	3.42
2320.98	3.71	3.96	3.91	3.52	3.61
2327.04	4.49	4.49	4.2	3.61	3.71
2333.1	3.66	3.71	4.15	3.86	4.2
2339.16	4.1	3.96	3.56	4.2	4.1
2345.22	4.44	4.25	3.91	4	3.52
2351.28	3.91	3.61	4.3	3.32	3.81
2357.34	4.39	4.1	4	3.76	4.05
2363.4	3.61	4.3	3.47	3.91	4.2
2369.46	4.25	3.96	3.81	4.1	3.91
2375.52	3.71	4.3	4.15	3.91	3.52
2381.58	4.05	4.25	4.25	3.56	3.76
2387.64	4.2	3.76	3.42	3.81	4
2393.7	3.96	4.1	3.76	3.96	4.1
2399.76	4.39	4.05	4.15	4.15	4
2405.82	3.66	3.81	4.15	4.2	3.42
2411.88	4.49	4.15	3.86	3.56	3.66
2417.94	3.66	3.76	3.66	3.66	4
2424	3.86	3.91	3.76	4.05	4.25
2430.06	4.39	4.25	4.25	4.2	3.91
2436.12	3.66	4	4.3	4.05	3.76
2442.18	4.35	3.91	3.27	3.56	3.61
2448.24	3.71	4.3	3.81	3.86	4.05
2454.3	4.05	3.61	4.25	3.81	4.2
2460.36	3.96	3.71	4.25	4	3.47
2466.42	3.96	4.2	3.76	4.05	3.71
2472.48	4.3	3.66	3.47	3.86	3.96
2478.54	3.86	3.86	4	3.56	4
2484.6	4.39	4.49	4.3	3.71	4.2
2490.66	3.56	3.42	3.66	4.25	3.47
2496.72	3.91	3.91	3.61	4.2	3.66
2502.78	4.05	4.39	3.71	3.66	4.05
2508.84	3.81	3.08	4.2	3.47	4.15
2514.9	4.1	3.76	4.2	3.66	3.91
2520.96	3.86	4.44	3.32	4.05	3.71
2527.02	4	3.52	3.66	4.15	3.76
2533.08	4.35	3.71	3.91	3.81	4.05
2539.14	3.86	4.2	4.25	3.56	4.3
2545.2	4.35	3.27	3.91	3.66	3.47
2551.26	3.47	3.91	3.61	3.91	3.66
2557.32	3.86	4.05	3.56	4.25	3.71
2563.38	4.3	3.52	4.1	3.76	3.81
2569.44	3.52	4.05	4.05	3.47	4.15
2575.5	4.1	4.25	3.27	3.66	3.56
2581.56	3.56	3.47	3.61	3.91	3.61
2587.62	3.91	4.05	4.1	4.1	3.96
2593.68	4.2	4.15	4.05	3.71	4.05
2599.74	3.71	3.47	3.71	3.52	4.05
2605.8	4.25	4.1	3.47	3.76	3.32
2611.86	3.61	4	3.86	3.96	3.47
2617.92	3.81	3.71	4.25	4.1	3.91
2623.98	4.35	4.1	4.05	3.52	4.05
2630.04	3.71	4.05	3.22	3.47	4
2636.1	3.96	3.66	3.66	3.76	3.52
2642.16	3.96	4.15	3.86	4	3.56
2648.22	3.66	4.05	4.15	4.1	3.96
2654.28	4.3	3.71	3.66	3.42	3.86
2660.34	3.47	4.1	3.52	3.71	3.22
2666.4	4.05	3.71	3.81	3.76	3.66
2672.46	3.96	3.71	4.05	4.05	4.05
2678.52	3.86	4.15	4.15	3.96	4
2684.58	4.25	3.13	3.47	3.42	3.86
2690.64	3.56	3.91	3.56	3.56	3.56
2696.7	4.05	4.44	4	3.81	3.47
2702.76	3.86	3.76	4.15	4.15	4.05
2708.82	3.76	3.86	3.81	3.91	3.91
2714.88	4.25	4.25	3.47	3.22	3.22
2720.94	3.61	3.61	3.61	3.61	3.61
2727	4.25	3.91	4.05	3.86	3.76
2733.06	3.47	4.05	4	4	3.96
2739.12	4.1	3.71	3.42	3.71	4.15
2745.18	4.35	3.81	3.86	3.56	3.47
2751.24	3.61	4.15	4.25	3.61	3.81
2757.3	4.15	3.61	3.96	4.05	3.86
2763.36	3.56	4.15	3.37	4.1	3.91
2769.42	3.71	4.1	3.66	3.66	3.56
2775.48	4.15	3.52	3.91	3.47	3.52
2781.54	3.61	4.05	4.25	3.61	3.66
2787.6	4.2	3.71	3.86	3.91	4
2793.66	3.66	3.56	3.32	4.15	4.1
2799.72	3.81	4.25	3.52	3.56	3.61
2805.78	4.05	3.47	3.96	3.47	3.61
2811.84	3.71	3.61	4.05	3.56	3.81
2817.9	4.2	4.25	3.47	4	4.05
2823.96	3.47	3.52	3.52	4.1	3.81
2830.02	4	3.91	4.05	3.27	3.47
2836.08	3.66	4.15	4.05	3.32	3.66
2842.14	3.81	3.42	3.17	3.71	3.66
2848.2	4.2	4.05	3.66	3.91	4
2854.26	3.52	3.96	3.96	3.91	3.71
2860.32	4.3	3.61	4.05	3.47	3.52
2866.38	3.37	3.96	3.47	3.37	3.56
2872.44	3.81	3.86	3.52	3.52	4.1
2878.5	4.1	3.42	3.81	3.86	3.96
2884.56	3.52	4.25	4.1	3.91	3.32
2890.62	4.05	3.42	3.56	3.32	3.47
2896.68	3.47	3.66	3.42	3.47	3.56
2902.74	3.86	4.49	3.66	3.66	4.15
2908.8	3.96	3.37	3.96	3.91	3.71
2914.86	3.71	3.47	4.1	3.91	3.52
2920.92	4.25	4.05	3.42	3.32	3.56
2926.98	3.66	3.52	3.47	3.61	3.61
2933.04	4	3.32	3.76	3.61	4.05
2939.1	3.71	4.2	4.05	4.05	3.86
2945.16	3.66	3.08	3.47	3.91	3.32
2951.22	4.25	3.56	3.47	3.22	3.61
2957.28	3.42	4.39	3.61	3.56	3.91
2963.34	3.81	3.32	4.15	3.61	3.91
2969.4	3.61	3.81	3.91	4	3.22
2975.46	3.76	4.2	3.03	3.71	3.42
2981.52	4.3	3.27	3.66	3.08	3.61
2987.58	3.47	4.05	3.86	3.47	3.96
2993.64	4	3.81	4.05	3.96	3.96
2999.7	3.71	3.56	3.27	3.86	3.47
3005.76	3.66	4.1	3.47	3.91	3.42
3011.82	4.25	3.81	3.76	3.27	3.52
3017.88	3.42	3.56	4.15	3.47	3.81
3023.94	3.96	4.2	3.86	3.91	3.96
3030	3.91	3.32	3.37	3.81	3.86
3036.06	3.52	3.76	3.66	3.66	3.47
3042.12	4.2	4.3	4.1	3.42	3.47
3048.18	3.47	3.42	3.86	3.42	3.56
3054.24	3.81	3.61	3.13	3.91	3.96
3060.3	4.1	4.05	3.52	4.05	3.91
3066.36	3.66	3.17	4	3.56	3.37
3072.42	4.3	3.71	4.05	3.37	3.32
3078.48	3.56	4.05	3.52	3.56	3.76
3084.54	3.96	3.47	3.56	3.81	4.2
3090.6	3.47	3.81	3.91	4.05	3.42
3096.66	3.66	4.1	4.1	3.61	3.52
3102.72	4.15	3.52	3.81	3.32	3.76
3108.78	3.42	3.81	3.47	3.56	4.05
3114.84	4.1	3.86	3.81	3.66	3.86
3120.9	3.42	3.52	4.05	3.96	3.47
3126.96	3.76	3.91	3.76	4	3.47
3133.02	4.2	3.71	3.27	3.27	3.86
3139.08	3.47	3.71	3.66	3.52	4.05
3145.14	4.25	4	4.05	3.86	3.96
3151.2	3.56	3.32	3.86	3.96	3.32
3157.26	3.37	3.61	3.17	3.86	3.32
3163.32	4.15	4.1	3.52	3.13	3.71
3169.38	3.17	3.47	3.96	3.27	4.05
3175.44	3.86	3.66	3.71	3.71	3.61
3181.5	3.81	4.05	3.37	3.81	3.42
3187.56	3.37	3.56	3.52	3.71	3.52
3193.62	4.25	3.91	3.91	3.27	3.86
3199.68	3.47	3.76	3.96	3.47	3.91
3205.74	3.81	3.37	3.08	3.66	3.37
3211.8	4.05	3.91	3.56	3.91	3.42
3217.86	3.56	4	3.76	3.86	3.56
3223.92	3.91	3.56	3.76	3.32	3.91
3229.98	3.52	3.81	3.22	3.27	3.86
3236.04	3.61	3.52	3.52	3.66	3.42
3242.1	3.96	3.47	3.86	3.96	3.27
3248.16	3.52	3.96	4.25	3.52	3.56
3254.22	4.05	3.47	3.56	3.22	3.76
3260.28	3.52	3.47	3.17	3.47	3.91
3266.34	3.86	3.91	3.52	3.66	3.66
3272.4	3.91	3.08	3.96	3.96	3.27
3278.46	3.66	3.47	3.91	3.86	3.42
3284.52	4.1	4.25	2.93	3.22	3.71
3290.58	3.27	3.32	3.22	3.47	3.81
3296.64	3.81	3.42	3.81	3.37	3.71
3302.7	3.52	4.3	4.05	3.71	3.32
3308.76	3.66	3.27	3.42	3.81	3.42
3314.82	4.2	3.66	3.52	3.32	3.66
3320.88	3.17	4.1	3.96	3.32	3.91
3326.94	3.96	3.17	3.96	3.32	3.52
3333	4.1	3.66	3.22	3.61	3.27
3339.06	3.47	4	3.42	3.91	3.37
3345.12	4.2	3.32	3.86	3.61	3.56
3351.18	3.27	3.86	4.05	3.27	3.96
3357.24	3.61	3.91	3.27	3.47	3.91
3363.3	4.05	3.42	3.47	3.13	3.32
3369.36	3.37	3.91	3.81	3.81	3.27
3375.42	4.05	4.1	3.96	3.71	3.52
3381.48	3.42	3.52	3.42	3.13	3.81
3387.54	3.56	3.96	3.32	3.42	3.86
3393.6	4.2	3.91	3.91	3.81	3.22
3399.66	3.56	3.52	4.1	3.76	3.37
3405.72	3.86	3.96	2.98	3.91	3.47
3411.78	3.52	3.52	3.42	3.17	3.91
3417.84	3.56	3.56	3.96	3.52	4.05
3423.9	4	4.05	3.86	3.56	3.32
3429.96	3.42	3.66	3.47	3.71	3.32
3436.02	4.1	3.66	3.27	4.05	3.61
3442.08	3.42	3.91	3.66	3.66	3.86
3448.14	3.66	3.61	4.2	3.27	3.86
3454.2	4.05	3.47	3.52	3.56	3.37
3460.26	3.52	3.86	3.42	3.61	3.27
3466.32	4.15	3.08	3.71	3.76	3.71
3472.38	3.71	3.52	3.91	3.71	3.91
3478.44	3.71	4.05	3.96	3.32	3.86
3484.5	3.91	3.32	3.03	3.13	3.27
3490.56	3.03	3.52	3.42	3.56	3.17
3496.62	3.61	3.91	3.96	3.71	3.42
3502.68	3.86	3.52	3.81	3.91	3.86
3508.74	3.42	3.42	2.98	3.76	3.86
3514.8	3.91	3.91	3.66	3.08	3.37
3520.86	3.52	3.47	3.91	3.27	3.13
3526.92	3.47	3.32	3.66	3.66	3.27
3532.98	4.05	4.1	3.17	3.71	3.56
3539.04	3.27	3.17	3.37	3.91	3.86
3545.1	3.96	3.22	3.76	3.27	3.81
3551.16	3.52	4	3.96	3.27	3.61
3557.22	3.37	3.32	3.13	3.56	3.37
3563.28	3.76	3.27	3.47	3.52	3.47
3569.34	3.17	4	3.81	3.81	3.71
3575.4	3.56	3.13	4	3.47	3.81
3581.46	3.91	3.61	3.27	3.03	3.27
3587.52	3.42	4.05	3.56	3.42	3.42
3593.58	4.1	3.13	3.42	3.56	3.22
3599.64	3.27	3.66	3.96	3.61	3.61
3605.7	3.47	3.66	3.47	3.61	3.81
3611.76	4.15	3.17	3.27	3.03	3.61
3617.82	3.32	3.91	3.66	3.27	3.27
3623.88	3.91	3.27	3.76	3.66	3.27
3629.94	3.56	3.27	3.03	3.61	3.47
3636	3.42	4.1	3.32	3.47	3.71
3642.06	3.96	2.83	3.66	3.03	3.52
3648.12	3.42	3.47	4.1	3.17	3.13
3654.18	3.66	4.3	3.22	3.42	3.37
3660.24	3.71	3.22	3.37	3.56	3.56
3666.3	3.47	3.47	3.71	3.86	3.86
3672.36	4.05	3.91	3.91	3.42	3.56
3678.42	3.37	3.17	3.32	3.17	3.03
3684.48	3.71	3.81	3.27	3.42	3.37
3690.54	3.71	3.76	3.47	3.71	3.47
3696.6	3.37	3.27	4.1	3.66	3.66
3702.66	3.91	3.86	3.71	3.42	3.66
3708.72	3.27	3.61	3.17	2.93	2.93
3714.78	3.96	3.42	3.61	3.17	3.17
3720.84	3.66	4.05	4.05	3.47	3.52
3726.9	3.56	3.03	3.42	3.81	3.66
3732.96	4.05	3.47	3.32	3.52	3.86
3739.02	2.93	4.2	3.56	3.22	3.17
3745.08	3.81	3.17	3.96	3.42	3.17
3751.14	3.86	3.91	3.56	3.52	3.56
3757.2	3.37	3.91	3.17	3.81	3.76
3763.26	3.96	2.93	3.66	3.66	3.71
3769.32	3.08	3.66	4	3.27	3.66
3775.38	3.71	3.86	3.27	3.37	2.88
3781.44	4	3.13	3.42	3.27	3.17
3787.5	3.27	3.61	3.86	3.71	3.52
3793.56	4.3	3.96	4	3.86	3.66
3799.62	3.37	3.17	3.27	3.42	3.86
3805.68	3.32	3.52	3.47	3.17	3.22
3811.74	4.1	3.71	3.91	3.42	3.37
3817.8	3.17	3.17	4.05	3.71	3.27
3823.86	3.76	3.71	3.13	3.96	3.61
3829.92	3.52	3.52	3.27	3.42	3.71
3835.98	3.52	3.37	3.66	3.03	3.71
3842.04	3.96	3.81	3.96	3.22	2.98
3848.1	3.27	3.47	3.22	3.42	3.22
3854.16	3.52	3.52	3.32	3.76	3.71
3860.22	3.56	3.81	3.71	3.66	3.76
3866.28	3.47	3.27	3.96	2.93	3.61
3872.34	3.91	3.32	3.32	3.32	3.27
3878.4	3.42	3.76	3.17	3.47	3.37
3884.46	3.52	3.32	3.47	3.81	3.56
3890.52	3.81	3.47	3.81	3.86	3.76
3896.58	3.22	3.86	3.61	3.03	3.47
3902.64	3.66	2.93	3.27	3.17	3.08
3908.7	3.17	3.47	3.42	3.42	3.08
3914.76	3.37	3.86	3.96	3.56	3.56
3920.82	3.91	3.08	3.61	3.71	3.86
3926.88	3.13	3.66	2.93	3.32	3.27
3932.94	3.66	3.66	3.37	2.98	3.27
3939	3.66	3.47	3.61	3.42	3.42
3945.06	3.42	3.71	3.86	3.66	3.47
3951.12	3.71	3.42	3.03	3.81	3.86
3957.18	3.56	3.32	3.03	3.76	3.52
3963.24	3.27	3.81	3.66	2.93	2.98
3969.3	3.76	3.56	3.96	3.22	3.17
3975.36	3.08	3.27	3.27	3.52	3.42
3981.42	3.52	3.71	3.27	3.56	3.56
3987.48	3.91	3.03	3.71	3.66	3.66
3993.54	3.22	3.27	3.86	3.17	3.03
3999.6	3.56	3.86	3.27	3.22	3.32
4005.66	3.56	3.13	3.27	3.42	3.27
4011.72	3.42	3.37	3.52	3.47	3.56
4017.78	3.91	3.86	3.91	3.71	3.81
4023.84	3.22	3.08	3.13	3.27	3.03
4029.9	3.76	3.61	3.32	3.03	3.13
4035.96	3.52	3.96	3.71	3.22	3.22
4042.02	3.47	3.13	3.96	3.61	3.61
4048.08	3.96	3.61	3.47	3.56	3.66
4054.14	2.98	3.86	3.37	3.17	2.88
4060.2	3.66	3.13	3.32	3.13	3.08
4066.26	3.76	3.52	3.81	3.22	3.37
4072.32	3.22	3.66	3.56	3.66	3.47
4078.38	4.05	3.13	3.27	3.56	3.81
4084.44	3.22	3.86	3.52	3.13	3.76
4090.5	3.76	3.66	3.86	3.32	2.93
4096.56	3.56	3.27	3.71	3.13	3.17
4102.62	3.27	3.96	3.08	3.56	3.52
4108.68	3.96	2.93	3.42	3.91	3.61
4114.74	3.47	3.42	3.71	3.37	3.66
4120.8	3.86	3.91	3.91	3.13	3.08
4126.86	3.37	3.08	3.27	3.27	3.17
4132.92	3.47	3.52	3.42	3.37	3.56
4138.98	4.05	3.86	3.47	3.86	3.61
4145.04	3.52	2.88	3.96	3.91	3.71
4151.1	3.76	3.76	3.71	3.08	3.22
4157.16	3.17	3.81	2.98	3.42	3.17
4163.22	3.47	3.27	3.56	3.27	3.27
4169.28	3.86	3.91	3.81	3.66	3.81
4175.34	3.32	3.76	3.96	3.42	3.76
4181.4	3.81	3.22	2.93	3.52	3.22
4187.46	3.27	3.81	3.32	2.88	3.13
4193.52	3.66	3.56	3.52	3.37	3.32
4199.58	4.1	3.32	3.86	3.27	3.81
4205.64	3.27	3.81	3.13	3.76	3.42
4211.7	3.86	3.37	3.27	3.81	3.27
4217.76	3.47	3.27	3.76	3.42	3.37
4223.82	3.27	3.86	3.81	3.17	3.56
4229.88	3.91	3.17	3.56	3.22	3.81
4235.94	3.13	3.37	3.17	3.47	3.22
4242	3.66	3.81	3.32	3.96	3.22
4248.06	3.71	3.13	3.91	3.42	3.27
4254.12	3.22	3.47	3.71	2.93	3.47
4260.18	3.96	3.81	3.08	3.17	3.66
4266.24	3.13	2.78	3.27	3.37	3.71
4272.3	3.52	3.56	3.32	3.76	3.03
4278.36	4.1	3.66	3.71	3.56	3.17
4284.42	3.17	3.03	3.47	2.98	3.52
4290.48	3.81	3.61	2.88	3.52	3.81
4296.54	3.13	3.81	3.37	3.17	3.56
4302.6	3.32	3.47	3.66	3.56	3.13
4308.66	3.71	3.81	3.86	3.66	3.13
4314.72	3.37	3.32	3.47	3.56	3.32
4320.78	4.05	3.37	3.08	2.98	3.61
4326.84	3.37	3.66	3.42	3.22	3.56
4332.9	3.52	3.13	3.81	3.56	3.17
4338.96	3.91	3.37	3.66	3.86	3.13
4345.02	3.56	3.81	3.03	3.66	3.22
4351.08	3.81	3.47	3.37	3.13	3.76
4357.14	3.37	3.42	3.47	3.47	3.71
4363.2	3.42	3.91	3.96	3.27	3.08
4369.26	3.86	3.22	3.08	3.47	3.32
4375.32	3.27	3.47	3.22	3.71	3.42
4381.38	3.61	3.96	3.81	3.42	3.71
4387.44	3.66	3.17	3.86	3.08	3.52
4393.5	3.42	3.37	3.13	3.37	3.03
4399.56	3.86	4.05	3.27	3.32	3.08
4405.62	3.22	3.08	3.76	3.66	3.37
4411.68	3.61	3.52	3.71	3.76	3.66
4417.74	3.86	3.91	3.47	3.27	3.66
4423.8	3.27	3.17	3.27	3.42	3.03
4429.86	3.86	3.56	3.56	3.32	3.17
4435.92	3.42	3.86	3.91	3.42	3.66
4441.98	3.32	3.17	3.47	3.86	3.71
4448.04	3.86	3.47	3.17	3.52	3.66
4454.1	2.93	3.81	3.52	3.08	3.03
4460.16	3.56	3.32	4	3.42	3.17
4466.22	3.81	3.71	3.32	3.27	3.52
4472.28	3.37	3.66	3.27	3.76	3.66
4478.34	3.91	3.13	3.42	3.81	3.71
4484.4	3.03	3.71	3.81	3.17	3.27
4490.46	3.61	3.76	3.17	3.42	3.17
4496.52	3.81	3.37	3.32	3.37	3.32
4502.58	3.27	3.96	3.61	3.71	3.61
4508.64	3.96	3.47	3.86	3.71	3.66
4514.7	3.08	3.32	3.66	3.22	3.37
4520.76	3.47	3.96	3.27	3.13	3.32
4526.82	4	3.47	3.61	3.42	3.27
4532.88	3.22	3.22	3.81	3.52	3.42
4538.94	3.86	3.71	3.71	3.91	3.71
4545	3.17	3.32	3.13	3.52	3.71
4551.06	3.27	3.32	3.42	3.08	3.27
4557.12	3.86	3.86	3.76	3.42	3.17
4563.18	3.22	3.42	3.71	3.42	3.47
4569.24	3.61	3.32	2.93	3.76	3.56
4575.3	3.37	3.76	3.13	3.42	3.47
4581.36	3.37	3.32	3.66	2.73	3.17
4587.42	3.81	3.42	3.81	3.13	3.22
4593.48	3.37	3.81	3.47	3.56	3.13
4599.54	3.86	3.27	2.98	3.52	3.56
4605.6	3.42	3.37	3.27	3.86	3.86
4611.66	3.32	3.61	3.56	3.56	3.27
4617.72	3.96	3.27	3.86	2.88	3.08
4623.78	3.08	3.32	2.78	3.27	3.17
4629.84	3.61	3.76	3.17	3.32	3.37
4635.9	3.61	3.47	3.66	3.81	3.81
4641.96	3.27	3.32	3.86	3.47	3.17
4648.02	3.91	3.76	3.42	2.88	3.13
4654.08	3.03	2.88	3.08	3.13	3.27
4660.14	3.61	3.42	3.42	3.52	3.27
4666.2	3.71	3.76	3.71	3.52	3.66
4672.26	3.03	3.13	3.61	3.66	3.17
4678.32	3.61	3.56	2.98	3.13	2.93
4684.38	3.17	3.52	3.37	3.13	3.47
4690.44	3.32	3.27	3.27	3.42	3.66
4696.5	3.91	3.66	3.86	3.56	3.52
4702.56	2.98	3.27	3.56	3.71	3.17
4708.62	3.56	3.27	2.88	3.32	2.93
4714.68	3.56	3.81	3.32	2.83	3.32
4720.74	3.32	2.93	3.66	3.17	3.66
4726.8	3.91	3.37	3.76	3.52	3.37
4732.86	3.32	3.71	3.03	3.66	3.13
4738.92	3.66	3.13	3.37	3.52	3.17
4744.98	3.61	3.52	3.76	2.98	3.27
4751.04	3.13	3.47	3.76	3.13	3.76
4757.1	3.96	3.37	2.93	3.52	3.47
4763.16	3.27	3.86	3.32	3.66	3.03
4769.22	3.42	3.13	3.47	3.61	3.32
4775.28	3.27	3.13	3.81	3.13	3.32
4781.34	3.32	3.66	3.37	3.08	3.52
4787.4	3.81	2.93	3.03	3.27	3.66
4793.46	3.08	3.42	3.27	3.66	3.08
4799.52	3.71	3.66	3.61	3.61	3.17
4805.58	3.32	3.13	3.52	3.42	3.32
4811.64	3.27	3.47	2.93	3.13	3.47
4817.7	3.81	3.71	3.17	3.13	3.86
4823.76	3.13	3.08	3.52	3.66	3.47
4829.82	3.86	3.56	3.76	3.66	3.03
4835.88	3.27	3.13	3.13	3.32	3.27
4841.94	3.47	3.17	3.32	3.03	3.17
4848	3.76	3.81	3.52	2.93	3.56
4854.06	2.78	3.17	3.71	3.47	3.76
4860.12	3.52	3.22	3.42	3.86	3.08
4866.18	3.52	3.76	3.13	3.56	3.17
4872.24	3.03	2.73	3.08	3.17	3.22
4878.3	3.76	3.17	3.52	3.08	3.37
4884.36	2.64	3.76	3.52	3.32	3.86
4890.42	3.37	3.08	2.88	3.71	3.47
4896.48	3.71	3.47	3.37	3.56	2.98
4902.54	3.08	3.37	3.91	2.73	3.08
4908.6	3.71	3.13	3.42	3.17	3.17
4914.66	3.13	3.66	3.08	3.27	3.52
4920.72	3.27	3.47	3.32	3.66	3.52
4926.78	3.91	3.17	3.76	3.81	2.73
4932.84	2.93	3.71	3.42	2.93	3.17
4938.9	3.61	3.08	2.73	3.08	3.47
4944.96	3.66	3.17	3.17	3.13	3.47
4951.02	3.08	3.81	3.66	3.42	3.47
4957.08	3.81	3.03	3.56	3.66	2.83
4963.14	3.13	3.56	3.17	3.52	2.98
4969.2	3.47	3.66	3.17	2.73	3.32
4975.26	3.61	3.13	3.52	3.32	3.47
4981.32	3.27	3.71	3.71	3.27	3.52
4987.38	3.71	3.08	2.88	3.66	3.03
4993.44	3.03	3.22	3.13	3.56	3.03
4999.5	3.61	3.86	3.71	2.93	3.32
5005.56	3.66	2.93	3.76	3.13	3.61
5011.62	3.32	3.42	3.17	3.27	3.66
5017.68	3.86	3.86	3.08	3.52	3.27
5023.74	3.17	3.08	3.47	3.71	2.98
5029.8	3.52	3.56	3.91	3.27	3.13
5035.86	3.47	3.81	3.13	3.08	3.47
5041.92	3.42	3.08	3.13	3.27	3.42
5047.98	3.81	3.52	3.47	3.27	3.27
5054.04	3.08	3.61	3.71	3.61	3.08
5060.1	3.61	3.17	3.52	3.47	3.08
5066.16	3.47	3.76	3.03	2.98	3.47
5072.22	3.08	3.22	3.22	3.27	3.76
5078.28	3.86	3.27	3.61	3.66	3.22
5084.34	3.08	3.86	3.66	3.52	3.08
5090.4	3.27	3.03	2.88	3.17	3.17
5096.46	3.66	3.37	3.42	3.27	3.27
5102.52	3.08	3.81	3.76	3.17	3.81
5108.58	3.66	2.88	3.61	3.56	3.32
5114.64	3.17	3.27	3.03	3.56	2.93
5120.7	3.13	3.91	3.17	3.27	3.17
5126.76	3.91	2.93	3.52	3.27	3.17
5132.82	3.03	3.27	3.66	3.08	3.66
5138.88	3.61	3.71	2.98	3.56	3.71
5144.94	3.66	3.03	3.17	3.86	3.32
5151	3.13	3.61	3.47	3.37	3.08
5157.06	3.76	3.61	3.47	3.08	2.98
5163.12	2.98	3.17	3.08	3.03	3.32
5169.18	3.32	3.91	3.27	3.22	3.56
5175.24	3.66	3.03	3.37	3.66	3.42
5181.3	3.08	3.08	3.66	3.47	2.93
5187.36	3.61	3.71	2.88	3.08	2.98
5193.42	3.32	2.93	3.13	3.22	3.13
5199.48	3.27	3.32	3.52	3.22	3.47
5205.54	3.71	3.76	3.71	3.71	3.56
5211.6	3.13	2.69	3.03	3.52	2.93
5217.66	3.27	3.47	3.13	3.17	3.37
5223.72	3.56	3.91	3.37	3.08	3.13
5229.78	3.08	3.08	3.81	3.13	3.37
5235.84	3.47	3.52	3.61	3.32	3.56
5241.9	3.22	3.47	2.73	3.52	3.17
5247.96	3.13	3.13	3.13	3.27	2.98
5254.02	3.66	3.71	3.56	2.88	3.17
5260.08	3.27	2.83	3.56	3.08	3.27
5266.14	3.52	3.03	3.27	3.13	3.56
5272.2	3.56	3.61	2.98	3.56	3.66
5278.26	3.17	2.93	3.27	3.56	2.93
5284.32	3.71	3.27	3.66	3.42	3.13
5290.38	2.98	3.71	3.52	3.03	3.13
5296.44	3.47	2.88	2.93	3.08	3.52
5302.5	3.52	3.42	3.03	3.17	3.47
5308.56	3.13	3.66	3.61	3.47	2.73
5314.62	3.76	2.83	3.66	3.47	3.08
5320.68	2.98	3.47	2.78	3.27	3.27
5326.74	3.56	3.56	3.13	3.03	3.61
5332.8	3.52	2.93	3.32	3.03	3.37
5338.86	3.22	3.52	3.52	3.32	2.83
5344.92	3.81	3.52	2.93	3.66	3.13
5350.98	2.98	3.37	3.17	3.32	3.42
5357.04	3.27	3.61	3.42	3.08	3.52
5363.1	3.81	3.52	3.66	2.93	3.47
5369.16	3.03	3.13	3.27	3.27	2.93
5375.22	3.56	3.47	2.93	3.47	3.03
5381.28	3.52	3.27	3.42	3.32	3.08
5387.34	3.17	3.32	3.71	2.98	3.71
5393.4	3.76	3.42	3.37	3.13	3.32
5399.46	3.08	3.03	3.08	3.32	3.17
5405.52	3.32	3.22	3.17	3.81	3.22
5411.58	3.71	3.66	3.66	3.47	3.17
5417.64	2.93	2.93	3.56	3.08	3.66
5423.7	3.37	3.32	2.69	3.08	3.47
5429.76	3.37	3.56	3.37	3.22	3.08
5435.82	3.03	3.13	3.52	3.52	3.08
5441.88	3.76	3.42	3.66	3.61	3.22
5447.94	2.78	3.86	3.08	2.83	3.37
5454	3.37	3.08	3.13	3.27	3.56
5460.06	3.61	3.03	3.27	3.42	2.88
5466.12	3.08	3.71	3.76	3.37	3.17
5472.18	3.81	2.93	3.17	3.81	3.17
5478.24	2.88	2.98	3.03	3.22	3.47
5484.3	3.22	3.56	3.32	3.08	3.71
5490.36	3.81	2.88	3.61	3.32	3.17
5496.42	2.93	3.32	3.42	3.61	2.88
5502.48	3.52	3.86	2.93	3.47	3.03
5508.54	3.17	2.83	3.27	3.37	3.22
5514.6	3.08	3.32	3.56	2.78	3.42
5520.66	3.71	3.56	3.61	3.17	3.52
5526.72	-85.89	-85.55	-85.79	-85.4	-85.45
5532.78	-90.28	-90.14	-90.48	-90.04	-90.53
5538.84	-90.53	-90.58	-90.67	-90.33	-90.63
5544.9	-91.02	-91.02	-90.43	-90.77	-90.58
5550.96	-90.77	-90.63	-90.82	-91.26	-90.48
5557.02	-91.31	-90.53	-91.41	-90.92	-91.31
5563.08	-91.02	-91.36	-90.87	-91.02	-91.06
5569.14	-90.72	-90.67	-90.72	-90.67	-91.06
5575.2	-91.26	-90.87	-90.63	-90.72	-90.97
5581.26	-90.87	-91.41	-91.36	-91.16	-90.72
5587.32	-91.21	-91.02	-91.26	-91.5	-91.16
5593.38	-91.26	-90.77	-90.77	-91.16	-91.26
5599.44	-90.67	-91.41	-90.48	-90.97	-91.16
5605.5	-91.46	-90.97	-90.97	-90.77	-91.11
5611.56	-90.97	-90.82	-91.46	-90.72	-90.77
5617.62	-90.82	-91.46	-91.06	-91.11	-91.06
5623.68	-91.5	-90.82	-90.72	-91.36	-91.46
5629.74	-91.11	-90.92	-90.72	-91.26	-91.26
5635.8	-91.26	-91.31	-91.7	-90.92	-90.82
5641.86	-91.41	-91.11	-91.26	-90.72	-90.87
5647.92	-90.77	-90.77	-90.92	-91.06	-91.26
5653.98	-91.7	-91.36	-90.72	-91.36	-91.6
5660.04	-90.97	-91.06	-91.41	-91.41	-91.21
5666.1	-91.06	-90.87	-91.31	-91.16	-91.11
5672.16	-91.41	-91.5	-91.02	-90.87	-90.63
5678.22	-90.87	-91.06	-90.82	-90.67	-90.97
5684.28	-91.55	-90.87	-91.21	-91.06	-91.65
5690.34	-91.11	-91.65	-91.41	-91.36	-91.5
5696.4	-90.82	-90.97	-91.16	-91.31	-91.36
5702.46	-91.5	-90.87	-91.02	-90.82	-91.16
5708.52	-90.97	-91.41	-90.87	-90.82	-90.92
5714.58	-91.55	-91.06	-91.31	-91.16	-91.02
5720.64	-91.26	-91.06	-91.26	-91.55	-91.5
5726.7	-90.72	-91.6	-90.97	-91.31	-91.55
5732.76	-91.6	-90.97	-90.82	-91.41	-91.16
5738.82	-90.92	-91.16	-91.31	-90.82	-91.02
5744.88	-91.11	-91.41	-91.41	-90.82	-90.97
5750.94	-91.41	-90.82	-91.06	-91.36	-91.55
5757	-90.92	-91.41	-90.82	-91.26	-91.5
5763.06	-91.46	-91.41	-91.06	-91.21	-91.21
5769.12	-91.26	-90.72	-91.7	-90.92	-91.06
5775.18	-90.72	-91.75	-91.36	-90.92	-90.97
5781.24	-91.5	-91.36	-90.87	-91.5	-91.26
5787.3	-91.21	-90.67	-90.87	-91.41	-91.8
5793.36	-91.16	-91.75	-91.31	-91.46	-91.46
5799.42	-91.46	-91.36	-91.41	-91.02	-91.11
5805.48	-90.72	-90.82	-91.26	-90.87	-90.92
5811.54	-91.65	-91.55	-90.92	-91.06	-90.92
5817.6	-91.16	-91.26	-90.92	-91.55	-91.46
5823.66	-90.97	-90.87	-92.14	-91.26	-91.55
5829.72	-91.5	-91.85	-91.5	-91.06	-91.31
5835.78	-91.16	-91.26	-91.06	-90.92	-91.11
5841.84	-91.46	-90.97	-90.92	-91.06	-90.92
5847.9	-91.6	-91.6	-90.92	-91.7	-91.41
5853.96	-90.97	-91.21	-91.75	-91.46	-91.85
5860.02	-91.7	-90.82	-91.5	-91.31	-91.6
5866.08	-91.31	-91.75	-91.11	-91.02	-91.41
5872.14	-90.97	-91.16	-90.92	-90.97	-91.16
5878.2	-91.6	-91.02	-90.97	-91.26	-90.87
5884.26	-91.16	-91.65	-91.55	-91.5	-91.06
5890.32	-91.06	-91.26	-91.5	-91.21	-91.8
5896.38	-91.6	-90.97	-91.11	-91.21	-91.5
5902.44	-91.06	-91.36	-90.82	-90.92	-91.26
5908.5	-91.75	-91.26	-91.26	-90.82	-91.21
5914.56	-91.41	-91.06	-91.65	-91.6	-91.06
5920.62	-91.02	-91.8	-91.26	-91.46	-91.46
5926.68	-91.5	-91.55	-90.82	-91.41	-91.7
5932.74	-91.06	-91.11	-91.06	-91.11	-91.5
5938.8	-91.31	-91.8	-91.85	-91.02	-91.16
5944.86	-91.5	-91.26	-91.5	-90.77	-90.87
5950.92	-91.02	-90.97	-91.11	-91.36	-90.97
5956.98	-91.7	-91.7	-90.97	-91.65	-91.6
5963.04	-91.41	-91.36	-91.6	-91.46	-91.55
5969.1	-91.21	-90.92	-91.5	-91.11	-91.46
5975.16	-91.5	-91.94	-91.21	-90.97	-91.26
5981.22	-91.16	-91.26	-90.87	-91.26	-91.06
5987.28	-91.6	-91.02	-91.11	-91.75	-91.11
5993.34	-91.55	-92.09	-91.75	-91.46	-91.7
5999.4	-90.97	-91.31	-91.46	-91.36	-91.46
6005.46	-91.75	-90.92	-91.21	-91.16	-91.41
6011.52	-91.02	-91.85	-91.02	-91.11	-91.16
6017.58	-91.7	-91.31	-91.11	-90.92	-90.97
6023.64	-91.55	-91.02	-92.04	-91.26	-91.16
6029.7	-90.92	-91.65	-91.41	-91.46	-91.85
6035.76	-91.75	-91.16	-90.97	-91.41	-91.5
6041.82	-90.92	-91.06	-90.92	-91.02	-91.46
6047.88	-91.65	-91.7	-91.41	-91.06	-91.21
6053.94	-91.5	-91.46	-91.55	-91.46	-90.97
6060	-90.97	-91.11	-91.11	-91.6	-91.7
6066.06	-91.85	-91.65	-90.97	-91.5	-91.8
6072.12	-91.46	-91.41	-91.6	-91.16	-91.46
6078.18	-91.06	-91.11	-91.55	-90.92	-91.31
6084.24	-91.75	-91.46	-91.11	-91.26	-91.02
6090.3	-91.21	-91.55	-90.97	-91.6	-91.21
6096.36	-91.46	-91.06	-91.11	-91.55	-91.65
6102.42	-91.6	-91.41	-91.99	-91.36	-91.65
6108.48	-90.97	-91.41	-91.5	-91.26	-91.5
6114.54	-91.94	-91.11	-90.77	-91.11	-91.26
6120.6	-91.36	-91.7	-91.02	-91.8	-91.02
6126.66	-90.87	-91.65	-91.6	-91.46	-91.26
6132.72	-91.75	-90.97	-91.65	-91.26	-91.85
6138.78	-91.06	-91.89	-91.36	-90.87	-91.5
6144.84	-91.5	-91.31	-90.82	-90.92	-91.36
6150.9	-91.65	-90.92	-91.26	-91.7	-91.02
6156.96	-91.11	-92.04	-91.75	-91.26	-91.06
6163.02	-91.75	-91.7	-91.36	-91.36	-91.65
6169.08	-91.26	-90.92	-90.77	-91.11	-91.8
6175.14	-91.41	-91.99	-91.21	-91.02	-91.6
6181.2	-91.7	-91.46	-91.5	-91.36	-91.26
6187.26	-91.06	-91.02	-91.41	-91.6	-90.97
6193.32	-91.5	-91.89	-90.92	-91.55	-91.36
6199.38	-91.21	-91.46	-91.02	-91.31	-91.7
