# Supplementary material for: Elucidation of molecular kinetic schemes from macroscopic traces using system identification
Source: PLoS Comput Biol. 2017 Feb 13;13(2):e1005376. doi: 10.1371/journal.pcbi.1005376 (PMC5330533; doi:10.1371/journal.pcbi.1005376)
Supplement: S1 Data — (1) L-type calcium ion-channel current elicited by voltage steps from -90 to 0 mV, first in the absence of nifedipine, and after addition of nifedipine at 100 nM and 1 μM concentration. (2) G-protein sensitive ion-channel (GIRK4*) current traces elicited by a step in LY379268 concentration from 0 to 1 μM. (ZIP) [file pcbi.1005376.s004.zip › Data_Ion_Channels/ICU_91426.ods]

## Sheet: Sheet1
Time (ms)	u1	u2	u3	u4	u5
0	-92.53	-92.48	-92.77	-92.48	-92.87
6.06	-92.77	-92.58	-92.24	-92.38	-92.04
12.12	-92.53	-92.77	-92.82	-92.87	-92.38
18.18	-92.87	-92.43	-92.43	-92.14	-93.02
24.24	-92.09	-92.53	-92.48	-92.53	-91.94
30.3	-92.53	-92.63	-93.02	-92.38	-92.43
36.36	-92.58	-92.38	-92.29	-92.43	-92.82
42.42	-92.14	-92.29	-92.53	-92.68	-92.48
48.48	-92.72	-92.82	-92.68	-92.38	-93.02
54.54	-92.43	-92.77	-92.38	-92.63	-92.43
60.6	-92.43	-92.33	-92.63	-92.82	-92.58
66.66	-92.58	-92.43	-92.58	-92.43	-92.77
72.72	-92.04	-92.43	-92.33	-92.58	-92.19
78.78	-92.14	-92.53	-92.53	-92.24	-92.77
84.84	-92.53	-92.43	-92.48	-92.43	-92.53
90.9	-92.29	-93.16	-92.38	-92.63	-92.09
96.96	-92.38	-92.48	-92.77	-92.58	-92.63
103.02	-92.43	-92.48	-92.38	-92.38	-92.53
109.08	-92.48	-92.43	-92.38	-92.92	-92.29
115.14	-92.68	-92.68	-92.68	-92.14	-93.12
121.2	-92.53	-92.43	-92.53	-92.43	-92.14
127.26	-92.29	-92.48	-92.68	-92.77	-92.72
133.32	-92.43	-92.53	-92.19	-92.38	-92.58
139.38	-92.77	-92.77	-92.53	-92.38	-92.33
145.44	-92.38	-92.43	-92.72	-92.82	-92.92
151.5	-92.58	-92.29	-92.29	-92.33	-92.38
157.56	-93.12	-92.63	-92.72	-92.38	-92.48
163.62	-92.38	-92.82	-92.77	-92.48	-92.92
169.68	-92.53	-92.43	-92.24	-92.29	-91.99
175.74	-92.63	-92.33	-92.82	-92.92	-92.43
181.8	-92.48	-92.72	-92.58	-92.72	-92.82
187.86	-92.33	-92.68	-92.38	-92.43	-92.14
193.92	-92.68	-92.33	-92.63	-92.72	-92.58
199.98	-92.38	-92.38	-92.24	-92.48	-92.53
206.04	-92.38	-92.48	-92.29	-92.58	-92.24
212.1	-92.68	-92.68	-92.77	-92.82	-92.87
218.16	-92.19	-92.33	-92.38	-92.24	-92.33
224.22	-92.43	-92.68	-92.43	-92.63	-92.09
230.28	-92.48	-92.68	-92.82	-92.48	-92.77
236.34	-92.14	-92.58	-92.29	-92.33	-92.63
242.4	-92.38	-92.14	-92.43	-92.38	-92.33
248.46	-92.38	-92.48	-92.33	-92.77	-93.16
254.52	-92.29	-92.38	-92.29	-92.29	-92.14
260.58	-92.43	-92.19	-92.92	-92.72	-92.14
266.64	-92.48	-92.43	-92.58	-92.53	-93.16
272.7	-92.24	-92.82	-92.29	-92.33	-92.14
278.76	-92.33	-92.53	-92.63	-92.53	-92.38
284.82	-92.29	-92.53	-92.38	-92.38	-93.26
290.88	-92.33	-92.43	-92.77	-92.43	-92.19
296.94	-92.48	-92.43	-92.58	-92.77	-92.14
303	-92.33	-92.24	-92.38	-92.58	-92.77
309.06	-92.43	-92.38	-92.63	-92.77	-92.48
315.12	-92.48	-92.72	-92.68	-92.33	-92.29
321.18	-92.43	-92.58	-92.29	-92.29	-93.02
327.24	-92.53	-92.14	-92.77	-92.43	-92.09
333.3	-92.33	-92.58	-92.58	-92.87	-92.29
339.36	-92.09	-92.97	-92.48	-92.24	-93.02
345.42	-92.48	-92.48	-92.58	-92.63	-92.29
351.48	-92.33	-92.48	-92.58	-92.92	-92.77
357.54	-92.19	-92.63	-92.38	-92.09	-92.68
363.6	-92.48	-92.53	-92.77	-92.68	-92.43
369.66	-92.33	-92.63	-92.48	-92.58	-92.77
375.72	-92.38	-92.48	-92.48	-92.43	-92.38
381.78	-92.48	-92.38	-92.72	-92.82	-92.38
387.84	-92.33	-92.53	-92.53	-92.58	-93.16
393.9	-92.24	-92.63	-92.53	-92.09	-92.33
399.96	-92.38	-92.09	-92.92	-92.97	-92.48
406.02	-92.19	-92.53	-92.29	-92.24	-92.82
412.08	-92.29	-93.07	-92.63	-92.33	-92.09
418.14	-92.33	-92.53	-92.48	-92.82	-92.19
424.2	-92.33	-92.33	-92.38	-92.43	-92.68
430.26	-92.24	-92.24	-92.92	-92.43	-92.29
436.32	-92.43	-92.53	-92.33	-92.92	-92.33
442.38	-92.24	-92.38	-92.68	-92.14	-93.26
448.44	-92.53	-92.53	-92.77	-92.72	-92.24
454.5	-92.38	-92.38	-92.29	-92.33	-92.48
460.56	-92.38	-92.53	-92.58	-92.14	-92.97
466.62	-92.38	-92.48	-92.63	-92.72	-92.43
472.68	-92.09	-92.43	-92.33	-92.33	-92.43
478.74	-92.58	-92.82	-92.82	-92.48	-92.63
484.8	-92.33	-92.33	-92.58	-92.72	-92.33
490.86	-92.29	-92.63	-92.33	-91.89	-92.68
496.92	-92.58	-92.43	-92.77	-92.63	-92.58
502.98	-92.38	-92.63	-92.33	-92.92	-92.38
509.04	-91.99	-92.43	-92.29	-92.43	-92.68
515.1	-92.58	-92.14	-92.68	-92.82	-92.68
521.16	-92.48	-92.38	-92.33	-92.53	-92.38
527.22	-5.27	-5.71	-6.45	-5.03	-6.3
533.28	1.17	1.42	1.07	0.44	1.27
539.34	2.88	2.73	2.29	2.69	2.05
545.4	4.3	4.25	4.05	3.32	3.96
551.46	5.62	5.66	5.42	4.98	5.08
557.52	7.18	6.59	6.2	6.3	5.42
563.58	8.01	8.06	6.84	6.4	7.18
569.64	8.35	8.64	7.91	7.13	7.96
575.7	8.64	8.94	8.5	7.86	8.5
581.76	9.42	9.52	8.35	7.71	8.2
587.82	10.06	10.11	9.38	8.35	9.23
593.88	10.06	10.21	9.62	8.84	9.72
599.94	10.21	10.25	9.18	8.54	9.72
606	10.69	10.3	10.11	8.79	9.23
612.06	10.4	10.6	10.16	9.18	10.06
618.12	10.64	10.94	10.35	9.72	10.3
624.18	10.89	11.08	10.11	9.28	10.01
630.24	10.84	10.5	10.4	9.13	10.06
636.3	10.6	10.64	10.35	9.91	10.69
642.36	10.94	10.84	10.11	10.06	10.55
648.42	11.13	11.18	10.6	9.52	9.96
654.48	10.64	11.47	10.6	10.01	9.96
660.54	11.08	10.89	10.16	10.11	10.55
666.6	11.08	10.74	10.5	10.06	10.69
672.66	11.33	11.13	10.89	9.62	10.55
678.72	11.08	11.43	10.55	10.01	10.11
684.78	11.23	11.13	10.74	10.06	10.35
690.84	11.47	11.04	10.84	10.25	10.84
696.9	10.94	11.08	10.5	9.72	10.69
702.96	10.94	11.08	10.84	10.06	9.96
709.02	11.04	10.94	10.3	10.21	10.74
715.08	11.18	11.13	11.23	10.06	10.84
721.14	11.23	11.13	10.64	9.77	10.55
727.2	10.5	11.08	10.74	10.55	9.81
733.26	10.99	11.08	10.74	10.35	10.45
739.32	11.08	11.18	11.04	9.91	10.94
745.38	10.84	11.28	10.5	10.25	10.35
751.44	11.18	10.99	10.3	10.64	10.16
757.5	11.04	11.13	10.84	10.16	10.84
763.56	10.6	11.38	10.84	10.11	10.4
769.62	10.84	11.04	10.6	10.3	10.11
775.68	11.18	11.23	10.64	10.16	10.35
781.74	10.99	10.74	10.74	9.57	10.79
787.8	10.69	10.74	10.5	10.64	10.16
793.86	10.55	10.94	10.45	10.3	9.81
799.92	10.55	11.47	10.69	9.67	10.6
805.98	11.08	11.33	10.89	10.16	10.6
812.04	10.89	10.99	10.55	10.21	10.01
818.1	11.04	10.99	10.69	10.11	10.11
824.16	11.04	10.79	10.84	10.01	10.84
830.22	10.89	10.89	10.84	10.21	10.3
836.28	10.6	11.13	10.74	10.21	9.72
842.34	10.74	10.94	10.84	9.81	10.55
848.4	11.13	10.69	10.89	10.21	10.45
854.46	11.23	10.69	10.6	10.35	10.01
860.52	10.69	10.94	10.25	10.16	10.55
866.58	10.55	11.13	10.74	10.06	10.55
872.64	11.04	11.13	10.64	10.16	10.3
878.7	10.89	11.04	10.21	9.91	9.91
884.76	11.04	10.94	10.45	9.81	10.5
890.82	10.94	10.74	10.84	10.55	10.45
896.88	10.94	10.74	10.69	10.35	10.21
902.94	10.3	10.94	10.35	10.01	10.01
909	11.13	11.08	10.84	10.06	10.64
915.06	10.84	10.69	10.89	10.21	10.45
921.12	10.99	10.55	10.6	10.35	9.96
927.18	10.79	10.55	10.55	10.06	10.74
933.24	10.6	10.94	10.84	10.16	10.45
939.3	11.13	11.08	10.45	10.3	9.77
945.36	10.69	10.69	10.25	9.77	10.16
951.42	10.45	10.64	10.5	10.25	10.69
957.48	10.55	10.6	10.64	10.16	10.16
963.54	10.74	10.94	10.3	9.72	9.72
969.6	10.84	11.13	10.5	10.16	10.21
975.66	10.69	10.79	10.79	10.11	10.3
981.72	10.74	10.74	10.74	9.57	10.3
987.78	11.08	10.74	10.45	9.91	10.06
993.84	10.5	10.84	10.74	10.21	10.4
999.9	10.45	11.04	10.64	9.86	10.3
1005.96	10.99	11.08	10.5	9.91	9.28
1012.02	10.6	10.69	10.4	10.4	10.01
1018.08	10.64	10.55	10.74	10.35	10.4
1024.14	10.5	10.64	10.5	9.96	9.91
1030.2	10.4	10.64	9.77	10.21	10.11
1036.26	10.74	11.08	10.5	10.3	10.45
1042.32	10.69	10.55	10.5	10.01	9.96
1048.38	10.45	10.5	10.35	9.91	9.67
1054.44	10.94	10.6	10.55	10.01	10.45
1060.5	10.5	10.6	10.35	9.96	10.4
1066.56	10.25	10.5	10.11	10.01	9.86
1072.62	10.55	10.5	10.25	10.16	9.28
1078.68	10.45	10.5	10.4	9.72	10.16
1084.74	10.16	10.74	9.96	9.81	10.4
1090.8	10.5	10.69	10.45	10.35	10.16
1096.86	10.5	10.5	10.5	9.91	9.62
1102.92	10.4	10.16	10.5	9.33	10.21
1108.98	10.21	10.45	10.11	9.86	10.21
1115.04	10.5	10.6	10.4	10.01	9.91
1121.1	10.64	10.6	10.45	9.52	9.28
1127.16	10.6	10.25	9.81	9.72	10.3
1133.22	10.45	10.21	10.35	9.72	10.16
1139.28	10.74	10.64	10.3	9.91	9.67
1145.34	10.35	10.45	10.21	9.38	9.81
1151.4	10.55	10.5	9.77	10.06	10.06
1157.46	10.5	10.55	10.11	10.16	9.67
1163.52	10.21	10.74	10.45	9.62	9.57
1169.58	10.35	10.84	10.55	9.52	10.16
1175.64	10.45	10.5	10.3	10.16	10.16
1181.7	10.6	10.35	10.21	9.67	9.67
1187.76	10.4	10.55	10.6	9.67	9.72
1193.82	10.21	10.84	10.69	10.01	10.3
1199.88	10.3	10.64	9.96	9.91	9.81
1205.94	10.64	10.35	10.25	9.42	9.33
1212	10.11	10.25	10.35	9.57	10.01
1218.06	10.3	10.35	10.25	9.91	10.01
1224.12	10.55	10.5	9.77	9.72	10.16
1230.18	10.5	10.45	10.25	8.98	9.52
1236.24	10.6	10.45	10.21	9.77	9.52
1242.3	10.35	10.3	9.57	9.91	10.45
1248.36	10.74	10.55	10.01	9.33	10.06
1254.42	10.6	10.5	10.45	9.38	9.47
1260.48	10.4	10.21	10.21	9.72	9.57
1266.54	10.94	10.16	9.96	9.38	9.91
1272.6	10.84	10.6	10.16	9.28	10.11
1278.66	9.96	10.4	10.45	9.67	9.81
1284.72	9.72	10.35	10.01	9.72	9.72
1290.78	10.3	10.11	9.96	9.23	10.06
1296.84	10.4	10.16	10.35	9.47	9.91
1302.9	10.5	10.3	10.35	9.52	9.91
1308.96	10.35	10.21	10.16	9.18	9.47
1315.02	10.21	10.21	10.21	8.94	9.91
1321.08	10.35	9.91	10.16	9.57	9.96
1327.14	9.91	9.77	10.21	9.72	9.77
1333.2	10.21	10.5	9.86	9.28	9.42
1339.26	10.84	10.64	10.35	8.74	9.86
1345.32	10.3	10.3	10.16	9.52	9.72
1351.38	10.11	10.3	9.96	9.62	9.62
1357.44	9.91	10.3	9.57	9.42	9.47
1363.5	10.3	10.25	10.11	8.89	9.81
1369.56	10.35	10.35	10.5	9.62	9.77
1375.62	10.11	10.11	9.86	9.42	9.13
1381.68	10.3	10.16	10.06	9.18	10.06
1387.74	10.3	10.16	10.25	9.33	9.77
1393.8	9.91	9.67	9.96	9.52	9.52
1399.86	9.67	9.77	9.81	9.38	9.33
1405.92	10.06	10.16	10.11	9.03	9.96
1411.98	9.91	10.55	9.96	9.18	9.62
1418.04	9.91	10.21	9.72	9.67	9.38
1424.1	10.11	10.11	10.01	9.13	9.42
1430.16	10.06	9.91	10.3	8.98	9.91
1436.22	10.21	10.21	9.96	9.77	9.72
1442.28	9.81	10.5	9.52	9.38	9.52
1448.34	9.86	10.5	10.01	8.98	9.23
1454.4	9.96	10.06	10.35	9.52	9.57
1460.46	10.11	10.16	9.72	9.23	10.01
1466.52	9.91	10.21	9.77	9.13	9.62
1472.58	9.96	10.11	10.11	8.94	9.03
1478.64	10.01	10.25	9.91	9.57	9.81
1484.7	9.72	10.01	9.62	9.47	9.91
1490.76	9.86	9.91	9.77	9.23	9.67
1496.82	10.3	10.06	9.91	9.08	8.84
1502.88	9.96	10.3	9.86	9.67	9.57
1508.94	9.72	10.06	9.77	9.18	9.67
1515	9.67	10.16	10.11	8.98	9.38
1521.06	10.25	9.96	10.06	9.52	9.28
1527.12	9.91	9.91	9.86	9.42	9.77
1533.18	9.77	9.57	9.96	9.38	9.42
1539.24	9.81	10.21	9.91	8.98	9.42
1545.3	9.72	10.01	9.47	9.42	9.57
1551.36	10.11	9.81	9.72	9.38	9.72
1557.42	9.72	9.81	9.91	8.84	9.77
1563.48	9.81	9.67	9.81	9.08	9.28
1569.54	10.06	9.86	9.57	9.72	8.89
1575.6	10.06	10.3	10.06	9.52	9.77
1581.66	9.91	10.06	9.91	9.28	9.47
1587.72	9.81	10.21	9.67	8.89	9.38
1593.78	9.91	9.96	9.42	9.57	9.13
1599.84	9.96	9.91	10.06	9.18	9.52
1605.9	9.91	10.06	9.77	8.64	9.91
1611.96	9.91	10.06	9.28	9.33	9.23
1618.02	9.91	10.21	9.77	9.42	8.59
1624.08	9.57	9.86	9.77	9.42	9.28
1630.14	9.62	9.72	9.42	8.74	9.72
1636.2	9.77	9.81	9.38	9.13	9.38
1642.26	10.06	10.11	9.33	9.23	9.08
1648.32	9.52	9.91	9.86	8.98	9.28
1654.38	9.57	9.86	8.79	8.74	9.47
1660.44	9.77	9.96	9.52	9.38	9.67
1666.5	9.91	10.01	9.77	9.18	9.28
1672.56	9.72	9.72	9.28	8.98	9.08
1678.62	10.06	9.57	9.23	8.74	9.57
1684.68	10.06	9.96	9.62	9.52	9.57
1690.74	9.77	9.72	9.57	9.47	9.28
1696.8	9.13	9.81	9.38	8.98	8.94
1702.86	9.62	9.86	9.52	8.89	9.13
1708.92	9.72	9.77	9.62	9.23	9.57
1714.98	9.86	9.62	9.57	9.08	9.33
1721.04	9.72	9.96	9.18	8.4	9.03
1727.1	9.72	9.86	9.47	8.94	8.79
1733.16	9.77	10.06	9.57	9.33	9.42
1739.22	9.23	9.96	9.18	9.28	9.47
1745.28	9.81	9.91	9.33	9.08	9.13
1751.34	9.86	9.52	9.81	8.94	8.25
1757.4	9.62	9.67	9.57	9.42	9.33
1763.46	9.52	9.62	9.23	9.38	9.52
1769.52	9.72	9.86	9.38	8.74	9.23
1775.58	9.47	9.42	9.57	9.03	8.69
1781.64	9.72	9.57	9.91	9.08	8.94
1787.7	9.18	9.86	9.03	9.03	9.28
1793.76	9.42	9.77	9.33	8.74	9.28
1799.82	9.57	9.57	9.67	8.98	8.79
1805.88	9.62	9.52	9.86	9.38	9.38
1811.94	9.67	9.38	9.18	9.08	9.42
1818	9.47	9.52	9.28	8.59	9.13
1824.06	9.72	9.47	9.62	9.13	8.5
1830.12	9.81	9.86	9.38	8.98	9.03
1836.18	9.33	10.16	9.18	8.74	9.28
1842.24	9.57	9.57	9.13	8.35	9.18
1848.3	9.62	9.33	9.57	9.03	8.98
1854.36	9.62	9.38	9.33	9.03	8.69
1860.42	9.38	9.42	9.38	9.13	9.52
1866.48	9.03	9.52	9.08	8.74	9.18
1872.54	9.42	9.52	9.42	9.38	9.03
1878.6	9.52	9.28	9.52	9.38	8.59
1884.66	9.23	9.33	9.28	9.18	9.33
1890.72	9.52	9.62	9.23	8.89	9.23
1896.78	9.62	9.57	9.47	8.98	8.94
1902.84	9.77	9.67	9.38	9.38	8.5
1908.9	9.13	9.52	9.47	8.69	9.13
1914.96	9.23	9.13	8.94	8.89	9.18
1921.02	9.42	9.62	9.38	9.03	8.4
1927.08	9.23	9.38	9.38	9.18	8.64
1933.14	9.38	9.72	9.18	8.74	9.23
1939.2	9.38	9.52	9.13	8.89	9.28
1945.26	9.52	9.33	9.18	9.23	8.89
1951.32	9.38	9.18	9.57	8.74	8.4
1957.38	9.23	9.52	8.79	8.45	9.18
1963.44	9.13	9.42	8.94	8.89	8.94
1969.5	9.38	9.72	9.38	8.84	8.35
1975.56	9.57	9.52	9.33	9.38	9.08
1981.62	9.33	9.28	8.98	8.74	8.69
1987.68	9.77	8.74	8.94	8.5	8.35
1993.74	9.67	9.28	9.47	8.94	8.59
1999.8	9.13	9.52	9.23	8.94	9.08
2005.86	9.08	9.62	8.98	9.08	8.74
2011.92	9.81	9.38	9.42	8.59	8.59
2017.98	9.38	9.33	9.13	9.28	8.25
2024.04	9.28	9.03	9.13	9.28	8.98
2030.1	9.42	8.94	9.03	8.74	8.69
2036.16	9.42	9.33	9.18	8.54	8.5
2042.22	9.57	9.38	9.57	9.47	8.15
2048.28	9.33	9.52	9.13	8.84	8.79
2054.34	9.18	9.52	9.08	8.69	8.94
2060.4	9.42	9.28	9.13	8.79	8.64
2066.46	9.47	9.28	9.28	9.13	8.54
2072.52	9.08	9.13	8.94	8.84	8.4
2078.58	9.38	9.42	8.98	8.45	8.79
2084.64	9.38	9.52	9.03	8.98	9.08
2090.7	9.42	9.42	9.18	8.94	8.35
2096.76	9.18	9.38	9.38	8.59	8.25
2102.82	9.47	9.18	8.59	8.69	8.89
2108.88	9.52	9.13	8.89	8.74	8.64
2114.94	9.18	9.23	9.18	8.69	8.5
2121	9.23	9.33	9.08	8.64	7.91
2127.06	8.98	9.18	8.79	8.59	8.74
2133.12	9.38	8.98	8.89	8.94	8.84
2139.18	9.38	9.13	9.23	8.98	8.74
2145.24	9.13	8.94	9.13	8.4	7.91
2151.3	9.38	8.98	8.64	8.94	8.94
2157.36	9.18	9.18	8.64	9.18	8.89
2163.42	9.28	9.47	9.28	8.79	8.79
2169.48	8.74	9.08	9.18	8.25	8.01
2175.54	8.94	9.18	8.89	9.03	8.5
2181.6	9.28	9.08	8.98	8.74	8.89
2187.66	9.38	9.03	9.13	8.54	8.45
2193.72	9.18	9.33	9.03	8.74	7.91
2199.78	9.13	9.08	8.94	8.98	7.81
2205.84	9.33	8.94	8.98	8.59	8.59
2211.9	9.33	8.84	8.64	8.5	8.45
2217.96	8.98	9.08	8.79	8.94	8.45
2224.02	8.54	9.03	8.69	8.74	8.45
2230.08	9.18	9.18	9.23	8.11	8.89
2236.14	9.38	9.23	9.03	8.2	8.64
2242.2	9.28	9.08	9.13	9.03	8.4
2248.26	9.18	8.64	8.84	8.74	8.25
2254.32	9.33	9.13	9.08	8.59	8.89
2260.38	9.18	9.03	8.89	8.4	8.59
2266.44	8.84	9.03	8.64	8.89	8.11
2272.5	8.84	8.89	8.59	8.69	8.4
2278.56	8.84	8.94	8.74	8.59	8.69
2284.62	9.18	9.13	8.74	8.54	8.2
2290.68	9.13	9.08	8.79	8.89	7.96
2296.74	9.23	8.84	8.98	8.74	8.74
2302.8	9.28	8.94	8.79	8.5	8.5
2308.86	9.23	8.74	8.98	8.84	8.01
2314.92	9.13	9.28	8.74	8.84	8.35
2320.98	9.03	8.98	8.74	8.5	8.64
2327.04	9.18	8.84	8.54	8.5	8.25
2333.1	9.33	8.74	8.84	9.03	7.67
2339.16	8.98	8.98	8.79	8.89	8.5
2345.22	9.18	9.13	8.98	8.25	8.45
2351.28	9.23	9.33	8.94	8.94	8.15
2357.34	9.28	8.98	8.64	8.79	8.3
2363.4	9.13	9.08	8.64	8.5	8.59
2369.46	8.74	8.74	8.69	8.59	8.64
2375.52	8.94	9.03	8.54	9.13	8.4
2381.58	9.18	8.84	8.4	8.69	7.57
2387.64	9.13	8.98	8.4	8.35	8.25
2393.7	8.89	8.59	8.79	8.94	8.3
2399.76	8.98	8.54	9.18	8.79	8.2
2405.82	9.23	8.89	9.08	8.79	7.86
2411.88	8.98	9.33	8.74	8.5	8.3
2417.94	8.54	8.94	8.89	8.59	8.54
2424	8.84	8.94	8.4	8.69	8.45
2430.06	8.94	8.74	8.35	8.2	7.96
2436.12	8.84	8.84	8.74	8.25	8.15
2442.18	8.94	8.79	8.5	8.54	8.59
2448.24	9.08	8.89	8.89	8.59	8.11
2454.3	9.03	8.98	8.84	8.2	7.57
2460.36	8.94	8.94	8.74	8.2	8.15
2466.42	8.54	8.74	8.79	8.64	8.54
2472.48	8.64	8.79	8.59	8.5	8.35
2478.54	8.98	8.84	8.74	8.15	7.86
2484.6	9.13	8.98	8.3	8.45	8.4
2490.66	8.79	8.59	8.4	8.64	8.64
2496.72	8.79	8.4	8.84	8.5	8.01
2502.78	8.98	8.5	8.94	8.01	7.57
2508.84	9.03	8.98	8.74	8.64	8.25
2514.9	8.94	8.94	8.89	8.5	8.54
2520.96	8.89	8.94	8.84	8.25	8.25
2527.02	8.74	8.84	8.59	7.96	8.11
2533.08	9.03	8.5	8.59	8.45	7.62
2539.14	9.03	8.64	8.35	8.79	8.35
2545.2	8.5	8.59	8.54	8.89	8.5
2551.26	8.54	8.94	8.79	8.06	8.01
2557.32	8.79	8.5	8.64	8.74	7.62
2563.38	8.84	8.64	8.64	8.59	8.11
2569.44	9.13	8.69	8.54	8.4	8.2
2575.5	8.74	8.89	8.3	8.35	7.96
2581.56	8.74	8.84	8.59	8.59	8.11
2587.62	8.94	8.59	8.15	8.74	8.15
2593.68	8.94	8.35	8.01	8.5	8.11
2599.74	8.25	8.4	8.5	8.2	7.13
2605.8	8.84	9.28	8.4	8.59	8.25
2611.86	8.79	8.79	8.69	8.59	8.25
2617.92	8.74	8.59	8.84	8.25	8.15
2623.98	8.69	8.35	8.69	8.15	7.71
2630.04	8.79	8.59	8.45	8.64	8.4
2636.1	8.98	8.59	8.4	8.4	8.15
2642.16	8.79	8.5	8.3	8.25	8.2
2648.22	9.08	8.98	8.01	7.91	7.71
2654.28	8.84	9.13	7.96	8.4	8.15
2660.34	8.64	8.79	8.06	8.54	8.15
2666.4	9.18	8.59	8.2	7.96	7.62
2672.46	8.98	8.69	8.2	8.11	7.67
2678.52	8.54	8.3	8.3	8.45	8.06
2684.58	8.2	8.5	8.59	7.86	7.91
2690.64	8.59	8.89	8.4	7.91	8.15
2696.7	8.64	8.35	8.35	8.01	8.11
2702.76	8.59	8.4	8.25	8.2	8.15
2708.82	8.4	8.35	7.96	8.4	8.35
2714.88	8.4	8.64	8.11	8.15	7.91
2720.94	8.69	8.84	7.62	7.71	7.47
2727	8.54	8.54	7.81	8.15	8.01
2733.06	8.74	8.5	8.01	8.35	8.01
2739.12	8.45	8.5	7.96	8.11	7.81
2745.18	8.64	8.64	8.3	7.57	8.01
2751.24	8.84	8.64	8.25	8.35	8.25
2757.3	8.54	8.69	8.15	8.35	8.4
2763.36	8.35	8.54	8.3	8.15	7.76
2769.42	8.5	8.59	8.11	7.23	7.52
2775.48	8.45	8.64	8.01	8.15	8.5
2781.54	8.59	8.4	8.01	7.96	8.54
2787.6	8.59	8.54	7.86	8.06	8.15
2793.66	8.15	8.35	7.62	7.81	7.81
2799.72	8.25	8.64	7.76	8.11	8.3
2805.78	8.74	8.5	8.15	8.25	8.3
2811.84	8.74	8.59	8.11	7.81	8.15
2817.9	8.45	8.64	7.96	8.15	7.47
2823.96	8.74	8.74	8.2	7.86	8.5
2830.02	8.94	8.59	8.15	8.4	8.3
2836.08	8.79	8.35	8.2	8.4	8.2
2842.14	8.59	8.54	8.11	7.86	7.62
2848.2	7.96	8.59	7.86	7.96	8.4
2854.26	8.74	8.79	7.62	8.11	8.15
2860.32	8.79	8.84	8.06	8.4	7.96
2866.38	8.5	8.59	8.2	7.91	7.28
2872.44	8.64	8.59	8.45	7.86	7.96
2878.5	8.5	8.01	8.01	8.2	8.06
2884.56	8.69	8.59	7.96	8.15	7.86
2890.62	8.5	8.54	7.81	8.25	7.47
2896.68	7.81	8.89	8.06	7.76	7.52
2902.74	8.4	9.13	7.96	8.15	8.06
2908.8	8.69	8.74	7.52	8.35	7.96
2914.86	8.5	8.5	7.96	7.76	7.28
2920.92	8.64	8.4	8.15	7.86	7.81
2926.98	8.84	8.11	8.2	8.11	8.06
2933.04	8.54	8.45	7.96	8.25	8.2
2939.1	8.59	8.69	8.35	7.96	7.57
2945.16	7.62	8.64	8.15	7.81	7.52
2951.22	8.4	8.74	8.15	8.3	8.06
2957.28	8.69	8.25	8.3	8.3	8.25
2963.34	8.5	8.01	8.25	7.81	7.67
2969.4	8.59	8.3	7.91	7.71	7.47
2975.46	8.69	8.74	8.01	7.96	8.06
2981.52	8.94	8.64	7.96	7.96	8.15
2987.58	8.74	8.74	8.2	7.81	7.71
2993.64	8.4	8.25	8.01	7.67	7.47
2999.7	8.89	8.25	7.81	7.91	7.81
3005.76	8.69	8.15	8.15	8.35	8.11
3011.82	8.64	8.15	8.2	8.06	7.96
3017.88	8.64	8.35	7.96	7.71	7.62
3023.94	8.2	8.5	7.52	7.62	7.47
3030	8.11	8.3	7.52	8.06	7.96
3036.06	8.59	8.25	7.86	8.15	7.71
3042.12	8.69	8.2	8.4	8.2	8.01
3048.18	8.2	8.35	8.25	7.57	7.37
3054.24	8.74	8.5	8.4	7.37	7.91
3060.3	8.84	8.4	8.11	7.86	8.01
3066.36	8.5	8.35	8.01	7.37	7.76
3072.42	8.15	8.15	7.96	7.23	6.93
3078.48	7.76	8.2	7.81	7.03	7.76
3084.54	8.25	8.25	7.71	7.47	8.01
3090.6	8.35	8.15	7.47	7.71	7.62
3096.66	8.35	7.96	7.81	7.18	7.37
3102.72	8.59	8.35	7.37	6.98	7.96
3108.78	8.74	8.2	7.81	7.81	7.96
3114.84	8.35	8.06	8.11	7.52	7.71
3120.9	8.3	8.15	7.91	7.71	6.98
3126.96	7.62	8.15	7.47	7.13	7.71
3133.02	8.15	8.35	7.67	7.47	7.96
3139.08	8.59	8.35	7.71	7.81	7.76
3145.14	8.35	8.2	7.71	7.57	7.28
3151.2	8.01	7.96	7.62	7.18	7.71
3157.26	8.35	7.76	7.57	7.81	7.96
3163.32	8.25	7.91	7.86	7.91	7.71
3169.38	8.59	8.64	7.91	7.67	7.62
3175.44	8.15	8.35	7.86	7.37	7.52
3181.5	8.2	8.15	8.15	7.71	7.76
3187.56	8.2	8.06	7.96	7.86	7.71
3193.62	8.15	7.96	7.37	7.86	7.71
3199.68	7.91	7.91	7.76	7.37	7.32
3205.74	7.76	8.15	7.57	7.86	7.52
3211.8	8.15	8.2	7.62	7.76	8.06
3217.86	8.5	8.01	7.96	7.47	7.71
3223.92	8.35	8.01	7.91	7.37	7.23
3229.98	8.35	7.67	7.91	7.57	7.47
3236.04	8.4	8.2	8.11	7.71	7.76
3242.1	8.45	8.4	7.86	7.47	8.01
3248.16	8.35	8.2	7.96	7.28	7.52
3254.22	8.06	8.25	7.67	7.86	7.23
3260.28	7.81	7.96	7.32	7.86	7.71
3266.34	8.01	7.91	7.57	7.76	7.96
3272.4	8.5	8.35	7.52	7.23	7.96
3278.46	8.2	7.86	7.86	7.86	7.42
3284.52	8.35	8.25	8.01	7.81	6.98
3290.58	8.2	8.06	7.91	7.57	7.81
3296.64	8.3	7.67	8.11	7.18	7.81
3302.7	8.2	8.06	7.96	7.62	7.37
3308.76	8.25	8.2	7.62	7.86	7.13
3314.82	8.2	8.06	7.62	7.57	7.71
3320.88	8.2	8.54	7.57	7.23	7.76
3326.94	8.2	8.2	7.23	7.67	7.67
3333	8.01	7.81	7.81	7.86	6.93
3339.06	7.62	7.91	7.32	7.67	7.32
3345.12	7.96	8.25	7.52	7.03	7.76
3351.18	8.25	8.15	7.71	7.57	7.37
3357.24	8.15	8.15	7.86	7.81	7.13
3363.3	8.06	7.81	7.71	7.76	6.93
3369.36	7.81	8.15	7.96	7.23	7.71
3375.42	8.01	7.96	7.71	7.03	7.62
3381.48	7.96	8.01	7.57	7.42	7.32
3387.54	8.06	8.01	7.47	7.86	6.98
3393.6	8.35	8.5	7.42	7.52	7.81
3399.66	7.96	7.86	7.71	7.28	7.62
3405.72	8.2	7.91	7.47	7.13	7.37
3411.78	8.25	7.96	7.32	7.42	6.93
3417.84	8.15	7.52	7.86	7.57	7.71
3423.9	8.4	7.86	7.57	7.18	7.57
3429.96	8.15	7.76	7.86	7.23	7.37
3436.02	8.4	8.4	7.96	7.71	6.93
3442.08	7.96	7.86	7.71	7.62	7.71
3448.14	7.96	7.71	8.01	7.42	7.71
3454.2	8.25	7.76	7.81	7.32	7.08
3460.26	8.15	7.18	7.23	7.76	6.79
3466.32	8.06	7.71	7.42	7.76	7.47
3472.38	8.11	8.15	7.37	7.76	7.81
3478.44	8.01	8.15	7.67	7.47	7.18
3484.5	7.96	8.06	7.86	7.37	6.79
3490.56	8.3	7.81	7.47	7.67	7.57
3496.62	8.06	7.42	7.81	7.57	7.96
3502.68	8.11	7.81	7.86	7.57	7.47
3508.74	8.25	8.11	7.57	7.32	7.03
3514.8	8.2	7.81	7.71	7.96	7.03
3520.86	8.2	8.15	7.18	7.76	7.32
3526.92	8.15	8.15	7.28	7.37	7.32
3532.98	7.62	7.96	7.62	7.13	6.98
3539.04	7.81	7.91	7.62	7.47	6.79
3545.1	7.96	7.57	7.96	7.52	7.23
3551.16	8.01	7.91	7.96	7.28	7.52
3557.22	8.11	8.06	7.81	7.08	7.23
3563.28	7.81	7.86	7.76	7.42	6.93
3569.34	7.96	8.15	7.62	7.57	7.47
3575.4	7.81	7.71	7.47	7.08	7.52
3581.46	7.76	8.01	7.37	6.84	7.23
3587.52	7.81	8.01	6.98	7.47	6.84
3593.58	7.91	7.67	7.37	7.28	7.28
3599.64	7.91	7.81	7.96	7.18	7.42
3605.7	7.71	7.81	7.76	6.98	7.42
3611.76	7.71	7.81	8.06	7.71	7.32
3617.82	7.71	7.76	7.67	7.32	6.79
3623.88	8.11	7.52	7.47	7.08	7.37
3629.94	7.76	7.57	7.62	6.69	7.52
3636	7.96	7.81	7.81	7.18	7.37
3642.06	7.86	7.81	7.47	7.23	6.79
3648.12	7.91	7.62	7.28	7.13	7.47
3654.18	7.71	7.81	6.93	6.84	7.47
3660.24	7.62	7.86	6.84	7.37	7.23
3666.3	7.62	7.62	7.67	7.28	6.59
3672.36	8.01	7.76	7.52	7.47	6.93
3678.42	7.91	7.57	7.71	6.74	7.71
3684.48	7.86	7.62	7.52	7.18	7.23
3690.54	7.81	7.96	7.67	7.47	7.03
3696.6	7.81	7.81	7.81	7.18	6.54
3702.66	7.86	7.62	7.57	6.84	7.23
3708.72	7.42	7.76	7.57	7.08	7.47
3714.78	7.42	7.52	7.86	7.28	7.28
3720.84	7.67	7.71	7.32	7.08	6.59
3726.9	7.86	7.52	7.37	7.28	6.79
3732.96	7.81	7.28	7.52	6.69	7.32
3739.02	7.71	7.76	7.47	7.18	7.47
3745.08	7.62	7.76	7.23	7.23	7.47
3751.14	8.01	7.76	7.08	7.03	6.79
3757.2	8.01	7.76	6.98	6.84	7.28
3763.26	7.76	7.96	7.03	7.28	7.37
3769.32	7.37	7.71	7.18	7.28	6.93
3775.38	8.01	7.52	7.03	7.03	6.93
3781.44	7.57	7.67	7.42	6.69	7.18
3787.5	7.62	8.11	7.23	7.08	7.32
3793.56	8.15	7.71	7.42	7.18	7.23
3799.62	7.86	7.47	7.57	6.98	6.69
3805.68	8.01	7.76	7.62	6.79	7.18
3811.74	7.71	7.42	7.37	7.03	7.37
3817.8	7.76	7.81	7.03	7.37	7.18
3823.86	7.71	7.62	6.84	7.23	6.64
3829.92	7.62	7.71	7.18	6.88	7.23
3835.98	7.62	7.62	6.84	7.03	7.47
3842.04	7.62	7.76	7.08	7.47	7.37
3848.1	7.91	7.32	7.03	7.23	6.59
3854.16	8.06	7.71	7.13	6.79	7.03
3860.22	7.47	7.57	7.42	7.28	7.28
3866.28	7.62	7.62	7.37	7.37	7.18
3872.34	7.96	7.81	7.47	7.28	6.79
3878.4	7.76	7.57	7.28	6.98	6.79
3884.46	7.91	7.32	7.32	7.37	7.32
3890.52	7.32	7.37	7.71	7.23	7.42
3896.58	6.98	7.37	7.42	7.18	7.28
3902.64	7.42	7.57	7.37	6.79	6.59
3908.7	7.76	7.67	7.18	7.23	6.79
3914.76	7.81	7.76	7.03	7.47	7.18
3920.82	7.62	7.37	7.18	6.84	6.98
3926.88	7.23	7.62	6.98	6.59	6.69
3932.94	7.52	7.23	7.08	7.18	6.45
3939	7.62	7.67	7.28	7.03	7.37
3945.06	7.52	8.01	7.57	7.23	7.18
3951.12	7.67	7.76	7.67	6.64	6.84
3957.18	7.62	7.57	7.52	7.18	6.35
3963.24	7.47	7.47	7.62	7.57	6.88
3969.3	7.86	7.18	7.57	7.13	7.32
3975.36	7.96	7.42	7.18	6.69	6.93
3981.42	7.57	7.76	7.42	6.79	6.25
3987.48	7.96	7.76	7.03	7.23	7.37
3993.54	7.71	7.81	7.08	7.13	7.52
3999.6	7.81	7.42	7.52	6.79	6.93
4005.66	7.62	7.42	7.18	6.54	6.79
4011.72	6.98	7.18	7.32	6.88	7.08
4017.78	7.62	7.28	7.76	7.03	7.18
4023.84	7.81	7.37	7.52	7.03	6.98
4029.9	7.81	7.47	7.37	6.64	6.84
4035.96	7.32	7.71	7.47	6.74	6.49
4042.02	7.37	7.42	7.37	7.08	7.03
4048.08	7.67	7.23	7.23	7.28	7.08
4054.14	7.52	7.32	7.23	6.98	6.98
4060.2	7.42	7.03	6.98	6.84	6.84
4066.26	7.32	7.42	7.08	6.59	6.45
4072.32	7.47	7.62	6.88	7.03	7.03
4078.38	7.57	7.42	7.03	7.03	7.18
4084.44	7.57	7.23	6.69	6.93	7.03
4090.5	7.57	7.52	6.98	7.03	6.84
4096.56	7.18	7.42	7.08	6.64	6.54
4102.62	7.32	7.03	7.08	7.03	7.28
4108.68	7.42	7.62	7.42	7.08	7.28
4114.74	7.47	7.32	7.42	6.84	6.93
4120.8	7.67	7.67	7.42	6.35	6.59
4126.86	7.57	7.32	7.03	7.03	7.32
4132.92	7.52	7.42	7.42	6.93	7.03
4138.98	7.76	7.18	7.08	6.93	7.08
4145.04	7.71	7.32	7.23	6.59	6.64
4151.1	7.62	7.52	7.18	6.4	6.3
4157.16	6.98	7.52	6.88	6.98	7.47
4163.22	7.23	7.32	6.84	7.32	7.37
4169.28	7.23	7.28	7.13	6.93	6.93
4175.34	7.52	7.37	6.74	6.79	6.93
4181.4	7.13	7.23	6.98	6.84	7.28
4187.46	7.08	7.62	6.74	6.98	7.23
4193.52	7.32	7.71	6.69	7.18	6.88
4199.58	7.42	7.32	7.18	6.54	6.54
4205.64	7.57	7.42	7.03	6.45	6.93
4211.7	7.47	6.98	7.08	6.93	7.42
4217.76	7.37	7.37	7.18	6.88	7.13
4223.82	7.32	7.37	7.18	6.79	6.84
4229.88	7.42	7.67	7.28	6.69	6.93
4235.94	7.32	7.37	7.62	6.59	7.08
4242	7.57	7.18	6.88	6.88	6.84
4248.06	7.13	7.08	7.03	6.74	6.59
4254.12	7.57	7.18	7.13	6.35	6.59
4260.18	7.13	7.18	7.03	6.25	7.32
4266.24	7.23	7.42	6.93	6.64	7.23
4272.3	7.28	7.42	6.88	7.08	6.69
4278.36	7.42	7.13	6.93	6.49	6.25
4284.42	7.37	7.03	7.13	6.49	7.08
4290.48	7.47	7.08	7.13	6.45	7.23
4296.54	7.28	6.88	6.98	6.74	6.79
4302.6	7.52	7.08	7.37	6.93	6.35
4308.66	7.62	7.28	6.98	6.84	7.08
4314.72	7.42	7.28	6.98	6.45	7.42
4320.78	7.57	7.08	7.13	6.35	7.13
4326.84	7.47	7.18	6.93	6.98	6.69
4332.9	7.32	7.13	7.08	6.64	6.84
4338.96	7.62	6.69	6.79	6.25	7.08
4345.02	7.18	7.23	6.79	6.25	7.37
4351.08	7.03	7.18	6.79	6.59	7.03
4357.14	7.32	7.18	6.64	6.74	6.54
4363.2	7.47	6.93	6.84	6.74	7.47
4369.26	7.42	7.03	7.03	6.45	7.18
4375.32	7.42	6.74	6.98	6.49	6.98
4381.38	7.03	6.84	7.18	6.84	6.2
4387.44	7.57	7.32	7.08	7.28	6.93
4393.5	7.32	7.42	7.47	6.69	7.28
4399.56	6.98	7.32	6.88	6.45	6.79
4405.62	6.88	7.57	7.03	6.59	6.54
4411.68	7.18	7.03	6.69	7.03	6.45
4417.74	7.18	6.69	6.88	6.74	7.23
4423.8	7.23	6.84	6.64	6.59	6.84
4429.86	7.08	7.28	6.54	6.49	6.79
4435.92	7.03	7.18	6.98	7.03	6.1
4441.98	7.32	7.23	7.13	7.03	6.59
4448.04	7.32	7.18	7.28	6.69	6.98
4454.1	7.13	7.32	7.03	6.15	6.93
4460.16	7.13	6.88	6.84	6.79	6.69
4466.22	7.23	6.93	7.18	6.79	6.25
4472.28	7.76	7.18	6.98	6.64	6.69
4478.34	7.08	7.23	6.69	6.54	7.23
4484.4	7.13	7.08	6.79	5.91	6.93
4490.46	7.13	7.18	6.64	6.64	6.4
4496.52	7.23	6.93	6.4	6.84	6.69
4502.58	7.62	6.88	6.64	6.2	7.03
4508.64	7.03	6.98	6.59	6.49	7.13
4514.7	7.23	6.88	6.4	6.84	6.74
4520.76	7.57	6.93	6.93	6.64	6.49
4526.82	7.37	6.98	6.69	6.59	6.59
4532.88	7.23	7.18	7.03	6.25	6.88
4538.94	7.18	6.88	6.93	6.64	6.93
4545	7.18	6.93	6.25	6.64	6.49
4551.06	7.18	6.84	6.54	6.84	6.15
4557.12	7.23	6.88	6.64	6.3	6.88
4563.18	7.18	6.88	6.35	6.35	7.18
4569.24	6.98	6.84	6.4	6.74	6.84
4575.3	7.03	7.23	6.3	6.59	6.49
4581.36	7.32	6.93	6.4	6.4	6.59
4587.42	7.23	6.69	6.49	6.15	7.08
4593.48	6.93	6.84	6.3	6.45	6.84
4599.54	6.64	6.79	6.45	6.98	6.25
4605.6	7.32	6.74	6.59	6.64	6.79
4611.66	7.08	7.18	6.59	6.69	7.13
4617.72	7.42	7.03	6.79	6.05	6.69
4623.78	7.13	6.79	6.74	6.84	6.49
4629.84	6.98	6.74	6.64	6.59	6.74
4635.9	7.08	6.54	7.08	6.3	7.03
4641.96	7.28	6.93	6.84	6.25	6.84
4648.02	7.42	7.13	6.93	6.59	6.05
4654.08	7.32	7.18	6.93	6.84	6.3
4660.14	7.37	6.88	6.69	6.35	6.88
4666.2	7.28	6.64	6.69	5.91	6.54
4672.26	7.23	6.74	6.74	6.59	6.3
4678.32	7.03	6.98	6.59	6.45	6.15
4684.38	6.88	6.69	6.49	6.45	6.98
4690.44	7.13	7.23	6.54	6.3	6.84
4696.5	7.28	7.18	6.1	6.49	6.45
4702.56	7.03	6.79	6.45	6.84	6.05
4708.62	6.98	6.74	6.25	6.54	6.98
4714.68	7.03	6.79	6.79	6.15	6.84
4720.74	7.23	6.88	6.25	6.01	6.45
4726.8	7.13	6.93	6.4	6.69	5.96
4732.86	7.13	7.18	6.2	6.79	6.98
4738.92	7.08	7.23	6.59	6.69	7.08
4744.98	7.37	6.88	6.3	6.2	6.45
4751.04	7.28	6.79	6.4	6.15	6.15
4757.1	6.88	6.74	6.59	6.79	6.79
4763.16	6.88	6.59	6.59	6.74	6.84
4769.22	7.32	6.98	6.74	6.3	6.93
4775.28	6.98	6.79	6.59	6.45	6.49
4781.34	7.23	7.23	6.84	6.4	6.54
4787.4	7.03	7.42	6.79	6.69	6.59
4793.46	7.18	6.93	6.84	6.69	6.93
4799.52	6.79	6.45	6.69	5.86	6.54
4805.58	7.18	6.84	6.69	6.3	6.4
4811.64	7.08	6.98	6.4	6.69	6.2
4817.7	7.13	7.42	6.69	6.4	6.4
4823.76	7.08	7.08	6.54	6.45	6.79
4829.82	6.69	7.52	6.15	6.3	6.84
4835.88	6.64	7.03	6.25	6.54	6.01
4841.94	7.18	6.79	6.54	6.64	6.15
4848	7.08	6.45	6.35	6.25	6.69
4854.06	7.18	7.03	6.3	5.96	6.79
4860.12	6.74	6.74	6.3	6.54	6.59
4866.18	6.84	6.74	6.4	6.45	5.86
4872.24	7.13	6.64	6.49	6.59	6.59
4878.3	7.08	6.69	6.59	6.15	6.69
4884.36	6.74	6.74	6.69	6.3	6.49
4890.42	7.18	6.84	6.59	6.64	5.86
4896.48	6.88	6.59	6.49	6.4	6.4
4902.54	7.03	6.69	6.49	6.25	6.59
4908.6	7.28	6.93	6.49	6.35	6.64
4914.66	7.08	6.49	6.45	6.45	6.2
4920.72	6.93	7.08	6.4	6.45	6.35
4926.78	6.79	6.93	6.01	6.05	6.64
4932.84	6.64	6.84	6.35	6.45	6.45
4938.9	6.98	6.98	6.45	6.93	6.49
4944.96	6.84	6.84	6.1	6.69	5.76
4951.02	6.64	6.79	6.4	5.86	6.45
4957.08	6.98	6.54	6.45	6.3	6.54
4963.14	7.32	6.54	6.59	6.45	6.49
4969.2	6.79	6.88	6.64	6.45	6.2
4975.26	6.59	6.69	6.79	5.91	6.15
4981.32	6.79	6.64	6.4	6.4	6.45
4987.38	7.08	6.84	6.59	6.64	6.59
4993.44	7.18	6.79	6.45	6.54	6.74
4999.5	6.93	6.69	6.35	6.05	6.01
5005.56	6.3	6.64	6.54	6.2	6.2
5011.62	6.45	6.54	6.15	6.49	6.93
5017.68	6.98	6.93	6.4	6.49	6.35
5023.74	6.93	6.98	6.3	6.4	6.45
5029.8	6.64	7.08	6.4	6.01	6.01
5035.86	6.4	7.03	5.96	6.54	6.4
5041.92	6.84	6.64	6.01	6.84	6.64
5047.98	6.84	6.54	6.3	6.79	6.35
5054.04	6.79	6.64	6.45	6.05	5.81
5060.1	6.74	6.93	6.54	6.2	6.49
5066.16	6.64	7.03	6.54	6.4	6.74
5072.22	6.98	7.03	6.59	6.54	6.49
5078.28	6.98	7.08	6.54	6.64	6.25
5084.34	6.74	6.74	6.64	6.1	5.96
5090.4	6.64	6.49	6.49	6.1	6.59
5096.46	6.59	6.54	6.45	6.4	6.59
5102.52	6.88	6.69	6.2	6.45	6.25
5108.58	6.84	6.45	6.05	6.59	6.1
5114.64	6.49	6.79	6.01	6.01	6.15
5120.7	6.59	7.13	5.81	6.3	6.54
5126.76	6.88	6.79	5.81	6.4	6.88
5132.82	6.69	6.79	6.25	6.15	6.64
5138.88	6.93	6.74	5.96	5.86	5.66
5144.94	6.79	6.45	6.3	6.3	6.35
5151	6.79	6.59	6.15	6.3	6.84
5157.06	6.79	6.59	6.45	6.4	6.4
5163.12	6.98	6.64	6.54	6.1	6.05
5169.18	6.93	6.64	6.69	5.91	6.25
5175.24	6.88	6.64	6.35	6.2	6.69
5181.3	6.79	6.4	6.15	6.2	6.64
5187.36	7.03	6.45	6.45	6.59	6.05
5193.42	6.88	6.45	6.59	5.86	5.91
5199.48	6.69	6.25	6.35	6.05	6.25
5205.54	6.69	6.4	6.59	6.35	6.64
5211.6	6.79	6.59	6.25	6.45	6.45
5217.66	6.88	6.84	6.3	5.71	5.76
5223.72	6.88	7.03	6.4	6.49	6.25
5229.78	6.79	6.79	6.15	6.3	6.54
5235.84	6.54	6.64	6.2	6.4	6.54
5241.9	6.69	6.59	6.3	5.91	6.79
5247.96	6.93	6.79	6.15	6.4	5.62
5254.02	7.18	6.59	6.1	6.4	6.59
5260.08	6.79	6.69	6.01	6.1	6.84
5266.14	6.69	6.84	6.2	5.91	6.2
5272.2	6.79	6.59	6.05	6.3	5.86
5278.26	6.79	6.64	6.4	6.59	6.05
5284.32	6.79	6.64	6.3	6.2	6.84
5290.38	6.98	6.59	6.45	6.01	6.35
5296.44	6.59	6.64	6.59	6.3	6.01
5302.5	6.54	6.64	6.49	6.3	6.4
5308.56	6.69	6.64	6.2	6.3	6.74
5314.62	6.79	6.64	6.4	6.2	6.2
5320.68	7.23	6.84	6.35	6.01	6.1
5326.74	6.59	6.79	6.01	6.4	6.1
5332.8	6.64	6.59	6.25	6.45	6.3
5338.86	6.84	7.23	6.25	6.45	6.35
5344.92	6.59	6.45	6.15	5.66	5.86
5350.98	6.64	6.4	5.91	6.54	6.35
5357.04	6.84	6.64	5.81	6.4	6.59
5363.1	6.84	7.28	5.91	6.25	6.54
5369.16	6.59	6.98	5.96	6.05	5.81
5375.22	6.59	7.03	6.05	6.15	6.25
5381.28	6.88	6.88	5.66	6.35	6.45
5387.34	6.93	6.45	6.15	6.25	6.3
5393.4	6.64	6.45	5.86	6.2	6.3
5399.46	6.69	6.69	6.01	5.96	5.96
5405.52	6.93	7.18	6.05	6.54	6.64
5411.58	6.98	6.79	6.01	6.64	6.4
5417.64	6.74	6.54	6.49	6.3	6.2
5423.7	6.84	6.49	6.3	6.05	5.71
5429.76	6.69	6.3	6.25	6.05	6.2
5435.82	6.84	6.25	6.25	6.4	6.59
5441.88	6.64	6.49	6.3	6.74	6.45
5447.94	6.79	6.25	6.35	5.91	6.01
5454	7.18	6.54	6.25	6.2	6.05
5460.06	6.79	6.79	6.3	6.3	6.49
5466.12	6.93	6.69	6.1	6.45	6.3
5472.18	6.84	6.88	6.15	5.86	6.2
5478.24	6.69	6.54	6.2	5.86	5.81
5484.3	6.64	6.35	6.25	6.1	6.45
5490.36	6.74	6.2	6.01	6.45	6.59
5496.42	6.74	5.96	6.01	6.25	6.59
5502.48	6.84	6.15	6.3	5.62	6.01
5508.54	6.84	6.93	6.25	6.15	5.66
5514.6	6.69	6.93	6.2	6.3	6.49
5520.66	6.88	6.84	6.01	6.1	6.59
5526.72	-84.03	-84.08	-85.21	-84.91	-84.38
5532.78	-90.77	-90.92	-91.02	-91.21	-91.21
5538.84	-91.36	-91.41	-91.41	-91.06	-91.6
5544.9	-91.55	-91.65	-91.75	-91.16	-91.5
5550.96	-91.46	-91.26	-91.5	-91.5	-91.11
5557.02	-91.21	-91.46	-92.04	-91.8	-91.21
5563.08	-91.36	-91.41	-91.5	-91.31	-91.36
5569.14	-91.26	-91.26	-91.65	-91.31	-91.75
5575.2	-91.26	-91.7	-91.6	-91.5	-91.02
5581.26	-91.7	-92.09	-91.26	-91.94	-91.31
5587.32	-91.31	-91.85	-91.16	-91.65	-91.75
5593.38	-91.02	-91.41	-91.11	-91.36	-91.99
5599.44	-91.55	-91.46	-91.31	-92.09	-91.06
5605.5	-91.6	-91.8	-91.31	-91.65	-91.55
5611.56	-91.7	-91.7	-91.85	-91.41	-91.6
5617.62	-91.36	-91.6	-91.75	-91.85	-91.8
5623.68	-91.36	-91.6	-91.89	-91.89	-91.31
5629.74	-91.41	-91.55	-92.19	-91.5	-91.36
5635.8	-91.41	-91.36	-91.55	-91.85	-92.14
5641.86	-91.11	-91.6	-91.75	-91.89	-91.55
5647.92	-91.46	-91.75	-91.6	-91.55	-91.41
5653.98	-91.65	-91.75	-91.5	-91.75	-91.7
5660.04	-92.09	-91.65	-91.6	-91.85	-91.94
5666.1	-91.55	-91.75	-91.6	-91.65	-91.7
5672.16	-91.16	-91.55	-91.31	-91.46	-91.36
5678.22	-91.7	-91.85	-91.75	-91.89	-91.7
5684.28	-91.46	-91.55	-92.09	-91.99	-92.38
5690.34	-91.6	-91.89	-91.85	-91.55	-91.46
5696.4	-91.46	-91.85	-91.94	-91.6	-91.46
5702.46	-91.65	-91.7	-91.7	-92.19	-91.65
5708.52	-91.99	-91.36	-91.7	-91.5	-92.09
5714.58	-91.7	-91.65	-91.55	-91.6	-91.6
5720.64	-91.21	-91.6	-91.8	-91.65	-91.55
5726.7	-91.46	-91.8	-91.75	-91.99	-91.7
5732.76	-91.6	-92.09	-91.7	-91.75	-91.89
5738.82	-91.31	-91.75	-91.75	-91.65	-91.41
5744.88	-91.36	-91.75	-92.29	-92.04	-91.94
5750.94	-91.55	-91.65	-91.8	-91.89	-92.24
5757	-92.24	-91.85	-92.09	-91.65	-91.46
5763.06	-91.5	-92.14	-91.99	-91.65	-91.46
5769.12	-91.55	-91.65	-91.46	-92.09	-91.99
5775.18	-91.6	-91.46	-91.65	-91.89	-91.85
5781.24	-91.85	-91.7	-91.46	-91.8	-91.46
5787.3	-91.6	-91.41	-91.6	-91.94	-91.65
5793.36	-91.5	-91.75	-91.6	-91.94	-91.94
5799.42	-91.5	-92.14	-91.75	-91.65	-91.6
5805.48	-91.85	-91.89	-91.65	-91.94	-91.55
5811.54	-92.04	-91.94	-92.14	-92.19	-91.94
5817.6	-91.75	-91.7	-92.14	-91.75	-92.24
5823.66	-91.36	-91.55	-92.04	-91.75	-91.75
5829.72	-91.8	-91.8	-91.85	-92.14	-91.26
5835.78	-91.55	-91.65	-91.6	-91.8	-91.75
5841.84	-91.31	-91.99	-91.55	-91.6	-92.24
5847.9	-91.75	-91.99	-91.55	-91.85	-91.7
5853.96	-92.24	-91.75	-91.41	-92.09	-91.41
5860.02	-91.75	-91.5	-91.75	-91.55	-91.46
5866.08	-91.7	-91.94	-91.6	-92.09	-92.33
5872.14	-91.75	-91.99	-91.85	-91.99	-91.5
5878.2	-91.7	-91.7	-91.94	-91.89	-91.55
5884.26	-91.65	-92.09	-92.19	-91.65	-92.29
5890.32	-91.5	-91.8	-92.33	-91.8	-91.94
5896.38	-91.8	-91.8	-91.85	-92.24	-91.41
5902.44	-92.09	-91.75	-91.7	-91.75	-91.75
5908.5	-91.8	-92.33	-91.75	-91.41	-92.29
5914.56	-91.65	-92.24	-91.65	-91.85	-91.7
5920.62	-91.7	-91.85	-91.75	-92.58	-91.55
5926.68	-91.8	-91.6	-91.55	-91.85	-91.65
5932.74	-91.6	-91.7	-91.85	-91.5	-92.24
5938.8	-91.41	-91.6	-91.7	-91.75	-91.7
5944.86	-91.94	-91.89	-91.89	-92.33	-91.7
5950.92	-92.14	-92.33	-91.99	-91.94	-92.19
5956.98	-91.6	-91.85	-92.33	-91.75	-91.94
5963.04	-91.6	-91.85	-91.99	-92.19	-91.55
5969.1	-91.75	-91.65	-91.6	-91.89	-91.7
5975.16	-91.94	-91.75	-91.65	-91.7	-92.19
5981.22	-91.75	-91.99	-91.65	-91.89	-91.75
5987.28	-91.41	-91.99	-91.55	-92.19	-91.6
5993.34	-91.65	-91.6	-91.7	-91.65	-91.5
5999.4	-92.19	-91.85	-91.99	-91.94	-92.33
6005.46	-91.85	-91.85	-91.85	-92.43	-91.75
6011.52	-91.75	-91.85	-91.99	-91.8	-91.5
6017.58	-91.6	-91.75	-92.09	-91.65	-92.19
6023.64	-91.89	-91.94	-91.94	-92.29	-92.09
6029.7	-91.7	-91.99	-91.8	-91.85	-91.46
6035.76	-91.7	-91.7	-91.7	-91.55	-91.5
6041.82	-91.8	-92.04	-91.7	-91.89	-91.89
6047.88	-92.09	-92.04	-91.85	-92.19	-92.24
6053.94	-91.89	-92.09	-91.94	-91.89	-91.6
6060	-91.8	-91.94	-91.8	-91.55	-91.65
6066.06	-91.65	-91.94	-91.94	-92.14	-92.04
6072.12	-91.7	-91.89	-92.09	-92.19	-92.33
6078.18	-91.99	-92.24	-92.19	-91.7	-91.5
6084.24	-91.5	-92.19	-92.14	-91.94	-91.7
6090.3	-91.65	-91.89	-91.85	-92.38	-92.09
6096.36	-91.89	-91.8	-91.65	-92.09	-91.94
6102.42	-92.14	-91.99	-91.65	-91.65	-91.6
6108.48	-91.94	-91.85	-91.65	-91.85	-91.75
6114.54	-91.75	-92.09	-91.94	-92.33	-92.43
6120.6	-91.7	-92.24	-92.19	-92.09	-91.65
6126.66	-91.8	-91.8	-92.14	-91.6	-91.21
6132.72	-91.65	-91.8	-91.94	-91.99	-91.94
6138.78	-91.6	-91.65	-91.7	-92.43	-92.29
6144.84	-91.65	-92.04	-91.8	-91.7	-92.09
6150.9	-92.09	-91.75	-91.5	-91.89	-91.55
6156.96	-92.04	-92.38	-91.89	-92.53	-91.94
6163.02	-91.8	-92.19	-91.85	-91.8	-92.77
6169.08	-91.75	-91.65	-92.24	-91.75	-91.94
6175.14	-91.85	-91.65	-92.33	-91.89	-91.46
6181.2	-91.94	-91.89	-92.29	-92.04	-91.89
6187.26	-91.6	-91.7	-91.85	-91.85	-91.89
6193.32	-91.85	-92.09	-91.85	-91.89	-92.09
6199.38	-91.85	-91.94	-91.6	-92.58	-91.41
