# Supplementary material for: Elucidation of molecular kinetic schemes from macroscopic traces using system identification
Source: PLoS Comput Biol. 2017 Feb 13;13(2):e1005376. doi: 10.1371/journal.pcbi.1005376 (PMC5330533; doi:10.1371/journal.pcbi.1005376)
Supplement: S1 Data — (1) L-type calcium ion-channel current elicited by voltage steps from -90 to 0 mV, first in the absence of nifedipine, and after addition of nifedipine at 100 nM and 1 μM concentration. (2) G-protein sensitive ion-channel (GIRK4*) current traces elicited by a step in LY379268 concentration from 0 to 1 μM. (ZIP) [file pcbi.1005376.s004.zip › Data_Ion_Channels/ICU_91507.ods]

## Sheet: Sheet1
Time (ms)	u1	u2	u3	u4	u5
0	-93.31	-94.09	-93.21	-93.31	-93.21
6.06	-93.16	-93.9	-93.26	-93.12	-92.53
12.12	-92.92	-93.75	-93.9	-93.46	-92.48
18.18	-93.8	-93.7	-93.41	-92.87	-92.77
24.24	-93.6	-93.75	-93.75	-93.07	-92.77
30.3	-93.16	-93.85	-93.46	-92.82	-93.12
36.36	-93.36	-93.95	-93.07	-93.46	-92.29
42.42	-93.46	-93.9	-93.51	-92.97	-92.82
48.48	-93.46	-93.8	-93.9	-93.36	-92.72
54.54	-93.31	-93.85	-94.19	-93.21	-93.46
60.6	-93.65	-93.75	-93.6	-93.46	-92.77
66.66	-92.87	-93.26	-93.16	-92.97	-92.24
72.72	-93.55	-93.21	-92.97	-93.65	-92.53
78.78	-93.16	-92.92	-94.14	-92.97	-92.82
84.84	-93.31	-92.92	-93.7	-93.07	-92.92
90.9	-93.8	-93.31	-93.8	-92.92	-92.87
96.96	-93.12	-93.51	-93.16	-93.31	-92.33
103.02	-93.41	-93.51	-92.82	-92.92	-92.43
109.08	-92.87	-93.36	-93.99	-93.46	-93.02
115.14	-93.7	-93.26	-93.75	-93.02	-92.87
121.2	-93.6	-93.46	-93.7	-93.9	-92.53
127.26	-93.41	-93.36	-93.65	-93.16	-92.14
133.32	-93.85	-93.31	-93.6	-93.46	-93.07
139.38	-93.26	-93.6	-93.31	-93.16	-92.92
145.44	-93.36	-93.41	-93.85	-93.21	-93.02
151.5	-92.97	-93.36	-93.46	-92.63	-92.77
157.56	-93.75	-93.36	-93.9	-93.6	-92.19
163.62	-93.21	-93.6	-93.31	-92.97	-93.02
169.68	-93.16	-93.51	-93.36	-93.46	-93.02
175.74	-93.65	-93.65	-93.8	-92.92	-92.72
181.8	-93.85	-93.55	-93.51	-92.87	-93.02
187.86	-93.7	-93.85	-94.34	-93.07	-92.29
193.92	-93.31	-93.65	-93.31	-93.51	-92.82
199.98	-93.6	-93.65	-93.36	-93.07	-92.77
206.04	-93.36	-93.6	-93.26	-93.46	-92.68
212.1	-93.51	-93.55	-93.65	-93.07	-92.97
218.16	-93.99	-93.6	-93.7	-93.65	-92.68
224.22	-93.21	-93.95	-93.8	-93.41	-92.48
230.28	-93.26	-93.95	-93.7	-93.31	-93.26
236.34	-92.97	-93.95	-93.31	-93.51	-92.82
242.4	-93.9	-93.7	-93.26	-93.6	-93.12
248.46	-93.55	-93.07	-93.41	-93.31	-92.58
254.52	-93.12	-93.12	-93.99	-92.92	-92.33
260.58	-93.6	-93.12	-93.8	-93.51	-92.82
266.64	-93.55	-93.12	-93.95	-92.87	-92.58
272.7	-93.7	-93.21	-93.65	-93.41	-92.77
278.76	-92.63	-93.26	-93.31	-92.72	-93.36
284.82	-93.31	-93.36	-93.21	-93.6	-92.48
290.88	-93.75	-93.36	-93.55	-93.12	-92.53
296.94	-93.55	-93.07	-93.75	-93.21	-93.12
303	-93.7	-93.21	-93.95	-93.31	-92.92
309.06	-93.21	-93.31	-93.51	-93.85	-93.12
315.12	-93.41	-93.12	-93.36	-93.31	-92.77
321.18	-93.21	-93.55	-93.12	-93.46	-92.43
327.24	-93.55	-93.51	-94.34	-93.55	-92.68
333.3	-93.85	-93.51	-93.6	-93.36	-92.87
339.36	-93.31	-93.75	-93.6	-93.65	-93.26
345.42	-93.36	-93.55	-93.41	-93.55	-93.02
351.48	-93.31	-93.65	-93.46	-93.8	-92.33
357.54	-93.85	-93.85	-93.02	-93.21	-92.48
363.6	-92.87	-93.95	-93.95	-93.41	-92.63
369.66	-93.55	-93.85	-93.6	-93.51	-93.12
375.72	-93.02	-93.75	-93.75	-94.04	-93.02
381.78	-93.41	-93.51	-93.65	-92.92	-92.48
387.84	-93.55	-94.24	-93.26	-93.6	-92.48
393.9	-93.36	-93.9	-93.95	-93.12	-92.77
399.96	-93.8	-93.9	-93.7	-93.9	-93.02
406.02	-93.51	-93.75	-94.04	-92.92	-92.97
412.08	-93.6	-93.31	-93.31	-93.7	-92.24
418.14	-92.77	-93.31	-93.07	-93.07	-92.24
424.2	-93.65	-93.51	-93.41	-93.6	-92.72
430.26	-92.87	-93.16	-93.8	-93.41	-92.97
436.32	-93.36	-93.02	-93.41	-93.85	-92.97
442.38	-93.95	-93.07	-93.95	-93.16	-92.53
448.44	-93.31	-93.02	-93.51	-93.55	-91.94
454.5	-93.26	-93.21	-93.16	-93.46	-92.63
460.56	-93.12	-93.31	-93.26	-93.85	-92.92
466.62	-93.41	-93.12	-94.34	-93.85	-93.02
472.68	-92.82	-93.26	-93.46	-93.21	-92.82
478.74	-93.95	-93.21	-93.75	-93.41	-92.29
484.8	-93.41	-93.16	-93.31	-93.51	-93.16
490.86	-93.75	-93.16	-93.41	-93.6	-92.92
496.92	-93.41	-93.51	-93.31	-93.46	-92.97
502.98	-93.26	-93.55	-93.95	-93.26	-92.58
509.04	-93.6	-93.41	-93.7	-93.6	-92.24
515.1	-93.31	-93.46	-93.7	-93.36	-92.92
521.16	-93.7	-93.6	-92.97	-93.36	-93.02
527.22	-3.37	-3.42	-2.39	-3.81	-2.98
533.28	4.05	4.05	4.2	4.3	4.98
539.34	6.2	6.05	5.76	6.2	7.18
545.4	6.59	6.54	6.25	6.88	7.28
551.46	6.79	7.23	7.18	7.23	7.42
557.52	7.18	7.28	7.32	7.37	8.11
563.58	7.57	7.62	7.23	8.2	8.35
569.64	7.32	7.47	7.13	7.62	8.06
575.7	8.01	7.86	7.47	7.76	8.64
581.76	7.86	8.01	7.08	7.81	8.94
587.82	7.71	8.01	7.57	7.62	8.94
593.88	7.76	7.96	7.42	8.45	8.15
599.94	6.98	8.11	7.47	8.15	8.2
606	7.47	7.62	6.79	7.86	8.25
612.06	7.37	7.28	7.37	7.62	8.01
618.12	7.08	7.42	7.47	7.42	8.01
624.18	7.91	7.28	7.67	7.86	8.15
630.24	6.98	7.91	6.88	7.62	8.59
636.3	7.71	7.52	7.76	8.06	8.74
642.36	7.42	7.23	8.11	7.57	8.4
648.42	7.47	7.42	7.67	7.67	8.2
654.48	7.81	7.13	6.84	7.62	8.2
660.54	7.42	7.08	7.37	7.18	8.4
666.6	7.62	7.32	8.11	7.76	8.01
672.66	7.42	7.03	7.91	7.37	7.91
678.72	7.57	7.62	7.08	7.32	8.06
684.78	6.88	7.76	7.57	7.52	8.64
690.84	7.47	7.32	7.96	7.28	8.3
696.9	7.13	7.62	8.3	7.47	7.86
702.96	6.35	7.67	7.18	7.18	7.62
709.02	7.47	7.52	6.93	7.23	7.71
715.08	6.69	7.42	7.37	7.76	7.76
721.14	6.98	7.32	6.79	7.47	7.67
727.2	6.59	7.18	6.74	7.42	7.47
733.26	7.13	7.23	6.98	7.08	7.23
739.32	7.62	6.79	7.03	6.93	7.47
745.38	7.32	6.88	5.91	7.37	8.11
751.44	7.81	6.79	6.45	7.32	8.01
757.5	7.42	6.93	6.79	7.52	7.71
763.56	8.01	7.37	7.03	6.93	7.57
769.62	6.79	6.64	6.45	7.13	8.06
775.68	6.98	6.79	6.01	6.93	7.76
781.74	6.84	6.84	6.05	6.64	7.76
787.8	6.05	6.25	6.01	7.37	7.28
793.86	7.23	6.74	6.88	6.64	7.62
799.92	5.81	6.93	7.86	7.37	7.47
805.98	6.79	6.69	8.79	6.93	7.81
812.04	6.54	6.69	7.18	7.37	7.91
818.1	6.64	7.18	6.4	6.59	7.32
824.16	6.45	6.98	7.03	6.15	7.23
830.22	7.03	6.93	7.23	6.98	7.23
836.28	6.1	7.23	7.76	6.74	7.08
842.34	6.4	6.88	7.03	7.08	7.52
848.4	6.79	6.79	6.74	6.3	7.81
854.46	6.74	6.25	6.35	6.59	7.28
860.52	6.15	6.25	6.84	6.93	7.32
866.58	7.18	6.98	7.62	6.4	7.37
872.64	5.81	6.2	7.32	6.69	7.23
878.7	6.4	6.35	6.2	5.96	7.32
884.76	6.25	6.25	5.76	6.3	6.84
890.82	6.54	6.01	6.1	6.49	6.84
896.88	5.66	6.01	5.91	6.49	7.32
902.94	6.79	6.05	6.01	7.08	7.57
909	7.08	6.01	6.3	6.79	7.67
915.06	6.2	6.3	6.01	6.74	7.08
921.12	6.01	6.49	4.98	6.05	6.93
927.18	6.49	6.1	5.81	6.2	6.84
933.24	5.66	6.49	6.2	6.25	6.84
939.3	6.74	6.45	6.3	5.66	6.69
945.36	5.37	6.49	6.49	6.93	7.23
951.42	5.91	6.4	6.45	6.45	7.08
957.48	6.74	6.1	6.69	6.4	7.13
963.54	6.05	6.01	5.86	6.2	7.18
969.6	5.86	5.57	6.01	6.25	6.79
975.66	6.05	5.42	7.03	6.4	7.03
981.72	6.69	5.96	7.42	5.91	7.32
987.78	6.1	5.81	6.1	6.45	6.64
993.84	5.96	5.71	5.76	5.86	6.45
999.9	5.91	5.86	5.76	6.01	6.59
1005.96	5.66	6.05	5.47	5.22	6.59
1012.02	6.01	6.01	5.96	5.08	7.18
1018.08	6.25	6.25	6.3	6.3	7.28
1024.14	6.01	6.2	6.1	5.76	7.03
1030.2	6.64	6.4	4.93	6.25	6.98
1036.26	6.2	6.1	4.35	6.15	6.4
1042.32	6.59	5.96	5.57	6.15	6.54
1048.38	6.25	5.71	5.42	5.91	6.74
1054.44	5.76	5.62	5.66	5.76	6.01
1060.5	6.25	5.47	5.81	6.3	6.59
1066.56	6.4	5.76	5.57	6.05	6.45
1072.62	6.15	5.66	4.59	5.81	6.64
1078.68	6.25	5.42	5.27	5.96	6.79
1084.74	6.15	5.22	5.91	5.81	6.45
1090.8	5.32	5.42	6.35	5.96	5.81
1096.86	6.4	5.57	5.27	5.71	5.57
1102.92	5.62	5.52	5.18	5.52	5.62
1108.98	5.22	5.47	5.91	6.59	6.2
1115.04	5.62	5.96	5.66	5.91	6.2
1121.1	5.47	5.81	6.3	5.91	6.15
1127.16	5.96	5.71	6.35	5.52	6.93
1133.22	5.52	5.62	6.25	5.81	7.23
1139.28	6.2	5.37	5.27	6.2	6.49
1145.34	6.59	5.66	5.81	5.42	6.05
1151.4	5.47	6.01	6.79	5.96	5.96
1157.46	5.86	5.52	6.15	5.52	5.91
1163.52	6.01	5.96	5.27	5.62	5.76
1169.58	6.35	6.2	5.37	4.83	5.76
1175.64	4.74	5.71	6.15	4.93	6.35
1181.7	5.47	5.66	6.35	5.91	6.59
1187.76	5.42	5.27	6.01	5.47	6.4
1193.82	4.49	5.27	5.57	5.52	6.25
1199.88	5.86	5.18	5.22	4.79	6.15
1205.94	5.08	5.13	3.81	5.62	5.86
1212	5.71	5.42	3.81	5.18	5.86
1218.06	5.76	5.66	5.08	5.42	5.71
1224.12	5.76	5.18	5.18	5.37	6.15
1230.18	6.01	5.08	5.52	5.37	6.49
1236.24	5.76	5.03	6.05	6.01	6.54
1242.3	5.18	4.83	6.3	5.22	6.15
1248.36	5.66	5.08	5.27	5.37	5.76
1254.42	5.81	5.18	5.03	5.32	5.76
1260.48	5.22	5.13	5.37	4.83	5.71
1266.54	4.3	5.57	6.15	5.81	5.71
1272.6	5.71	5.62	5.22	4.98	5.81
1278.66	5.08	5.32	5.03	5.32	5.81
1284.72	5.27	5.47	5.52	5.32	6.05
1290.78	5.08	5.37	5.62	5.08	6.2
1296.84	5.22	5.08	5.71	5.81	6.15
1302.9	4.88	5.42	5.08	5.08	5.66
1308.96	5.47	5.47	5.32	5.47	5.62
1315.02	4.49	5.62	5.42	5.03	6.01
1321.08	5.13	5.96	5.71	4.98	5.66
1327.14	4.83	5.32	5.57	4.88	5.66
1333.2	5.22	5.27	5.47	4.39	5.52
1339.26	5.66	4.98	4.83	5.18	5.71
1345.32	5.32	4.74	4.88	4.83	6.1
1351.38	4.93	4.93	5.81	5.18	6.4
1357.44	5.52	4.49	5.96	4.88	6.25
1363.5	6.2	4.93	5.18	5.18	6.15
1369.56	5.13	4.69	4.79	5.57	5.66
1375.62	5.86	4.35	4.64	4.88	5.76
1381.68	5.18	4.54	2.93	4.98	5.52
1387.74	5.66	4.74	3.71	4.74	5.62
1393.8	5.42	5.13	4.88	4.79	5.86
1399.86	4.54	5.27	5.03	5.08	5.47
1405.92	4.88	5.08	4.2	4.59	5.47
1411.98	5.03	4.69	3.81	4.83	5.91
1418.04	5.13	5.03	4.79	4.98	5.86
1424.1	3.96	4.98	5.13	4.3	5.86
1430.16	5.27	5.13	4.3	5.57	5.47
1436.22	5.03	4.93	3.71	4.88	5.37
1442.28	4.83	4.74	4.64	4.79	5.27
1448.34	5.52	4.83	4.88	4.93	5.47
1454.4	5.13	5.18	4.49	4.39	5.03
1460.46	4.54	4.79	4.39	5.71	5.62
1466.52	5.52	4.88	4.59	4.69	5.86
1472.58	4.88	5.13	4	4.49	5.81
1478.64	4.79	4.49	4.49	5.03	5.62
1484.7	5.08	5.47	5.13	4.88	5.42
1490.76	4.83	5.13	4.35	5.32	5.42
1496.82	5.08	5.08	3.81	4.83	5.76
1502.88	5.13	5.03	4.74	4.59	5.62
1508.94	5.03	4.93	4.59	4.93	5.37
1515	5.03	4.83	4.49	4.64	5.22
1521.06	5.57	4.35	4.79	5.18	5.42
1527.12	4.83	4.3	4.98	4.05	6.01
1533.18	5.18	4.54	3.56	4.3	5.81
1539.24	4.98	4.74	4.3	5.03	5.18
1545.3	5.13	4.49	5.08	4.54	5.18
1551.36	4.88	4.64	5.22	4.59	5.27
1557.42	5.47	4.35	3.66	4.05	5.08
1563.48	4.83	4.2	4.1	4.69	5.03
1569.54	4.39	4.74	4.69	5.03	4.64
1575.6	4.88	4.74	5.08	4.35	5.13
1581.66	4.69	4.93	4.83	5.27	5.66
1587.72	4.49	4.88	4.44	4.93	5.52
1593.78	5.22	4.98	4.74	4.49	5.32
1599.84	4.49	4.88	4.49	5.13	5.62
1605.9	4.3	4.69	4.64	4.3	4.83
1611.96	4.69	4.49	4.39	4.79	4.44
1618.02	4.54	4.79	4.64	4.05	4.88
1624.08	4.44	4.83	4	4.59	5.37
1630.14	5.37	4.98	4.59	4.83	5.86
1636.2	5.08	4.74	5.18	4.49	6.01
1642.26	5.22	3.71	5.47	5.03	5.66
1648.32	4.69	4.39	4.74	4.74	5.13
1654.38	4.93	4.39	4.54	4.49	5.03
1660.44	5.18	4.3	4.39	4.93	5.08
1666.5	4.83	4.3	3.03	4.44	5.08
1672.56	4.83	4.49	2.83	4.69	4.83
1678.62	4.83	4.59	4.1	4.49	5.42
1684.68	5.03	4.74	4.54	4.39	5.52
1690.74	3.91	4.25	4.25	5.18	5.37
1696.8	4.98	4.3	3.47	4.64	5.13
1702.86	4.25	4.69	4.39	4.39	5.03
1708.92	4.25	4.74	4.93	4.35	5.22
1714.98	4.69	5.08	3.96	4.25	4.49
1721.04	4.25	5.27	4.3	4.05	4.74
1727.1	4.54	4.25	5.32	4.49	5.18
1733.16	4.35	4.3	4.74	4.44	5.37
1739.22	4.88	4.05	4.3	4.83	5.22
1745.28	4.25	4.2	3.91	4.44	4.88
1751.34	5.13	4.79	3.91	4.49	4.74
1757.4	4.05	4.35	4.05	5.42	4.88
1763.46	4.59	4.3	4.3	4.49	4.83
1769.52	4.35	4.35	4.35	4.59	4.69
1775.58	4.44	3.56	4.3	4.39	5.22
1781.64	5.42	4.2	3.47	4.3	6.15
1787.7	4.39	4.15	3.71	5.08	5.81
1793.76	4.49	4.25	4.35	4.25	5.32
1799.82	4.83	4.49	4.05	4.39	4.88
1805.88	5.18	4.69	4.49	4.39	4.74
1811.94	4.1	4.54	4.83	4.3	4.83
1818	4.59	4.64	4.74	4.83	4.39
1824.06	4.98	4.69	3.96	4	4.74
1830.12	4.1	5.18	4.15	4.25	5.08
1836.18	4.83	4.39	4.3	4.54	5.22
1842.24	4.93	4.15	4.59	4.2	5.08
1848.3	4.49	4.1	3.52	4.59	4.98
1854.36	3.86	4.49	3.91	4.05	4.88
1860.42	4.69	4.3	4.59	4.05	4.74
1866.48	4.54	4.05	4.88	4.74	4.44
1872.54	4.25	3.96	4.1	4.25	4.74
1878.6	4.05	3.71	4.25	4.69	5.18
1884.66	4.3	4.39	4.44	4.88	5.18
1890.72	3.66	4.1	3.71	4.2	4.69
1896.78	4.64	4.54	4.25	4.74	4.79
1902.84	3.81	4.54	4.79	4.1	4.69
1908.9	4.25	4.39	4.79	3.76	4.93
1914.96	4.05	4.59	3.76	4.49	4.83
1921.02	4.3	4.05	3.81	3.71	4.69
1927.08	3.81	4	4.25	4.15	4.79
1933.14	4.49	3.81	4	4.2	5.13
1939.2	3.91	3.76	3.91	3.76	5.37
1945.26	4	3.91	3.96	4.59	5.08
1951.32	4	4	3.81	3.52	4.69
1957.38	4.25	3.96	3.27	3.76	4.64
1963.44	3.76	4.3	3.86	4.69	5.18
1969.5	4.69	4.2	4.05	4.2	4.83
1975.56	4.35	3.96	4.25	3.91	4.79
1981.62	4.1	3.91	2.88	4.98	4.49
1987.68	4.1	3.47	2.69	4	4.49
1993.74	4.2	3.61	3.96	4.15	5.27
1999.8	3.13	4.05	3.56	4.3	5.52
2005.86	4.49	4.1	4.44	3.56	5.22
2011.92	3.71	4.25	5.03	4.83	4.54
2017.98	3.96	4.59	4.64	4.39	4.59
2024.04	4.3	4.1	4.25	4	4.49
2030.1	4.1	4.49	3.86	4.35	4.69
2036.16	3.56	4.39	4.05	3.91	4.44
2042.22	4.49	4.1	4.25	4.35	4.79
2048.28	4.1	4.05	4.3	3.86	5.37
2054.34	3.86	3.76	3.96	3.91	4.98
2060.4	4.64	3.61	4.2	4.3	4.88
2066.46	4.15	4.2	3.13	4.15	4.74
2072.52	4.3	4.05	2.98	3.91	4.88
2078.58	4.49	3.91	4.35	4.93	4.83
2084.64	3.61	3.81	4.25	3.96	4.44
2090.7	3.96	4.05	3.47	3.91	4.49
2096.76	3.91	3.71	3.37	4.35	5.03
2102.82	4.1	4.15	4.05	4.05	5.03
2108.88	3.32	3.96	4.15	4.2	4.69
2114.94	4.44	4.3	3.66	3.86	4.54
2121	3.37	3.91	3.42	3.42	4.59
2127.06	4.05	4.15	3.47	4.2	4.83
2133.12	4.54	4.44	3.03	4.2	4.3
2139.18	4.1	4.2	3.27	4.25	4.88
2145.24	4.1	4.3	4.1	4.59	5.47
2151.3	4.3	3.71	4.59	4.05	4.88
2157.36	3.96	3.56	4	3.91	5.03
2163.42	4.05	3.61	3.27	4.05	4.49
2169.48	4.49	3.52	3.86	3.52	4.44
2175.54	3.96	3.03	3.96	4.1	4.35
2181.6	4.05	4.05	4.44	3.76	4.39
2187.66	4.39	3.66	4.64	3.71	4.64
2193.72	3.81	3.81	4.49	4.2	5.32
2199.78	3.86	4.05	3.71	3.91	4.64
2205.84	4	3.42	3.66	3.71	4.54
2211.9	3.76	3.81	3.96	3.47	4.74
2217.96	3.96	3.91	4.44	3.91	4.3
2224.02	4.1	4	4	4.3	4.25
2230.08	4.35	4.35	3.66	3.96	4.49
2236.14	4.2	4.1	4.15	3.81	4.79
2242.2	4.39	4	3.47	4.25	4.88
2248.26	4.1	4.25	3.22	4.1	4.79
2254.32	4.39	3.96	3.86	4.05	4.05
2260.38	4.39	4.3	3.91	3.86	4.44
2266.44	3.27	4.35	3.47	3.76	4.35
2272.5	4.05	4.15	3.42	4.44	4.2
2278.56	3.86	4.1	4.15	3.61	4.93
2284.62	3.86	3.91	3.42	3.76	5.03
2290.68	4.2	3.66	3.61	3.96	4.35
2296.74	3.66	3.66	4.05	3.71	4.54
2302.8	4.59	3.71	3.76	3.66	4.3
2308.86	4.2	3.56	4.25	3.32	4.44
2314.92	3.86	3.76	3.76	3.71	4.39
2320.98	3.37	3.42	3.86	4.05	4.3
2327.04	4.05	3.71	2.83	3.76	4.64
2333.1	3.56	3.47	2.73	3.42	5.03
2339.16	3.81	3.71	4	4.2	5.08
2345.22	4.35	3.86	3.81	3.76	4.64
2351.28	3.42	4.1	3.22	3.71	4.39
2357.34	3.47	3.76	3.13	4.15	4.49
2363.4	4.25	3.81	3.47	4	4.54
2369.46	3.32	3.91	2.78	4.2	3.76
2375.52	4.35	4.1	3.66	3.71	4.2
2381.58	3.96	4.25	4.05	3.91	4.69
2387.64	3.96	4.25	3.86	4.05	4.79
2393.7	3.56	4.49	3.76	3.71	4.59
2399.76	4.39	3.96	3.96	3.32	4
2405.82	3.96	3.47	3.52	4.35	4.15
2411.88	3.71	3.66	4.39	3.66	4.49
2417.94	3.42	3.91	4.88	3.91	4.35
2424	3.81	3.32	4.59	3.76	4.3
2430.06	3.61	3.66	3.91	3.91	4.93
2436.12	3.91	3.66	3.42	4.44	4.83
2442.18	3.71	3.61	3.42	3.86	4.64
2448.24	3.52	4	2.05	4	4.3
2454.3	4.69	3.91	3.37	3.71	4.25
2460.36	3.37	4.05	4	3.47	4.25
2466.42	3.47	4.2	3.32	4.3	4.1
2472.48	4.3	4.35	2.73	3.47	4.05
2478.54	3.86	4	3.22	3.42	4.54
2484.6	3.37	3.66	2.98	4.05	4.69
2490.66	4.39	3.22	3.47	3.56	4.64
2496.72	4.15	3.32	4.1	3.96	4.44
2502.78	4.69	3.22	4.69	4.25	4.2
2508.84	4.2	3.47	3.96	3.81	4.15
2514.9	4.2	3.61	3.81	3.96	4.2
2520.96	3.61	3.81	4.05	3.76	4.2
2527.02	4.59	3.22	3.27	3.32	4.25
2533.08	3.52	3.42	4.2	4.2	4.59
2539.14	3.96	3.71	4.44	3.66	4.83
2545.2	4.05	3.91	4.35	3.47	5.08
2551.26	3.22	3.71	3.22	4.1	4.44
2557.32	3.27	4.1	2.88	3.61	4.1
2563.38	4.1	4.2	3.17	3.61	4.25
2569.44	3.66	3.86	2.93	4.44	4.05
2575.5	2.64	3.42	3.32	3.81	4.1
2581.56	4.1	3.13	3.56	3.86	4.15
2587.62	3.47	3.17	3.81	3.71	4.54
2593.68	3.56	3.42	3.81	3.61	4.79
2599.74	3.81	3.47	3.61	3.56	4.64
2605.8	3.66	3.42	3.91	4	4.54
2611.86	3.22	3.13	3.42	3.96	4.15
2617.92	4.1	3.56	3.86	3.91	4.2
2623.98	3.27	3.61	4.3	3.47	4.05
2630.04	3.66	3.76	3.91	3.56	4.25
2636.1	3.71	3.71	3.37	4.25	3.86
2642.16	3.71	3.91	3.27	3.47	4.49
2648.22	3.71	4.1	3.52	3.61	4.83
2654.28	3.86	3.81	3.13	4	4.39
2660.34	3.91	3.32	3.22	3.66	3.81
2666.4	3.91	3.42	3.56	3.22	3.81
2672.46	4.35	3.13	3.56	4.49	4.05
2678.52	3.66	3.32	2.39	3.66	4.3
2684.58	4.69	3.71	2.98	3.56	4.15
2690.64	3.71	3.17	3.71	3.61	4.74
2696.7	4.05	3.27	3.56	3.47	4.69
2702.76	4.15	3.52	2.73	3.91	4.44
2708.82	2.78	3.66	2.69	3.96	4.49
2714.88	3.47	3.61	3.32	3.66	4.3
2720.94	3.47	3.66	3.03	4.05	4.2
2727	3.66	3.61	3.66	3.52	4.25
2733.06	3.47	3.96	4.49	3.03	4.15
2739.12	3.91	3.81	4.3	3.96	4.44
2745.18	3.56	3.81	3.86	3.47	4.49
2751.24	3.81	4	3.47	3.47	3.96
2757.3	4.59	3.91	3.32	3.86	4.44
2763.36	3.61	4.25	2.25	3.71	4.74
2769.42	4.59	3.81	2.34	3.56	4.2
2775.48	3.81	3.22	3.47	3.52	3.81
2781.54	3.17	3.32	3.27	3.56	4.15
2787.6	4.25	3.17	3.91	4.2	4.49
2793.66	3.17	3.47	4.74	3.47	4.88
2799.72	3.52	3.52	4	3.17	3.91
2805.78	3.37	3.22	3.56	3.76	4.15
2811.84	3.47	3.47	3.47	3.32	4.2
2817.9	3.27	3.42	3.56	3.42	3.96
2823.96	3.81	3.42	1.95	3.56	3.86
2830.02	3.17	3.66	2.64	3.22	3.96
2836.08	3.27	3.56	3.47	3.61	4.2
2842.14	3.56	3.61	3.76	3.22	4.69
2848.2	3.32	3.32	2.83	3.52	4.64
2854.26	3.61	3.66	2.73	4	4.25
2860.32	3.61	3.86	3.52	3.56	4.3
2866.38	3.81	3.86	3.22	3.81	4.35
2872.44	3.32	3.17	3.47	3.56	3.86
2878.5	4.05	2.93	3.81	3.42	4.15
2884.56	3.47	3.22	4.1	4	4.2
2890.62	4.05	3.27	3.56	3.42	4.39
2896.68	3.76	3.37	3.27	3.71	4.3
2902.74	3.91	3.42	3.52	3.81	3.61
2908.8	3.47	3.17	3.08	3.32	3.56
2914.86	4	3.37	3.08	3.86	4.59
2920.92	3.42	3.13	3.56	3.56	4.1
2926.98	4.2	3.13	3.52	2.93	3.96
2933.04	3.91	3.52	3.42	4.15	4.44
2939.1	3.91	3.37	3.47	3.27	4.69
2945.16	4.05	3.22	3.91	3.27	4.83
2951.22	3.71	3.27	3.08	3.86	4.1
2957.28	3.91	3.56	3.32	3.52	4.05
2963.34	4.25	3.66	4.25	3.61	4
2969.4	3.91	3.86	3.96	3.86	3.76
2975.46	3.81	3.52	3.61	3.47	3.66
2981.52	4.2	3.71	3.47	4.05	3.91
2987.58	3.32	3.66	3.52	3.32	4.44
2993.64	3.81	3.71	2.15	2.98	4.69
2999.7	3.71	4	2.29	4.15	4.2
3005.76	3.27	4.3	3.27	3.27	4.05
3011.82	3.47	4.1	3.13	3.37	4.3
3017.88	3.42	3.71	3.61	3.56	4.49
3023.94	3.66	3.37	4.49	3.13	3.86
3030	3.47	3.17	3.81	3.66	3.66
3036.06	3.86	3.32	3.37	3.66	3.86
3042.12	3.52	3.37	3.32	3.37	4.44
3048.18	3.47	3.27	3.32	4.05	4.69
3054.24	4.25	3.27	2.15	3.47	4.79
3060.3	3.22	3.42	2.15	3.22	4.25
3066.36	3.47	3.47	3.42	3.61	3.86
3072.42	3.81	3.47	3.13	3.47	3.86
3078.48	3.91	3.47	3.56	3.47	3.86
3084.54	3.13	3.52	4.05	3.08	3.86
3090.6	4.49	3.71	3.81	2.69	4.25
3096.66	3.47	3.91	3.22	3.76	4.49
3102.72	3.27	3.81	3.08	3.08	4.49
3108.78	3.71	3.61	3.81	3.42	4.3
3114.84	3.91	3.91	4.15	3.81	4.2
3120.9	3.37	3.81	3.76	3.32	3.86
3126.96	4.2	3.27	3.32	3.47	4.44
3133.02	3.66	3.47	3.52	3.76	3.96
3139.08	3.61	2.73	2.1	3.37	3.81
3145.14	3.76	2.88	2.73	3.61	4.35
3151.2	4.3	3.17	3.56	2.93	4.39
3157.26	3.42	3.27	3.42	3.08	4.69
3163.32	4.25	3.37	2.88	4.05	3.76
3169.38	3.47	2.73	3.66	3.27	3.56
3175.44	4.05	3.13	3.76	3.56	4.05
3181.5	3.71	3.27	3.47	3.56	3.91
3187.56	3.66	3.61	3.22	3.42	3.71
3193.62	3.27	3.47	2.93	3.86	4.49
3199.68	4.1	4	1.76	3.03	4.64
3205.74	3.32	3.81	2.39	3.47	4.39
3211.8	3.37	3.42	3.32	3.52	4.05
3217.86	3.86	3.03	3.42	3.13	3.91
3223.92	3.81	2.83	4	3.91	3.96
3229.98	3.22	2.98	4.35	3.27	3.81
3236.04	4.2	3.17	3.91	3.17	3.47
3242.1	3.56	3.37	3.37	3.71	4.49
3248.16	3.52	3.52	2.88	3.22	4.39
3254.22	3.66	3.13	2.73	4.1	4
3260.28	3.71	3.17	2.49	3.47	4.25
3266.34	3.37	3.17	2.78	3.08	4.3
3272.4	3.86	3.37	3.71	3.76	4
3278.46	3.71	3.37	3.22	3.47	3.47
3284.52	2.98	3.52	3.32	3.76	3.91
3290.58	3.56	3.42	3.71	2.83	4.3
3296.64	3.42	3.42	3.47	3.08	4.25
3302.7	3.27	3.27	2.93	3.56	3.47
3308.76	2.54	3.66	3.17	3.08	3.71
3314.82	3.71	3.81	3.22	3.86	4.1
3320.88	4	3.61	2.34	3.32	3.96
3326.94	3.56	3.81	2.88	3.37	3.91
3333	3.76	3.42	3.66	3.42	4.1
3339.06	3.32	3.17	3.66	3.17	4.74
3345.12	4.15	3.56	3.86	3.76	4.64
3351.18	3.52	3.42	3.76	3.03	4.2
3357.24	4.3	2.64	3.47	3.13	3.76
3363.3	3.56	3.08	3.08	3.81	3.96
3369.36	4.1	2.98	3.37	3.22	3.76
3375.42	3.37	2.88	4.3	3.61	3.56
3381.48	4.2	3.17	3.27	3.13	3.56
3387.54	3.42	2.98	3.27	3.08	3.81
3393.6	3.47	2.93	3.27	3.71	4.49
3399.66	3.81	3.13	1.86	3.17	4.35
3405.72	3.71	2.78	1.71	3.47	3.81
3411.78	3.47	2.98	3.08	3.32	3.71
3417.84	3.96	3.13	2.93	2.93	4.15
3423.9	3.47	3.22	3.27	4.05	3.96
3429.96	4.1	3.17	3.86	3.27	3.71
3436.02	3.66	3.52	3.27	3.47	3.96
3442.08	4.3	3.17	3.08	3.13	4.44
3448.14	3.22	3.66	3.13	3.08	4.44
3454.2	3.08	3.56	3.27	3.61	3.76
3460.26	3.52	3.42	1.95	2.93	3.66
3466.32	3.27	3.61	2.39	3.13	3.81
3472.38	3.32	3.27	3.42	3.81	3.71
3478.44	3.61	3.47	3.13	3.42	3.71
3484.5	3.32	2.73	3.66	3.47	3.47
3490.56	3.13	2.73	4.35	3.17	3.91
3496.62	3.71	3.08	3.37	2.98	4.3
3502.68	3.47	3.08	3.08	3.61	4.25
3508.74	3.27	2.88	2.93	3.03	4.1
3514.8	4.3	3.27	2.83	3.47	4
3520.86	3.52	3.03	2.25	3.17	3.71
3526.92	3.27	3.08	2.64	3.22	4.35
3532.98	3.22	3.13	3.37	3.42	4.05
3539.04	3.42	3.13	3.17	3.17	3.56
3545.1	3.22	3.13	4.15	4	4.25
3551.16	2.73	3.37	3.91	3.27	4.44
3557.22	3.66	3.17	3.81	3.42	4.15
3563.28	3.13	3.56	2.93	3.32	3.91
3569.34	3.08	3.08	2.59	3.08	3.47
3575.4	3.71	3.66	2.49	3.76	3.81
3581.46	3.17	3.76	2.29	3.42	3.76
3587.52	2.88	3.81	2.93	3.32	3.91
3593.58	3.66	3.61	3.22	3.47	4.44
3599.64	3.13	3.17	3.22	2.93	4.39
3605.7	3.13	3.13	2.1	3.71	4.49
3611.76	3.47	2.93	2.73	3.22	4.3
3617.82	3.47	2.93	3.52	3.03	3.96
3623.88	2.64	2.88	2.88	3.61	3.52
3629.94	3.66	3.22	2.64	3.03	3.91
3636	3.17	3.03	3.08	3.66	3.71
3642.06	3.32	3.27	2.34	3.03	3.61
3648.12	3.91	3.08	2.93	3.03	3.71
3654.18	3.61	2.88	3.42	3.91	3.81
3660.24	2.93	3.27	3.76	3.08	4.35
3666.3	3.56	3.37	3.71	3.27	4.3
3672.36	3.52	3.37	3.71	2.78	4.2
3678.42	2.93	3.22	3.32	2.88	3.81
3684.48	3.86	3.66	2.59	3.91	3.61
3690.54	3.52	3.56	3.08	2.93	3.86
3696.6	3.08	3.47	3.56	3.32	3.86
3702.66	3.42	2.93	3.22	3.13	3.13
3708.72	3.66	2.73	3.08	2.83	3.37
3714.78	3.37	3.03	3.17	3.42	3.71
3720.84	3.96	2.88	2.05	2.88	3.81
3726.9	3.52	2.73	2.29	2.98	4.3
3732.96	3.32	3.27	3.22	3.47	4.44
3739.02	3.32	3.17	2.88	3.17	4.1
3745.08	3.56	3.03	3.22	3.37	3.96
3751.14	3.42	3.32	3.81	3.08	3.66
3757.2	3.61	2.93	3.66	3.03	3.71
3763.26	3.27	3.03	3.13	3.32	3.71
3769.32	3.17	3.13	2.93	3.13	3.61
3775.38	2.64	3.08	2.93	3.32	3.52
3781.44	3.61	3.47	3.61	2.88	3.52
3787.5	3.08	3.27	3.52	3.03	4.05
3793.56	2.93	3.47	3.08	3.71	4.39
3799.62	3.47	3.71	3.13	2.98	4.1
3805.68	3.27	3.91	2.88	2.64	3.81
3811.74	2.93	3.27	3.32	3.86	3.71
3817.8	3.71	2.98	3.56	2.93	3.81
3823.86	3.08	2.78	3.27	3.03	3.71
3829.92	3.42	3.08	2.54	3.47	3.86
3835.98	3.56	3.27	2.49	3.22	3.56
3842.04	3.17	2.49	3.08	3.71	3.86
3848.1	3.08	3.22	3.27	3.32	4.1
3854.16	3.47	3.27	2.73	3.17	4.59
3860.22	2.49	3.61	2.69	3.66	4.44
3866.28	3.17	3.61	3.08	3.17	4.05
3872.34	3.32	3.56	2.39	3.08	3.91
3878.4	3.08	3.13	2.59	3.81	3.71
3884.46	3.22	3.27	3.56	3.08	3.71
3890.52	3.56	2.64	3.91	3.17	3.96
3896.58	3.37	3.52	4.1	2.98	3.96
3902.64	3.03	3.03	3.81	2.64	3.81
3908.7	4.1	2.93	3.47	3.52	3.71
3914.76	3.27	2.78	2.34	3.03	3.66
3920.82	3.56	2.98	2.05	3.08	4.25
3926.88	3.52	3.22	2.34	3.27	4.88
3932.94	3.32	3.32	2.54	3.13	4.49
3939	3.08	3.37	2.88	4	4.15
3945.06	4.49	3.76	3.37	3.13	3.86
3951.12	3.42	3.42	3.61	3.13	3.61
3957.18	3.52	3.42	2.25	3.22	3.52
3963.24	3.47	3.47	2.49	2.69	3.66
3969.3	3.91	3.13	3.37	3.17	3.61
3975.36	3.08	2.88	3.52	3.03	3.86
3981.42	3.22	2.73	3.32	3.32	3.71
3987.48	3.47	2.93	3.08	3.13	3.52
3993.54	2.78	3.08	3.32	3.08	3.76
3999.6	2.98	3.32	2.88	3.61	4.25
4005.66	3.76	2.78	3.52	2.78	4.49
4011.72	3.17	2.93	4.1	2.78	4.25
4017.78	3.03	2.98	3.76	3.47	3.86
4023.84	3.32	2.59	2.78	2.88	3.86
4029.9	2.98	3.61	2.83	3.61	3.96
4035.96	3.03	3.32	3.42	2.88	3.81
4042.02	3.81	3.37	2.39	2.78	3.86
4048.08	2.98	3.52	2.73	3.47	3.91
4054.14	2.98	3.71	3.03	3.08	3.52
4060.2	3.42	3.27	2.88	3.17	3.61
4066.26	2.93	3.22	2.15	2.88	4.35
4072.32	2.78	2.69	2.54	2.49	4.35
4078.38	3.61	2.69	2.88	3.42	4.59
4084.44	3.22	2.93	2.93	3.03	4.05
4090.5	2.73	2.64	3.56	3.81	3.81
4096.56	3.47	3.03	4.05	3.47	3.91
4102.62	3.81	3.08	3.71	3.13	3.66
4108.68	2.88	3.32	2.98	3.27	4.05
4114.74	3.66	3.32	2.78	2.98	3.56
4120.8	3.27	3.37	2.88	3.47	3.47
4126.86	3.37	3.32	2.64	3.27	3.76
4132.92	3.52	3.96	2.83	3.47	4.2
4138.98	3.66	3.71	3.32	2.69	4.44
4145.04	3.08	3.52	3.32	2.93	4.3
4151.1	4.05	3.27	2.78	3.56	3.76
4157.16	3.22	2.64	2.49	3.47	3.71
4163.22	2.98	2.59	3.17	3.47	3.56
4169.28	3.52	2.59	2.59	3.27	3.47
4175.34	3.81	2.73	3.13	3.13	3.42
4181.4	3.03	3.37	2.98	3.56	2.93
4187.46	4	3.08	2.34	3.03	3.17
4193.52	3.13	2.88	2.39	2.29	4.25
4199.58	3.32	2.98	3.27	3.32	4.1
4205.64	3.47	2.69	3.47	2.73	3.96
4211.7	3.91	2.54	3.22	3.13	3.52
4217.76	3.17	2.93	3.13	3.17	3.56
4223.82	4.05	3.08	3.56	2.98	3.66
4229.88	3.13	3.32	2.78	3.71	3.91
4235.94	3.81	3.17	2.73	2.93	3.27
4242	3.37	3.22	3.66	2.93	3.56
4248.06	3.66	3.71	2.39	3.27	3.91
4254.12	3.17	3.47	2.69	2.83	4.1
4260.18	3.86	3.37	3.32	3.37	4.59
4266.24	3.27	2.93	3.47	2.88	4.1
4272.3	3.42	2.49	2.69	2.88	3.96
4278.36	3.56	2.83	2.54	3.47	3.86
4284.42	3.47	2.73	3.17	3.13	3.66
4290.48	3.13	3.08	3.17	2.69	3.61
4296.54	3.66	2.83	3.22	2.64	3.71
4302.6	3.47	2.88	3.86	3.03	3.56
4308.66	3.27	2.73	3.52	3.47	3.56
4314.72	3.22	3.08	2.78	3.08	3.61
4320.78	3.52	3.37	2.39	2.69	3.52
4326.84	2.78	3.56	2.69	3.32	4.05
4332.9	3.13	3.47	1.81	2.73	3.91
4338.96	3.32	3.17	2.54	3.13	4
4345.02	2.49	2.93	3.17	3.52	4
4351.08	3.03	2.59	3.27	2.88	3.81
4357.14	3.56	2.73	2.88	2.73	3.42
4363.2	2.93	3.03	3.08	3.66	4.05
4369.26	2.64	2.78	3.47	3.13	3.66
4375.32	3.47	2.69	2.73	3.37	3.61
4381.38	2.93	3.08	2.69	3.08	3.32
4387.44	3.17	3.27	2.83	3.32	3.81
4393.5	3.27	3.32	2.59	3.66	4.15
4399.56	3.13	3.56	2.73	3.17	4.49
4405.62	3.08	2.54	2.73	3.47	4.3
4411.68	3.91	2.78	2.83	3.17	4
4417.74	3.03	2.83	1.51	3.08	3.61
4423.8	3.17	2.64	2.15	3.66	3.66
4429.86	2.78	2.88	3.17	3.03	3.91
4435.92	2.88	2.34	3.13	3.13	4.05
4441.98	2.83	2.93	3.56	3.27	3.42
4448.04	3.37	3.17	3.66	3.13	3.47
4454.1	2.88	3.32	2.93	3.71	3.86
4460.16	2.73	3.37	2.69	3.08	4.2
4466.22	3.37	3.42	2.83	3.03	3.76
4472.28	3.13	3.37	3.08	3.22	3.27
4478.34	2.88	3.52	2	2.88	3.27
4484.4	3.56	2.93	2.39	3.71	3.96
4490.46	3.32	2.39	3.13	3.32	3.52
4496.52	2.88	2.98	3.47	2.83	3.66
4502.58	3.71	2.93	2.25	3.47	3.56
4508.64	3.37	3.03	2.49	3.08	3.96
4514.7	2.88	2.83	3.08	2.98	4.69
4520.76	2.83	3.03	3.13	3.76	4.2
4526.82	3.32	3.03	2.25	3.08	3.86
4532.88	2.88	3.32	1.9	3.03	3.66
4538.94	3.22	3.13	3.08	3.27	3.66
4545	3.08	3.47	3.13	2.93	3.91
4551.06	3.13	3.32	2.34	3.56	3.37
4557.12	2.54	3.47	1.76	2.93	3.47
4563.18	3.27	3.52	2.73	2.78	3.91
4569.24	2.93	2.78	2.25	3.42	4.05
4575.3	2.49	2.78	2.78	3.08	3.91
4581.36	3.91	2.93	3.56	3.17	4.1
4587.42	3.08	2.93	3.86	2.73	3.81
4593.48	2.73	3.32	3.61	2.73	3.81
4599.54	3.52	2.93	3.13	3.47	3.47
4605.6	3.76	2.64	3.13	3.03	3.56
4611.66	3.03	2.69	2.29	3.13	3.71
4617.72	3.13	2.98	2	3.71	3.66
4623.78	3.37	2.69	2.54	3.32	3.08
4629.84	2.88	3.42	2.88	3.27	3.66
4635.9	2.88	3.08	2.73	3.17	3.66
4641.96	3.52	3.32	3.32	3.08	4.05
4648.02	2.78	3.47	3.71	3.37	4.05
4654.08	3.27	3.08	3.37	2.88	4.1
4660.14	3.52	2.88	2.73	2.73	3.32
4666.2	3.27	2.39	3.27	3.47	3.17
4672.26	3.03	2.54	2.15	3.03	3.32
4678.32	3.08	2.78	1.95	3.27	3.52
4684.38	3.47	2.88	2.88	2.49	3.32
4690.44	3.22	2.83	2.73	2.49	3.32
4696.5	3.32	2.69	3.13	3.47	3.47
4702.56	3.17	2.1	3.61	2.98	3.91
4708.62	3.08	2.78	3.32	2.93	4.05
4714.68	2.93	3.08	3.03	3.66	3.66
4720.74	3.42	3.08	3.08	3.27	3.56
4726.8	2.59	3.03	3.17	3.13	3.96
4732.86	3.13	3.22	2.49	3.13	3.76
4738.92	3.27	3.32	2.88	2.78	3.47
4744.98	2.93	3.37	3.42	3.32	3.32
4751.04	2.54	2.88	2.73	2.78	3.81
4757.1	3.47	2.54	2.69	2.44	4.05
4763.16	2.73	2.93	3.13	3.47	3.66
4769.22	3.27	2.83	3.27	2.98	3.27
4775.28	2.93	2.78	2.98	2.88	3.52
4781.34	3.03	2.83	2.54	3.56	3.47
4787.4	3.27	3.08	2.59	3.27	3.42
4793.46	3.42	3.17	1.9	3.27	3.66
4799.52	2.88	3.22	2.34	3.03	3.47
4805.58	2.78	3.47	3.17	3.13	3.71
4811.64	3.42	2.88	3.13	3.71	3.96
4817.7	2.83	2.78	3.27	2.69	3.91
4823.76	2.39	2.93	3.47	2.83	3.91
4829.82	3.13	3.03	3.13	3.37	3.71
4835.88	2.44	2.78	2.69	3.08	3.22
4841.94	2.93	2.88	3.17	3.08	3.22
4848	2.69	3.13	3.52	2.83	3.81
4854.06	2.93	3.03	2.59	3.08	3.52
4860.12	2.44	3.13	2.73	3.13	3.56
4866.18	3.32	3.08	3.32	3.22	3.47
4872.24	2.59	2.59	3.03	2.78	3.81
4878.3	2.78	2.73	3.52	3.56	4.35
4884.36	3.27	3.17	3.37	2.93	4.1
4890.42	3.03	2.78	3.08	2.54	3.71
4896.48	2.73	2.78	2.88	3.27	3.66
4902.54	3.56	2.98	3.13	3.17	3.42
4908.6	3.42	3.08	3.66	2.64	3.71
4914.66	2.88	3.17	3.32	3.47	3.91
4920.72	3.96	3.56	2.83	3.22	3.52
4926.78	3.03	2.98	2.98	3.27	3.52
4932.84	3.37	2.73	2	3.03	3.27
4938.9	3.22	2.29	1.71	2.83	3.47
4944.96	2.64	3.03	2.88	4.05	3.66
4951.02	3.08	2.73	2.93	3.56	3.86
4957.08	2.93	2.64	2.69	3.03	4.05
4963.14	3.27	2.83	2.54	3.03	4.05
4969.2	2.88	3.13	2.73	2.88	3.91
4975.26	2.64	3.08	2.39	3.42	3.66
4981.32	3.76	3.42	2.73	2.39	3.22
4987.38	2.98	3.22	3.37	2.73	3.61
4993.44	2.29	3.32	3.86	3.22	3.66
4999.5	3.37	2.39	3.13	2.93	3.47
5005.56	3.52	2.39	3.27	3.13	3.42
5011.62	2.93	2.78	2.93	2.88	3.47
5017.68	4	2.88	2.39	3.03	3.71
5023.74	3.17	2.49	2.25	3.47	4.54
5029.8	3.32	3.08	2.93	2.88	4.25
5035.86	3.32	2.93	2.49	2.83	3.91
5041.92	3.56	3.17	2.78	2.88	3.56
5047.98	2.83	3.71	3.52	2.69	3.71
5054.04	3.27	3.37	3.47	3.47	3.81
5060.1	3.17	2.73	3.37	3.03	3.52
5066.16	2.64	2.64	3.08	2.88	3.81
5072.22	2.93	2.44	2.83	3.71	3.52
5078.28	3.08	3.27	2.34	3.27	3.47
5084.34	2.98	2.54	2.34	2.78	3.52
5090.4	1.61	2.88	3.37	3.37	3.42
5096.46	3.32	3.17	2.64	2.93	3.91
5102.52	3.03	3.22	2.78	2.78	3.91
5108.58	2.83	3.32	3.61	3.08	4.1
5114.64	3.61	3.52	2.34	2.93	3.96
5120.7	3.13	3.13	2.29	3.03	3.71
5126.76	3.22	2.93	3.13	3.03	3.81
5132.82	3.27	2.39	3.08	2.88	3.96
5138.88	3.13	2.49	3.32	3.91	3.91
5144.94	2.83	2.73	3.37	3.03	3.86
5151	3.71	2.73	3.42	2.93	3.37
5157.06	3.13	2.88	2.49	3.17	3.42
5163.12	3.17	3.32	2.29	2.93	3.42
5169.18	3.08	3.08	2.29	3.52	4
5175.24	2.98	3.08	1.86	2.64	4.1
5181.3	2.78	3.17	2.49	2.78	3.96
5187.36	2.69	2.73	3.27	3.56	4.1
5193.42	3.08	2.34	3.08	2.83	4.05
5199.48	2.59	2.83	3.32	3.03	3.66
5205.54	2.98	2.64	3.52	3.42	3.81
5211.6	3.08	2.49	2.93	3.13	3.17
5217.66	3.17	2.49	2.39	3.22	3.32
5223.72	2.73	2.69	1.9	2.93	3.47
5229.78	3.17	3.03	2.73	2.83	3.42
5235.84	3.66	3.17	2.44	3.71	3.22
5241.9	2.83	2.93	2.59	3.08	2.88
5247.96	3.13	3.47	2.88	2.73	3.17
5254.02	3.27	3.03	3.17	3.42	3.86
5260.08	2.59	2.64	3.03	2.83	3.91
5266.14	2.83	3.03	2.93	3.17	3.91
5272.2	3.56	3.03	3.27	2.54	3.61
5278.26	3.13	2.54	2.2	2.64	3.47
5284.32	2.69	2.78	1.9	3.52	3.27
5290.38	3.27	2.73	2.59	2.69	3.47
5296.44	3.32	3.42	2.73	3.08	3.37
5302.5	3.03	2.98	2.69	3.13	3.42
5308.56	2.93	3.17	2.39	3.03	3.22
5314.62	3.13	3.37	2.49	3.08	3.42
5320.68	3.03	3.17	1.66	2.93	3.13
5326.74	2.69	2.59	2.39	2.73	3.86
5332.8	3.08	2.69	3.37	3.52	3.91
5338.86	2.78	2.54	3.52	2.88	4
5344.92	2.34	3.08	3.47	2.78	3.56
5350.98	3.66	2.39	2.93	3.47	3.22
5357.04	2.88	2.78	3.13	2.83	3.17
5363.1	2.73	3.08	3.08	2.78	3.71
5369.16	3.47	3.13	3.27	3.81	3.47
5375.22	3.08	2.73	3.32	2.44	3.37
5381.28	2.98	3.32	3.32	2.73	3.86
5387.34	3.03	2.98	2.49	3.32	4.25
5393.4	3.32	2.88	2.25	2.78	4.35
5399.46	2.88	2.34	2.78	2.88	3.86
5405.52	3.32	2.1	1.86	2.93	3.56
5411.58	3.08	2.69	2.39	2.93	3.56
5417.64	2.73	2.69	3.03	3.27	3.66
5423.7	2.83	2.54	3.37	2.83	3.76
5429.76	3.08	2.83	3.17	2.93	3.71
5435.82	2.93	2.88	3.61	3.66	3.27
5441.88	2.2	3.27	3.42	2.69	3.47
5447.94	3.42	3.32	2.29	2.69	3.37
5454	3.08	3.22	1.56	3.27	3.52
5460.06	2.88	2.69	1.86	2.78	3.96
5466.12	3.56	2.39	2.05	2.69	4.35
5472.18	3.27	2.59	2.59	3.13	4.3
5478.24	3.13	2.54	3.42	2.69	3.96
5484.3	3.52	2.98	2.93	3.22	3.71
5490.36	3.42	2.34	2.69	2.93	3.47
5496.42	2.83	2.73	2.88	2.73	3.71
5502.48	3.47	2.93	2.78	3.91	3.81
5508.54	3.13	3.13	2.49	2.78	3.37
5514.6	2.93	3.03	2.64	2.88	3.27
5520.66	3.27	3.27	3.03	3.22	3.37
5526.72	-89.11	-87.55	-89.84	-86.62	-86.67
5532.78	-92.68	-91.5	-92.04	-90.19	-90.97
5538.84	-91.6	-92.38	-91.41	-92.09	-91.55
5544.9	-92.58	-92.43	-92.19	-92.33	-91.11
5550.96	-92.33	-92.63	-91.89	-91.99	-91.36
5557.02	-92.72	-92.82	-92.24	-92.38	-91.41
5563.08	-92.29	-92.53	-92.29	-92.38	-91.8
5569.14	-92.72	-92.29	-91.99	-91.94	-92.04
5575.2	-92.58	-92.48	-92.33	-92.53	-91.26
5581.26	-92.63	-92.29	-92.68	-92.14	-92.19
5587.32	-92.38	-92.48	-92.33	-92.63	-91.94
5593.38	-92.04	-92.09	-92.43	-92.09	-91.36
5599.44	-92.72	-92.09	-93.26	-92.77	-91.41
5605.5	-92.68	-92.38	-93.9	-92.63	-92.19
5611.56	-92.72	-92.24	-92.68	-92.72	-91.65
5617.62	-92.87	-91.94	-92.38	-92.77	-91.85
5623.68	-92.29	-92.09	-93.16	-92.33	-92.24
5629.74	-92.63	-92.48	-93.46	-92.82	-91.85
5635.8	-92.77	-92.43	-92.68	-91.85	-91.41
5641.86	-91.8	-92.33	-92.58	-92.38	-91.41
5647.92	-93.02	-92.43	-93.16	-92.24	-92.33
5653.98	-93.55	-92.92	-93.46	-92.43	-92.09
5660.04	-92.43	-92.92	-92.72	-92.58	-91.94
5666.1	-92.72	-92.87	-92.29	-93.02	-92.04
5672.16	-92.09	-93.16	-92.82	-92.92	-91.46
5678.22	-92.29	-92.87	-92.82	-92.24	-91.6
5684.28	-92.77	-93.16	-92.33	-92.68	-92.14
5690.34	-91.55	-93.07	-92.04	-92.38	-92.33
5696.4	-92.82	-93.31	-93.12	-92.58	-92.14
5702.46	-92.68	-93.6	-92.87	-92.77	-92.04
5708.52	-92.48	-93.16	-92.33	-92.43	-91.85
5714.58	-93.95	-92.97	-92.48	-92.77	-91.41
5720.64	-92.63	-93.07	-93.55	-92.24	-92.14
5726.7	-92.68	-93.6	-93.21	-92.82	-91.85
5732.76	-92.87	-93.21	-92.68	-92.19	-91.89
5738.82	-91.7	-93.21	-92.58	-92.77	-92.14
5744.88	-92.92	-93.16	-92.92	-92.38	-91.55
5750.94	-93.26	-93.07	-92.72	-92.68	-91.7
5757	-92.33	-93.16	-92.58	-92.29	-91.89
5763.06	-93.21	-93.02	-92.58	-92.82	-92.19
5769.12	-92.43	-93.12	-92.97	-92.97	-92.19
5775.18	-92.48	-93.36	-92.29	-92.48	-92.14
5781.24	-92.92	-92.72	-92.63	-92.92	-91.6
5787.3	-92.87	-93.12	-92.48	-92.29	-91.85
5793.36	-93.07	-93.07	-92.92	-92.82	-92.24
5799.42	-91.7	-93.12	-92.58	-92.29	-91.99
5805.48	-92.58	-93.31	-92.72	-92.87	-92.24
5811.54	-93.36	-93.16	-92.48	-92.77	-92.24
5817.6	-92.63	-93.07	-92.97	-92.92	-91.55
5823.66	-92.63	-92.97	-93.02	-93.6	-91.5
5829.72	-92.63	-93.07	-93.46	-92.29	-92.04
5835.78	-92.77	-92.92	-92.87	-92.82	-92.33
5841.84	-92.82	-93.07	-92.82	-92.24	-92.29
5847.9	-92.92	-92.97	-93.31	-92.63	-92.19
5853.96	-92.87	-92.92	-93.07	-92.68	-92.09
5860.02	-93.46	-93.12	-93.31	-93.12	-91.11
5866.08	-92.92	-93.07	-92.87	-93.16	-91.16
5872.14	-92.63	-93.12	-92.97	-92.48	-91.7
5878.2	-92.29	-93.16	-93.12	-93.07	-92.04
5884.26	-93.02	-92.92	-92.53	-91.99	-92.09
5890.32	-92.97	-93.21	-92.14	-92.63	-92.53
5896.38	-92.72	-93.02	-93.46	-92.29	-92.38
5902.44	-93.26	-93.12	-93.07	-92.82	-91.85
5908.5	-92.72	-93.36	-92.72	-92.38	-91.5
5914.56	-93.02	-93.16	-92.72	-92.87	-91.99
5920.62	-92.63	-92.87	-93.31	-93.07	-92.09
5926.68	-92.04	-93.07	-93.07	-92.43	-92.04
5932.74	-93.02	-93.12	-93.16	-92.97	-92.77
5938.8	-93.31	-92.92	-92.77	-92.33	-91.94
5944.86	-92.72	-93.07	-93.21	-92.58	-91.8
5950.92	-92.77	-93.12	-93.12	-91.85	-91.99
5956.98	-92.48	-93.12	-92.72	-92.77	-91.99
5963.04	-92.68	-93.12	-92.82	-92.63	-92.19
5969.1	-93.31	-93.07	-92.87	-92.58	-92.33
5975.16	-92.48	-92.97	-92.38	-92.87	-91.7
5981.22	-93.16	-92.82	-93.12	-92.14	-91.85
5987.28	-93.26	-92.77	-92.58	-92.68	-92.24
5993.34	-92.53	-93.07	-92.63	-92.33	-92.14
5999.4	-93.02	-92.63	-93.8	-92.92	-92.58
6005.46	-92.48	-92.58	-92.97	-92.97	-92.14
6011.52	-92.77	-92.87	-92.77	-92.48	-91.7
6017.58	-93.12	-92.33	-92.68	-93.12	-91.85
6023.64	-92.97	-92.58	-92.72	-92.68	-92.19
6029.7	-92.87	-92.48	-92.68	-92.87	-92.14
6035.76	-91.85	-92.87	-93.07	-92.43	-92.38
6041.82	-92.92	-92.53	-92.53	-93.02	-92.19
6047.88	-93.85	-92.53	-92.97	-92.77	-91.6
6053.94	-92.68	-92.53	-92.53	-92.77	-91.89
6060	-92.82	-92.58	-92.87	-93.21	-91.99
6066.06	-92.68	-92.63	-92.92	-92.38	-92.24
6072.12	-93.02	-93.26	-93.07	-92.87	-92.29
6078.18	-93.12	-93.16	-93.21	-91.99	-91.94
6084.24	-92.72	-93.12	-93.7	-92.82	-91.6
6090.3	-93.07	-93.21	-92.82	-92.87	-92.04
6096.36	-92.04	-93.31	-93.16	-92.63	-92.04
6102.42	-92.77	-93.16	-93.16	-92.92	-92.43
6108.48	-93.7	-93.41	-93.36	-92.68	-92.19
6114.54	-92.77	-93.41	-93.21	-93.26	-91.85
6120.6	-93.07	-93.26	-92.97	-92.29	-91.46
6126.66	-92.77	-93.26	-92.97	-92.97	-91.85
6132.72	-92.38	-93.16	-93.36	-92.43	-92.29
6138.78	-93.02	-93.12	-92.33	-93.36	-92.48
6144.84	-92.09	-93.21	-91.85	-92.04	-92.43
6150.9	-93.07	-93.16	-93.41	-92.53	-91.94
6156.96	-93.6	-93.31	-93.07	-92.38	-91.6
6163.02	-93.02	-93.02	-93.16	-92.82	-91.99
6169.08	-92.68	-93.07	-92.97	-92.68	-92.14
6175.14	-92.43	-93.26	-92.72	-93.07	-92.68
6181.2	-93.36	-93.21	-92.92	-93.21	-92.24
6187.26	-92.92	-93.16	-93.16	-92.58	-91.55
6193.32	-93.07	-93.12	-92.53	-93.07	-91.65
6199.38	-93.12	-93.36	-92.19	-92.43	-92.24
