# Supplementary material for: Elucidation of molecular kinetic schemes from macroscopic traces using system identification
Source: PLoS Comput Biol. 2017 Feb 13;13(2):e1005376. doi: 10.1371/journal.pcbi.1005376 (PMC5330533; doi:10.1371/journal.pcbi.1005376)
Supplement: S1 Data — (1) L-type calcium ion-channel current elicited by voltage steps from -90 to 0 mV, first in the absence of nifedipine, and after addition of nifedipine at 100 nM and 1 μM concentration. (2) G-protein sensitive ion-channel (GIRK4*) current traces elicited by a step in LY379268 concentration from 0 to 1 μM. (ZIP) [file pcbi.1005376.s004.zip › Data_Ion_Channels/ICU_91510.txt]

0	-92.09	-92.09	-92.33	-92.09	-92.14
6.06	-92.09	-92.24	-92.04	-92.04	-92.19
12.12	-92.43	-92.09	-92.14	-92.14	-91.99
18.18	-92.24	-92.24	-92.24	-92.38	-92.19
24.24	-92.19	-92.29	-92.24	-92.04	-92.04
30.3	-92.38	-92.24	-92.19	-92.19	-92.19
36.36	-92.38	-92.09	-92.24	-91.99	-92.09
42.42	-92.29	-92.19	-92.24	-92.19	-92.19
48.48	-92.14	-92.14	-92.04	-92.29	-92.19
54.54	-92.33	-92.29	-92.38	-92.14	-92.14
60.6	-92.33	-91.99	-92.29	-92.43	-91.99
66.66	-92.04	-92.19	-92.04	-92.48	-92.14
72.72	-92.33	-92.14	-92.24	-92.19	-92.33
78.78	-92.19	-92.14	-92.24	-92.14	-92.38
84.84	-92.19	-92.29	-92.24	-92.04	-92.48
90.9	-92.04	-92.19	-92.19	-92.09	-92.29
96.96	-92.24	-92.33	-92.29	-92.24	-92.14
103.02	-92.38	-92.24	-92.04	-92.33	-92.14
109.08	-92.14	-92.24	-92.24	-92.43	-92.04
115.14	-92.14	-92.04	-92.43	-92.14	-91.99
121.2	-92.43	-92.04	-91.99	-92.04	-91.99
127.26	-92.19	-92.09	-92.29	-92.09	-92.09
133.32	-92.09	-92.14	-92.43	-92.29	-91.99
139.38	-92.38	-92.04	-91.99	-92.24	-92.14
145.44	-92.43	-92.33	-92.29	-92.29	-92.04
151.5	-92.09	-92.19	-92.24	-92.24	-92.19
157.56	-92.09	-92.48	-92.04	-91.99	-92.33
163.62	-92.19	-92.19	-92.33	-92.09	-92.33
169.68	-92.29	-92.38	-92.14	-92.19	-92.29
175.74	-92.09	-92.09	-92.04	-92.24	-92.29
181.8	-92.09	-92.29	-92.29	-92.38	-92.04
187.86	-92.38	-92.14	-92.04	-92.14	-92.24
193.92	-92.24	-92.04	-92.09	-92.14	-92.14
199.98	-92.04	-92.24	-92.19	-91.99	-92.14
206.04	-92.33	-92.09	-92.04	-92.14	-92.09
212.1	-92.24	-92.29	-92.09	-92.19	-92.09
218.16	-92.09	-92.14	-92.24	-92.29	-92.09
224.22	-92.33	-92.19	-92.04	-92.53	-92.09
230.28	-92.19	-92.14	-91.99	-92.14	-92.14
236.34	-92.04	-92.19	-92.33	-92.04	-92.19
242.4	-92.14	-92.14	-92.24	-92.04	-92.19
248.46	-92.29	-92.24	-92.09	-92.14	-92.24
254.52	-92.09	-92.19	-92.33	-92.24	-92.04
260.58	-92.04	-92.38	-92.33	-92.29	-92.19
266.64	-92.19	-92.09	-92.19	-92.14	-92.24
272.7	-92.24	-92.24	-92.38	-92.24	-92.33
278.76	-92.04	-92.04	-92.19	-92.14	-92.48
284.82	-92.14	-92.33	-92.09	-92.04	-92.24
290.88	-92.33	-91.94	-92.24	-92.19	-92.24
296.94	-92.04	-92.24	-91.94	-92.33	-92.19
303	-91.99	-91.89	-92.14	-92.43	-92.14
309.06	-92.33	-92.29	-92.19	-92.19	-92.19
315.12	-92.24	-91.94	-92.04	-92.19	-91.94
321.18	-92.14	-92.33	-92.24	-92.09	-92.14
327.24	-92.24	-92.14	-92.19	-92.19	-92.09
333.3	-92.38	-92.33	-92.04	-92.19	-92.04
339.36	-92.29	-92.14	-92.09	-92.19	-92.14
345.42	-92.14	-92.29	-92.33	-92.58	-92.09
351.48	-92.38	-92.14	-92.19	-92.19	-92.14
357.54	-92.19	-92.19	-92.09	-92.04	-92.33
363.6	-92.14	-91.94	-92.48	-91.89	-92.33
369.66	-92.43	-92.14	-92.19	-91.99	-92.24
375.72	-92.29	-91.99	-92.14	-92.19	-92.19
381.78	-92.14	-92.14	-92.48	-92.24	-92.19
387.84	-92.33	-92.33	-92.14	-92.29	-92.09
393.9	-92.33	-92.14	-92.09	-92.24	-92.19
399.96	-92.24	-92.24	-92.43	-92.04	-92.09
406.02	-91.99	-92.14	-91.99	-92.04	-92.19
412.08	-92.19	-92.19	-92.19	-92.14	-92.14
418.14	-92.14	-92.14	-92.19	-92.14	-92.14
424.2	-92.19	-92.19	-92.14	-92.33	-92.04
430.26	-92.19	-92.14	-92.19	-92.19	-92.19
436.32	-92.29	-92.33	-92.19	-92.29	-92.19
442.38	-92.19	-92.24	-92.24	-92.09	-92.29
448.44	-92.24	-92.53	-91.99	-92.14	-92.14
454.5	-92.58	-92.09	-92.24	-92.14	-92.04
460.56	-92.24	-92.09	-92.14	-92.14	-92.29
466.62	-92.09	-91.94	-92.04	-92.43	-92.29
472.68	-92.58	-92.14	-92.14	-92.14	-92.33
478.74	-92.14	-92.09	-92.29	-92.04	-92.33
484.8	-92.19	-92.33	-92.09	-92.09	-92.29
490.86	-92.33	-92.04	-92.09	-92.14	-92.09
496.92	-92.09	-92.38	-92.43	-92.09	-92.09
502.98	-91.99	-92.14	-91.94	-92.19	-92.04
509.04	-92.09	-92.29	-92.19	-92.09	-92.09
515.1	-92.29	-91.99	-92.24	-92.43	-92.09
521.16	-92.24	-92.29	-92.14	-91.94	-92.14
527.22	-2.1	-1.76	-1.81	-1.61	-1.71
533.28	1.56	1.51	1.71	1.76	1.95
539.34	2.05	2.64	2.78	2.64	2.73
545.4	2.73	2.98	2.93	2.88	3.22
551.46	3.13	3.27	3.37	3.47	3.61
557.52	3.13	3.52	3.71	3.66	3.91
563.58	3.42	3.71	3.71	3.86	3.96
569.64	3.66	3.56	3.66	4.05	4
575.7	3.47	3.91	4.1	4.05	4.2
581.76	3.71	3.96	4.1	4.2	4.35
587.82	3.81	4.15	4.05	4.15	4.44
593.88	3.52	4	4	4.1	4.54
599.94	4	3.86	4.35	4.35	4.69
606	3.91	4.25	4.35	4.49	4.64
612.06	3.86	4	4.25	4.49	4.64
618.12	3.96	4.25	4.3	4.44	4.59
624.18	3.86	4.35	4.54	4.59	4.74
630.24	3.86	4.1	4.35	4.59	4.74
636.3	4.1	4.35	4.3	4.59	4.64
642.36	4.15	4.35	4.49	4.59	4.83
648.42	4.15	4.39	4.54	4.59	4.88
654.48	4.05	4.25	4.35	4.49	4.74
660.54	4.1	4.49	4.35	4.3	4.79
666.6	4.1	4.39	4.59	4.44	4.93
672.66	4.25	4.39	4.59	4.74	4.88
678.72	3.96	4.49	4.25	4.69	4.74
684.78	4.15	4.1	4.59	4.83	4.83
690.84	4.39	4.49	4.69	4.69	4.74
696.9	4.2	4.35	4.49	4.74	4.93
702.96	4.2	4.49	4.3	4.83	5.03
709.02	4.35	4.3	4.69	4.74	4.93
715.08	4.1	4.59	4.64	4.59	5.03
721.14	4.3	4.35	4.59	4.74	4.88
727.2	4.35	4.39	4.3	4.64	4.93
733.26	4.1	4.49	4.64	4.74	4.93
739.32	4.1	4.39	4.69	4.64	4.88
745.38	4.3	4.49	4.44	4.83	4.93
751.44	4.3	4.39	4.39	4.79	4.83
757.5	4.35	4.59	4.69	4.69	4.83
763.56	4.3	4.54	4.69	4.83	4.93
769.62	4.05	4.39	4.44	4.69	5.03
775.68	4.39	4.69	4.59	4.69	5.13
781.74	4.54	4.49	4.69	4.59	4.88
787.8	4.25	4.64	4.69	4.64	4.98
793.86	4.44	4.54	4.49	4.83	5.08
799.92	4.2	4.69	4.69	4.83	5.03
805.98	4.1	4.44	4.79	4.83	4.93
812.04	4.39	4.49	4.59	4.93	5.08
818.1	4.39	4.44	4.49	4.83	4.98
824.16	4.25	4.59	4.88	4.79	4.93
830.22	4.64	4.59	4.79	4.69	5.03
836.28	4.3	4.2	4.64	4.83	4.88
842.34	4.39	4.74	4.44	4.79	4.98
848.4	4.49	4.44	4.83	4.49	5.03
854.46	4.05	4.74	4.69	4.64	4.88
860.52	4.25	4.49	4.49	4.74	4.74
866.58	4.44	4.59	4.49	4.93	4.74
872.64	4.3	4.69	4.83	4.93	4.83
878.7	4.35	4.59	4.79	4.98	4.74
884.76	4.39	4.69	4.59	4.88	4.74
890.82	4.25	4.49	4.83	4.88	4.93
896.88	4.49	4.69	4.79	4.59	4.88
902.94	4.49	4.49	4.69	4.74	5.03
909	4.35	4.74	4.69	4.79	4.88
915.06	4.59	4.59	4.79	4.83	5.03
921.12	4.39	4.83	4.74	4.83	5.18
927.18	4.25	4.69	4.69	4.88	4.93
933.24	4.54	4.44	4.54	4.98	5.08
939.3	4.3	4.64	4.79	4.98	5.22
945.36	4.3	4.54	4.83	4.93	5.08
951.42	4.59	4.69	4.69	4.88	5.13
957.48	4.54	4.49	4.93	4.79	4.98
963.54	4.3	4.69	4.79	4.83	5.13
969.6	4.64	4.54	4.74	4.83	5.08
975.66	4.39	4.49	4.74	4.74	4.83
981.72	4.3	4.59	4.69	4.59	4.83
987.78	4.49	4.59	4.79	4.64	5.03
993.84	4.25	4.69	4.69	4.74	4.93
999.9	4.44	4.44	4.69	5.08	4.93
1005.96	4.44	4.74	4.74	5.03	5.03
1012.02	4.35	4.59	4.79	4.98	5.03
1018.08	4.44	4.74	4.69	5.13	5.22
1024.14	4.74	4.49	4.64	5.03	5.03
1030.2	4.05	4.35	4.74	5.03	5.08
1036.26	4.44	4.69	4.79	4.98	5.18
1042.32	4.64	4.49	4.74	4.93	5.22
1048.38	4.44	4.74	4.74	4.79	5.03
1054.44	4.44	4.49	4.79	4.83	4.88
1060.5	4.39	4.59	4.98	4.83	4.93
1066.56	4.3	4.69	4.83	4.74	4.98
1072.62	4.49	4.59	4.64	4.64	4.88
1078.68	4.39	4.69	4.59	4.83	4.74
1084.74	4.49	4.59	4.83	5.08	4.88
1090.8	4.69	4.54	4.69	4.93	4.83
1096.86	4.3	4.2	4.59	4.98	4.83
1102.92	4.49	4.74	4.64	4.98	5.03
1108.98	4.69	4.59	4.88	4.88	5.03
1115.04	4.39	4.74	4.83	4.83	4.98
1121.1	4.49	4.49	4.74	4.69	5.03
1127.16	4.49	4.59	4.69	4.83	5.22
1133.22	4.3	4.69	4.74	4.98	4.98
1139.28	4.44	4.59	4.83	4.93	4.98
1145.34	4.49	4.69	4.44	4.83	5.03
1151.4	4.3	4.44	4.69	4.93	4.88
1157.46	4.54	4.83	4.88	4.98	4.69
1163.52	4.54	4.54	4.54	4.83	4.83
1169.58	4.35	4.83	4.49	4.83	4.88
1175.64	4.44	4.69	4.93	4.93	5.03
1181.7	4.25	4.59	4.83	4.83	5.08
1187.76	4.25	4.64	4.59	4.83	4.98
1193.82	4.44	4.49	4.49	4.54	5.03
1199.88	4.39	4.64	4.79	4.64	5.13
1205.94	4.35	4.64	4.79	4.93	5.08
1212	4.59	4.64	4.69	4.98	5.08
1218.06	4.25	4.49	4.69	5.03	4.98
1224.12	4.44	4.69	4.83	5.03	4.88
1230.18	4.59	4.64	4.69	4.88	4.69
1236.24	4.3	4.64	4.69	4.88	4.64
1242.3	4.49	4.59	4.79	4.83	4.83
1248.36	4.3	4.64	4.69	4.83	4.88
1254.42	4.2	4.69	4.49	4.74	5.03
1260.48	4.39	4.49	4.64	4.83	4.83
1266.54	4.49	4.74	4.83	4.88	4.98
1272.6	4.35	4.25	4.88	4.79	4.93
1278.66	4.35	4.59	4.54	4.83	4.98
1284.72	4.39	4.44	4.74	4.93	5.03
1290.78	4.3	4.64	4.74	4.93	5.08
1296.84	4.44	4.39	4.74	4.93	5.08
1302.9	4.15	4.54	4.69	5.03	5.13
1308.96	4.2	4.59	4.74	4.88	5.03
1315.02	4.44	4.59	4.74	4.83	5.13
1321.08	4.35	4.59	4.49	4.83	4.83
1327.14	4.25	4.59	4.69	4.54	4.88
1333.2	4.44	4.74	4.74	4.69	4.83
1339.26	4.25	4.44	4.74	4.88	5.03
1345.32	4.3	4.83	4.54	4.93	4.88
1351.38	4.54	4.49	4.79	5.13	4.93
1357.44	4.05	4.79	4.74	5.03	4.69
1363.5	4.35	4.59	4.69	4.93	4.88
1369.56	4.44	4.54	4.59	4.83	4.88
1375.62	4.35	4.54	4.88	4.79	5.08
1381.68	4.3	4.49	4.79	4.74	5.08
1387.74	4.35	4.54	4.83	4.74	4.93
1393.8	4.05	4.44	4.64	4.74	4.98
1399.86	4.3	4.59	4.74	4.64	4.98
1405.92	4.44	4.59	4.74	4.69	4.98
1411.98	4.35	4.64	4.54	4.74	4.83
1418.04	4.49	4.69	4.54	4.88	4.79
1424.1	4.39	4.44	4.69	4.83	4.69
1430.16	4.3	4.64	4.79	4.88	4.88
1436.22	4.44	4.59	4.59	4.83	4.74
1442.28	4.35	4.64	4.64	4.74	4.74
1448.34	4.15	4.49	4.54	4.64	4.88
1454.4	4.3	4.49	4.74	4.64	4.88
1460.46	4.54	4.49	4.69	4.74	4.98
1466.52	4.15	4.35	4.49	4.69	5.03
1472.58	4.49	4.49	4.74	4.69	5.03
1478.64	4.44	4.59	4.69	4.88	4.98
1484.7	4.15	4.49	4.69	4.88	4.88
1490.76	4.49	4.25	4.49	4.69	4.88
1496.82	4.25	4.59	4.79	4.79	4.88
1502.88	4.25	4.44	4.69	4.79	4.74
1508.94	4.44	4.74	4.49	4.69	4.64
1515	4.25	4.44	4.3	4.49	4.83
1521.06	4.39	4.64	4.79	4.79	4.83
1527.12	4.49	4.49	4.74	4.93	4.98
1533.18	4.25	4.44	4.59	4.98	4.83
1539.24	4.49	4.54	4.49	5.03	4.69
1545.3	4.2	4.39	4.74	4.98	4.93
1551.36	4.3	4.49	4.54	4.79	4.98
1557.42	4.49	4.44	4.59	4.64	5.03
1563.48	4.25	4.59	4.59	4.79	4.98
1569.54	4.3	4.25	4.74	4.74	5.03
1575.6	4.44	4.69	4.54	4.59	5.03
1581.66	4.3	4.59	4.49	4.59	4.88
1587.72	4.2	4.69	4.64	4.74	4.59
1593.78	4.44	4.59	4.69	4.83	4.79
1599.84	4.05	4.44	4.54	4.79	4.88
1605.9	4.35	4.54	4.49	4.79	4.88
1611.96	4.35	4.35	4.79	4.64	4.88
1618.02	4.25	4.59	4.74	4.64	4.74
1624.08	4.35	4.2	4.54	4.49	4.88
1630.14	4.25	4.49	4.39	4.74	4.88
1636.2	3.96	4.35	4.64	4.69	5.03
1642.26	4.39	4.49	4.69	4.69	4.98
1648.32	4.35	4.35	4.39	4.83	5.03
1654.38	4.25	4.35	4.39	4.83	4.83
1660.44	4.49	4.49	4.69	4.83	4.69
1666.5	4.05	4.25	4.54	4.79	4.44
1672.56	4.25	4.74	4.44	4.74	4.64
1678.62	4.35	4.44	4.49	4.64	4.79
1684.68	4.25	4.59	4.69	4.59	4.64
1690.74	4.25	4.44	4.64	4.44	4.83
1696.8	4.39	4.3	4.25	4.3	4.79
1702.86	4.15	4.39	4.64	4.59	4.93
1708.92	4.3	4.39	4.69	4.69	4.88
1714.98	4.35	4.54	4.64	4.83	4.98
1721.04	4.1	4.15	4.39	4.93	4.93
1727.1	4.2	4.49	4.74	4.83	4.83
1733.16	4.25	4.39	4.64	4.79	4.79
1739.22	4.05	4.59	4.59	4.83	4.49
1745.28	4.3	4.54	4.3	4.64	4.69
1751.34	4.2	4.39	4.64	4.74	4.69
1757.4	4.1	4.44	4.54	4.59	4.69
1763.46	4.35	4.2	4.35	4.59	4.69
1769.52	4.2	4.49	4.49	4.39	4.59
1775.58	4.2	4.39	4.54	4.64	4.79
1781.64	4.44	4.44	4.54	4.69	4.93
1787.7	3.76	4.3	4.39	4.74	4.83
1793.76	4.3	4.39	4.49	4.74	5.03
1799.82	4.3	4.44	4.59	4.74	4.88
1805.88	4.1	4.44	4.59	4.64	4.74
1811.94	4.15	4.44	4.3	4.44	4.74
1818	4.3	4.1	4.49	4.54	4.69
1824.06	4.2	4.39	4.54	4.59	4.74
1830.12	4.15	4.3	4.39	4.74	4.74
1836.18	4.49	4.59	4.2	4.79	4.64
1842.24	3.96	4.3	4.59	4.69	4.59
1848.3	4.25	4.49	4.59	4.74	4.69
1854.36	4.25	4.3	4.49	4.64	4.83
1860.42	4.1	4.15	4.25	4.59	4.74
1866.48	4.35	4.3	4.44	4.69	4.83
1872.54	4.05	4.3	4.59	4.64	4.74
1878.6	4.05	4.44	4.39	4.3	4.83
1884.66	4.2	4.1	4.3	4.44	4.83
1890.72	4.25	4.35	4.59	4.59	4.74
1896.78	4.15	4.25	4.35	4.74	4.88
1902.84	4.3	4.35	4.2	4.74	4.69
1908.9	4	4.25	4.44	4.74	4.69
1914.96	4.15	4.74	4.54	4.59	4.64
1921.02	4.35	4.25	4.44	4.59	4.49
1927.08	4.15	4.35	4.35	4.54	4.79
1933.14	4.25	4.35	4.59	4.49	4.79
1939.2	4.15	4.15	4.49	4.64	4.74
1945.26	3.91	4.35	4.44	4.35	4.69
1951.32	4.2	4.2	4.05	4.59	4.74
1957.38	4.25	4.3	4.69	4.69	4.74
1963.44	3.96	4.1	4.49	4.64	4.74
1969.5	4.3	4.3	4.44	4.64	4.83
1975.56	4.2	4.3	4.3	4.49	4.88
1981.62	4.05	4.3	4.49	4.49	4.74
1987.68	4.3	4.25	4.39	4.59	4.83
1993.74	4.05	4.3	4.3	4.3	4.79
1999.8	4.1	4.3	4.39	4.64	4.59
2005.86	4.05	4	4.44	4.64	4.39
2011.92	3.96	4.3	4.25	4.59	4.49
2017.98	4.1	4.25	4.39	4.59	4.44
2024.04	4.1	4.3	4.44	4.59	4.69
2030.1	4.05	4.25	4.35	4.69	4.64
2036.16	4.25	4.2	4.05	4.69	4.69
2042.22	3.76	4.2	4.44	4.44	4.49
2048.28	4.05	4.25	4.3	4.44	4.74
2054.34	4.15	4.35	4.3	4.49	4.74
2060.4	4.05	4.2	4.25	4.49	4.74
2066.46	4.2	4.25	4.64	4.2	4.79
2072.52	4.1	4.05	4.54	4.69	4.69
2078.58	3.96	4.49	4.35	4.69	4.74
2084.64	4.1	4.25	4.05	4.69	4.69
2090.7	4.2	4.3	4.44	4.64	4.59
2096.76	3.96	4.39	4.39	4.59	4.39
2102.82	4.15	4.05	4.2	4.54	4.35
2108.88	4.05	4.25	4.15	4.49	4.49
2114.94	4.1	4.1	4.49	4.35	4.59
2121	4.15	4.35	4.35	4.54	4.54
2127.06	4	4	4.3	4.39	4.49
2133.12	3.96	4.35	4.3	4.49	4.49
2139.18	4.1	4.2	4.35	4.69	4.49
2145.24	4.15	4.35	4.35	4.49	4.64
2151.3	4	4.35	4.3	4.54	4.59
2157.36	4.2	4.1	4.44	4.49	4.54
2163.42	4.15	4.25	4.35	4.39	4.54
2169.48	4.1	4.1	4.2	4.3	4.64
2175.54	4.2	4.44	4.44	4.15	4.59
2181.6	3.91	4	4.49	4.49	4.59
2187.66	4	4.15	4.2	4.59	4.59
2193.72	4.2	4.2	4.25	4.69	4.59
2199.78	4.05	4.2	4.39	4.69	4.54
2205.84	3.91	4.25	4.39	4.59	4.39
2211.9	4.2	4.15	4.15	4.54	4.54
2217.96	3.71	4.35	4.1	4.54	4.49
2224.02	4.15	4.2	4.35	4.59	4.59
2230.08	4.3	4.39	4.2	4.35	4.59
2236.14	4.05	4.25	4.2	4.39	4.54
2242.2	4.05	4.3	4.39	4.2	4.49
2248.26	4.05	4.05	4.35	4.3	4.69
2254.32	3.96	4.05	4.2	4.35	4.69
2260.38	4.15	4.25	4.35	4.49	4.64
2266.44	4.05	4.1	4.49	4.54	4.59
2272.5	3.91	4.44	4.25	4.44	4.54
2278.56	4.25	4	4.05	4.39	4.69
2284.62	4.1	4.15	4.39	4.3	4.2
2290.68	3.91	4.2	4.35	4.39	4.3
2296.74	4.25	4.3	4.2	4.2	4.35
2302.8	3.81	4.15	3.96	4.3	4.44
2308.86	4	4.15	4.44	4.39	4.49
2314.92	4.1	4.2	4.44	4.35	4.64
2320.98	3.81	3.96	4.2	4.44	4.59
2327.04	4	4.3	4.25	4.49	4.59
2333.1	4.05	4.2	4.35	4.54	4.74
2339.16	3.91	4.25	4.25	4.49	4.74
2345.22	4.1	4.05	4.05	4.3	4.69
2351.28	3.81	3.96	4.2	4.35	4.79
2357.34	4.05	4.1	4.3	4.25	4.35
2363.4	4.1	4.1	4.2	4.1	4.2
2369.46	4.05	4.25	4.1	4.25	4.15
2375.52	4.05	3.91	4.2	4.39	4.44
2381.58	4.05	4.2	4.35	4.35	4.54
2387.64	3.81	3.96	4.2	4.49	4.59
2393.7	3.96	4.3	4.2	4.44	4.44
2399.76	4.1	4.1	4.15	4.59	4.44
2405.82	3.71	4.1	4.49	4.54	4.49
2411.88	4.1	4.15	4.25	4.39	4.79
2417.94	4.05	3.86	4.2	4.49	4.59
2424	3.96	4.15	4.35	4.3	4.54
2430.06	4.1	3.91	4.25	4.15	4.49
2436.12	4.05	4.2	3.96	4.25	4.59
2442.18	3.91	4.05	4.05	4.25	4.49
2448.24	4.25	3.96	4.25	4.1	4.3
2454.3	3.96	4.1	4.3	4.2	4.2
2460.36	3.91	4.1	4.05	4.35	4.59
2466.42	4.1	4.1	4.25	4.49	4.39
2472.48	3.66	4.05	4.39	4.39	4.3
2478.54	4.05	4.25	4.2	4.39	4.35
2484.6	4.05	3.91	4	4.39	4.44
2490.66	3.86	4.2	4.35	4.25	4.59
2496.72	4	4.05	4.35	4.25	4.49
2502.78	3.91	4.2	4.2	4.05	4.44
2508.84	3.86	3.91	4.1	4.25	4.49
2514.9	3.96	4	4.3	4.35	4.54
2520.96	3.71	4.05	4.35	4.35	4.44
2527.02	4.05	3.91	4.05	4.44	4.2
2533.08	4.05	4.15	4	4.49	4.39
2539.14	3.91	4.1	4.05	4.49	4.35
2545.2	4.05	4.1	4.2	4.49	4.49
2551.26	3.56	3.81	4.25	4.35	4.35
2557.32	3.91	4.05	4.15	4.3	4.25
2563.38	4.1	3.96	4.1	4.25	4.35
2569.44	3.81	4.15	4.25	4.2	4.44
2575.5	3.91	3.91	4.2	4.15	4.49
2581.56	3.96	4.05	4.1	4.05	4.44
2587.62	3.66	4.05	4.15	4.2	4.49
2593.68	3.96	3.91	4.35	4.25	4.54
2599.74	4.05	4.05	4.15	4.39	4.59
2605.8	3.71	4.05	4.05	4.49	4.35
2611.86	3.86	4.15	4.2	4.3	4.54
2617.92	3.81	3.86	4	4.39	4.44
2623.98	3.66	4.1	4.2	4.3	4.3
2630.04	3.86	3.81	3.96	4.25	4.35
2636.1	3.91	4.15	4.3	4.2	4.1
2642.16	3.86	4.1	4.35	4.2	4.15
2648.22	3.96	4.25	3.96	4.15	4.05
2654.28	3.81	3.96	3.96	4.25	4.2
2660.34	3.96	4.05	4.2	4.3	4.25
2666.4	4.05	4.05	4.25	4.2	4.3
2672.46	3.71	3.91	4.05	4.35	4.44
2678.52	3.86	3.96	4.1	4.39	4.49
2684.58	3.96	3.81	4.15	4.3	4.44
2690.64	3.81	3.86	4.1	4.2	4.49
2696.7	3.91	4	3.91	4.2	4.35
2702.76	3.91	4.05	4.1	4.25	4.54
2708.82	3.66	3.66	4.2	4.2	4.35
2714.88	3.86	4.2	4.05	3.91	4.39
2720.94	3.91	3.96	3.91	4.1	4.3
2727	3.81	4.25	4.3	4.2	4.25
2733.06	4	3.91	4.15	4.39	4
2739.12	3.56	3.96	4.05	4.49	4.1
2745.18	3.66	4.1	3.96	4.49	4.35
2751.24	3.91	3.66	4.3	4.25	4.25
2757.3	3.66	3.96	4.25	4.05	4.25
2763.36	3.86	3.91	4.05	4.25	4.25
2769.42	3.91	3.96	4.05	4.2	4.2
2775.48	3.66	3.86	4.05	4.05	4.25
2781.54	3.81	4.05	4.1	4.1	4.35
2787.6	3.91	3.96	4.1	4	4.35
2793.66	3.52	3.96	4.05	4.1	4.49
2799.72	3.81	4.1	4.05	4.2	4.35
2805.78	3.91	3.86	4.25	4.25	4.35
2811.84	3.71	4.1	4	4.35	4.44
2817.9	3.91	3.61	3.96	4.25	4.3
2823.96	3.71	3.96	4.25	4.2	4.2
2830.02	3.66	3.81	4.05	4.2	4.1
2836.08	4	4.05	4.05	4	4.2
2842.14	3.86	3.81	3.81	3.96	4.25
2848.2	3.76	3.91	4.25	4.05	4.25
2854.26	4	3.81	4.2	4.05	4.1
2860.32	3.81	3.91	4.05	4.1	4.3
2866.38	3.71	3.91	3.91	4.15	4.35
2872.44	3.81	3.81	4.05	4.25	4.3
2878.5	3.81	3.96	4.1	4.35	4.3
2884.56	3.61	3.81	4.05	4.39	4.3
2890.62	3.81	4.15	4	4.25	4.3
2896.68	3.91	4	3.96	4.3	4.44
2902.74	3.71	4	4.1	4.15	4.39
2908.8	3.76	3.96	3.96	4.2	4.44
2914.86	3.71	3.61	4	4.2	4.3
2920.92	3.56	3.91	4.1	3.81	4.35
2926.98	3.91	3.91	4.05	4	4.3
2933.04	3.61	3.91	3.96	4.2	4.25
2939.1	3.66	3.76	3.91	4.35	4.15
2945.16	3.91	4.05	4.05	4.3	4.05
2951.22	3.66	3.86	4	4.2	4.05
2957.28	3.71	4	3.91	4.25	4.2
2963.34	3.86	3.86	3.86	4.05	4.25
2969.4	3.47	3.96	4.35	4.05	4.1
2975.46	3.81	4	4.2	4	4.2
2981.52	3.86	3.52	4.05	4.05	4.1
2987.58	3.71	4.05	4	4.2	4.25
2993.64	3.81	3.86	3.81	4.05	4.39
2999.7	3.56	4	4.2	4.25	4.25
3005.76	3.71	3.81	3.96	4.3	4.15
3011.82	3.76	3.71	3.91	4.05	4.3
3017.88	3.71	3.81	3.86	4.15	4.15
3023.94	3.76	3.91	4.05	4.05	4.05
3030	3.81	3.91	3.86	4.05	3.96
3036.06	3.47	3.61	3.71	3.81	3.96
3042.12	3.71	4.05	4	3.96	4.05
3048.18	3.71	3.76	4.05	4.2	4.05
3054.24	3.66	4.05	4	4.25	4.2
3060.3	3.66	3.96	3.76	4.2	4.1
3066.36	3.66	3.91	4.05	4.25	4.3
3072.42	3.52	3.86	4.1	4.1	4.15
3078.48	3.76	3.71	3.96	4.05	4.35
3084.54	3.71	3.91	3.71	4.1	4.25
3090.6	3.56	3.76	4.1	3.86	4.2
3096.66	3.81	3.91	3.91	3.81	4.25
3102.72	3.76	3.52	3.86	3.81	4.25
3108.78	3.61	3.91	3.81	4.3	4.25
3114.84	3.71	3.71	3.96	4.1	4.25
3120.9	3.42	4	3.96	4.05	3.91
3126.96	3.66	3.86	3.91	4.2	4
3133.02	3.76	3.81	3.91	3.96	4.2
3139.08	3.52	3.91	3.91	3.96	4.05
3145.14	3.81	3.42	3.96	3.96	4.05
3151.2	3.66	3.86	4.05	4.05	4.05
3157.26	3.56	3.81	3.71	3.91	4.25
3163.32	3.76	3.96	3.81	4.05	4.2
3169.38	3.96	3.66	3.96	4.05	4.2
3175.44	3.56	3.76	3.96	3.96	4.3
3181.5	3.71	3.71	3.76	4.1	4.1
3187.56	3.47	3.76	4.05	4	4.05
3193.62	3.61	3.81	4.05	3.81	3.96
3199.68	3.66	3.81	3.96	3.91	4.1
3205.74	3.56	3.81	3.71	4.1	4.05
3211.8	3.66	3.47	3.86	4.05	4.1
3217.86	3.71	3.86	4	4.05	4.05
3223.92	3.32	3.81	3.81	4	3.91
3229.98	3.81	3.91	3.86	4.05	4.1
3236.04	3.76	3.76	3.71	4.2	4.05
3242.1	3.66	3.71	4	4	4.1
3248.16	3.66	3.81	3.96	4	4.25
3254.22	3.52	3.71	3.86	3.86	4.1
3260.28	3.47	3.81	3.81	3.76	4.2
3266.34	3.71	3.66	3.96	3.91	4.3
3272.4	3.66	3.86	3.96	4	4.15
3278.46	3.52	3.66	3.71	4.05	4.2
3284.52	3.71	3.91	3.81	4.1	4.1
3290.58	3.66	3.81	3.91	4.1	4.1
3296.64	3.52	3.86	3.86	3.91	3.81
3302.7	3.61	3.81	3.76	3.86	3.91
3308.76	3.47	3.66	3.91	3.91	4.05
3314.82	3.66	3.86	4.05	3.96	4.15
3320.88	3.76	3.66	3.96	3.81	4.05
3326.94	3.56	3.91	3.81	3.96	4.15
3333	3.56	3.71	3.71	4.05	4.15
3339.06	3.71	3.81	4.15	3.96	4.2
3345.12	3.47	3.76	3.96	4	4.2
3351.18	3.52	3.76	3.86	4.05	4.1
3357.24	3.81	3.61	3.71	3.96	4.1
3363.3	3.47	3.66	4.05	3.66	4.3
3369.36	3.66	3.71	3.86	3.91	4.05
3375.42	3.52	3.56	3.71	3.86	4
3381.48	3.56	3.91	3.76	4	3.71
3387.54	3.66	3.61	3.86	4.1	3.81
3393.6	3.52	3.91	3.86	4.05	3.96
3399.66	3.56	3.71	3.66	4.05	4.05
3405.72	3.66	3.76	3.91	3.96	4.05
3411.78	3.56	3.71	3.96	3.86	3.96
3417.84	3.52	3.47	3.86	4	4
3423.9	3.66	3.71	3.86	3.66	4.15
3429.96	3.37	3.56	3.66	3.86	4.15
3436.02	3.61	3.81	3.91	4.15	4.05
3442.08	3.71	3.56	3.86	3.91	4.1
3448.14	3.56	3.81	3.66	4.1	4.25
3454.2	3.66	3.66	3.52	3.86	4.05
3460.26	3.47	3.81	3.91	3.81	3.96
3466.32	3.52	3.81	3.81	3.81	3.91
3472.38	3.71	3.32	3.71	3.91	3.76
3478.44	3.37	3.81	3.86	3.76	3.96
3484.5	3.52	3.71	3.86	4.05	4
3490.56	3.71	3.86	3.86	3.96	3.86
3496.62	3.47	3.47	3.66	3.81	3.91
3502.68	3.61	3.66	3.86	3.81	3.96
3508.74	3.37	3.61	3.91	3.81	4
3514.8	3.52	3.66	3.86	3.61	4.05
3520.86	3.71	3.81	3.76	3.86	4.05
3526.92	3.47	3.61	3.71	3.86	4.15
3532.98	3.52	3.81	3.81	3.91	4.05
3539.04	3.56	3.52	3.81	3.91	3.96
3545.1	3.37	3.91	3.66	4	3.91
3551.16	3.66	3.52	3.71	4.05	3.81
3557.22	3.52	3.71	3.86	3.96	3.91
3563.28	3.32	3.66	3.52	3.66	3.91
3569.34	3.56	3.32	3.66	3.86	3.91
3575.4	3.47	3.66	3.66	3.81	3.81
3581.46	3.47	3.66	3.81	3.71	3.86
3587.52	3.66	3.71	3.71	3.56	3.96
3593.58	3.52	3.47	3.71	3.76	4.1
3599.64	3.56	3.86	3.61	3.91	4
3605.7	3.71	3.52	3.96	3.91	3.96
3611.76	3.13	3.76	3.71	4.1	3.91
3617.82	3.66	3.52	3.66	3.91	3.86
3623.88	3.66	3.86	3.81	3.81	3.86
3629.94	3.42	3.56	3.66	3.66	3.86
3636	3.61	3.66	3.71	3.66	3.91
3642.06	3.27	3.71	3.52	3.76	3.71
3648.12	3.56	3.42	3.81	3.81	4
3654.18	3.52	3.61	3.81	3.76	4.05
3660.24	3.32	3.52	3.66	3.61	4.05
3666.3	3.52	3.86	3.76	3.86	4
3672.36	3.71	3.61	3.81	3.91	3.96
3678.42	3.42	3.66	3.71	3.86	4.05
3684.48	3.52	3.61	3.56	3.86	4
3690.54	3.32	3.71	3.66	3.81	4.05
3696.6	3.47	3.56	3.71	3.76	4
3702.66	3.61	3.37	3.71	3.76	3.66
3708.72	3.47	3.71	3.66	3.71	3.81
3714.78	3.42	3.47	3.56	3.66	3.91
3720.84	3.47	3.71	3.66	3.71	3.91
3726.9	3.17	3.42	3.76	3.81	3.96
3732.96	3.42	3.71	3.56	3.91	4.05
3739.02	3.66	3.61	3.71	4	3.91
3745.08	3.42	3.56	3.76	3.86	4.05
3751.14	3.61	3.52	3.52	3.96	4.15
3757.2	3.47	3.66	3.56	3.91	3.96
3763.26	3.32	3.56	3.76	3.81	3.47
3769.32	3.47	3.61	3.71	3.86	3.61
3775.38	3.47	3.71	3.71	3.66	4
3781.44	3.47	3.42	3.37	3.76	4
3787.5	3.56	3.66	3.76	3.86	3.91
3793.56	3.47	3.56	3.56	3.66	4.05
3799.62	3.22	3.71	3.66	3.71	3.91
3805.68	3.52	3.42	3.52	3.91	3.96
3811.74	3.17	3.76	3.71	3.91	3.96
3817.8	3.47	3.56	3.66	3.96	3.86
3823.86	3.47	3.47	3.56	3.86	3.66
3829.92	3.27	3.56	3.61	3.71	3.56
3835.98	3.61	3.56	3.76	3.81	3.91
3842.04	3.52	3.52	3.66	3.66	3.81
3848.1	3.37	3.61	3.61	3.66	3.76
3854.16	3.52	3.66	3.76	3.61	3.81
3860.22	3.52	3.27	3.76	3.81	3.96
3866.28	3.42	3.61	3.61	3.91	4
3872.34	3.42	3.47	3.22	3.81	3.86
3878.4	3.27	3.61	3.61	3.71	3.96
3884.46	3.42	3.61	3.71	3.96	3.96
3890.52	3.52	3.37	3.66	3.91	3.81
3896.58	3.42	3.52	3.27	3.71	3.56
3902.64	3.42	3.37	3.76	3.96	3.66
3908.7	3.52	3.61	3.66	3.81	3.86
3914.76	3.17	3.47	3.52	3.71	3.76
3920.82	3.32	3.61	3.52	3.66	3.71
3926.88	3.52	3.56	3.71	3.71	3.81
3932.94	3.27	3.66	3.71	3.71	3.81
3939	3.32	3.56	3.56	3.47	3.96
3945.06	3.47	3.52	3.71	3.42	3.96
3951.12	3.22	3.66	3.76	3.71	3.91
3957.18	3.37	3.22	3.71	3.91	4
3963.24	3.47	3.56	3.47	3.81	3.86
3969.3	3.32	3.37	3.66	3.91	3.66
3975.36	3.56	3.61	3.81	3.96	3.76
3981.42	3.52	3.47	3.52	3.71	3.91
3987.48	3.27	3.47	3.47	3.66	3.81
3993.54	3.52	3.52	3.47	3.71	3.76
3999.6	3.13	3.56	3.66	3.71	3.71
4005.66	3.32	3.56	3.81	3.81	3.56
4011.72	3.47	3.61	3.47	3.71	3.91
4017.78	3.27	3.66	3.37	3.81	3.76
4023.84	3.37	3.27	3.76	3.86	3.91
4029.9	3.52	3.66	3.71	3.81	3.91
4035.96	3.22	3.47	3.52	3.71	3.86
4042.02	3.52	3.61	3.37	3.71	3.91
4048.08	3.52	3.42	3.76	3.56	4
4054.14	3.27	3.47	3.66	3.42	3.96
4060.2	3.47	3.47	3.47	3.47	3.86
4066.26	3.27	3.42	3.52	3.71	3.96
4072.32	3.08	3.66	3.66	3.71	3.66
4078.38	3.47	3.42	3.52	3.86	3.52
4084.44	3.22	3.56	3.37	4	3.47
4090.5	3.32	3.37	3.71	3.86	3.56
4096.56	3.42	3.52	3.47	3.61	3.76
4102.62	3.32	3.52	3.56	3.76	3.71
4108.68	3.32	3.52	3.47	3.56	3.81
4114.74	3.47	3.37	3.42	3.56	3.81
4120.8	3.17	3.52	3.86	3.42	3.81
4126.86	3.47	3.52	3.66	3.71	4
4132.92	3.32	3.52	3.47	3.81	3.91
4138.98	3.17	3.61	3.42	3.66	3.96
4145.04	3.52	3.27	3.71	3.91	3.96
4151.1	3.32	3.42	3.61	3.71	3.81
4157.16	3.32	3.42	3.47	3.71	3.61
4163.22	3.42	3.47	3.42	3.66	3.56
4169.28	3.32	3.56	3.76	3.71	3.66
4175.34	3.27	3.56	3.52	3.47	3.71
4181.4	3.52	3.52	3.47	3.56	3.71
4187.46	3.03	3.47	3.61	3.66	3.81
4193.52	3.42	3.71	3.71	3.66	3.91
4199.58	3.32	3.47	3.52	3.71	3.91
4205.64	3.27	3.66	3.47	3.81	3.81
4211.7	3.27	3.32	3.71	3.71	3.91
4217.76	3.47	3.37	3.61	3.56	3.86
4223.82	3.17	3.27	3.52	3.61	3.76
4229.88	3.37	3.42	3.32	3.56	3.66
4235.94	3.56	3.42	3.47	3.42	3.42
4242	3.03	3.32	3.56	3.52	3.81
4248.06	3.32	3.47	3.56	3.66	3.76
4254.12	3.32	3.08	3.52	3.71	3.76
4260.18	3.17	3.47	3.27	3.86	3.66
4266.24	3.32	3.37	3.66	3.71	3.71
4272.3	3.22	3.56	3.56	3.81	3.71
4278.36	3.22	3.37	3.42	3.71	3.86
4284.42	3.52	3.47	3.47	3.61	3.76
4290.48	3.32	3.37	3.66	3.56	3.71
4296.54	3.37	3.27	3.52	3.71	3.81
4302.6	3.66	3.37	3.42	3.56	3.81
4308.66	3.13	3.47	3.61	3.47	3.81
4314.72	3.22	3.42	3.56	3.42	3.71
4320.78	3.42	3.22	3.47	3.71	3.61
4326.84	3.17	3.42	3.17	3.71	3.66
4332.9	3.42	3.27	3.66	3.66	3.71
4338.96	3.27	3.47	3.71	3.76	3.71
4345.02	3.17	3.42	3.47	3.71	3.66
4351.08	3.47	3.61	3.37	3.61	3.56
4357.14	3.22	3.47	3.37	3.37	3.71
4363.2	3.32	3.13	3.56	3.52	3.71
4369.26	3.52	3.52	3.47	3.52	3.71
4375.32	3.27	3.32	3.37	3.71	3.71
4381.38	3.37	3.71	3.17	3.71	3.81
4387.44	3.27	3.42	3.61	3.81	3.81
4393.5	3.13	3.47	3.37	3.56	3.91
4399.56	3.37	3.32	3.32	3.91	3.71
4405.62	3.13	3.27	3.42	3.81	3.61
4411.68	3.32	3.52	3.47	3.52	3.76
4417.74	3.32	3.37	3.47	3.47	3.66
4423.8	3.32	3.47	3.27	3.47	3.47
4429.86	3.17	3.13	3.42	3.37	3.56
4435.92	3.47	3.47	3.47	3.27	3.76
4441.98	3.08	3.27	3.47	3.52	3.61
4448.04	3.32	3.52	3.27	3.56	3.71
4454.1	3.37	3.32	3.56	3.71	3.71
4460.16	3.22	3.32	3.56	3.71	3.71
4466.22	3.17	3.42	3.42	3.81	3.81
4472.28	3.42	3.32	3.52	3.66	3.76
4478.34	3.08	3.37	3.47	3.66	3.66
4484.4	3.32	3.17	3.42	3.56	3.71
4490.46	3.27	3.42	3.32	3.52	3.42
4496.52	3.32	3.17	3.32	3.47	3.32
4502.58	3.56	3.47	3.42	3.52	3.47
4508.64	3.03	3.42	3.47	3.52	3.66
4514.7	3.22	3.47	3.32	3.61	3.66
4520.76	3.32	3.47	3.42	3.61	3.76
4526.82	3.17	3.56	3.47	3.61	3.86
4532.88	3.22	3.37	3.52	3.71	3.86
4538.94	3.27	3.13	3.37	3.61	3.86
4545	3.08	3.42	3.42	3.42	3.71
4551.06	3.13	3.32	3.42	3.42	3.56
4557.12	3.27	3.37	3.52	3.37	3.56
4563.18	3.08	3.27	3.37	3.61	3.27
4569.24	3.37	3.42	3.32	3.81	3.52
4575.3	3.32	3.13	3.52	3.71	3.52
4581.36	3.17	3.42	3.42	3.66	3.56
4587.42	3.27	3.32	3.22	3.56	3.56
4593.48	3.13	3.47	3.27	3.76	3.71
4599.54	3.13	3.32	3.52	3.61	3.81
4605.6	3.37	3.08	3.47	3.47	3.81
4611.66	3.42	3.42	3.27	3.32	3.66
4617.72	3.13	3.27	3.13	3.27	3.76
4623.78	3.22	3.47	3.52	3.27	3.66
4629.84	3.13	3.27	3.47	3.47	3.66
4635.9	3.13	3.27	3.27	3.71	3.42
4641.96	3.32	3.42	3.47	3.52	3.52
4648.02	3.17	3.32	3.47	3.56	3.56
4654.08	3.17	3.32	3.42	3.61	3.52
4660.14	3.32	3.17	3.42	3.47	3.52
4666.2	3.13	3.27	3.42	3.56	3.71
4672.26	3.13	3.03	3.52	3.42	3.76
4678.32	3.37	3.42	3.42	3.47	3.66
4684.38	3.22	3.32	3.32	3.56	3.52
4690.44	3.27	3.37	3.52	3.37	3.61
4696.5	3.27	3.27	3.47	3.47	3.47
4702.56	3.08	3.42	3.47	3.52	3.47
4708.62	3.17	3.32	3.37	3.52	3.52
4714.68	3.08	3.32	3.42	3.52	3.37
4720.74	3.03	3.47	3.56	3.56	3.71
4726.8	3.22	3.27	3.32	3.66	3.66
4732.86	3.27	3.37	3.32	3.47	3.66
4738.92	3.08	3.27	3.42	3.42	3.56
4744.98	3.37	3.37	3.42	3.27	3.56
4751.04	3.13	3.27	3.13	3.56	3.56
4757.1	3.03	3.32	3.37	3.66	3.66
4763.16	3.27	3.27	3.37	3.66	3.66
4769.22	3.08	3.27	3.32	3.66	3.52
4775.28	3.13	3.22	3.17	3.61	3.66
4781.34	3.22	3.13	3.47	3.52	3.66
4787.4	3.27	3.47	3.47	3.52	3.52
4793.46	3.03	3.27	3.37	3.47	3.42
4799.52	3.22	3.42	3.17	3.47	3.52
4805.58	3.13	3.17	3.52	3.37	3.52
4811.64	3.03	3.37	3.52	3.13	3.61
4817.7	3.32	3.17	3.42	3.47	3.66
4823.76	3.03	3.32	3.27	3.61	3.56
4829.82	3.08	3.27	3.27	3.47	3.76
4835.88	3.17	3.22	3.47	3.47	3.61
4841.94	3.08	3.27	3.42	3.56	3.56
4848	3.17	3.03	3.32	3.37	3.52
4854.06	3.22	3.42	3.32	3.37	3.47
4860.12	3.08	3.13	3.42	3.32	3.37
4866.18	3.13	3.32	3.32	3.32	3.27
4872.24	3.32	3.27	3.17	3.32	3.42
4878.3	2.98	3.17	3.42	3.47	3.61
4884.36	3.13	3.22	3.47	3.56	3.47
4890.42	3.27	3.27	3.42	3.47	3.61
4896.48	3.22	3.27	3.08	3.47	3.61
4902.54	2.93	3.03	3.52	3.56	3.66
4908.6	3.32	3.32	3.47	3.42	3.76
4914.66	3.22	3.22	3.22	3.56	3.86
4920.72	3.13	3.42	3.08	3.56	3.66
4926.78	3.27	3.27	3.47	3.56	3.61
4932.84	3.32	3.22	3.32	3.47	3.56
4938.9	3.17	3.27	3.32	3.47	3.47
4944.96	3.27	3.08	2.98	3.17	3.27
4951.02	3.17	3.32	3.32	3.32	3.27
4957.08	3.13	3.08	3.37	3.61	3.47
4963.14	3.22	3.32	3.13	3.61	3.61
4969.2	3.22	3.17	3.22	3.56	3.47
4975.26	2.83	3.17	3.52	3.56	3.32
4981.32	3.17	3.13	3.27	3.52	3.47
4987.38	3.32	3.32	3.08	3.22	3.52
4993.44	2.93	3.27	3.32	3.27	3.66
4999.5	3.27	2.88	3.42	3.47	3.66
5005.56	3.13	3.27	3.37	3.32	3.71
5011.62	2.98	3.17	2.98	3.27	3.61
5017.68	3.13	3.32	3.42	3.42	3.56
5023.74	3.13	3.13	3.42	3.32	3.56
5029.8	3.03	3.22	3.13	3.52	3.52
5035.86	3.13	3.22	3.08	3.52	3.32
5041.92	3.17	3.13	3.32	3.42	3.47
5047.98	2.88	3.32	3.47	3.42	3.47
5054.04	3.08	3.22	3.22	3.42	3.42
5060.1	3.27	3.37	3.08	3.37	3.42
5066.16	3.03	3.37	3.47	3.27	3.32
5072.22	3.08	3.37	3.27	3.47	3.37
5078.28	3.22	3.08	3.13	3.56	3.52
5084.34	3.03	3.37	3.27	3.47	3.42
5090.4	3.08	3.17	3.32	3.47	3.61
5096.46	3.32	3.27	3.32	3.52	3.47
5102.52	2.93	3.13	3.03	3.42	3.56
5108.58	3.17	3.03	3.27	3.32	3.61
5114.64	3.17	3.27	3.42	3.47	3.37
5120.7	2.98	3.08	3.27	3.37	3.47
5126.76	3.13	3.27	3.22	3.03	3.47
5132.82	3.13	3.17	3.42	3.27	3.47
5138.88	2.78	3.32	3.42	3.52	3.32
5144.94	3.13	3.17	3.42	3.47	3.17
5151	3.13	3.22	3.27	3.61	3.47
5157.06	2.98	3.22	3.22	3.56	3.47
5163.12	3.22	3.32	3.32	3.47	3.56
5169.18	3.17	3.27	3.27	3.27	3.52
5175.24	3.13	3.08	3.27	3.42	3.47
5181.3	3.08	3.27	3.08	3.22	3.66
5187.36	2.88	3.08	3.32	3.27	3.56
5193.42	3.03	3.42	3.17	3.22	3.56
5199.48	3.13	3.13	3.17	3.42	3.42
5205.54	2.98	3.08	3.32	3.42	3.52
5211.6	3.13	3.22	3.32	3.32	3.52
5217.66	3.22	3.13	3.27	3.47	3.13
5223.72	3.13	3.37	3.22	3.47	3.42
5229.78	3.08	3.13	3.27	3.47	3.37
5235.84	3.27	3.27	3.27	3.37	3.47
5241.9	3.03	3.22	3.32	3.27	3.47
5247.96	3.03	3.42	2.88	3.17	3.42
5254.02	3.17	3.27	3.52	3.17	3.37
5260.08	3.08	3.13	3.27	3.32	3.66
5266.14	3.03	3.27	3.22	3.42	3.66
5272.2	3.13	3.03	3.13	3.52	3.47
5278.26	2.98	3.32	3.32	3.42	3.42
5284.32	3.03	3.17	3.27	3.56	3.08
5290.38	3.27	3.17	3.17	3.52	3.17
5296.44	2.83	2.98	3.27	3.37	3.42
5302.5	2.98	3.17	3.27	3.47	3.47
5308.56	3.13	3.17	3.13	3.22	3.37
5314.62	2.88	3.13	3.17	3.32	3.56
5320.68	2.98	3.03	3.27	3.13	3.47
5326.74	3.17	3.32	3.17	3.08	3.52
5332.8	3.13	3.27	3.13	3.22	3.52
5338.86	3.08	2.98	3.17	3.37	3.32
5344.92	3.13	3.17	3.27	3.52	3.27
5350.98	2.93	3.08	3.27	3.52	3.13
5357.04	2.93	3.27	3.13	3.47	3.37
5363.1	3.27	3.13	3.08	3.37	3.37
5369.16	2.83	3.27	3.17	3.37	3.47
5375.22	2.88	3.03	3.32	3.27	3.47
5381.28	3.08	3.08	3.13	3.22	3.52
5387.34	2.98	3.08	3.17	3.42	3.42
5393.4	3.03	3.22	3.42	3.42	3.52
5399.46	3.22	3.13	3.17	3.32	3.52
5405.52	3.03	3.13	3.17	3.37	3.47
5411.58	3.08	3.27	3.17	3.37	3.52
5417.64	3.32	2.88	3.27	3.42	3.27
5423.7	2.93	3.13	3.27	3.32	3.27
5429.76	3.08	3.22	3.17	3.32	3.32
5435.82	3.17	3.27	3.27	3.27	3.37
5441.88	2.93	3.17	3.13	3.32	3.17
5447.94	2.98	3.17	3.08	3.17	3.37
5454	3.17	3.13	3.22	3.13	3.42
5460.06	2.93	3.13	3.22	3.22	3.47
5466.12	2.93	3.17	3.22	3.32	3.47
5472.18	3.17	3.08	3.17	3.52	3.56
5478.24	2.73	3.17	3.08	3.52	3.42
5484.3	2.93	2.83	3.42	3.37	3.27
5490.36	3.17	3.27	3.22	3.42	3.42
5496.42	2.93	3.08	3.17	3.32	3.42
5502.48	3.03	3.27	3.08	3.37	3.13
5508.54	3.13	3.03	3.27	3.27	3.17
5514.6	2.93	3.17	3.08	3.42	3.27
5520.66	3.08	3.13	3.13	3.32	3.47
5526.72	-88.13	-88.48	-88.48	-88.43	-88.13
5532.78	-91.26	-91.06	-91.02	-91.06	-91.02
5538.84	-91.21	-91.26	-91.21	-91.06	-91.16
5544.9	-91.26	-91.16	-91.46	-91.11	-91.26
5550.96	-91.31	-91.55	-91.31	-91.21	-91.31
5557.02	-91.26	-91.36	-91.31	-91.26	-91.26
5563.08	-91.41	-91.55	-91.36	-91.55	-91.36
5569.14	-91.55	-91.21	-91.36	-91.6	-91.36
5575.2	-91.26	-91.46	-91.31	-91.41	-91.41
5581.26	-91.6	-91.31	-91.41	-91.5	-91.75
5587.32	-91.55	-91.5	-91.7	-91.21	-91.5
5593.38	-91.41	-91.21	-91.26	-91.26	-91.46
5599.44	-91.41	-91.41	-91.46	-91.41	-91.41
5605.5	-91.46	-91.6	-91.55	-91.36	-91.5
5611.56	-91.46	-91.36	-91.46	-91.5	-91.6
5617.62	-91.41	-91.5	-91.41	-91.75	-91.36
5623.68	-91.55	-91.46	-91.6	-91.55	-91.5
5629.74	-91.41	-91.46	-91.55	-91.26	-91.65
5635.8	-91.41	-91.46	-91.46	-91.36	-91.5
5641.86	-91.46	-91.65	-91.55	-91.46	-91.46
5647.92	-91.6	-91.55	-91.6	-91.65	-91.55
5653.98	-91.41	-91.7	-91.5	-91.55	-91.6
5660.04	-91.41	-91.5	-91.46	-91.5	-91.6
5666.1	-91.65	-91.75	-91.65	-91.7	-91.55
5672.16	-91.46	-91.46	-91.5	-91.41	-91.5
5678.22	-91.6	-91.7	-91.41	-91.36	-91.31
5684.28	-91.65	-91.46	-91.46	-91.41	-91.55
5690.34	-91.46	-91.6	-91.65	-91.55	-91.46
5696.4	-91.55	-91.46	-91.36	-91.6	-91.31
5702.46	-91.65	-91.6	-91.65	-91.75	-91.41
5708.52	-91.5	-91.55	-91.7	-91.55	-91.46
5714.58	-91.5	-91.89	-91.41	-91.6	-91.5
5720.64	-91.6	-91.5	-91.55	-91.46	-91.46
5726.7	-91.46	-91.8	-91.6	-91.36	-91.6
5732.76	-91.46	-91.55	-91.75	-91.41	-91.65
5738.82	-91.6	-91.8	-91.5	-91.55	-91.8
5744.88	-91.5	-91.46	-91.6	-91.6	-91.75
5750.94	-91.6	-91.75	-91.55	-91.6	-91.7
5757	-91.75	-91.41	-91.5	-91.8	-91.6
5763.06	-91.5	-91.65	-91.6	-91.55	-91.5
5769.12	-91.5	-91.5	-91.85	-91.41	-91.6
5775.18	-91.7	-91.7	-91.46	-91.5	-91.6
5781.24	-91.6	-91.55	-91.55	-91.55	-91.7
5787.3	-91.31	-91.65	-91.65	-91.5	-91.75
5793.36	-91.65	-91.5	-91.46	-91.7	-91.7
5799.42	-91.5	-91.6	-91.55	-91.85	-91.75
5805.48	-91.6	-91.5	-91.55	-91.5	-91.75
5811.54	-91.6	-91.55	-91.8	-91.46	-91.75
5817.6	-91.65	-91.46	-91.6	-91.46	-91.85
5823.66	-91.55	-91.65	-91.75	-91.6	-91.8
5829.72	-91.6	-91.55	-91.8	-91.7	-91.65
5835.78	-91.65	-91.7	-91.5	-91.65	-91.65
5841.84	-91.41	-91.6	-91.6	-91.65	-91.65
5847.9	-92.04	-91.75	-91.65	-91.8	-91.7
5853.96	-91.7	-91.6	-91.6	-91.55	-91.7
5860.02	-91.41	-91.7	-91.6	-91.55	-91.6
5866.08	-91.55	-91.5	-91.8	-91.55	-91.55
5872.14	-91.5	-91.65	-91.55	-91.65	-91.65
5878.2	-91.55	-91.55	-91.55	-91.8	-91.65
5884.26	-91.7	-91.6	-91.7	-91.75	-91.46
5890.32	-91.5	-91.65	-91.5	-91.6	-91.6
5896.38	-91.55	-91.65	-91.55	-91.6	-91.65
5902.44	-91.75	-91.85	-91.55	-91.5	-91.5
5908.5	-91.7	-91.6	-91.89	-91.5	-91.85
5914.56	-91.46	-91.75	-91.65	-91.7	-91.55
5920.62	-91.7	-91.55	-91.5	-91.5	-91.6
5926.68	-91.8	-91.6	-91.7	-91.65	-91.65
5932.74	-91.55	-91.55	-91.6	-91.85	-91.65
5938.8	-91.7	-91.55	-91.55	-91.6	-91.6
5944.86	-91.8	-91.6	-91.75	-91.5	-91.6
5950.92	-91.7	-91.85	-91.65	-91.46	-91.75
5956.98	-91.6	-91.46	-91.41	-91.6	-91.5
5963.04	-91.8	-91.75	-91.6	-91.65	-91.5
5969.1	-91.6	-91.5	-91.75	-91.85	-91.5
5975.16	-91.46	-91.75	-91.46	-91.75	-91.6
5981.22	-91.6	-91.7	-91.7	-91.8	-91.46
5987.28	-91.6	-91.7	-91.99	-91.85	-91.55
5993.34	-91.65	-91.5	-91.5	-91.6	-91.5
5999.4	-91.6	-91.75	-91.55	-91.5	-91.55
6005.46	-91.8	-91.65	-91.7	-91.65	-91.55
6011.52	-91.65	-91.8	-91.46	-91.65	-91.55
6017.58	-91.55	-91.55	-91.5	-91.65	-91.6
6023.64	-92.09	-91.94	-91.65	-91.94	-91.6
6029.7	-91.55	-91.65	-91.89	-91.7	-91.7
6035.76	-91.46	-91.94	-91.65	-91.65	-91.65
6041.82	-91.85	-91.6	-91.75	-91.65	-91.6
6047.88	-91.65	-91.89	-91.7	-91.6	-91.55
6053.94	-91.6	-91.65	-91.65	-91.55	-91.5
6060	-91.65	-91.7	-91.75	-91.7	-91.46
6066.06	-91.7	-91.5	-91.65	-91.7	-91.55
6072.12	-91.6	-91.8	-91.55	-91.94	-91.55
6078.18	-91.75	-91.55	-91.7	-91.65	-91.6
6084.24	-91.85	-91.89	-91.75	-91.46	-91.75
6090.3	-91.6	-91.6	-91.5	-91.5	-91.85
6096.36	-91.6	-91.85	-91.6	-91.7	-91.6
6102.42	-91.7	-91.65	-91.99	-91.55	-91.55
6108.48	-91.65	-91.85	-91.36	-91.75	-91.65
6114.54	-91.8	-91.55	-91.7	-91.6	-91.65
6120.6	-91.89	-91.7	-91.7	-91.89	-91.5
6126.66	-91.75	-91.55	-91.7	-91.6	-91.55
6132.72	-91.55	-91.8	-91.6	-91.5	-91.55
6138.78	-91.75	-91.6	-91.7	-91.46	-91.65
6144.84	-91.55	-91.8	-91.7	-91.6	-91.75
6150.9	-91.41	-91.65	-91.65	-91.75	-91.8
6156.96	-91.99	-91.89	-91.8	-91.8	-91.99
6163.02	-91.75	-91.6	-91.75	-91.75	-92.04
6169.08	-91.5	-91.85	-91.7	-91.65	-91.94
6175.14	-91.75	-91.5	-91.75	-91.6	-91.85
6181.2	-91.75	-91.75	-91.94	-91.65	-91.8
6187.26	-91.7	-91.6	-91.55	-91.75	-91.8
6193.32	-91.46	-91.7	-91.65	-91.6	-91.7
6199.38	-91.99	-91.7	-91.7	-91.89	-91.75
