# Supplementary material for: Elucidation of molecular kinetic schemes from macroscopic traces using system identification
Source: PLoS Comput Biol. 2017 Feb 13;13(2):e1005376. doi: 10.1371/journal.pcbi.1005376 (PMC5330533; doi:10.1371/journal.pcbi.1005376)
Supplement: S1 Data — (1) L-type calcium ion-channel current elicited by voltage steps from -90 to 0 mV, first in the absence of nifedipine, and after addition of nifedipine at 100 nM and 1 μM concentration. (2) G-protein sensitive ion-channel (GIRK4*) current traces elicited by a step in LY379268 concentration from 0 to 1 μM. (ZIP) [file pcbi.1005376.s004.zip › Data_Ion_Channels/ICU_91513.ods]

## Sheet: Sheet1
Time (ms)	u1	u2	u3	u4	u5
0	-93.8	-93.8	-94.24	-93.95	-93.7
6.06	-93.85	-93.85	-93.95	-93.95	-93.65
12.12	-93.75	-93.75	-93.8	-93.9	-93.85
18.18	-93.75	-93.75	-93.95	-93.8	-93.99
24.24	-93.75	-93.75	-93.95	-93.65	-93.95
30.3	-93.6	-93.6	-93.99	-93.51	-93.85
36.36	-93.7	-93.7	-93.85	-93.55	-93.65
42.42	-93.99	-93.99	-93.85	-93.8	-93.9
48.48	-93.75	-93.75	-94.14	-93.85	-93.85
54.54	-93.95	-93.95	-93.9	-94.19	-93.95
60.6	-93.6	-93.6	-93.7	-94.34	-93.41
66.66	-93.6	-93.6	-93.95	-94.14	-94.14
72.72	-93.85	-93.85	-94.04	-93.99	-93.99
78.78	-93.8	-93.8	-93.8	-93.9	-93.85
84.84	-93.99	-93.99	-93.8	-93.65	-93.85
90.9	-93.9	-93.9	-93.9	-93.6	-93.65
96.96	-94.14	-94.14	-93.95	-93.8	-93.7
103.02	-93.8	-93.8	-94.09	-93.9	-94.04
109.08	-93.7	-93.7	-93.7	-93.9	-93.8
115.14	-93.7	-93.7	-93.7	-93.6	-93.9
121.2	-93.9	-93.9	-94.09	-93.8	-93.99
127.26	-93.85	-93.85	-93.95	-93.95	-93.9
133.32	-93.99	-93.99	-93.8	-94.09	-93.9
139.38	-93.99	-93.99	-93.9	-94.29	-93.85
145.44	-93.75	-93.75	-94.04	-93.99	-93.7
151.5	-93.65	-93.65	-93.65	-93.8	-93.8
157.56	-93.75	-93.75	-93.8	-93.65	-93.95
163.62	-93.9	-93.9	-93.8	-93.65	-93.85
169.68	-93.8	-93.8	-93.99	-93.6	-93.55
175.74	-93.99	-93.99	-94.24	-93.8	-93.99
181.8	-94.09	-94.09	-93.85	-93.8	-93.9
187.86	-93.8	-93.8	-93.7	-93.7	-94.14
193.92	-93.85	-93.85	-94.34	-93.95	-93.99
199.98	-93.6	-93.6	-93.8	-94.19	-93.65
206.04	-93.7	-93.7	-93.8	-94.19	-93.99
212.1	-93.7	-93.7	-93.9	-93.95	-93.95
218.16	-93.95	-93.95	-94.04	-93.75	-93.85
224.22	-94.09	-94.09	-93.85	-93.95	-93.7
230.28	-93.9	-93.9	-94.09	-93.99	-94.09
236.34	-93.95	-93.95	-94.09	-93.95	-93.9
242.4	-93.55	-93.55	-93.95	-93.9	-93.95
248.46	-93.75	-93.75	-93.75	-93.85	-93.9
254.52	-93.85	-93.85	-93.75	-93.7	-93.7
260.58	-93.85	-93.85	-93.8	-93.75	-93.85
266.64	-93.9	-93.9	-94.48	-93.8	-93.99
272.7	-93.99	-93.99	-93.9	-93.8	-93.75
278.76	-93.65	-93.65	-93.95	-93.75	-94.04
284.82	-93.8	-93.8	-93.95	-93.7	-93.9
290.88	-93.75	-93.75	-93.95	-93.8	-93.85
296.94	-93.6	-93.6	-93.9	-93.8	-93.6
303	-93.99	-93.99	-93.85	-93.99	-94.09
309.06	-93.8	-93.8	-93.9	-93.99	-93.95
315.12	-94.14	-94.14	-94.09	-94.04	-93.95
321.18	-93.85	-93.85	-93.8	-93.95	-93.85
327.24	-93.8	-93.8	-93.85	-93.85	-93.7
333.3	-93.75	-93.75	-93.8	-93.55	-93.99
339.36	-93.85	-93.85	-94.34	-93.85	-93.99
345.42	-93.95	-93.95	-93.75	-93.75	-93.95
351.48	-94.14	-94.14	-93.7	-93.85	-93.7
357.54	-94.38	-94.38	-93.99	-93.75	-93.7
363.6	-93.7	-93.7	-93.9	-93.6	-93.9
369.66	-93.75	-93.75	-93.9	-93.8	-93.9
375.72	-93.65	-93.65	-93.75	-93.85	-93.95
381.78	-93.85	-93.85	-93.95	-93.95	-93.7
387.84	-93.8	-93.8	-94.04	-93.99	-94.14
393.9	-93.8	-93.8	-93.85	-94.09	-93.85
399.96	-94.09	-94.09	-93.7	-93.85	-93.99
406.02	-93.7	-93.7	-93.9	-93.8	-93.55
412.08	-93.9	-93.9	-93.85	-93.8	-93.75
418.14	-93.75	-93.75	-93.95	-93.9	-93.95
424.2	-93.8	-93.8	-93.8	-93.8	-93.85
430.26	-93.65	-93.65	-93.65	-93.65	-93.85
436.32	-93.8	-93.8	-94.09	-93.7	-93.65
442.38	-93.6	-93.6	-94.14	-93.55	-93.7
448.44	-93.95	-93.95	-93.85	-93.9	-93.9
454.5	-93.85	-93.85	-93.85	-94.24	-93.9
460.56	-93.9	-93.9	-94.14	-94.19	-93.99
466.62	-94.09	-94.09	-93.75	-94.14	-93.65
472.68	-93.7	-93.7	-93.75	-93.9	-93.99
478.74	-93.8	-93.8	-93.95	-93.9	-93.85
484.8	-93.7	-93.7	-93.8	-93.85	-93.85
490.86	-93.7	-93.7	-94.14	-93.7	-93.8
496.92	-93.7	-93.7	-93.99	-93.95	-93.7
502.98	-93.85	-93.85	-93.7	-93.8	-93.85
509.04	-93.8	-93.8	-93.99	-93.7	-93.85
515.1	-94.14	-94.14	-93.99	-93.65	-93.85
521.16	-93.75	-93.75	-93.8	-93.9	-93.55
527.22	-3.52	-3.52	-3.22	-2.88	-3.22
533.28	0.88	0.88	0.15	0.98	0.63
539.34	1.61	1.61	1.61	1.81	1.51
545.4	1.76	1.76	2	2.25	2.1
551.46	2	2	2.29	2.39	2.54
557.52	2.15	2.15	2.34	2.49	2.69
563.58	2.39	2.39	2.2	2.59	2.78
569.64	2.44	2.44	2.59	2.69	2.98
575.7	2.44	2.44	2.73	2.88	3.27
581.76	2.39	2.39	2.83	2.93	3.03
587.82	2.78	2.78	2.69	2.98	2.93
593.88	2.73	2.73	2.64	2.98	3.32
599.94	2.64	2.64	2.88	2.88	3.13
606	2.88	2.88	2.93	2.78	2.88
612.06	2.73	2.73	2.69	3.08	3.22
618.12	2.88	2.88	2.64	3.03	2.88
624.18	2.88	2.88	2.64	2.98	3.13
630.24	2.88	2.88	2.59	2.98	3.27
636.3	2.88	2.88	2.78	2.83	3.08
642.36	3.08	3.08	2.69	3.03	3.03
648.42	2.93	2.93	2.88	3.03	3.03
654.48	2.88	2.88	2.59	3.13	3.32
660.54	2.93	2.93	2.78	2.98	3.03
666.6	2.78	2.78	2.78	2.64	3.03
672.66	2.88	2.88	2.83	2.78	3.17
678.72	2.88	2.88	2.83	3.08	2.98
684.78	2.93	2.93	2.83	3.13	3.13
690.84	2.83	2.83	2.69	3.17	2.98
696.9	2.88	2.88	2.83	3.03	3.47
702.96	2.93	2.93	2.59	2.83	2.88
709.02	3.03	3.03	2.98	2.88	2.98
715.08	2.88	2.88	2.78	3.03	3.27
721.14	2.64	2.64	2.54	2.78	2.73
727.2	2.88	2.88	2.69	2.69	2.93
733.26	2.88	2.88	2.69	2.69	3.08
739.32	2.59	2.59	2.78	2.54	3.22
745.38	2.69	2.69	2.98	2.78	2.83
751.44	2.64	2.64	2.93	2.93	2.93
757.5	2.49	2.49	2.78	2.93	3.42
763.56	2.83	2.83	2.39	2.93	3.08
769.62	2.83	2.83	2.83	2.98	3.08
775.68	2.54	2.54	2.73	2.93	3.27
781.74	2.88	2.88	2.88	2.88	2.88
787.8	2.98	2.98	2.78	3.13	2.93
793.86	2.93	2.93	2.64	2.88	3.37
799.92	2.88	2.88	2.29	2.64	2.88
805.98	2.78	2.78	2.73	2.73	2.93
812.04	2.88	2.88	2.88	2.64	3.13
818.1	2.83	2.83	2.73	2.88	2.88
824.16	2.69	2.69	2.93	3.08	2.93
830.22	2.69	2.69	2.54	3.13	3.17
836.28	3.03	3.03	2.73	3.03	2.78
842.34	2.78	2.78	2.78	2.78	3.03
848.4	2.69	2.69	2.88	2.64	3.22
854.46	2.78	2.78	2.83	2.98	2.73
860.52	2.83	2.83	2.73	3.03	2.88
866.58	2.49	2.49	2.29	3.03	2.98
872.64	2.49	2.49	2.98	2.73	2.78
878.7	2.54	2.54	2.83	2.78	2.78
884.76	2.73	2.73	2.73	2.73	3.03
890.82	2.44	2.44	2.64	3.08	2.98
896.88	2.44	2.44	2.59	2.69	2.88
902.94	2.44	2.44	2.29	2.64	2.93
909	2.78	2.78	2.98	2.69	2.88
915.06	2.69	2.69	2.83	2.78	2.78
921.12	2.54	2.54	2.78	2.83	2.78
927.18	2.88	2.88	2.59	2.98	3.17
933.24	2.98	2.98	2.64	2.83	2.93
939.3	2.73	2.73	2.29	2.69	2.73
945.36	2.69	2.69	2.78	2.64	3.08
951.42	2.73	2.73	2.78	2.88	2.83
957.48	2.73	2.73	2.73	3.08	2.88
963.54	2.88	2.88	2.69	2.83	3.03
969.6	2.98	2.98	2.78	2.83	3.03
975.66	2.78	2.78	2.69	2.69	2.93
981.72	2.69	2.69	2.2	2.93	2.88
987.78	2.83	2.83	2.83	2.78	3.27
993.84	2.83	2.83	2.93	2.93	2.69
999.9	2.69	2.69	2.88	2.49	2.83
1005.96	2.54	2.54	2.73	2.54	2.98
1012.02	2.83	2.83	2.49	2.64	2.73
1018.08	2.88	2.88	2.49	2.83	2.69
1024.14	2.73	2.73	2.73	3.03	2.88
1030.2	2.69	2.69	2.64	2.88	3.03
1036.26	2.54	2.54	2.78	2.78	2.83
1042.32	2.73	2.73	2.73	2.78	2.88
1048.38	2.93	2.93	2.59	2.88	3.13
1054.44	2.78	2.78	2.93	2.93	2.73
1060.5	2.78	2.78	2.54	2.73	2.78
1066.56	2.59	2.59	2.69	2.69	3.27
1072.62	2.83	2.83	2.73	2.73	2.88
1078.68	2.59	2.59	2.78	2.73	2.73
1084.74	2.64	2.64	2.64	2.98	3.22
1090.8	2.64	2.64	2.49	2.64	3.03
1096.86	2.69	2.69	2.83	2.64	2.88
1102.92	2.64	2.64	2.73	2.54	3.08
1108.98	2.83	2.83	2.64	2.69	2.73
1115.04	2.69	2.69	2.64	2.88	2.73
1121.1	2.64	2.64	2.64	2.88	2.93
1127.16	2.59	2.59	2.2	2.88	2.69
1133.22	2.64	2.64	2.83	2.69	2.73
1139.28	2.88	2.88	2.83	2.64	2.83
1145.34	2.73	2.73	2.83	2.69	3.13
1151.4	2.59	2.59	2.54	2.93	2.78
1157.46	2.44	2.44	2.49	2.98	2.64
1163.52	2.59	2.59	2.54	2.93	3.08
1169.58	2.69	2.69	2.78	2.73	2.78
1175.64	2.73	2.73	2.78	2.54	2.83
1181.7	2.54	2.54	2.73	2.64	2.98
1187.76	2.54	2.54	2.69	2.83	2.64
1193.82	2.59	2.59	2.64	2.64	2.83
1199.88	2.49	2.49	2.34	2.29	2.93
1205.94	2.49	2.49	2.88	2.59	3.17
1212	2.49	2.49	2.64	2.64	2.78
1218.06	2.34	2.34	2.54	2.93	2.93
1224.12	2.39	2.39	2.54	2.83	3.08
1230.18	2.69	2.69	2.59	2.88	2.69
1236.24	2.64	2.64	2.69	2.59	2.78
1242.3	2.39	2.39	2.78	2.83	2.93
1248.36	2.34	2.34	2.49	3.03	2.83
1254.42	2.49	2.49	2.64	2.83	2.88
1260.48	2.64	2.64	2.49	2.83	2.88
1266.54	2.49	2.49	2.69	2.73	3.13
1272.6	2.54	2.54	2.44	2.69	2.83
1278.66	2.39	2.39	2.54	2.93	2.69
1284.72	2.44	2.44	2.78	2.88	2.98
1290.78	2.49	2.49	2.69	2.34	2.88
1296.84	2.64	2.64	2.34	2.59	2.73
1302.9	2.64	2.64	2.54	2.49	3.13
1308.96	2.59	2.59	2.29	2.83	2.69
1315.02	2.34	2.34	2.73	2.88	2.78
1321.08	2.39	2.39	2.73	2.98	3.13
1327.14	2.34	2.34	2.69	2.93	2.69
1333.2	2.59	2.59	2.44	2.88	2.78
1339.26	2.49	2.49	2.54	2.64	3.08
1345.32	2.44	2.44	2.69	2.83	2.73
1351.38	2.39	2.39	2.69	2.88	2.69
1357.44	2.25	2.25	2.49	2.88	3.08
1363.5	2.49	2.49	2.54	2.73	2.83
1369.56	2.54	2.54	2.54	2.59	2.59
1375.62	2.54	2.54	2.59	2.88	2.93
1381.68	2.34	2.34	2.39	2.73	2.64
1387.74	2.2	2.2	2.88	2.83	2.64
1393.8	2.78	2.78	2.73	2.54	2.93
1399.86	2.64	2.64	2.64	2.39	2.69
1405.92	2.59	2.59	2.59	2.44	2.59
1411.98	2.64	2.64	2.54	2.64	2.93
1418.04	2.69	2.69	2.44	2.93	2.73
1424.1	2.64	2.64	2.34	2.88	2.64
1430.16	2.78	2.78	2.69	2.69	2.88
1436.22	2.69	2.69	2.69	2.54	2.69
1442.28	2.78	2.78	2.73	2.73	2.78
1448.34	2.83	2.83	2.49	2.83	2.83
1454.4	2.49	2.49	2.54	2.73	3.17
1460.46	2.69	2.69	2.2	2.59	2.49
1466.52	2.73	2.73	2.83	2.54	2.64
1472.58	2.83	2.83	2.69	2.49	2.88
1478.64	2.59	2.59	2.59	2.69	2.69
1484.7	2.64	2.64	2.44	2.73	2.54
1490.76	2.69	2.69	2.59	2.73	2.98
1496.82	2.69	2.69	2.39	3.03	2.73
1502.88	2.69	2.69	2.73	2.69	2.64
1508.94	2.93	2.93	2.54	2.54	3.08
1515	2.59	2.59	2.64	2.83	2.78
1521.06	2.54	2.54	2.73	2.88	2.64
1527.12	2.69	2.69	2.34	2.59	2.93
1533.18	2.64	2.64	2.44	2.64	2.69
1539.24	2.39	2.39	2.49	2.49	2.69
1545.3	2.49	2.49	2.49	3.03	2.98
1551.36	2.64	2.64	2.64	2.73	2.73
1557.42	2.59	2.59	2.64	2.59	2.64
1563.48	2.78	2.78	2.49	2.54	3.03
1569.54	2.49	2.49	2.54	2.69	2.64
1575.6	2.49	2.49	2.34	2.78	2.73
1581.66	2.34	2.34	2.54	2.64	3.13
1587.72	2.54	2.54	2.54	2.15	2.64
1593.78	2.69	2.69	2.69	2.29	2.54
1599.84	2.39	2.39	2.54	2.44	3.03
1605.9	2.39	2.39	2.59	2.69	2.69
1611.96	2.39	2.39	2.39	2.93	2.69
1618.02	2.34	2.34	2.15	2.93	3.03
1624.08	2.64	2.64	2.54	2.69	2.73
1630.14	2.49	2.49	2.64	2.54	2.69
1636.2	2.44	2.44	2.69	2.64	3.08
1642.26	2.49	2.49	2.49	2.73	2.54
1648.32	2.44	2.44	2.54	2.88	2.59
1654.38	2.49	2.49	2.1	2.64	2.93
1660.44	2.59	2.59	2.64	2.59	2.73
1666.5	2.54	2.54	2.73	2.93	2.69
1672.56	2.34	2.34	2.69	2.73	2.93
1678.62	2.34	2.34	2.59	2.39	2.59
1684.68	2.54	2.54	2.59	2.49	2.54
1690.74	2.54	2.54	2.34	2.34	2.98
1696.8	2.34	2.34	2.59	2.78	2.78
1702.86	2.29	2.29	2.64	2.34	2.49
1708.92	2.29	2.29	2.69	2.44	3.03
1714.98	2.64	2.64	2.49	2.44	2.69
1721.04	2.54	2.54	2.39	2.69	2.54
1727.1	2.49	2.49	2.1	2.64	2.93
1733.16	2.34	2.34	2.69	2.49	2.64
1739.22	2.49	2.49	2.54	2.49	2.49
1745.28	2.54	2.54	2.54	2.59	2.98
1751.34	2.39	2.39	2.64	2.78	2.73
1757.4	2.44	2.44	2.59	2.34	2.64
1763.46	2.59	2.59	2.54	2.34	2.88
1769.52	2.64	2.64	2.34	2.54	2.73
1775.58	2.93	2.93	2.64	2.88	2.83
1781.64	2.73	2.73	2.34	2.78	2.83
1787.7	2.59	2.59	2.59	2.69	2.64
1793.76	2.69	2.69	2.59	2.34	2.49
1799.82	2.64	2.64	2.59	2.59	2.73
1805.88	2.73	2.73	2.54	2.78	2.64
1811.94	2.54	2.54	2.39	2.83	2.49
1818	2.64	2.64	2.54	2.69	2.73
1824.06	2.64	2.64	2.25	2.44	2.69
1830.12	2.64	2.64	2.49	2.54	2.69
1836.18	2.73	2.73	2.49	2.69	2.83
1842.24	2.69	2.69	2.44	2.78	2.49
1848.3	2.49	2.49	2.54	2.59	2.49
1854.36	2.59	2.59	2.34	2.59	2.93
1860.42	2.54	2.54	2.49	2.59	2.69
1866.48	2.54	2.54	2.34	2.59	2.49
1872.54	2.64	2.64	2.69	2.44	2.73
1878.6	2.64	2.64	2.54	2.39	2.59
1884.66	2.64	2.64	2.49	2.73	2.54
1890.72	2.59	2.59	2.59	2.88	3.03
1896.78	2.49	2.49	2.39	2.34	2.54
1902.84	2.49	2.49	2.39	2.54	2.59
1908.9	2.69	2.69	2.1	2.54	2.88
1914.96	2.64	2.64	2.49	2.69	2.59
1921.02	2.69	2.69	2.64	2.39	2.69
1927.08	2.69	2.69	2.54	2.49	2.88
1933.14	2.59	2.59	2.64	2.54	2.29
1939.2	2.54	2.54	2.49	2.69	2.59
1945.26	2.49	2.49	2.25	2.39	2.64
1951.32	2.39	2.39	2.49	2.54	2.49
1957.38	2.34	2.34	2.54	2.39	2.59
1963.44	2.44	2.44	2.49	2.69	2.73
1969.5	2.49	2.49	2.39	2.49	2.49
1975.56	2.73	2.73	2.49	2.25	2.59
1981.62	2.73	2.73	1.86	2.39	2.73
1987.68	2.69	2.69	2.59	2.49	2.69
1993.74	2.44	2.44	2.44	2.69	2.64
1999.8	2.49	2.49	2.73	2.54	2.39
2005.86	2.34	2.34	2.59	2.15	2.54
2011.92	2.49	2.49	2.49	2.49	2.64
2017.98	2.64	2.64	2.78	2.59	2.73
2024.04	2.59	2.59	2.34	2.69	2.54
2030.1	2.59	2.59	2.59	2.29	2.64
2036.16	2.44	2.44	2.34	2.44	2.88
2042.22	2.25	2.25	2.64	2.54	2.54
2048.28	2.59	2.59	2.54	2.73	2.64
2054.34	2.73	2.73	2.44	2.64	2.93
2060.4	2.54	2.54	2.64	2.34	2.54
2066.46	2.49	2.49	2.29	2.54	2.64
2072.52	2.39	2.39	2.34	2.69	2.69
2078.58	2.34	2.34	2.49	2.69	2.54
2084.64	2.25	2.25	2.34	2.44	2.44
2090.7	2.64	2.64	2.64	2.39	2.54
2096.76	2.49	2.49	2.54	2.59	2.59
2102.82	2.34	2.34	2.49	2.73	2.54
2108.88	2.34	2.34	2.49	2.69	2.59
2114.94	2.34	2.34	2.49	2.64	2.88
2121	2.1	2.1	2.64	2.54	2.54
2127.06	2.59	2.59	2.05	2.69	2.64
2133.12	2.44	2.44	2.1	2.64	2.88
2139.18	2.34	2.34	2.44	2.49	2.54
2145.24	2.44	2.44	2.29	2.64	2.59
2151.3	2.59	2.59	2.49	2.78	2.83
2157.36	2.69	2.69	2.49	2.59	2.59
2163.42	2.49	2.49	2.49	2.39	2.59
2169.48	2.39	2.39	2.59	2.44	2.98
2175.54	2.54	2.54	2.25	2.34	2.64
2181.6	2.59	2.59	2.34	2.64	2.54
2187.66	2.69	2.69	2.39	2.44	2.98
2193.72	2.49	2.49	2.49	2.39	2.64
2199.78	2.49	2.49	2.54	2.39	2.49
2205.84	2.78	2.78	2.54	2.54	2.78
2211.9	2.44	2.44	2.54	2.49	2.54
2217.96	2.39	2.39	2.39	2.25	2.64
2224.02	2.34	2.34	2.49	2.34	2.49
2230.08	2.69	2.69	2.15	2.49	2.39
2236.14	2.59	2.59	2.05	2.69	2.78
2242.2	2.69	2.69	2.39	2.54	2.49
2248.26	2.59	2.59	2.44	2.25	2.44
2254.32	2.49	2.49	2.54	2.49	2.69
2260.38	2.54	2.54	2.49	2.44	2.44
2266.44	2.34	2.34	2.49	2.83	2.64
2272.5	2.59	2.59	2.1	2.49	2.49
2278.56	2.73	2.73	2.49	2.34	2.34
2284.62	2.73	2.73	2.34	2.49	2.69
2290.68	2.54	2.54	2.49	2.64	2.39
2296.74	2.59	2.59	2.39	2.78	2.54
2302.8	2.49	2.49	2.39	2.59	2.93
2308.86	2.49	2.49	2.39	2.39	2.54
2314.92	2.69	2.69	2.2	2.44	2.54
2320.98	2.64	2.64	2.39	2.69	2.69
2327.04	2.49	2.49	2.25	2.54	2.44
2333.1	2.49	2.49	2.34	2.54	2.54
2339.16	2.54	2.54	2.49	2.44	2.88
2345.22	2.64	2.64	2.34	2.64	2.44
2351.28	2.54	2.54	2.34	2.59	2.34
2357.34	2.34	2.34	2.54	2.34	2.64
2363.4	2.34	2.34	2.34	2.25	2.54
2369.46	2.54	2.54	2.34	2.39	2.73
2375.52	2.64	2.64	2.44	2.64	2.44
2381.58	2.54	2.54	2.1	2.34	2.44
2387.64	2.44	2.44	2.64	2.2	2.59
2393.7	2.39	2.39	2.54	2.29	2.69
2399.76	2.49	2.49	2.54	2.59	2.39
2405.82	2.64	2.64	2.49	2.25	2.54
2411.88	2.64	2.64	2.39	2.15	2.73
2417.94	2.29	2.29	2.05	2.15	2.54
2424	2.29	2.29	2.44	2.34	2.49
2430.06	2.34	2.34	2.34	2.54	2.73
2436.12	2.39	2.39	2.39	2.49	2.54
2442.18	2.44	2.44	2.54	2.1	2.59
2448.24	2.29	2.29	2.49	2.34	2.54
2454.3	2.39	2.39	2.54	2.54	2.44
2460.36	2.44	2.44	2.29	2.34	2.49
2466.42	2.49	2.49	2.25	2	2.69
2472.48	2.34	2.34	2.34	2.39	2.34
2478.54	2.44	2.44	2.34	2.39	2.49
2484.6	2.15	2.15	2.49	2.59	2.73
2490.66	2.29	2.29	2.54	2.59	2.49
2496.72	2.49	2.49	2.34	2.49	2.39
2502.78	2.44	2.44	2.39	2.29	2.34
2508.84	2.25	2.25	2.25	2.49	2.39
2514.9	2.25	2.25	2.34	2.73	2.83
2520.96	2.25	2.25	1.9	2.59	2.64
2527.02	2.39	2.39	2.44	2.34	2.39
2533.08	2.34	2.34	2.44	2.54	2.49
2539.14	2.15	2.15	2.49	2.59	2.44
2545.2	2.1	2.1	2.2	2.59	2.44
2551.26	2.2	2.2	2.29	2.39	2.78
2557.32	2.44	2.44	2	2.39	2.49
2563.38	2.34	2.34	2.39	2.83	2.44
2569.44	2.34	2.34	2.49	2.34	2.73
2575.5	2.34	2.34	2.49	2.44	2.39
2581.56	1.95	1.95	2.39	2.34	2.39
2587.62	2.39	2.39	2.25	2.49	2.69
2593.68	2.29	2.29	2.39	2.49	2.34
2599.74	2.34	2.34	2.44	2.39	2.39
2605.8	2.34	2.34	2.59	2.39	2.69
2611.86	2.05	2.05	2.39	2.54	2.49
2617.92	2.1	2.1	2.44	2.59	2.39
2623.98	2.29	2.29	2.29	2.34	2.59
2630.04	2.34	2.34	2.44	2.39	2.44
2636.1	2.34	2.34	1.95	2.49	2.44
2642.16	2.1	2.1	2.49	2.54	2.73
2648.22	2.1	2.1	2.34	2.39	2.49
2654.28	2.15	2.15	2.29	2.34	2.39
2660.34	2.29	2.29	2.44	2.54	2.64
2666.4	2.34	2.34	2.15	2.73	2.39
2672.46	2.34	2.34	2.34	2.1	2.39
2678.52	2.29	2.29	1.86	2.34	2.73
2684.58	2.34	2.34	2.44	2.34	2.2
2690.64	2.29	2.29	2.44	2.54	2.34
2696.7	2.34	2.34	2.34	2.39	2.49
2702.76	2.34	2.34	2.39	2.39	2.34
2708.82	2.49	2.49	2.25	2.39	2.49
2714.88	2.15	2.15	2.2	2.54	2.49
2720.94	2.34	2.34	2.1	2.2	2.39
2727	2.25	2.25	2.39	2.1	2.39
2733.06	2.25	2.25	2.2	2.2	2.59
2739.12	2.34	2.34	2.39	2.39	2.44
2745.18	2.39	2.39	2.39	2.64	2.39
2751.24	2.54	2.54	2.29	2.34	2.64
2757.3	2.64	2.64	2.1	1.9	2.44
2763.36	2.64	2.64	2.15	2.39	2.73
2769.42	2.59	2.59	2.25	2.49	2.34
2775.48	2.54	2.54	2.39	2.64	2.34
2781.54	2.64	2.64	2.44	2	2.69
2787.6	2.78	2.78	2.44	2.39	2.49
2793.66	2.64	2.64	2.64	2.39	2.49
2799.72	2.49	2.49	2.15	2.59	2.69
2805.78	2.44	2.44	2.34	2.2	2.34
2811.84	2.29	2.29	2.25	2.15	2.44
2817.9	2.34	2.34	2.15	2.39	2.25
2823.96	2.49	2.49	2.64	2.49	2.34
2830.02	2.39	2.39	2.29	2.15	2.64
2836.08	2.39	2.39	2.34	2.29	2.39
2842.14	2.29	2.29	2.29	2.49	2.29
2848.2	2.2	2.2	2.29	2.54	2.69
2854.26	2	2	2.15	1.95	2.39
2860.32	2.25	2.25	2.34	2.2	2.25
2866.38	2.34	2.34	2.39	2.49	2.64
2872.44	2.25	2.25	2.49	2.59	2.25
2878.5	2.2	2.2	2.49	2.05	2.25
2884.56	1.95	1.95	2.25	2.39	2.54
2890.62	2.25	2.25	2.25	2.29	2.29
2896.68	2.44	2.44	1.76	2.54	2.39
2902.74	2.34	2.34	2.44	2.1	2.49
2908.8	2.25	2.25	2.25	2.2	2.44
2914.86	2.2	2.2	2.34	2.49	2.49
2920.92	2.1	2.1	2.34	2.54	2.39
2926.98	2.2	2.2	2.34	2.29	2.29
2933.04	2.29	2.29	2.15	2.1	2.49
2939.1	2.29	2.29	2.05	2.44	2.29
2945.16	2.34	2.34	2.39	2.54	2.34
2951.22	2.25	2.25	2.29	2.34	2.54
2957.28	2.15	2.15	2.34	2.15	2.34
2963.34	2.15	2.15	2.44	2.44	2.34
2969.4	2.15	2.15	2.44	2.64	2.73
2975.46	2.39	2.39	2.25	2.39	2.44
2981.52	2.34	2.34	2.34	2.34	2.15
2987.58	2.15	2.15	2.15	2.34	2.69
2993.64	2.15	2.15	2.25	2.64	2.44
2999.7	2.15	2.15	2.15	2.34	2.34
3005.76	2.2	2.2	1.86	2.15	2.59
3011.82	2.34	2.34	2.44	2.39	2.34
3017.88	2.2	2.2	2.39	2.59	2.15
3023.94	2.1	2.1	2.34	2.34	2.69
3030	1.9	1.9	2.34	2.15	2.39
3036.06	2.05	2.05	2.15	2.44	2.34
3042.12	2.34	2.34	2.29	2.69	2.54
3048.18	2.34	2.34	2.15	2.44	2.49
3054.24	2.25	2.25	2.25	2.1	2.49
3060.3	2.29	2.29	2.44	2.25	2.29
3066.36	1.95	1.95	2.39	2.54	2.25
3072.42	2.2	2.2	2.39	2.69	2.44
3078.48	2.15	2.15	2.25	2.49	2.2
3084.54	2.1	2.1	2.15	2.29	2.34
3090.6	2.29	2.29	2.25	2.34	2.49
3096.66	2.54	2.54	2.25	2.49	2.39
3102.72	2.05	2.05	2.39	2.49	2.25
3108.78	2.1	2.1	2.29	2.34	2.69
3114.84	2.15	2.15	2.39	2.1	2.49
3120.9	2.15	2.15	2.1	2.54	2.39
3126.96	2.29	2.29	2.34	2.29	2.34
3133.02	2.34	2.34	2.1	2.2	2.34
3139.08	2.49	2.49	2.34	2.15	2.49
3145.14	2.49	2.49	2.44	2.2	2.34
3151.2	2.2	2.2	2.54	2.69	2.34
3157.26	2.25	2.25	2.34	2	2.69
3163.32	2.1	2.1	2.34	2.05	2.2
3169.38	2.29	2.29	2	2.29	2.2
3175.44	2.44	2.44	2.05	2.49	2.73
3181.5	2.49	2.49	2.15	2.25	2.29
3187.56	2.25	2.25	1.9	2.1	2.54
3193.62	2.34	2.34	2.34	2.25	2.25
3199.68	2.39	2.39	2.25	2.34	2.34
3205.74	2.25	2.25	2.29	2.44	2.59
3211.8	2.34	2.34	2.44	2.29	2.49
3217.86	2.44	2.44	2.2	1.86	2.2
3223.92	2.49	2.49	2.1	2.25	2.78
3229.98	2.34	2.34	1.81	2.29	2.2
3236.04	2.59	2.59	2.25	2.49	2.49
3242.1	2.25	2.25	2.34	2.25	2.34
3248.16	2.39	2.39	2.29	2.2	2.29
3254.22	2.39	2.39	2.44	2.39	2.39
3260.28	2.44	2.44	2.2	2.49	2.34
3266.34	2.49	2.49	2.29	2.54	2.29
3272.4	2.49	2.49	1.9	2.1	2.73
3278.46	2.59	2.59	2.34	2.2	2.34
3284.52	2.34	2.34	2.15	2.39	2.34
3290.58	2.39	2.39	2.34	2.54	2.39
3296.64	2.34	2.34	2.34	2.2	2.29
3302.7	2.29	2.29	2.2	2.29	2.44
3308.76	2.39	2.39	2.29	2.34	2.34
3314.82	2.29	2.29	2.1	2.49	2.34
3320.88	2.29	2.29	2.1	2.2	2.69
3326.94	2.25	2.25	2.15	2.25	2.39
3333	2.25	2.25	1.95	2.49	2.25
3339.06	2.05	2.05	2.49	2.44	2.49
3345.12	2	2	2.25	2.39	2.39
3351.18	2.15	2.15	2.39	2.34	2.25
3357.24	2.25	2.25	2.34	2.49	2.44
3363.3	2.1	2.1	2.2	2.39	2.15
3369.36	2.25	2.25	2.34	2.39	2.29
3375.42	2.2	2.2	2.15	2.25	2.44
3381.48	2.25	2.25	1.95	2.39	2.25
3387.54	2.34	2.34	2.2	2.49	2.59
3393.6	2.34	2.34	1.95	2.34	2.29
3399.66	2.29	2.29	2.34	2.2	2.29
3405.72	2.34	2.34	2.39	2.2	2.39
3411.78	2.39	2.39	2.15	2.34	2.25
3417.84	2.34	2.34	2.25	2.34	2.34
3423.9	2.25	2.25	2.1	2.34	2.29
3429.96	2.25	2.25	2.15	2.34	2.25
3436.02	2.39	2.39	2	2.34	2.69
3442.08	2.44	2.44	1.9	2.25	2.25
3448.14	2.54	2.54	2.39	2.34	2.25
3454.2	2.49	2.49	2.34	2.39	2.34
3460.26	2.39	2.39	2.25	2.49	2.15
3466.32	2.25	2.25	2.34	2.34	2.54
3472.38	2.25	2.25	2.25	2.34	2.34
3478.44	2.34	2.34	2.39	2.34	2.25
3484.5	2.34	2.34	2.39	2.54	2.49
3490.56	2.39	2.39	2.34	2.34	2.29
3496.62	2.25	2.25	2.05	2.39	2.25
3502.68	2.1	2.1	2.15	2.34	2.25
3508.74	2.25	2.25	2.05	2.59	2.29
3514.8	1.9	1.9	1.9	2.34	2.69
3520.86	2.1	2.1	2.15	2.25	2.29
3526.92	2.15	2.15	2.29	2.49	2.54
3532.98	2.34	2.34	2.2	2.34	2.29
3539.04	2.29	2.29	2.25	2.15	2.15
3545.1	2.05	2.05	2.15	2.1	2.49
3551.16	2	2	2.39	2.25	2.2
3557.22	2.05	2.05	2.25	2.34	2.39
3563.28	2.1	2.1	2.1	2.2	2.2
3569.34	2.1	2.1	2.05	2.15	2.25
3575.4	2.25	2.25	2.25	2.05	2.54
3581.46	2.34	2.34	1.9	2.15	2.34
3587.52	2.39	2.39	2.25	2.25	2.29
3593.58	2.39	2.39	2.34	2.05	2.25
3599.64	2.25	2.25	2.15	2.05	2.25
3605.7	2.34	2.34	2.34	2.2	2.54
3611.76	2.2	2.2	2.34	2.2	2.15
3617.82	2.2	2.2	2.25	2.1	2.39
3623.88	2.34	2.34	2.29	1.95	2.15
3629.94	2.2	2.2	1.9	2.25	2.05
3636	2.15	2.15	1.9	2.34	2.44
3642.06	2	2	2.15	2.34	2.15
3648.12	2.2	2.2	1.9	2	2.29
3654.18	2.25	2.25	2.44	2.25	2.15
3660.24	2.29	2.29	2.34	2.39	2.15
3666.3	2.25	2.25	2.39	2	2.49
3672.36	2.2	2.2	2.29	2.05	2.15
3678.42	2.1	2.1	2.34	2.2	2.1
3684.48	2	2	2.15	2.34	2.39
3690.54	1.95	1.95	2.29	2	2.1
3696.6	1.95	1.95	2.34	2.1	2
3702.66	2.1	2.1	2.2	2.15	2.34
3708.72	2.25	2.25	2.05	2.39	2.2
3714.78	2.39	2.39	2.15	1.95	2.49
3720.84	2.05	2.05	2.05	2.1	2.34
3726.9	2.1	2.1	1.9	2.25	2.15
3732.96	2.15	2.15	2.2	2.44	2.39
3739.02	2.2	2.2	2.34	2	2.05
3745.08	2.1	2.1	2.29	2.05	2.29
3751.14	2.25	2.25	2.2	2.39	2.2
3757.2	2.25	2.25	2.39	2.1	2
3763.26	2.29	2.29	2.1	1.95	2.59
3769.32	2.39	2.39	2.39	2.05	2.05
3775.38	2.34	2.34	2.15	2.29	2.39
3781.44	2.44	2.44	1.9	2.2	2.1
3787.5	2.39	2.39	2.15	2	2.2
3793.56	2.44	2.44	2	2.15	2.49
3799.62	2.25	2.25	2.39	2.29	2.25
3805.68	2.29	2.29	2.39	2.15	2.29
3811.74	2.49	2.49	2.29	2	2.39
3817.8	2.44	2.44	2.25	1.9	2.29
3823.86	2.34	2.34	2.25	2.29	2.34
3829.92	2.25	2.25	2.05	2.1	2.39
3835.98	2.25	2.25	2	2.1	2.05
3842.04	2.15	2.15	1.76	2.15	2.64
3848.1	2.15	2.15	2.15	2.44	2.25
3854.16	2.05	2.05	2.15	2.29	2.34
3860.22	2.25	2.25	2.15	2.25	2.25
3866.28	2.05	2.05	2.34	2.49	2.1
3872.34	2.15	2.15	2.29	2.2	2.49
3878.4	2.29	2.29	2.15	2.15	2.29
3884.46	2.25	2.25	2.34	2.25	2.1
3890.52	2.15	2.15	2	2.34	2.49
3896.58	1.9	1.9	2.2	2.25	2.25
3902.64	2	2	1.95	2.25	2.34
3908.7	2.15	2.15	2.39	2.2	2.25
3914.76	2.29	2.29	2.2	2.29	2.2
3920.82	2.15	2.15	2.2	2.29	2.59
3926.88	1.9	1.9	2.25	2.2	2.15
3932.94	2.1	2.1	2.05	2.25	2.15
3939	2.15	2.15	2.1	2.59	2.25
3945.06	2.15	2.15	1.95	2.15	2.34
3951.12	2.25	2.25	1.9	2.2	2.34
3957.18	2.34	2.34	2.1	2.34	2.15
3963.24	2.39	2.39	2.15	2.49	2.29
3969.3	2.29	2.29	2.29	1.95	2.15
3975.36	2.39	2.39	2.2	2.34	2.2
3981.42	2.44	2.44	2.25	2.34	2.59
3987.48	2.34	2.34	2.1	2.34	2.2
3993.54	2.39	2.39	2.05	2.15	2.15
3999.6	2.59	2.59	2	2.34	2.49
4005.66	2.2	2.2	2.2	2.2	2.05
4011.72	2.29	2.29	2	2	2.25
4017.78	2.2	2.2	1.86	2.29	2.1
4023.84	2.15	2.15	2.34	2.25	2.05
4029.9	2.29	2.29	2.15	1.86	2.54
4035.96	2.2	2.2	2	1.95	2.39
4042.02	2.49	2.49	2.15	2.34	2.15
4048.08	2.2	2.2	2	2	2.54
4054.14	2.15	2.15	1.9	1.95	2.1
4060.2	2.05	2.05	1.9	2.34	2.29
4066.26	1.95	1.95	2.1	2.1	2.15
4072.32	1.9	1.9	2.15	1.9	2.15
4078.38	2.05	2.05	2.05	2.1	2.39
4084.44	2	2	2.34	2.34	2.15
4090.5	2.15	2.15	2.25	2.15	2.29
4096.56	2.29	2.29	2.25	2.25	2.1
4102.62	2.15	2.15	2.29	2.39	2.1
4108.68	2.25	2.25	2.1	2.49	2.49
4114.74	2.29	2.29	2	2.25	2.15
4120.8	2.29	2.29	2.1	2.1	2.15
4126.86	2.34	2.34	1.76	2.49	2.44
4132.92	2.39	2.39	1.9	2.39	2.15
4138.98	2.49	2.49	2.15	2.15	2.25
4145.04	2.29	2.29	2.34	2.39	2.1
4151.1	2.15	2.15	2.25	2.25	1.9
4157.16	2.15	2.15	2.25	2.34	2.49
4163.22	2.05	2.05	2.25	2.15	2.25
4169.28	2.05	2.05	2	2.15	2.2
4175.34	2.25	2.25	2.25	2.49	2.49
4181.4	2.25	2.25	2.05	2.34	2.15
4187.46	2.15	2.15	1.9	2.1	2.1
4193.52	2.1	2.1	1.9	2.25	2.15
4199.58	2.15	2.15	1.76	2.05	2.15
4205.64	2.34	2.34	2.25	2	2.39
4211.7	2.15	2.15	2.15	2.25	2.1
4217.76	2.25	2.25	2.1	2.39	2.15
4223.82	2.15	2.15	2.29	1.9	2.49
4229.88	2.2	2.2	2.15	2.05	2.15
4235.94	2.25	2.25	2.1	2.34	2.15
4242	2.15	2.15	1.76	1.9	2.1
4248.06	2.25	2.25	1.81	2	2.15
4254.12	1.95	1.95	2.15	2.29	2.34
4260.18	2.05	2.05	1.76	2.1	2.1
4266.24	1.9	1.9	2.2	2.15	2.39
4272.3	2.05	2.05	2.15	1.9	2.15
4278.36	2.25	2.25	2.15	2.15	2.15
4284.42	2.2	2.2	2.29	2.2	1.95
4290.48	2.15	2.15	2.05	1.95	2.05
4296.54	1.95	1.95	2.05	2.1	2.29
4302.6	2.25	2.25	2	2.39	2
4308.66	2.34	2.34	1.81	2.15	2.15
4314.72	2.29	2.29	1.95	2.29	1.95
4320.78	2.25	2.25	2.15	2.25	2.1
4326.84	2.25	2.25	2	2.29	2.34
4332.9	2	2	2.15	2.15	2.1
4338.96	2.25	2.25	2.15	2.44	1.81
4345.02	2.34	2.34	2.15	2.29	2.34
4351.08	2.1	2.1	2.1	2.34	2.15
4357.14	1.95	1.95	2	2.15	2.15
4363.2	2	2	1.95	2.34	2.1
4369.26	1.95	1.95	2	2.54	2
4375.32	2	2	1.71	2.2	2.64
4381.38	2	2	2.15	2.15	2.1
4387.44	2.05	2.05	2.2	2.29	2.2
4393.5	2.05	2.05	2.25	2.25	2.1
4399.56	2.1	2.1	2.15	2.29	2.15
4405.62	2.25	2.25	2.29	2.2	2.39
4411.68	2.1	2.1	1.95	2.39	2.05
4417.74	2.15	2.15	1.95	2.39	2.44
4423.8	2.25	2.25	1.86	2.25	2.15
4429.86	2.2	2.2	1.9	2.1	2.2
4435.92	2.2	2.2	2.15	2.39	1.95
4441.98	2.29	2.29	1.95	2.29	2.05
4448.04	2.25	2.25	2.15	2.29	2.54
4454.1	2.1	2.1	2.34	2.29	2.1
4460.16	2.15	2.15	2.34	2.15	2.15
4466.22	2	2	2.1	2.34	2.1
4472.28	2	2	2.25	1.95	2.15
4478.34	1.86	1.86	2	2.2	2.39
4484.4	2	2	2.1	2.49	2.05
4490.46	2	2	2.1	2.2	2.25
4496.52	2.15	2.15	1.71	2.15	2.1
4502.58	2.15	2.15	2.15	2.15	2.1
4508.64	2.34	2.34	2	2.39	2.15
4514.7	2.25	2.25	2.2	1.9	2
4520.76	2.15	2.15	2.05	2.1	2.34
4526.82	2.15	2.15	2.05	2.34	2
4532.88	2.1	2.1	2.25	1.95	2.1
4538.94	2.1	2.1	2.05	2.1	1.95
4545	2	2	1.9	2.25	2.1
4551.06	2.1	2.1	2	1.86	2.34
4557.12	2.1	2.1	1.86	2.05	2.1
4563.18	2.15	2.15	2.15	2.1	2.34
4569.24	2.15	2.15	2.34	2.15	2.1
4575.3	2.15	2.15	2.25	2	2
4581.36	2.25	2.25	2.05	2.25	1.9
4587.42	2.1	2.1	2.1	2.15	2.05
4593.48	2.1	2.1	2.05	2.2	2.39
4599.54	2.15	2.15	1.95	2.2	2
4605.6	2.25	2.25	1.71	2.2	2.34
4611.66	2.29	2.29	2.2	2.15	2.15
4617.72	2.25	2.25	2.1	2.05	1.86
4623.78	2.1	2.1	2.15	2.15	2.29
4629.84	2.29	2.29	2.05	2.1	2.1
4635.9	2.15	2.15	2.25	1.95	2.29
4641.96	2.15	2.15	2.15	2.15	2.15
4648.02	2.15	2.15	2.15	2.25	2.15
4654.08	2.15	2.15	2.15	1.71	2.15
4660.14	2.1	2.1	1.9	2	2.15
4666.2	2	2	2.05	2.2	2.34
4672.26	1.9	1.9	1.95	1.86	2.05
4678.32	1.9	1.9	1.76	2	1.9
4684.38	1.9	1.9	2.25	2.44	2
4690.44	1.9	1.9	2.05	2.15	2.1
4696.5	1.95	1.95	2.05	2	2.15
4702.56	1.95	1.95	2.05	2	2.05
4708.62	2	2	2.2	2.2	2.39
4714.68	2.29	2.29	2.05	1.95	2.1
4720.74	2.25	2.25	2.25	2.05	2.25
4726.8	2.29	2.29	1.86	2.39	2.1
4732.86	2.29	2.29	2.1	2.25	2.05
4738.92	2.39	2.39	1.9	2	2.15
4744.98	2.25	2.25	1.9	1.9	1.95
4751.04	2.2	2.2	2.39	2.29	2
4757.1	2.29	2.29	2.15	2.25	2.1
4763.16	2.1	2.1	2.1	1.95	2.05
4769.22	1.95	1.95	2.2	2.15	2.25
4775.28	2.2	2.2	2.15	2.34	1.86
4781.34	2.15	2.15	2.05	2.1	2.2
4787.4	2.1	2.1	2.25	2.05	2.1
4793.46	2.25	2.25	1.9	2.15	1.86
4799.52	2.15	2.15	1.86	2.34	2.34
4805.58	2	2	2.05	2.2	2.1
4811.64	2.1	2.1	1.71	2	2.05
4817.7	1.95	1.95	2.29	2.34	1.95
4823.76	1.9	1.9	2.15	1.95	2.05
4829.82	2	2	2.2	2	2.29
4835.88	1.9	1.9	2.15	2.29	2
4841.94	2.2	2.2	2.2	1.95	2.25
4848	2	2	2.1	1.9	2.1
4854.06	2.15	2.15	1.95	2.2	1.95
4860.12	2	2	1.76	1.9	2
4866.18	2.1	2.1	2.1	2.05	1.95
4872.24	2.05	2.05	2.1	2.1	2.34
4878.3	2.25	2.25	2.25	2.2	2.05
4884.36	2.39	2.39	2.15	2	2.2
4890.42	2	2	2.34	1.95	1.95
4896.48	2.15	2.15	2.15	2.25	1.95
4902.54	1.95	1.95	1.9	2.05	2.15
4908.6	2	2	1.81	1.95	2.05
4914.66	1.86	1.86	2	2.39	2.2
4920.72	1.9	1.9	1.86	2.29	2.2
4926.78	1.76	1.76	2.25	2.15	1.95
4932.84	2.05	2.05	2.1	2.15	2.2
4938.9	2.05	2.05	2.34	2.25	1.9
4944.96	2.05	2.05	2.15	2.34	2.2
4951.02	1.95	1.95	2.1	2.05	2
4957.08	2.1	2.1	2	1.95	2.1
4963.14	2.1	2.1	2.1	2.25	1.9
4969.2	2	2	1.86	2.25	1.9
4975.26	2.15	2.15	1.86	2.1	2.25
4981.32	2.15	2.15	2.05	2.34	1.81
4987.38	2.34	2.34	1.86	2.1	1.9
4993.44	2.2	2.2	2.15	1.81	2.05
4999.5	2.2	2.2	2.15	2.25	2.1
5005.56	2.1	2.1	2.2	2.15	2.44
5011.62	1.95	1.95	1.95	1.86	2.05
5017.68	1.95	1.95	2.15	1.9	2.2
5023.74	1.76	1.76	1.95	2.2	2.05
5029.8	1.76	1.76	2.1	1.81	1.95
5035.86	1.9	1.9	1.71	1.76	2
5041.92	2.05	2.05	1.71	2	1.95
5047.98	2	2	2.1	2.1	2.29
5054.04	2.05	2.05	1.95	1.86	2.1
5060.1	2.2	2.2	1.95	1.95	2
5066.16	2.1	2.1	2.15	2.2	2.05
5072.22	2.1	2.1	2.1	2.05	1.9
5078.28	1.95	1.95	2.29	1.95	2.34
5084.34	1.86	1.86	2.15	2.15	1.9
5090.4	2.1	2.1	2.2	2.1	2.1
5096.46	1.86	1.86	1.9	2	1.95
5102.52	1.9	1.9	2.1	2.15	1.95
5108.58	1.9	1.9	2.25	2.25	2.34
5114.64	2.1	2.1	1.81	2.2	1.9
5120.7	1.95	1.95	1.86	1.95	2.2
5126.76	2.05	2.05	2.05	2	2.1
5132.82	2.05	2.05	1.86	2.39	1.95
5138.88	2	2	1.81	2.1	2.25
5144.94	2.05	2.05	2.05	2.05	1.95
5151	2.05	2.05	2	2.2	2.1
5157.06	1.9	1.9	2.15	2.25	2.05
5163.12	1.81	1.81	2	2.05	2.1
5169.18	1.9	1.9	2.25	2.1	2.29
5175.24	1.95	1.95	1.95	2.34	2
5181.3	2.1	2.1	2.15	2.05	2
5187.36	1.95	1.95	1.9	1.9	2.05
5193.42	2.05	2.05	1.71	2.1	2
5199.48	2.1	2.1	1.95	2.15	2.15
5205.54	2.1	2.1	1.95	1.81	2
5211.6	2.2	2.2	1.81	2.25	2.34
5217.66	2	2	1.76	1.81	2
5223.72	2.15	2.15	2.05	1.86	2.1
5229.78	2.15	2.15	1.95	2.15	1.95
5235.84	1.81	1.81	1.9	1.95	1.86
5241.9	1.95	1.95	1.76	1.81	2.25
5247.96	2	2	1.95	2.1	1.95
5254.02	1.9	1.9	2.1	2.34	2.15
5260.08	2.15	2.15	2	2.1	1.95
5266.14	2.25	2.25	1.95	2.2	1.81
5272.2	2.1	2.1	2.1	2.15	2.2
5278.26	2.15	2.15	2.05	2.15	1.95
5284.32	2.1	2.1	2.25	1.95	2
5290.38	2.1	2.1	2.25	2.25	2.05
5296.44	2.2	2.2	1.86	2.25	1.95
5302.5	2.1	2.1	2.1	1.86	2.29
5308.56	2	2	2	2.2	1.95
5314.62	1.9	1.9	1.9	2.15	2.05
5320.68	1.86	1.86	2.05	1.81	2
5326.74	1.9	1.9	1.71	1.76	1.86
5332.8	2.15	2.15	1.86	2.2	2.34
5338.86	2.05	2.05	1.95	2.05	2.05
5344.92	2.15	2.15	1.76	1.81	1.95
5350.98	2.25	2.25	1.9	2.05	2
5357.04	2.15	2.15	2.2	2.2	2.05
5363.1	2.15	2.15	2.15	1.81	2.1
5369.16	2.15	2.15	2.15	1.95	1.9
5375.22	2	2	2.05	2.25	1.95
5381.28	1.9	1.9	1.95	1.86	2.25
5387.34	2	2	1.95	1.9	1.95
5393.4	2.05	2.05	2.05	2.39	1.9
5399.46	2.29	2.29	2.1	1.95	1.86
5405.52	2.29	2.29	1.76	2	1.9
5411.58	2.29	2.29	1.9	2	2.2
5417.64	2.39	2.39	2.05	2.1	2
5423.7	2.2	2.2	1.71	2.25	1.9
5429.76	2.34	2.34	1.56	1.86	1.86
5435.82	2.05	2.05	1.9	2.29	1.76
5441.88	2.05	2.05	2	2.15	2.25
5447.94	1.95	1.95	1.81	1.81	1.95
5454	1.86	1.86	2	2	1.95
5460.06	1.86	1.86	2.1	2.25	1.86
5466.12	2.1	2.1	2.29	1.86	1.9
5472.18	1.86	1.86	2.05	2	2.25
5478.24	1.81	1.81	2.05	2.2	1.86
5484.3	1.95	1.95	2	1.95	1.86
5490.36	2.05	2.05	2.15	1.61	2
5496.42	2.1	2.1	1.9	1.9	1.9
5502.48	1.95	1.95	2.1	2.1	2.15
5508.54	2.15	2.15	1.86	1.86	1.95
5514.6	1.95	1.95	1.71	1.86	2.05
5520.66	1.9	1.9	1.9	2.25	1.9
5526.72	-90.23	-90.23	-90.28	-90.23	-90.28
5532.78	-93.12	-93.12	-92.87	-92.82	-92.58
5538.84	-93.31	-93.31	-92.82	-92.82	-92.97
5544.9	-93.12	-93.12	-93.02	-92.87	-92.92
5550.96	-93.12	-93.12	-92.92	-93.02	-93.07
5557.02	-93.02	-93.02	-92.97	-92.97	-93.07
5563.08	-92.97	-92.97	-93.02	-93.02	-92.87
5569.14	-92.92	-92.92	-93.16	-93.07	-93.12
5575.2	-92.87	-92.87	-93.55	-93.16	-93.07
5581.26	-92.82	-92.82	-93.16	-92.82	-92.82
5587.32	-93.16	-93.16	-93.26	-92.87	-93.07
5593.38	-93.12	-93.12	-93.02	-93.12	-93.12
5599.44	-93.07	-93.07	-93.02	-93.12	-92.87
5605.5	-93.02	-93.02	-93.12	-93.21	-93.16
5611.56	-92.97	-92.97	-93.46	-92.97	-93.02
5617.62	-93.16	-93.16	-93.21	-93.16	-92.82
5623.68	-93.12	-93.12	-93.26	-93.31	-93.12
5629.74	-93.12	-93.12	-93.12	-93.36	-93.16
5635.8	-93.07	-93.07	-93.07	-93.21	-92.77
5641.86	-92.97	-92.97	-93.16	-93.02	-93.26
5647.92	-93.31	-93.31	-93.12	-93.26	-93.21
5653.98	-93.36	-93.36	-93.36	-93.46	-92.82
5660.04	-93.12	-93.12	-93.46	-93.51	-93.16
5666.1	-93.26	-93.26	-93.26	-93.21	-93.21
5672.16	-93.41	-93.41	-93.6	-92.97	-92.92
5678.22	-93.41	-93.41	-93.16	-93.41	-93.21
5684.28	-93.36	-93.36	-93.31	-93.6	-93.31
5690.34	-93.26	-93.26	-93.36	-93.31	-93.02
5696.4	-93.16	-93.16	-93.41	-93.16	-93.16
5702.46	-93.16	-93.16	-93.41	-92.92	-93.36
5708.52	-93.12	-93.12	-93.21	-93.07	-92.97
5714.58	-93.36	-93.36	-93.6	-93.46	-93.26
5720.64	-93.26	-93.26	-93.12	-93.31	-93.31
5726.7	-93.36	-93.36	-93.07	-93.07	-92.97
5732.76	-93.21	-93.21	-93.16	-93.07	-93.16
5738.82	-93.16	-93.16	-93.41	-93.36	-93.31
5744.88	-93.07	-93.07	-93.36	-93.31	-93.07
5750.94	-93.07	-93.07	-93.7	-93.36	-93.36
5757	-93.31	-93.31	-93.21	-93.31	-93.31
5763.06	-93.26	-93.26	-93.26	-93.26	-93.02
5769.12	-93.26	-93.26	-93.21	-93.12	-93.31
5775.18	-93.36	-93.36	-93.21	-93.26	-93.26
5781.24	-93.12	-93.12	-93.41	-93.41	-93.07
5787.3	-93.07	-93.07	-93.55	-93.41	-93.36
5793.36	-93.26	-93.26	-93.65	-93.36	-93.36
5799.42	-93.26	-93.26	-93.16	-93.12	-93.12
5805.48	-93.31	-93.31	-93.31	-93.02	-93.31
5811.54	-93.31	-93.31	-93.26	-93.21	-93.36
5817.6	-93.02	-93.02	-93.31	-93.36	-93.12
5823.66	-93.16	-93.16	-93.31	-93.31	-93.31
5829.72	-93.31	-93.31	-93.51	-93.26	-93.41
5835.78	-93.36	-93.36	-93.51	-93.16	-93.02
5841.84	-93.16	-93.16	-93.21	-93.51	-93.31
5847.9	-93.07	-93.07	-93.36	-93.51	-93.26
5853.96	-93.16	-93.16	-93.31	-93.6	-93.07
5860.02	-92.97	-92.97	-93.26	-93.31	-93.36
5866.08	-93.16	-93.16	-93.36	-93.07	-93.46
5872.14	-93.36	-93.36	-93.26	-93.21	-93.31
5878.2	-93.02	-93.02	-93.36	-93.85	-93.26
5884.26	-93.16	-93.16	-93.51	-93.46	-93.12
5890.32	-93.16	-93.16	-93.41	-93.26	-93.31
5896.38	-93.07	-93.07	-93.6	-93.07	-93.46
5902.44	-93.31	-93.31	-93.21	-93.16	-93.21
5908.5	-93.16	-93.16	-93.21	-93.55	-93.41
5914.56	-93.36	-93.36	-93.46	-93.31	-93.16
5920.62	-93.16	-93.16	-93.16	-93.26	-93.41
5926.68	-92.97	-92.97	-93.51	-93.12	-93.31
5932.74	-93.16	-93.16	-93.36	-93.26	-93.16
5938.8	-93.31	-93.31	-93.9	-93.41	-93.36
5944.86	-93.36	-93.36	-93.21	-93.16	-93.31
5950.92	-93.21	-93.21	-93.51	-93.26	-93.07
5956.98	-93.21	-93.21	-93.26	-93.26	-93.36
5963.04	-93.21	-93.21	-93.31	-93.36	-93.36
5969.1	-93.21	-93.21	-93.51	-93.21	-93.51
5975.16	-93.16	-93.16	-93.46	-93.07	-93.51
5981.22	-93.16	-93.16	-93.6	-93.41	-93.51
5987.28	-93.07	-93.07	-93.31	-93.26	-93.46
5993.34	-93.31	-93.31	-93.6	-93.21	-93.36
5999.4	-93.36	-93.36	-93.26	-93.02	-93.16
6005.46	-93.46	-93.46	-93.36	-93.31	-93.41
6011.52	-93.51	-93.51	-93.31	-93.41	-93.41
6017.58	-93.31	-93.31	-93.36	-93.21	-93.16
6023.64	-93.16	-93.16	-93.41	-93.26	-93.31
6029.7	-93.21	-93.21	-93.55	-93.41	-93.26
6035.76	-93.41	-93.41	-93.55	-93.31	-93.36
6041.82	-93.55	-93.55	-93.36	-93.31	-93.46
6047.88	-93.46	-93.46	-93.21	-92.97	-93.07
6053.94	-93.31	-93.31	-93.31	-93.31	-93.36
6060	-93.36	-93.36	-93.36	-93.55	-93.36
6066.06	-93.41	-93.41	-93.46	-93.41	-93.31
6072.12	-93.26	-93.26	-93.51	-93.31	-93.36
6078.18	-93.21	-93.21	-93.55	-93.36	-93.36
6084.24	-93.26	-93.26	-93.26	-93.51	-93.21
6090.3	-93.07	-93.07	-93.41	-93.51	-93.41
6096.36	-93.26	-93.26	-93.36	-93.51	-93.41
6102.42	-93.21	-93.21	-93.55	-93.36	-93.46
6108.48	-93.21	-93.21	-93.46	-93.26	-93.41
6114.54	-93.31	-93.31	-93.6	-93.8	-93.16
6120.6	-93.21	-93.21	-93.46	-93.46	-93.36
6126.66	-93.12	-93.12	-93.31	-93.46	-93.46
6132.72	-93.12	-93.12	-93.31	-93.21	-93.21
6138.78	-93.26	-93.26	-93.36	-93.31	-93.55
6144.84	-93.26	-93.26	-93.46	-93.8	-93.36
6150.9	-93.31	-93.31	-93.51	-93.51	-93.26
6156.96	-93.36	-93.36	-93.65	-93.36	-93.31
6163.02	-93.26	-93.26	-93.26	-93.21	-93.6
6169.08	-93.26	-93.26	-93.31	-93.21	-93.16
6175.14	-93.31	-93.31	-93.41	-93.65	-93.41
6181.2	-93.31	-93.31	-93.26	-93.36	-93.46
6187.26	-93.26	-93.26	-93.46	-93.36	-93.21
6193.32	-93.31	-93.31	-93.26	-93.41	-93.36
6199.38	-93.16	-93.16	-93.65	-93.55	-93.41
