# Supplementary material for: Elucidation of molecular kinetic schemes from macroscopic traces using system identification
Source: PLoS Comput Biol. 2017 Feb 13;13(2):e1005376. doi: 10.1371/journal.pcbi.1005376 (PMC5330533; doi:10.1371/journal.pcbi.1005376)
Supplement: S1 Data — (1) L-type calcium ion-channel current elicited by voltage steps from -90 to 0 mV, first in the absence of nifedipine, and after addition of nifedipine at 100 nM and 1 μM concentration. (2) G-protein sensitive ion-channel (GIRK4*) current traces elicited by a step in LY379268 concentration from 0 to 1 μM. (ZIP) [file pcbi.1005376.s004.zip › Data_Ion_Channels/ICU_91513nif.ods]

## Sheet: Sheet1
Time (ms)	C37	C38	C39	C40	C41	C42
0	-93.21	-93.31	-93.07	-93.21	-93.21	-93.07
6.06	-93.31	-93.41	-93.26	-93.12	-93.12	-93.07
12.12	-93.36	-93.31	-93.36	-93.21	-93.12	-93.02
18.18	-93.46	-93.85	-93.31	-93.07	-93.07	-92.82
24.24	-93.36	-93.41	-93.31	-93.55	-93.12	-92.97
30.3	-93.46	-93.31	-93.36	-93.12	-93.12	-93.07
36.36	-93.7	-93.6	-93.36	-93.31	-92.97	-92.92
42.42	-93.6	-93.26	-93.51	-93.16	-92.92	-92.97
48.48	-93.41	-93.75	-93.41	-93.46	-93.02	-93.16
54.54	-93.26	-93.36	-93.41	-93.16	-92.82	-93.07
60.6	-93.26	-93.55	-93.55	-93.41	-92.68	-92.77
66.66	-93.36	-93.51	-93.41	-93.12	-92.92	-93.07
72.72	-93.26	-93.16	-93.51	-93.36	-92.97	-93.07
78.78	-93.41	-93.51	-93.46	-93.26	-92.87	-93.02
84.84	-93.36	-93.26	-93.41	-93.51	-92.82	-92.92
90.9	-93.51	-93.85	-93.55	-93.16	-92.87	-93.16
96.96	-93.31	-93.41	-93.51	-93.41	-92.72	-93.12
103.02	-93.6	-93.65	-93.26	-93.21	-92.82	-92.92
109.08	-93.85	-93.36	-93.02	-93.41	-92.97	-93.07
115.14	-93.75	-93.26	-93.21	-92.92	-93.02	-93.02
121.2	-93.51	-93.51	-93.12	-93.36	-93.02	-93.02
127.26	-93.21	-93.41	-93.12	-93.07	-92.97	-92.97
133.32	-93.21	-93.8	-93.02	-93.16	-92.97	-93.21
139.38	-93.21	-93.6	-93.21	-93.16	-93.07	-92.97
145.44	-93.21	-93.6	-93.12	-93.41	-93.02	-92.97
151.5	-93.21	-93.46	-93.21	-92.97	-93.12	-93.31
157.56	-93.16	-93.21	-93.21	-93.36	-93.12	-93.07
163.62	-93.26	-93.46	-93.36	-93.02	-93.16	-92.87
169.68	-93.36	-93.31	-93.31	-93.21	-93.07	-93.36
175.74	-93.26	-93.7	-93.36	-93.16	-93.16	-93.31
181.8	-93.55	-93.51	-93.41	-93.21	-92.97	-92.82
187.86	-93.8	-93.51	-93.31	-93.16	-93.07	-92.97
193.92	-93.65	-93.46	-93.36	-93.46	-92.87	-93.07
199.98	-93.41	-93.26	-93.36	-92.97	-93.07	-92.97
206.04	-93.21	-93.55	-93.41	-93.36	-93.16	-92.87
212.1	-93.31	-93.46	-93.41	-93.02	-93.16	-92.82
218.16	-93.26	-93.75	-93.46	-93.26	-93.26	-93.16
224.22	-93.16	-93.36	-93.36	-93.07	-92.97	-92.97
230.28	-93.41	-93.51	-93.36	-93.21	-93.21	-93.07
236.34	-93.6	-93.55	-93.36	-92.92	-93.16	-93.36
242.4	-93.55	-93.36	-93.55	-93.16	-93.07	-92.97
248.46	-93.75	-93.55	-93.51	-93.12	-93.16	-92.72
254.52	-93.85	-93.41	-93.51	-93.16	-93.26	-93.51
260.58	-93.46	-93.8	-93.65	-93.07	-93.07	-93.16
266.64	-93.07	-93.51	-93.65	-93.16	-93.16	-92.97
272.7	-93.26	-93.36	-93.46	-93.6	-93.07	-92.92
278.76	-93.31	-93.46	-93.6	-93.07	-93.16	-92.97
284.82	-93.26	-93.31	-93.55	-93.21	-93.21	-93.07
290.88	-93.21	-93.7	-93.6	-93.07	-93.36	-92.97
296.94	-93.46	-93.41	-93.7	-93.16	-93.16	-93.02
303	-93.26	-93.75	-93.31	-93.02	-93.16	-93.07
309.06	-93.36	-93.36	-93.26	-93.36	-93.02	-93.02
315.12	-93.46	-93.55	-93.12	-93.02	-92.97	-92.87
321.18	-93.41	-93.55	-93.07	-93.12	-93.07	-93.16
327.24	-93.51	-93.26	-93.16	-92.87	-93.21	-92.97
333.3	-93.8	-93.46	-93.02	-93.12	-93.16	-92.92
339.36	-93.65	-93.26	-93.12	-93.07	-93.21	-93.26
345.42	-93.31	-93.6	-93.12	-93.26	-93.07	-93.07
351.48	-93.31	-93.41	-93.12	-93.12	-93.07	-92.77
357.54	-93.41	-93.7	-93.16	-93.31	-93.16	-92.82
363.6	-93.31	-93.46	-93.16	-93.07	-93.12	-93.12
369.66	-93.41	-93.6	-93.16	-93.07	-93.21	-92.97
375.72	-93.46	-93.46	-93.12	-93.16	-93.16	-92.77
381.78	-93.41	-93.36	-93.26	-93.21	-93.12	-92.87
387.84	-93.55	-93.7	-93.21	-93.16	-92.97	-93.07
393.9	-93.55	-93.21	-93.26	-93.26	-92.97	-92.92
399.96	-93.65	-93.65	-93.21	-93.02	-93.16	-92.92
406.02	-93.8	-93.36	-93.31	-93.07	-93.26	-93.12
412.08	-93.36	-93.7	-93.26	-93.16	-93.07	-92.92
418.14	-93.31	-93.41	-93.31	-93.21	-93.21	-92.92
424.2	-93.12	-93.7	-93.36	-93.07	-93.07	-93.16
430.26	-93.26	-93.46	-93.36	-93.21	-93.02	-93.02
436.32	-93.21	-93.41	-93.36	-93.02	-92.92	-92.82
442.38	-93.41	-93.6	-93.36	-93.16	-92.77	-92.97
448.44	-93.46	-93.21	-93.26	-93.26	-92.77	-93.07
454.5	-93.46	-93.8	-93.51	-93.12	-92.97	-92.87
460.56	-93.41	-93.46	-93.55	-93.07	-92.97	-93.16
466.62	-93.51	-93.6	-93.65	-93.16	-92.92	-93.16
472.68	-93.46	-93.55	-93.41	-93.26	-92.82	-92.92
478.74	-93.46	-93.21	-93.46	-93.31	-92.72	-92.97
484.8	-93.65	-93.6	-93.55	-93.02	-92.97	-93.02
490.86	-93.85	-93.36	-93.55	-93.36	-93.02	-93.02
496.92	-93.65	-93.51	-93.46	-92.97	-93.12	-92.97
502.98	-93.46	-93.36	-93.51	-93.21	-93.07	-92.87
509.04	-93.21	-93.65	-93.51	-93.07	-92.82	-93.07
515.1	-93.31	-93.55	-93.41	-93.21	-92.92	-93.02
521.16	-93.21	-93.46	-93.31	-93.02	-93.02	-92.77
527.22	-2.73	-2.59	-2.29	-2.29	-2.34	-2.59
533.28	3.03	3.76	4.49	3.08	1.71	1.37
539.34	4.69	5.37	6.45	4.2	2.15	1.9
545.4	5.18	6.05	7.03	4.83	2.15	2.15
551.46	5.37	5.96	7.37	4.59	1.95	1.66
557.52	5.57	6.25	7.37	4.79	1.9	1.71
563.58	5.66	6.3	7.23	4.49	1.86	1.71
569.64	5.62	6.2	7.13	4.44	1.71	1.42
575.7	5.71	6.1	7.23	4.3	1.32	1.37
581.76	5.62	6.2	7.28	4.05	1.37	1.46
587.82	5.57	6.2	7.18	4.05	1.03	1.03
593.88	5.62	6.05	7.08	3.66	0.78	1.07
599.94	5.52	6.2	6.93	4	0.93	1.07
606	5.62	5.96	6.79	3.56	0.78	0.63
612.06	5.32	6.05	6.3	3.66	0.63	0.83
618.12	5.47	5.81	6.59	3.42	0.59	0.78
624.18	5.52	5.62	6.54	3.08	0.49	0.34
630.24	5.37	5.81	6.4	3.32	0.54	0.44
636.3	5.27	5.62	6.35	3.13	0.54	0.68
642.36	5.32	5.76	6.4	3.13	0.49	0.59
648.42	5.47	5.62	6.45	2.93	0.34	0.54
654.48	5.18	5.66	6.45	2.54	0.2	0.49
660.54	5.18	5.32	6.15	2.88	0.15	0.59
666.6	5.27	5.57	6.15	2.83	0.1	0.54
672.66	5.42	5.27	6.15	2.73	0.1	0.2
678.72	5.32	5.57	6.05	2.44	0.24	0.39
684.78	5.22	5.13	6.25	2.44	0.24	0.44
690.84	5.22	5.52	6.01	2.44	0.44	0.59
696.9	5.22	5.13	6.05	2.39	0.39	0.39
702.96	5.08	5.42	6.05	2.39	0.34	0.49
709.02	5.18	5.22	5.86	2.15	0.24	0.54
715.08	5.03	5.47	6.01	2.44	0.49	0.15
721.14	5.03	5.08	5.86	2.1	0.29	0.15
727.2	5.03	5.47	5.96	2.39	0.54	0.29
733.26	5.03	5.08	5.96	2.15	0.44	0.44
739.32	5.13	5.27	5.96	1.76	0.39	0.34
745.38	4.93	4.98	5.76	1.95	0.39	0.15
751.44	4.93	5.13	5.76	1.71	0.2	0.24
757.5	4.88	4.88	5.81	1.95	0.39	0.44
763.56	4.83	4.93	5.66	1.86	0.1	0.29
769.62	4.79	4.83	5.86	1.86	0.29	0.15
775.68	4.83	4.69	5.66	1.76	0.15	0.29
781.74	4.74	4.79	5.57	1.56	0.05	0.39
787.8	4.59	4.49	5.47	1.9	0.15	0.54
793.86	4.83	5.03	5.37	1.46	0.34	-0.05
799.92	4.69	4.44	5.13	1.66	0.34	0.15
805.98	4.69	4.93	5.13	1.61	0.34	0.24
812.04	4.64	4.74	4.98	1.76	0.29	0.39
818.1	4.59	4.83	4.93	1.71	0.39	0.24
824.16	4.49	4.3	5.13	1.46	0.54	0.15
830.22	4.49	4.79	4.98	1.61	0.44	0.29
836.28	4.44	4.44	5.13	1.22	0.2	0.34
842.34	4.49	4.64	4.88	1.66	0.29	0.29
848.4	4.35	4.39	4.98	1.17	0.24	0
854.46	4.35	4.69	4.88	1.46	0.15	0.24
860.52	4.49	4.44	4.83	1.46	0.15	0.29
866.58	4.35	4.69	4.83	1.46	0.05	0.54
872.64	4.44	4.3	4.83	1.37	0.15	-0.05
878.7	4.3	4.59	4.74	0.98	0.05	0.24
884.76	4.35	4.15	4.83	1.46	0.24	0.2
890.82	4.44	4.49	4.88	1.03	0.44	0.54
896.88	4.25	4.15	4.79	1.32	0.34	0.29
902.94	4.25	4.3	4.83	1.03	0.44	0.15
909	4.25	4.05	4.98	1.37	0.34	0.15
915.06	4.59	4.3	4.74	0.98	0.49	0.24
921.12	4.25	4.1	4.88	1.42	0.44	0.44
927.18	4.25	4.35	4.69	1.22	0.2	0.2
933.24	4.15	4.1	4.69	1.46	0.29	0
939.3	4.25	3.86	4.59	1.12	0.2	0.15
945.36	4.25	4.2	4.44	1.12	0.34	0.1
951.42	4.25	3.71	4.49	1.07	0.2	0.44
957.48	4.15	4.2	4.25	1.12	0	0.44
963.54	4.25	3.71	4.25	0.98	0.15	0.1
969.6	4.1	4.25	4.25	0.68	0.05	0.15
975.66	3.96	4	4.25	1.03	0.1	0.29
981.72	4.05	4.1	4.35	0.93	0.15	0.34
987.78	4.25	3.81	4.25	1.12	-0.05	0.05
993.84	4.15	4.15	4.25	0.78	0	0.2
999.9	3.96	3.71	4.3	1.27	0.34	0.24
1005.96	3.96	4.15	4.35	0.88	0.39	0.24
1012.02	3.86	3.76	4.2	1.12	0.24	0.34
1018.08	3.86	4	4.35	1.03	0.39	0.24
1024.14	3.91	3.66	4.39	1.17	0.39	0
1030.2	3.86	3.96	4.35	0.98	0.24	0.29
1036.26	4.15	3.61	4.44	1.27	0.15	0.44
1042.32	4	3.96	4.2	0.78	0.29	0.24
1048.38	3.81	3.56	4.05	1.12	0.24	0.2
1054.44	3.71	4.05	4.05	0.83	0.2	0.1
1060.5	3.71	3.56	3.96	1.27	0.24	0.34
1066.56	3.86	3.86	3.91	0.93	0.15	0.2
1072.62	3.86	3.56	3.86	1.07	0.05	0.2
1078.68	3.71	3.81	4.1	0.93	-0.05	0.34
1084.74	3.81	3.61	3.91	1.03	0	0.34
1090.8	3.81	3.71	3.91	0.78	0.15	0.2
1096.86	3.76	3.56	3.96	1.07	0.15	0.05
1102.92	3.66	3.52	3.96	0.88	0.34	0.24
1108.98	3.66	3.61	3.96	1.07	0.59	0.34
1115.04	3.47	3.52	4.05	0.78	0.44	0.54
1121.1	3.66	3.47	4.1	1.07	0.44	0.1
1127.16	3.47	3.47	3.96	0.88	0.44	0.29
1133.22	3.56	3.61	4	1.03	0.39	0.39
1139.28	3.52	3.61	4.05	0.78	0.44	0.29
1145.34	3.56	3.47	4.15	0.98	0.2	0.29
1151.4	3.61	3.81	4.1	0.78	0.2	0.15
1157.46	3.66	3.42	3.86	1.07	0.15	0.1
1163.52	3.56	3.61	3.81	0.83	0.39	0.34
1169.58	3.47	3.52	3.56	0.93	0.29	0.29
1175.64	3.66	3.66	3.61	0.83	0.15	0.29
1181.7	3.56	3.27	3.52	1.12	0.15	0.39
1187.76	3.42	3.56	3.47	0.78	0.24	0.2
1193.82	3.47	3.22	3.56	1.12	0.15	0.34
1199.88	3.52	3.52	3.56	0.88	0.2	0.34
1205.94	3.52	3.17	3.56	0.78	0.2	0.34
1212	3.42	3.42	3.56	0.83	0.2	0.44
1218.06	3.47	3.17	3.61	0.78	0.54	0.1
1224.12	3.32	3.47	3.66	0.88	0.49	0.24
1230.18	3.22	3.17	3.81	0.73	0.54	0.34
1236.24	3.08	3.37	3.91	0.98	0.44	0.39
1242.3	2.93	3.27	3.86	0.78	0.44	0.44
1248.36	2.93	3.42	3.96	0.93	0.44	0.29
1254.42	2.73	3.22	3.76	0.49	0.44	0.15
1260.48	3.13	3.27	3.56	0.83	0.24	0.34
1266.54	2.93	3.27	3.56	0.83	0.15	0.44
1272.6	3.13	3.17	3.08	0.93	0.2	0.49
1278.66	3.08	3.13	3.37	0.54	0.1	0.34
1284.72	3.08	3.13	3.32	0.83	0.1	0
1290.78	3.08	3.03	3.47	0.44	0.1	0.39
1296.84	3.22	2.73	3.52	0.73	0	0.34
1302.9	3.13	3.27	3.42	0.68	-0.05	0.44
1308.96	3.22	2.88	3.56	0.93	0.2	0.49
1315.02	3.22	3.13	3.56	0.63	0.59	0.05
1321.08	3.13	2.73	3.66	0.83	0.49	0.24
1327.14	3.03	3.17	3.37	0.68	0.44	0.29
1333.2	3.17	3.03	3.47	0.93	0.63	0.44
1339.26	3.08	3.13	3.52	0.63	0.54	0.54
1345.32	3.13	2.78	3.32	0.98	0.54	0.54
1351.38	3.08	2.98	3.27	0.59	0.44	0.1
1357.44	3.03	2.93	3.03	0.93	0.39	0.34
1363.5	2.88	2.88	3.17	0.78	0.34	0.44
1369.56	3.03	2.69	3.17	1.03	0.29	0.39
1375.62	3.13	2.93	3.17	0.59	0.24	0.59
1381.68	2.98	2.64	3.27	0.88	0.29	0.1
1387.74	3.03	3.08	3.37	0.59	0.34	0.15
1393.8	2.98	2.83	3.37	0.98	0.24	0.44
1399.86	3.13	2.98	3.32	0.88	0.29	0.54
1405.92	3.17	2.64	3.42	0.88	0.29	0.34
1411.98	2.93	3.13	3.32	0.73	0.34	0.44
1418.04	3.03	2.73	3.47	0.83	0.54	0.24
1424.1	2.98	3.08	3.22	0.59	0.49	0.54
1430.16	3.08	2.78	3.17	0.78	0.44	0.44
1436.22	3.03	3.13	3.17	0.83	0.39	0.44
1442.28	3.13	2.73	3.03	0.68	0.39	0.34
1448.34	3.08	2.98	3.08	0.78	0.49	0.34
1454.4	3.08	2.93	3.13	0.78	0.34	0.54
1460.46	3.13	3.03	3.22	0.78	0.34	0.34
1466.52	3.08	2.83	3.27	0.98	0.24	0.54
1472.58	3.13	2.64	3.13	0.73	0.29	0.39
1478.64	3.13	2.88	3.27	0.78	0.34	0.34
1484.7	2.98	2.44	3.27	0.78	0.2	0.15
1490.76	3.13	2.93	3.17	0.93	0.29	0.54
1496.82	3.08	2.49	2.69	0.73	0.15	0.54
1502.88	3.03	2.88	2.93	0.88	0	0.24
1508.94	2.98	2.54	3.03	0.68	0.15	0.2
1515	2.93	2.78	3.13	1.07	0.05	0.29
1521.06	2.93	2.34	3.13	0.78	-0.05	0.34
1527.12	2.93	3.08	3.08	1.07	-0.05	0.54
1533.18	2.88	2.64	3.13	0.78	0.15	0.54
1539.24	3.03	2.88	3.27	0.98	0.44	0.05
1545.3	2.98	2.54	3.22	0.73	0.39	0.39
1551.36	3.08	2.88	3.08	0.98	0.54	0.39
1557.42	3.03	2.64	2.83	0.68	0.49	0.49
1563.48	2.88	2.83	2.83	0.93	0.59	0.44
1569.54	2.78	2.54	2.73	0.54	0.34	0.34
1575.6	2.73	2.78	2.88	0.93	0.44	0.24
1581.66	2.64	2.54	2.78	0.54	0.49	0.34
1587.72	2.49	2.78	2.83	0.68	0.44	0.49
1593.78	2.54	2.69	2.88	0.73	0.44	0.44
1599.84	2.34	2.54	2.93	0.68	0.39	0.39
1605.9	2.34	2.64	2.88	0.83	0.39	0.34
1611.96	2.39	2.54	3.03	0.68	0.34	0.24
1618.02	2.54	2.64	2.98	0.83	0.34	0.49
1624.08	2.39	2.34	3.03	0.63	0.24	0.54
1630.14	2.44	2.69	3.13	0.83	0.29	0.29
1636.2	2.34	2.54	3.17	0.63	0.34	0.15
1642.26	2.2	2.49	3.08	0.83	0.2	0.29
1648.32	2.34	2.25	2.83	0.59	0.29	0.29
1654.38	2.49	2.73	2.59	0.98	0.2	0.49
1660.44	2.34	2.39	2.78	0.68	0.39	0.54
1666.5	2.39	2.78	2.88	0.83	0.44	0.49
1672.56	2.39	2.34	2.73	0.68	0.59	0.54
1678.62	2.49	2.64	2.93	0.88	0.54	0.24
1684.68	2.39	2.1	2.83	0.44	0.59	0.44
1690.74	2.54	2.64	2.88	0.88	0.44	0.34
1696.8	2.54	2.39	2.93	0.59	0.59	0.44
1702.86	2.69	2.59	3.03	0.83	0.49	0.54
1708.92	2.54	2.34	2.83	0.73	0.44	0.1
1714.98	2.64	2.59	2.83	0.78	0.44	0.34
1721.04	2.69	2.29	3.03	0.98	0.34	0.49
1727.1	2.69	2.64	2.88	0.68	0.39	0.59
1733.16	2.64	2.34	2.93	0.93	0.34	0.34
1739.22	2.73	2.54	2.73	0.68	0.29	0.49
1745.28	2.59	2.49	2.69	0.93	0.24	0.24
1751.34	2.73	2.64	2.49	0.78	0.29	0.39
1757.4	2.83	2.39	2.49	0.78	0.29	0.49
1763.46	2.78	2.69	2.59	0.68	0.39	0.39
1769.52	2.69	2.39	2.69	0.93	0.29	0.59
1775.58	2.78	2.64	2.73	0.63	0.44	0.05
1781.64	2.88	2.49	2.83	0.88	0.44	0.39
1787.7	2.73	2.25	2.83	0.59	0.59	0.39
1793.76	2.69	2.64	2.88	0.88	0.54	0.54
1799.82	2.73	2.25	2.73	0.54	0.54	0.54
1805.88	2.73	2.49	2.64	0.93	0.49	0.2
1811.94	2.69	2.25	2.34	0.59	0.59	0.39
1818	2.78	2.59	2.64	0.93	0.34	0.44
1824.06	2.83	2.25	2.54	0.44	0.44	0.39
1830.12	2.64	2.54	2.54	0.78	0.34	0.49
1836.18	2.59	2.25	2.64	0.44	0.39	0.44
1842.24	2.59	2.54	2.59	0.68	0.15	0.2
1848.3	2.39	2.34	2.78	0.59	0.05	0.34
1854.36	2.29	2.49	2.73	0.73	0.05	0.24
1860.42	2.1	2.39	2.69	0.63	0	0.59
1866.48	2.2	2.54	2.78	0.83	0.05	0.78
1872.54	2.29	2.34	2.39	0.78	0.2	0.15
1878.6	2.34	2.34	2.59	0.63	0.49	0.34
1884.66	2.49	2.29	2.25	0.93	0.44	0.54
1890.72	2.39	1.95	2.49	0.73	0.59	0.63
1896.78	2.54	2.44	2.44	0.93	0.59	0.44
1902.84	2.49	2.2	2.54	0.73	0.54	0.44
1908.9	2.39	2.44	2.49	0.83	0.54	0.29
1914.96	2.34	1.9	2.54	0.78	0.54	0.44
1921.02	2.44	2.39	2.59	0.68	0.59	0.49
1927.08	2.34	2.15	2.59	0.93	0.34	0.44
1933.14	2.39	2.44	2.64	0.78	0.39	0.54
1939.2	2.64	1.9	2.64	0.83	0.44	0.1
1945.26	2.34	2.44	2.69	0.83	0.63	0.29
1951.32	2.34	2.29	2.69	0.83	0.49	0.54
1957.38	2.39	2.64	2.69	0.78	0.44	0.73
1963.44	2.54	2.2	2.49	0.78	0.34	0.59
1969.5	2.44	2.54	2.59	0.93	0.39	0.34
1975.56	2.49	2.25	2.29	0.68	0.29	0.34
1981.62	2.29	2.39	2.34	0.98	0.24	0.34
1987.68	2.49	2.2	2.34	0.68	0.2	0.49
1993.74	2.54	2.49	2.34	1.07	0.2	0.54
1999.8	2.49	2.29	2.34	0.68	0.24	0.54
2005.86	2.54	2.44	2.39	0.93	0.44	0.49
2011.92	2.54	2.25	2.39	0.73	0.49	0.34
2017.98	2.59	2.29	2.54	0.93	0.59	0.44
2024.04	2.64	2.34	2.54	0.54	0.54	0.54
2030.1	2.49	2.15	2.69	0.93	0.59	0.59
2036.16	2.59	2.15	2.54	0.63	0.44	0.54
2042.22	2.49	2.1	2.54	0.93	0.59	0.44
2048.28	2.64	2.29	2.49	0.73	0.44	0.39
2054.34	2.49	2.1	2.2	0.98	0.34	0.49
2060.4	2.59	2.34	2.39	0.73	0.54	0.54
2066.46	2.44	2.05	2.15	0.73	0.34	0.68
2072.52	2.39	2.15	2.39	0.54	0.44	0.59
2078.58	2.29	2.1	2.39	0.63	0.44	0.49
2084.64	2.25	2.39	2.39	0.39	0.29	0.39
2090.7	2.05	2.15	2.44	0.68	0.29	0.59
2096.76	2.15	2.34	2.29	0.49	0.39	0.59
2102.82	1.9	2.1	2.69	0.83	0.34	0.59
2108.88	1.86	2.34	2.59	0.68	0.49	0.24
2114.94	2	2.15	2.54	0.63	0.78	0.54
2121	2.1	2.25	2.59	0.78	0.54	0.44
2127.06	2.25	2.29	2.59	0.59	0.63	0.49
2133.12	2.05	1.95	2.49	0.83	0.59	0.73
2139.18	2.2	2.25	2.49	0.68	0.68	0.34
2145.24	2.25	2.05	2.34	0.93	0.44	0.49
2151.3	2.34	2.34	2.34	0.68	0.44	0.54
2157.36	2.25	1.95	2.15	0.88	0.39	0.59
2163.42	2	2.25	2.15	0.68	0.34	0.59
2169.48	2.25	2.1	2.25	0.93	0.44	0.54
2175.54	2.25	2.25	2.29	0.73	0.54	0.63
2181.6	2.29	2.15	2.25	0.78	0.34	0.39
2187.66	2.29	2.25	2.34	0.73	0.54	0.54
2193.72	2.29	2.1	2.34	0.93	0.34	0.54
2199.78	2.25	1.86	2.34	0.54	0.39	0.78
2205.84	2.29	2.29	2.49	0.83	0.15	0.2
2211.9	2.34	1.76	2.39	0.54	0.29	0.44
2217.96	2.39	2.2	2.64	0.93	0.39	0.39
2224.02	2.29	1.86	2.54	0.54	0.39	0.54
2230.08	2.2	2.15	2.49	0.78	0.24	0.73
2236.14	2.25	1.76	2.64	0.88	0.24	0.49
2242.2	2.54	2.15	2.59	0.73	0.34	0.39
2248.26	2.15	1.95	2.59	0.83	0.34	0.54
2254.32	2.29	2.29	2.49	0.78	0.54	0.59
2260.38	2.25	2.1	2.34	0.88	0.59	0.68
2266.44	2.34	2.39	2.05	0.78	0.59	0.15
2272.5	2.29	2	2.25	0.88	0.59	0.59
2278.56	2.34	2.34	2.15	0.73	0.54	0.49
2284.62	2.39	1.95	2.1	0.93	0.63	0.73
2290.68	2.15	2.29	2.25	0.63	0.63	0.24
2296.74	2.39	1.9	2.15	0.88	0.59	0.49
2302.8	2.2	2.25	2.29	0.78	0.54	0.54
2308.86	2.39	1.9	2.29	0.98	0.29	0.73
2314.92	2.34	2.1	2.49	0.73	0.44	0.54
2320.98	2.49	1.86	2.44	0.73	0.44	0.54
2327.04	2.34	2.34	2.39	0.68	0.44	0.54
2333.1	2.39	1.95	2.29	0.98	0.49	0.59
2339.16	2.34	2.2	2.34	0.83	0.34	0.59
2345.22	2.25	2	2.49	0.98	0.39	0.73
2351.28	2.25	2.29	2.49	0.68	0.34	0.39
2357.34	2.49	2.05	2.54	0.73	0.39	0.44
2363.4	2.29	2.25	2.34	0.63	0.29	0.59
2369.46	2.44	1.86	2.34	1.03	0.2	0.68
2375.52	2.34	2.1	2.54	0.59	0.1	0.49
2381.58	2.39	2.1	2.49	0.83	0.2	0.49
2387.64	2.39	2.25	2.25	0.59	0.1	0.49
2393.7	2.39	2.1	2.25	0.93	0.29	0.68
2399.76	2.29	2.05	2.2	0.63	0.39	0.54
2405.82	2.34	2.15	2	0.88	0.54	0.54
2411.88	2.29	1.9	2.15	0.63	0.73	0.63
2417.94	2.29	1.95	2.05	0.83	0.68	0.54
2424	2.25	1.51	2.1	0.39	0.73	0.63
2430.06	2.15	2.15	2.1	0.93	0.68	0.39
2436.12	2.29	1.76	2.29	0.63	0.78	0.44
2442.18	2.29	2.1	2.15	0.83	0.73	0.59
2448.24	2.1	1.76	2.25	0.68	0.63	0.73
2454.3	1.86	2.29	2.15	0.93	0.68	0.15
2460.36	1.81	1.9	2.29	0.39	0.54	0.49
2466.42	1.9	2.25	2.39	0.78	0.54	0.54
2472.48	1.86	1.95	2.29	0.73	0.54	0.59
2478.54	1.86	2.2	2.29	0.78	0.44	0.78
2484.6	1.71	2	2.2	0.83	0.54	0.54
2490.66	1.71	2.2	2.25	0.78	0.63	0.34
2496.72	1.76	1.95	1.95	0.59	0.39	0.63
2502.78	1.9	1.9	1.9	0.73	0.59	0.68
2508.84	1.9	1.95	2.1	0.63	0.39	0.59
2514.9	2.05	1.95	2.05	0.73	0.49	0.2
2520.96	2.1	2.1	2.15	0.93	0.39	0.49
2527.02	1.81	1.86	2.15	0.88	0.54	0.54
2533.08	1.9	2.1	2.29	1.07	0.44	0.63
2539.14	1.95	1.71	2.29	0.63	0.29	0.54
2545.2	1.9	2.15	2.34	0.78	0.44	0.54
2551.26	1.9	1.86	2.34	0.73	0.39	0.39
2557.32	2	2.15	2.29	0.93	0.34	0.63
2563.38	2.1	1.81	2.39	0.68	0.44	0.59
2569.44	1.9	2.15	2.34	0.98	0.2	0.54
2575.5	1.95	1.81	2.44	0.73	0.44	0.29
2581.56	2	2.2	2.1	0.88	0.39	0.63
2587.62	2	1.76	1.86	0.59	0.49	0.54
2593.68	2.05	2.15	2	1.03	0.49	0.59
2599.74	2.05	1.86	1.9	0.73	0.59	0.34
2605.8	2.2	2.29	2.1	0.93	0.63	0.34
2611.86	2.1	1.9	2.15	0.78	0.68	0.54
2617.92	2.05	2	2.15	0.98	0.54	0.59
2623.98	2.15	1.95	2.15	0.63	0.59	0.68
2630.04	2.05	2	2.25	0.83	0.73	0.39
2636.1	2	2	2.2	0.73	0.59	0.39
2642.16	2.2	1.81	2.2	0.98	0.68	0.59
2648.22	1.95	1.86	2.39	0.73	0.44	0.59
2654.28	2.05	1.51	2.29	0.93	0.68	0.34
2660.34	2.25	2	2.15	0.73	0.68	0.29
2666.4	2.1	1.76	2.15	1.07	0.68	0.54
2672.46	2.1	2	1.71	0.59	0.59	0.68
2678.52	2.15	1.76	2.05	0.83	0.63	0.59
2684.58	2.1	1.9	2	0.68	0.68	0.39
2690.64	2.2	1.76	2	0.88	0.59	0.59
2696.7	2	1.86	2	0.59	0.54	0.44
2702.76	2.05	1.56	2.15	0.93	0.44	0.73
2708.82	2.1	1.95	2.15	0.54	0.49	0.63
2714.88	2.05	1.71	2.15	0.93	0.34	0.44
2720.94	2.05	1.95	2.2	0.54	0.44	0.44
2727	2.25	1.61	2.29	0.93	0.54	0.68
2733.06	2.05	2.1	2.25	0.44	0.54	0.78
2739.12	2.34	1.66	2.25	0.78	0.49	0.44
2745.18	2.05	1.9	2.2	0.63	0.49	0.54
2751.24	2.05	1.81	1.95	0.73	0.49	0.39
2757.3	2.1	2	1.81	0.73	0.39	0.49
2763.36	2.2	1.71	1.9	0.68	0.15	0.63
2769.42	2	2	2	0.93	0.49	0.83
2775.48	2.25	1.81	2	0.73	0.34	0.54
2781.54	2	2.15	1.86	0.59	0.24	0.39
2787.6	2.15	1.66	2	0.73	0.24	0.54
2793.66	2.05	2.1	2.15	0.93	0.39	0.83
2799.72	1.9	1.86	2.15	0.83	0.39	0.73
2805.78	2.05	1.56	2.2	0.73	0.24	0.54
2811.84	2.25	1.95	2.2	0.73	0.44	0.34
2817.9	2.2	1.56	2.29	0.78	0.49	0.49
2823.96	2.15	2.1	2.25	0.78	0.54	0.68
2830.02	2.2	1.76	2.1	0.63	0.63	0.59
2836.08	2.15	2.1	1.95	0.98	0.68	0.59
2842.14	2.2	1.66	1.9	0.73	0.59	0.54
2848.2	2.15	2	1.95	0.88	0.54	0.39
2854.26	1.9	1.71	2.15	0.73	0.49	0.59
2860.32	1.61	2.1	2.05	0.93	0.59	0.78
2866.38	1.56	1.66	2	0.54	0.68	0.29
2872.44	1.81	2.05	1.95	0.93	0.68	0.44
2878.5	1.9	1.76	2.1	0.63	0.49	0.49
2884.56	1.9	2.05	2.05	1.03	0.2	0.59
2890.62	1.81	1.76	2.29	0.73	0.39	0.59
2896.68	1.86	1.66	2.25	0.93	0.44	0.59
2902.74	1.95	1.81	2.29	0.73	0.68	0.34
2908.8	1.9	1.56	2.29	0.78	0.83	0.59
2914.86	1.86	1.9	2.25	0.73	0.68	0.63
2920.92	1.86	1.66	2.29	1.03	0.68	0.54
2926.98	2	1.9	1.9	0.78	0.68	0.54
2933.04	2	1.81	1.81	0.93	0.63	0.54
2939.1	1.9	2	1.9	0.68	0.59	0.49
2945.16	1.86	1.71	1.86	0.93	0.63	0.68
2951.22	1.81	2	1.9	0.78	0.63	0.78
2957.28	2	1.76	1.95	0.93	0.59	0.24
2963.34	1.95	1.86	1.9	0.59	0.63	0.44
2969.4	1.95	1.81	2.15	0.98	0.49	0.59
2975.46	1.9	1.56	2.2	0.59	0.63	0.63
2981.52	2.1	1.9	2.05	0.93	0.44	0.44
2987.58	2.15	1.46	2.2	0.93	0.44	0.54
2993.64	2	1.9	2.25	0.93	0.59	0.44
2999.7	2	1.61	2.1	0.83	0.49	0.59
3005.76	2.15	2.05	1.76	0.78	0.44	0.63
3011.82	2	1.76	1.86	0.78	0.54	0.68
3017.88	2	1.81	1.81	1.07	0.59	0.29
3023.94	1.95	1.86	1.76	0.63	0.44	0.54
3030	1.81	1.9	1.9	0.83	0.34	0.68
3036.06	1.95	1.71	2.05	0.78	0.54	0.78
3042.12	2.05	1.95	2	0.78	0.44	0.54
3048.18	1.9	1.76	2.05	0.78	0.49	0.59
3054.24	2.15	1.86	2.2	0.63	0.44	0.59
3060.3	2.05	1.81	2.2	0.93	0.39	0.73
3066.36	1.9	1.95	2.2	0.63	0.34	0.78
3072.42	2.15	1.76	2.15	0.88	0.49	0.39
3078.48	2	1.61	2.34	0.73	0.63	0.59
3084.54	2.05	1.76	2.15	0.93	0.49	0.59
3090.6	1.9	1.42	1.9	0.68	0.44	0.63
3096.66	1.9	1.81	1.86	0.93	0.39	0.63
3102.72	1.9	1.37	1.71	0.68	0.44	0.73
3108.78	2.15	1.95	1.9	0.78	0.29	0.15
3114.84	2.2	1.61	1.76	0.39	0.34	0.54
3120.9	2.05	1.86	1.9	0.98	0.54	0.54
3126.96	2.15	1.71	2	0.78	0.63	0.78
3133.02	2.15	1.9	2	0.93	0.63	0.68
3139.08	2	1.66	1.9	0.68	0.59	0.59
3145.14	1.95	2.1	1.86	0.93	0.68	0.54
3151.2	2.1	1.61	2.05	0.63	0.59	0.59
3157.26	2.2	1.86	2.15	1.12	0.63	0.73
3163.32	2.05	1.56	2	0.78	0.59	0.59
3169.38	1.95	1.9	2.15	0.93	0.49	0.49
3175.44	2.1	1.61	2.15	0.78	0.59	0.29
3181.5	2.1	1.76	2.25	0.93	0.44	0.54
3187.56	2	1.86	2	0.78	0.39	0.54
3193.62	2.05	1.66	1.86	0.98	0.44	0.78
3199.68	1.95	1.81	1.86	0.93	0.44	0.15
3205.74	2.2	1.61	1.95	1.17	0.59	0.39
3211.8	2.05	1.9	1.81	0.68	0.34	0.63
3217.86	2.05	1.61	2.1	1.17	0.49	0.63
3223.92	2.05	2.05	2.1	0.78	0.44	0.78
3229.98	2.15	1.61	2.05	0.88	0.54	0.68
3236.04	2.15	1.9	2.2	0.73	0.63	0.29
3242.1	1.95	1.61	1.9	0.98	0.59	0.59
3248.16	1.95	2.05	1.71	0.83	0.83	0.78
3254.22	2	1.61	1.71	0.78	0.68	0.54
3260.28	2.05	1.71	1.9	0.83	0.78	0.34
3266.34	1.9	1.76	2.05	1.03	0.63	0.54
3272.4	1.86	1.37	1.9	0.83	0.73	0.59
3278.46	1.61	1.81	1.9	0.68	0.73	0.68
3284.52	1.71	1.46	1.95	0.88	0.78	0.29
3290.58	1.61	1.76	1.86	0.78	0.73	0.59
3296.64	1.51	1.46	2.05	0.78	0.59	0.54
3302.7	1.51	1.76	2.1	0.44	0.63	0.73
3308.76	1.46	1.66	2.15	0.83	0.59	0.63
3314.82	1.37	1.9	2	0.68	0.63	0.44
3320.88	1.51	1.61	2.15	0.93	0.59	0.68
3326.94	1.42	1.9	1.86	0.63	0.59	0.59
3333	1.71	1.56	1.71	1.07	0.44	0.73
3339.06	1.61	1.9	1.9	0.68	0.44	0.68
3345.12	1.76	1.56	1.81	1.03	0.54	0.68
3351.18	1.9	1.86	1.9	0.88	0.44	0.59
3357.24	1.81	1.56	2	0.93	0.54	0.49
3363.3	1.86	1.81	2.1	0.78	0.24	0.44
3369.36	1.76	1.71	2.05	0.98	0.49	0.68
3375.42	2	1.51	2.15	0.68	0.39	0.78
3381.48	1.81	1.71	2.25	1.03	0.39	0.54
3387.54	1.9	1.46	2.2	0.78	0.34	0.54
3393.6	1.95	1.9	2.1	1.03	0.44	0.73
3399.66	1.86	1.71	1.95	0.78	0.39	0.78
3405.72	1.95	1.76	1.71	0.88	0.59	0.68
3411.78	1.95	1.66	1.76	0.73	0.59	0.44
3417.84	1.95	1.76	1.56	0.98	0.44	0.68
3423.9	2	1.71	1.81	0.83	0.54	0.68
3429.96	1.9	1.42	1.9	0.68	0.44	0.59
3436.02	2	1.71	1.9	0.73	0.34	0.34
3442.08	1.95	1.46	1.9	0.73	0.34	0.39
3448.14	2	1.9	1.9	0.78	0.54	0.49
3454.2	1.9	1.56	2.05	0.88	0.49	0.78
3460.26	1.86	1.95	2.05	0.78	0.49	0.78
3466.32	1.71	1.61	2.1	0.93	0.49	0.49
3472.38	1.56	1.86	2	0.83	0.83	0.59
3478.44	1.51	1.76	1.95	0.83	0.83	0.59
3484.5	1.56	1.9	1.76	0.93	0.68	0.63
3490.56	1.56	1.81	1.71	0.93	0.68	0.83
3496.62	1.66	1.66	1.76	0.73	0.68	0.63
3502.68	1.71	1.56	1.71	0.88	0.59	0.68
3508.74	1.66	1.51	1.86	0.73	0.54	0.39
3514.8	1.71	1.81	1.76	1.03	0.68	0.73
3520.86	1.76	1.32	1.9	0.78	0.59	0.68
3526.92	1.81	1.81	1.86	0.88	0.63	0.83
3532.98	1.76	1.56	1.86	0.83	0.73	0.59
3539.04	1.66	2	1.9	0.93	0.49	0.54
3545.1	1.71	1.61	1.95	0.78	0.68	0.59
3551.16	1.71	1.9	2.1	0.83	0.54	0.68
3557.22	1.9	1.51	2	0.73	0.34	0.78
3563.28	1.76	2.1	2.1	0.78	0.63	0.49
3569.34	1.81	1.66	2	0.88	0.54	0.39
3575.4	1.9	1.86	1.95	0.83	0.59	0.59
3581.46	1.9	1.76	1.95	0.73	0.59	0.59
3587.52	1.86	1.71	1.56	1.03	0.39	0.78
3593.58	1.86	1.66	1.86	0.73	0.49	0.78
3599.64	1.81	1.81	1.71	0.98	0.54	0.34
3605.7	1.86	1.66	1.9	0.78	0.39	0.54
3611.76	1.9	1.81	1.9	1.12	0.54	0.68
3617.82	1.95	1.71	1.76	0.83	0.39	0.68
3623.88	1.9	1.61	1.9	1.03	0.54	0.88
3629.94	1.95	1.66	1.76	0.73	0.34	0.39
3636	1.86	1.61	2.1	1.03	0.49	0.54
3642.06	2.05	1.71	2.05	0.68	0.44	0.54
3648.12	1.81	1.42	2.15	1.12	0.39	0.73
3654.18	1.9	1.81	2.1	0.59	0.34	0.68
3660.24	1.76	1.46	2	1.03	0.34	0.68
3666.3	1.86	1.76	2	0.78	0.34	0.49
3672.36	2	1.56	1.46	0.93	0.59	0.68
3678.42	1.9	1.9	1.81	0.68	0.63	0.68
3684.48	1.81	1.51	1.66	1.12	0.68	0.88
3690.54	1.86	2.05	1.86	0.73	0.73	0.73
3696.6	2.05	1.56	1.76	0.93	0.54	0.34
3702.66	1.76	1.76	1.95	0.73	0.73	0.49
3708.72	1.9	1.51	1.86	1.07	0.68	0.59
3714.78	1.81	1.86	1.95	0.78	0.54	0.78
3720.84	1.81	1.61	2.05	1.03	0.54	0.54
3726.9	1.95	1.76	1.95	0.73	0.63	0.59
3732.96	1.81	1.46	1.95	1.17	0.63	0.54
3739.02	1.76	1.71	1.66	0.73	0.54	0.63
3745.08	1.86	1.66	1.56	1.07	0.54	0.78
3751.14	1.86	1.81	1.66	0.83	0.39	0.73
3757.2	1.9	1.71	1.86	0.83	0.59	0.44
3763.26	1.76	1.46	1.66	0.83	0.63	0.54
3769.32	1.9	1.56	1.95	0.88	0.49	0.59
3775.38	1.86	1.46	1.81	0.83	0.44	0.73
3781.44	1.76	1.76	1.9	0.73	0.44	0.73
3787.5	1.81	1.56	2.15	0.73	0.29	0.54
3793.56	1.9	1.81	1.86	0.93	0.29	0.59
3799.62	2	1.66	2.1	0.98	0.24	0.68
3805.68	1.9	1.81	2	0.59	0.34	0.78
3811.74	1.86	1.66	1.95	0.88	0.54	0.68
3817.8	1.76	1.66	1.66	0.78	0.44	0.49
3823.86	1.9	1.61	1.51	0.83	0.44	0.73
3829.92	1.86	1.42	1.76	0.54	0.59	0.73
3835.98	1.76	1.9	1.71	0.98	0.34	0.78
3842.04	1.9	1.56	1.76	0.73	0.34	0.39
3848.1	1.86	1.81	1.86	0.78	0.34	0.54
3854.16	1.9	1.46	1.76	0.68	0.05	0.68
3860.22	1.81	1.76	1.9	1.07	0.39	0.83
3866.28	1.95	1.61	1.86	0.68	0.44	0.78
3872.34	1.95	1.66	1.9	1.12	0.54	0.24
3878.4	1.95	1.76	1.95	0.78	0.59	0.59
3884.46	1.9	1.61	2	1.12	0.78	0.54
3890.52	1.9	1.71	1.9	0.73	0.78	0.73
3896.58	1.76	1.56	1.9	1.12	0.83	0.68
3902.64	1.51	1.81	1.95	0.73	0.68	0.73
3908.7	1.37	1.76	2	0.93	0.73	0.54
3914.76	1.42	1.9	1.46	0.73	0.78	0.59
3920.82	1.71	1.56	1.56	1.03	0.78	0.63
3926.88	1.61	1.71	1.51	0.83	0.83	0.83
3932.94	1.61	1.66	1.9	1.03	0.68	0.93
3939	1.86	1.81	1.71	0.78	0.73	0.34
3945.06	1.61	1.56	1.86	1.03	0.63	0.54
3951.12	1.76	1.46	1.9	0.88	0.78	0.68
3957.18	1.86	1.81	2	1.03	0.49	0.68
3963.24	1.71	1.61	1.9	0.83	0.59	0.63
3969.3	1.66	1.9	2.1	0.93	0.63	0.59
3975.36	1.9	1.71	1.9	0.68	0.59	0.49
3981.42	1.86	1.9	1.71	0.88	0.59	0.59
3987.48	1.71	1.56	1.61	0.93	0.59	0.73
3993.54	1.76	1.71	1.56	0.39	0.63	0.68
3999.6	1.71	1.66	1.71	0.93	0.34	0.59
4005.66	1.9	1.37	1.71	0.83	0.54	0.63
4011.72	1.9	1.66	1.71	0.98	0.49	0.59
4017.78	2.05	1.42	1.81	0.68	0.59	0.73
4023.84	2.05	1.71	1.9	1.03	0.34	0.93
4029.9	1.9	1.51	1.81	0.73	0.44	0.44
4035.96	1.9	1.81	1.9	0.98	0.39	0.54
4042.02	1.9	1.56	1.9	0.78	0.39	0.59
4048.08	1.86	1.71	1.86	0.98	0.39	0.68
4054.14	2	1.61	1.86	0.63	0.54	0.54
4060.2	1.9	1.56	1.81	1.07	0.59	0.63
4066.26	1.95	1.66	1.81	0.88	0.39	0.59
4072.32	1.95	1.27	1.95	1.07	0.39	0.73
4078.38	1.95	1.81	1.9	0.78	0.59	0.88
4084.44	1.86	1.56	1.81	1.07	0.44	0.88
4090.5	1.95	1.86	1.95	0.88	0.63	0.39
4096.56	1.76	1.61	1.9	0.93	0.59	0.83
4102.62	1.71	1.71	1.76	0.78	0.78	0.68
4108.68	1.32	1.66	1.66	0.98	0.73	0.78
4114.74	1.37	1.71	1.56	0.73	0.78	0.34
4120.8	1.32	1.76	1.61	1.07	0.63	0.49
4126.86	1.51	1.51	1.81	0.88	0.78	0.59
4132.92	1.51	1.56	1.86	0.93	0.63	0.78
4138.98	1.76	1.71	2	0.68	0.54	0.73
4145.04	1.56	1.71	1.66	0.93	0.73	0.68
4151.1	1.51	1.46	1.81	0.73	0.59	0.54
4157.16	1.37	1.71	1.95	0.68	0.49	0.63
4163.22	1.61	1.37	1.9	0.88	0.59	0.68
4169.28	1.42	1.9	2	0.78	0.54	0.73
4175.34	1.71	1.46	1.9	0.88	0.59	0.93
4181.4	1.76	1.9	1.81	0.44	0.54	0.34
4187.46	1.71	1.51	1.81	1.03	0.54	0.59
4193.52	1.66	1.81	1.66	0.78	0.44	0.63
4199.58	1.56	1.51	1.56	0.93	0.54	0.83
4205.64	1.61	1.71	1.71	0.49	0.44	0.83
4211.7	1.71	1.66	1.61	0.93	0.54	0.44
4217.76	1.71	1.71	1.71	0.88	0.54	0.73
4223.82	1.71	1.61	1.66	0.93	0.39	0.54
4229.88	1.66	1.51	1.81	0.63	0.54	0.73
4235.94	1.71	1.71	2	0.93	0.59	0.83
4242	1.76	1.27	1.9	0.78	0.59	0.78
4248.06	1.71	1.71	1.9	0.98	0.59	0.39
4254.12	1.66	1.51	2.05	0.73	0.59	0.63
4260.18	1.81	1.81	2.1	0.98	0.49	0.83
4266.24	1.71	1.51	1.9	0.73	0.59	0.83
4272.3	1.81	1.86	1.9	1.07	0.49	0.59
4278.36	1.71	1.61	1.81	0.78	0.59	0.68
4284.42	1.66	1.86	1.61	1.03	0.59	0.68
4290.48	1.66	1.71	1.76	0.73	0.59	0.78
4296.54	1.71	1.71	1.61	0.98	0.59	0.73
4302.6	1.76	1.56	1.71	0.78	0.59	0.73
4308.66	1.71	1.32	1.76	1.03	0.39	0.59
4314.72	1.71	1.71	1.71	0.63	0.49	0.68
4320.78	1.81	1.37	1.76	0.98	0.39	0.59
4326.84	1.76	1.76	1.86	0.83	0.49	0.78
4332.9	1.76	1.56	1.81	1.22	0.29	0.59
4338.96	1.81	1.76	1.95	0.93	0.2	0.78
4345.02	1.9	1.61	2	0.88	0.24	0.73
4351.08	1.71	1.71	1.95	0.93	0.39	0.78
4357.14	1.86	1.51	1.61	0.88	0.49	0.88
4363.2	1.81	1.61	1.56	0.83	0.54	0.68
4369.26	1.71	1.61	1.81	1.07	0.63	0.73
4375.32	1.86	1.51	1.71	0.73	0.78	0.68
4381.38	1.86	1.71	1.71	0.98	0.93	0.83
4387.44	1.81	1.37	1.61	0.88	0.83	0.39
4393.5	1.76	1.66	1.9	1.07	0.83	0.68
4399.56	1.76	1.51	1.9	0.83	0.73	0.54
4405.62	1.81	1.76	1.95	1.07	0.78	0.78
4411.68	1.81	1.56	1.76	0.78	0.83	0.83
4417.74	1.76	1.76	1.95	1.07	0.88	0.88
4423.8	2	1.56	1.95	0.78	0.68	0.39
4429.86	1.86	1.56	1.51	1.07	0.63	0.68
4435.92	1.81	1.56	1.71	0.78	0.59	0.83
4441.98	1.9	1.71	1.71	1.03	0.63	0.93
4448.04	1.81	1.66	1.71	0.73	0.78	0.59
4454.1	1.76	1.42	1.66	1.07	0.68	0.63
4460.16	1.86	1.76	1.61	0.73	0.78	0.73
4466.22	1.66	1.46	1.76	1.12	0.73	0.68
4472.28	1.81	1.76	1.81	0.83	0.63	0.78
4478.34	1.86	1.51	1.76	1.07	0.63	0.78
4484.4	2	1.81	1.9	0.78	0.73	0.59
4490.46	1.81	1.51	1.86	0.93	0.63	0.73
4496.52	1.95	1.76	1.95	0.73	0.59	0.83
4502.58	1.81	1.56	1.95	1.03	0.49	0.68
4508.64	1.61	1.71	1.9	0.78	0.44	0.63
4514.7	1.42	1.61	1.71	0.98	0.54	0.49
4520.76	1.56	1.76	1.56	0.73	0.59	0.59
4526.82	1.37	1.56	1.61	0.98	0.68	0.83
4532.88	1.37	1.51	1.81	0.78	0.68	0.88
4538.94	1.42	1.61	1.86	1.12	0.63	0.59
4545	1.32	1.37	1.76	0.83	0.63	0.59
4551.06	1.42	1.66	1.76	1.07	0.59	0.63
4557.12	1.51	1.27	1.86	0.59	0.63	0.83
4563.18	1.56	1.86	1.76	0.98	0.44	0.68
4569.24	1.66	1.46	2	0.83	0.54	0.78
4575.3	1.46	1.66	1.95	1.12	0.73	0.59
4581.36	1.46	1.51	1.9	0.68	0.54	0.68
4587.42	1.76	1.76	1.9	1.03	0.44	0.78
4593.48	1.56	1.56	2	0.68	0.54	0.93
4599.54	1.46	1.86	1.86	0.98	0.59	0.63
4605.6	1.61	1.46	1.9	0.78	0.59	0.83
4611.66	1.56	1.76	1.37	1.12	0.88	0.78
4617.72	1.46	1.46	1.51	0.83	0.73	0.78
4623.78	1.66	1.86	1.71	1.17	0.78	0.59
4629.84	1.56	1.56	1.76	0.83	0.78	0.78
4635.9	1.71	1.71	1.81	0.98	0.98	0.63
4641.96	1.61	1.56	1.56	0.78	0.78	0.73
4648.02	1.71	1.81	1.71	0.98	0.78	0.73
4654.08	1.51	1.61	1.81	0.83	0.73	0.73
4660.14	1.61	1.37	1.81	0.83	0.73	0.39
4666.2	1.66	1.61	1.81	0.78	0.68	0.68
4672.26	1.51	1.56	2	0.93	0.78	0.88
4678.32	1.56	1.76	1.9	0.93	0.68	0.93
4684.38	1.61	1.46	1.9	0.59	0.78	0.68
4690.44	1.66	1.71	1.9	0.88	0.54	0.63
4696.5	1.56	1.61	1.46	0.54	0.68	0.83
4702.56	1.51	1.61	1.66	0.98	0.63	0.88
4708.62	1.61	1.71	1.56	0.59	0.54	0.83
4714.68	1.37	1.37	1.61	0.93	0.54	0.54
4720.74	1.32	1.71	1.66	0.88	0.59	0.54
4726.8	1.27	1.32	1.71	0.88	0.44	0.68
4732.86	1.42	1.66	1.71	0.59	0.63	0.93
4738.92	1.42	1.37	1.86	0.98	0.54	0.73
4744.98	1.46	1.71	1.71	0.54	0.59	0.73
4751.04	1.27	1.46	1.81	0.98	0.49	0.49
4757.1	1.56	1.66	1.9	0.78	0.63	0.68
4763.16	1.66	1.56	1.95	0.93	0.73	0.73
4769.22	1.76	1.81	1.95	0.34	0.68	0.93
4775.28	1.76	1.37	1.9	0.98	0.63	0.63
4781.34	1.81	1.71	1.66	0.88	0.63	0.49
4787.4	1.86	1.46	1.66	0.98	0.63	0.73
4793.46	1.86	1.71	1.42	0.34	0.63	0.83
4799.52	1.76	1.46	1.56	1.12	0.54	0.34
4805.58	1.86	1.71	1.71	0.73	0.63	0.68
4811.64	1.71	1.71	1.46	1.03	0.54	0.68
4817.7	1.86	1.66	1.66	0.68	0.68	0.78
4823.76	1.81	1.56	1.66	0.93	0.59	0.88
4829.82	1.86	1.46	1.61	0.59	0.63	0.93
4835.88	1.86	1.51	1.76	0.98	0.49	0.34
4841.94	1.9	1.27	1.76	0.83	0.54	0.59
4848	1.86	1.61	1.76	0.98	0.54	0.73
4854.06	1.86	1.03	1.9	0.73	0.59	0.88
4860.12	1.81	1.61	1.86	1.03	0.59	0.78
4866.18	1.86	1.42	1.9	0.78	0.54	0.73
4872.24	1.9	1.76	1.9	1.07	0.73	0.54
4878.3	1.86	1.51	1.86	0.63	0.59	0.63
4884.36	1.86	1.66	1.27	1.07	0.63	0.78
4890.42	1.86	1.56	1.61	0.78	0.73	0.68
4896.48	1.76	1.76	1.56	0.93	0.68	0.63
4902.54	1.76	1.61	1.61	0.73	0.54	0.73
4908.6	1.86	1.81	1.76	0.93	0.63	0.78
4914.66	1.76	1.42	1.71	0.78	0.59	0.83
4920.72	1.81	1.81	1.86	1.17	0.68	0.54
4926.78	1.86	1.61	1.76	0.83	0.63	0.78
4932.84	1.86	1.61	1.86	1.12	0.59	0.59
4938.9	1.86	1.56	1.9	0.78	0.73	0.98
4944.96	1.81	1.71	1.76	0.93	0.63	0.44
4951.02	1.95	1.71	1.95	0.83	0.63	0.63
4957.08	1.95	1.56	1.76	1.12	0.49	0.78
4963.14	1.9	1.61	1.86	0.88	0.54	0.83
4969.2	1.76	1.42	1.56	1.03	0.49	0.88
4975.26	1.81	1.66	1.61	0.78	0.34	0.68
4981.32	1.66	1.32	1.46	0.98	0.49	0.39
4987.38	1.95	1.66	1.76	0.78	0.49	0.63
4993.44	1.9	1.17	1.51	1.07	0.59	0.73
4999.5	1.76	1.71	1.56	0.88	0.59	0.93
5005.56	1.9	1.56	1.71	1.03	0.59	0.73
5011.62	1.86	1.66	1.61	0.88	0.83	0.59
5017.68	1.76	1.51	1.76	1.03	0.88	0.83
5023.74	1.9	1.71	1.61	0.93	0.93	0.98
5029.8	1.81	1.61	1.71	0.98	0.93	0.88
5035.86	1.71	1.71	1.66	0.63	0.78	0.59
5041.92	1.86	1.51	1.81	1.03	0.73	0.59
5047.98	1.81	1.66	1.9	0.78	0.78	0.73
5054.04	1.81	1.56	1.86	0.98	0.73	0.78
5060.1	1.86	1.71	1.95	0.78	1.03	0.54
5066.16	1.86	1.66	1.9	0.98	0.88	0.73
5072.22	1.81	1.32	2	0.83	0.78	0.68
5078.28	1.86	1.71	1.9	1.07	0.88	0.73
5084.34	1.76	1.22	1.9	0.68	0.83	0.78
5090.4	1.9	1.71	1.9	1.12	0.83	0.93
5096.46	1.81	1.37	1.56	0.83	0.83	0.44
5102.52	1.76	1.71	1.61	1.17	0.93	0.73
5108.58	1.86	1.32	1.46	0.78	0.78	0.73
5114.64	1.81	1.61	1.46	1.22	0.68	0.68
5120.7	1.71	1.46	1.56	0.93	0.78	0.88
5126.76	1.71	1.71	1.66	1.12	0.73	0.68
5132.82	1.76	1.71	1.51	0.98	0.73	0.63
5138.88	1.81	1.61	1.71	0.98	0.68	0.73
5144.94	1.71	1.66	1.71	0.59	0.68	0.78
5151	1.86	1.61	1.81	1.03	0.68	0.54
5157.06	1.86	1.46	1.86	0.78	0.73	0.73
5163.12	1.81	1.66	1.86	1.03	0.68	0.78
5169.18	1.66	1.32	1.81	0.73	0.68	0.78
5175.24	1.76	1.61	1.9	0.93	0.78	0.83
5181.3	1.76	1.22	1.95	0.78	0.59	0.93
5187.36	1.71	1.61	1.9	0.78	0.68	0.68
5193.42	1.76	1.46	1.71	0.93	0.68	0.78
5199.48	1.66	1.66	1.76	0.98	0.68	0.98
5205.54	1.81	1.46	1.71	1.03	0.68	0.78
5211.6	1.76	1.71	1.51	0.54	0.63	0.88
5217.66	1.66	1.42	1.51	1.07	0.49	0.73
5223.72	1.71	1.76	1.61	0.73	0.49	0.68
5229.78	1.86	1.46	1.61	0.98	0.54	0.88
5235.84	1.71	1.66	1.71	0.73	0.59	0.78
5241.9	1.81	1.32	1.66	0.98	0.59	0.93
5247.96	1.81	1.81	1.76	0.54	0.63	0.44
5254.02	1.76	1.46	1.71	0.93	0.59	0.59
5260.08	1.81	1.61	1.9	0.68	0.59	0.78
5266.14	1.71	1.56	2	0.88	0.59	0.93
5272.2	1.71	1.51	1.9	0.68	0.59	0.63
5278.26	1.76	1.71	1.9	1.12	0.44	0.68
5284.32	1.71	1.37	1.9	0.68	0.63	0.73
5290.38	1.95	1.66	1.86	0.93	0.68	0.93
5296.44	1.66	1.37	1.76	0.78	0.44	0.98
5302.5	1.9	1.71	1.76	1.03	0.54	0.73
5308.56	1.86	1.22	1.86	0.78	0.39	0.54
5314.62	1.86	1.61	1.56	0.93	0.59	0.78
5320.68	1.9	1.37	1.61	0.63	0.54	0.78
5326.74	1.71	1.86	1.66	0.83	0.68	0.83
5332.8	1.81	1.51	1.37	0.83	0.49	0.59
5338.86	1.9	1.66	1.61	1.07	0.54	0.83
5344.92	1.76	1.56	1.61	0.73	0.54	0.83
5350.98	1.9	1.61	1.61	0.98	0.54	0.93
5357.04	1.86	1.61	1.61	0.83	0.68	0.44
5363.1	1.71	1.56	1.51	1.12	0.63	0.73
5369.16	1.9	1.61	1.71	0.88	0.59	0.73
5375.22	1.76	1.51	1.51	1.12	0.49	0.88
5381.28	1.76	1.51	1.61	0.83	0.73	0.59
5387.34	1.86	1.37	1.56	0.83	0.73	0.73
5393.4	1.95	1.61	1.71	0.83	0.68	0.68
5399.46	1.76	1.42	1.76	0.98	0.59	0.78
5405.52	1.9	1.66	1.86	0.78	0.68	0.73
5411.58	1.66	1.46	1.76	0.93	0.68	0.83
5417.64	1.76	1.56	1.76	0.78	0.63	0.73
5423.7	1.86	1.17	1.76	1.12	0.68	0.83
5429.76	1.9	1.86	1.81	0.83	0.73	0.88
5435.82	1.81	1.32	1.9	0.98	0.63	0.83
5441.88	1.86	1.66	2	0.93	0.73	0.73
5447.94	1.66	1.51	1.81	1.03	0.54	0.54
5454	1.81	1.71	2	0.73	0.73	0.73
5460.06	1.81	1.42	1.81	1.07	0.68	1.03
5466.12	1.71	1.71	1.81	0.78	0.73	0.59
5472.18	1.9	1.46	1.9	1.07	0.73	0.83
5478.24	1.71	1.81	1.61	0.88	0.59	0.68
5484.3	1.76	1.46	1.56	1.07	0.68	0.78
5490.36	1.81	1.76	1.61	0.63	0.73	0.93
5496.42	1.86	1.61	1.46	1.07	0.63	0.93
5502.48	1.76	1.66	1.46	0.88	0.73	0.54
5508.54	1.9	1.51	1.56	1.17	0.63	0.78
5514.6	1.71	1.46	1.66	0.83	0.68	0.83
5520.66	1.71	1.51	1.76	1.17	0.68	0.93
5526.72	-88.82	-89.7	-89.16	-89.21	-89.01	-88.38
5532.78	-92.58	-92.04	-92.19	-92.14	-91.85	-91.6
5538.84	-92.72	-92.68	-92.29	-91.99	-91.89	-91.41
5544.9	-92.72	-92.29	-92.38	-92.33	-92.14	-91.75
5550.96	-92.38	-92.63	-92.33	-91.99	-92.24	-91.65
5557.02	-92.63	-92.38	-92.33	-92.33	-92.33	-91.6
5563.08	-92.48	-92.77	-92.33	-92.43	-92.14	-91.75
5569.14	-92.63	-92.48	-92.33	-92.24	-92.38	-91.85
5575.2	-92.63	-92.77	-92.33	-92.58	-92.38	-91.8
5581.26	-92.77	-92.43	-92.29	-92.33	-92.24	-92.14
5587.32	-92.77	-93.02	-92.48	-92.48	-92.33	-91.8
5593.38	-92.72	-92.43	-92.43	-92.29	-92.38	-91.85
5599.44	-92.87	-92.72	-92.63	-92.53	-92.29	-92.19
5605.5	-93.07	-92.53	-92.33	-92.53	-92.04	-91.94
5611.56	-93.07	-92.68	-92.63	-92.38	-92.09	-91.85
5617.62	-92.82	-92.58	-92.58	-92.53	-92.24	-92.19
5623.68	-92.77	-92.87	-92.53	-92.33	-92.48	-92.04
5629.74	-92.77	-92.53	-92.58	-92.53	-92.29	-91.99
5635.8	-92.63	-92.72	-92.72	-92.38	-92.43	-92.29
5641.86	-92.53	-92.72	-92.82	-92.48	-92.48	-92.09
5647.92	-92.58	-92.87	-92.77	-92.87	-92.72	-92.09
5653.98	-92.38	-92.77	-92.92	-92.33	-92.48	-92.14
5660.04	-92.53	-92.92	-92.82	-92.68	-92.43	-92.24
5666.1	-92.58	-92.63	-92.77	-92.38	-92.43	-92.24
5672.16	-92.68	-92.77	-92.77	-92.58	-92.29	-92.19
5678.22	-92.48	-92.53	-92.82	-92.38	-92.19	-92.19
5684.28	-92.48	-92.77	-92.97	-92.68	-92.24	-92.24
5690.34	-92.63	-92.63	-92.82	-92.38	-92.24	-92.24
5696.4	-92.68	-92.82	-92.82	-92.63	-92.19	-92.09
5702.46	-92.53	-92.68	-92.77	-92.53	-92.09	-92.43
5708.52	-92.58	-92.77	-92.68	-92.68	-92.33	-92.43
5714.58	-92.63	-92.77	-92.77	-92.82	-92.38	-92.09
5720.64	-92.53	-92.92	-92.77	-92.48	-92.58	-92.48
5726.7	-92.68	-92.58	-92.77	-92.82	-92.72	-92.24
5732.76	-92.68	-92.87	-92.58	-92.53	-92.53	-92.14
5738.82	-92.58	-92.77	-92.68	-92.58	-92.68	-92.48
5744.88	-92.63	-92.82	-92.63	-92.43	-92.58	-92.38
5750.94	-92.68	-92.72	-92.63	-92.63	-92.38	-92.38
5757	-92.58	-92.92	-92.58	-92.48	-92.48	-92.29
5763.06	-92.63	-92.58	-92.68	-92.58	-92.48	-92.24
5769.12	-92.72	-93.02	-92.63	-92.48	-92.33	-92.04
5775.18	-92.63	-92.72	-92.53	-92.43	-92.43	-92.14
5781.24	-92.77	-92.92	-92.68	-92.72	-92.43	-92.53
5787.3	-92.77	-92.58	-92.53	-92.58	-92.43	-92.29
5793.36	-92.77	-92.97	-92.53	-92.63	-92.29	-92.04
5799.42	-92.72	-92.87	-92.58	-92.53	-92.38	-92.58
5805.48	-92.72	-92.82	-92.53	-92.82	-92.38	-92.19
5811.54	-92.58	-93.07	-92.48	-92.53	-92.33	-92.14
5817.6	-92.77	-92.82	-92.58	-92.68	-92.38	-92.53
5823.66	-92.68	-93.16	-92.63	-92.48	-92.43	-92.24
5829.72	-92.77	-92.82	-92.68	-92.82	-92.24	-91.99
5835.78	-92.63	-93.12	-92.87	-92.38	-92.72	-92.24
5841.84	-92.63	-92.92	-93.16	-92.68	-92.77	-92.24
5847.9	-92.68	-93.02	-92.87	-92.43	-92.63	-92.53
5853.96	-92.77	-92.87	-92.92	-92.63	-92.53	-92.43
5860.02	-92.63	-92.92	-92.77	-92.48	-92.53	-92.33
5866.08	-92.72	-92.97	-92.82	-92.58	-92.63	-92.33
5872.14	-92.63	-93.02	-92.72	-92.58	-92.53	-92.33
5878.2	-92.77	-92.82	-92.68	-92.58	-92.38	-92.19
5884.26	-92.68	-92.68	-92.68	-92.72	-92.43	-91.99
5890.32	-92.77	-92.92	-92.77	-92.43	-92.38	-92.33
5896.38	-92.92	-92.68	-92.87	-92.77	-92.33	-91.94
5902.44	-92.82	-93.02	-92.68	-92.38	-92.53	-92.63
5908.5	-93.02	-92.82	-92.82	-92.77	-92.33	-92.33
5914.56	-93.36	-93.07	-92.77	-92.53	-92.58	-92.09
5920.62	-93.02	-92.82	-92.63	-92.58	-92.68	-92.38
5926.68	-92.72	-93.07	-92.72	-92.58	-92.58	-92.43
5932.74	-92.87	-92.68	-92.63	-92.63	-92.63	-92.19
5938.8	-92.58	-93.07	-92.58	-92.53	-92.77	-92.33
5944.86	-92.53	-92.68	-92.72	-92.63	-92.72	-92.43
5950.92	-92.72	-92.97	-92.58	-92.68	-92.58	-92.29
5956.98	-92.58	-92.87	-92.68	-92.58	-92.48	-92.48
5963.04	-92.63	-93.12	-92.63	-92.87	-92.63	-92.24
5969.1	-92.58	-92.77	-92.63	-92.53	-92.58	-92.33
5975.16	-92.68	-93.12	-92.63	-92.77	-92.53	-92.63
5981.22	-92.72	-92.97	-92.68	-92.48	-92.63	-92.48
5987.28	-92.72	-93.16	-92.68	-92.92	-92.58	-92.19
5993.34	-92.77	-92.77	-92.68	-92.53	-92.53	-92.58
5999.4	-92.82	-93.31	-92.68	-92.82	-92.43	-92.38
6005.46	-92.72	-92.72	-92.72	-92.48	-92.43	-92.29
6011.52	-92.82	-93.12	-92.82	-92.72	-92.43	-92.38
6017.58	-92.92	-92.87	-92.82	-92.53	-92.43	-92.33
6023.64	-92.92	-93.02	-92.82	-92.63	-92.43	-92.24
6029.7	-92.87	-92.82	-93.16	-92.97	-92.58	-92.38
6035.76	-93.07	-93.07	-93.02	-92.53	-92.82	-92.33
6041.82	-93.16	-92.92	-93.07	-92.82	-92.63	-92.19
6047.88	-93.26	-92.92	-93.02	-92.43	-92.63	-92.38
6053.94	-93.21	-93.02	-92.77	-92.68	-92.87	-92.24
6060	-93.07	-92.82	-92.92	-92.38	-92.68	-92.33
6066.06	-92.97	-92.92	-92.77	-92.77	-92.48	-92.53
6072.12	-92.92	-92.87	-92.82	-92.72	-92.63	-92.24
6078.18	-92.87	-92.82	-92.82	-92.53	-92.58	-92.29
6084.24	-92.77	-92.77	-92.87	-92.77	-92.48	-92.53
6090.3	-92.82	-93.02	-92.87	-92.33	-92.48	-92.43
6096.36	-92.82	-92.68	-92.87	-92.72	-92.38	-92.14
6102.42	-92.82	-93.21	-92.72	-92.63	-92.38	-92.38
6108.48	-92.72	-92.87	-92.77	-92.58	-92.38	-92.14
6114.54	-92.72	-93.07	-92.82	-92.87	-92.72	-92.58
6120.6	-92.77	-92.77	-92.87	-92.48	-92.63	-92.33
6126.66	-92.77	-93.12	-92.77	-92.87	-92.82	-92.29
6132.72	-92.63	-92.82	-92.92	-92.48	-92.68	-92.38
6138.78	-92.68	-93.07	-92.72	-92.68	-92.58	-92.43
6144.84	-92.72	-92.72	-92.72	-92.68	-92.48	-92.24
6150.9	-92.72	-93.12	-92.77	-92.58	-92.82	-92.24
6156.96	-92.68	-92.72	-92.72	-92.97	-92.53	-92.58
6163.02	-92.77	-93.12	-92.68	-92.58	-92.58	-92.33
6169.08	-92.63	-92.82	-92.82	-92.82	-92.38	-92.29
6175.14	-92.72	-92.97	-92.72	-92.53	-92.53	-92.43
6181.2	-92.68	-92.82	-92.72	-92.72	-92.53	-92.29
6187.26	-92.68	-93.02	-92.48	-92.29	-92.38	-92.82
6193.32	-92.68	-92.72	-92.48	-92.72	-92.82	-92.48
6199.38	-92.77	-93.16	-92.58	-92.63	-92.68	-92.33
