# Supplementary material for: Elucidation of molecular kinetic schemes from macroscopic traces using system identification
Source: PLoS Comput Biol. 2017 Feb 13;13(2):e1005376. doi: 10.1371/journal.pcbi.1005376 (PMC5330533; doi:10.1371/journal.pcbi.1005376)
Supplement: S1 Data — (1) L-type calcium ion-channel current elicited by voltage steps from -90 to 0 mV, first in the absence of nifedipine, and after addition of nifedipine at 100 nM and 1 μM concentration. (2) G-protein sensitive ion-channel (GIRK4*) current traces elicited by a step in LY379268 concentration from 0 to 1 μM. (ZIP) [file pcbi.1005376.s004.zip › Data_Ion_Channels/ICY_100nMnif.txt]

0	-0.013184	-0.013184	-0.065918	-0.078125	-0.229492	-0.229492
6.06	-0.020020	-0.018066	-0.087891	-0.107422	-0.292969	-0.283203
12.12	-0.019531	-0.020020	-0.087891	-0.102539	-0.278320	-0.278320
18.18	-0.018066	-0.020020	-0.087891	-0.104980	-0.283203	-0.273438
24.24	-0.018066	-0.019043	-0.085449	-0.100098	-0.278320	-0.278320
30.3	-0.018066	-0.019531	-0.083008	-0.107422	-0.278320	-0.278320
36.36	-0.017578	-0.018555	-0.090332	-0.102539	-0.292969	-0.278320
42.42	-0.016602	-0.018066	-0.085449	-0.107422	-0.288086	-0.283203
48.48	-0.017578	-0.019043	-0.087891	-0.107422	-0.283203	-0.278320
54.54	-0.019531	-0.019043	-0.085449	-0.107422	-0.283203	-0.278320
60.6	-0.020508	-0.020020	-0.085449	-0.104980	-0.278320	-0.288086
66.66	-0.018555	-0.020508	-0.087891	-0.107422	-0.292969	-0.278320
72.72	-0.016113	-0.019531	-0.092773	-0.100098	-0.292969	-0.278320
78.78	-0.017090	-0.019043	-0.090332	-0.100098	-0.283203	-0.278320
84.84	-0.019531	-0.019043	-0.090332	-0.102539	-0.283203	-0.283203
90.9	-0.019531	-0.019043	-0.080566	-0.100098	-0.292969	-0.283203
96.96	-0.019043	-0.019531	-0.087891	-0.097656	-0.288086	-0.283203
103.02	-0.017578	-0.019043	-0.087891	-0.102539	-0.283203	-0.278320
109.08	-0.016602	-0.020020	-0.092773	-0.102539	-0.278320	-0.283203
115.14	-0.016602	-0.020020	-0.087891	-0.100098	-0.278320	-0.278320
121.2	-0.020020	-0.018066	-0.090332	-0.104980	-0.292969	-0.283203
127.26	-0.020996	-0.019531	-0.090332	-0.102539	-0.278320	-0.283203
133.32	-0.018066	-0.019531	-0.092773	-0.109863	-0.278320	-0.278320
139.38	-0.016113	-0.019043	-0.083008	-0.104980	-0.288086	-0.278320
145.44	-0.016602	-0.020020	-0.085449	-0.102539	-0.278320	-0.283203
151.5	-0.018066	-0.020020	-0.090332	-0.100098	-0.283203	-0.278320
157.56	-0.020996	-0.020020	-0.090332	-0.107422	-0.283203	-0.278320
163.62	-0.019043	-0.019531	-0.085449	-0.104980	-0.278320	-0.278320
169.68	-0.016113	-0.019043	-0.092773	-0.109863	-0.278320	-0.278320
175.74	-0.016113	-0.019531	-0.085449	-0.107422	-0.283203	-0.278320
181.8	-0.017090	-0.019531	-0.090332	-0.102539	-0.288086	-0.278320
187.86	-0.020020	-0.019531	-0.087891	-0.097656	-0.278320	-0.278320
193.92	-0.019531	-0.020020	-0.087891	-0.102539	-0.288086	-0.283203
199.98	-0.017090	-0.019043	-0.087891	-0.100098	-0.288086	-0.278320
206.04	-0.015625	-0.019043	-0.092773	-0.107422	-0.288086	-0.283203
212.1	-0.016602	-0.020508	-0.090332	-0.100098	-0.283203	-0.278320
218.16	-0.017090	-0.018555	-0.090332	-0.104980	-0.283203	-0.268555
224.22	-0.018555	-0.018555	-0.085449	-0.097656	-0.288086	-0.283203
230.28	-0.020020	-0.020020	-0.085449	-0.102539	-0.283203	-0.278320
236.34	-0.019531	-0.020020	-0.090332	-0.097656	-0.288086	-0.278320
242.4	-0.018066	-0.020020	-0.090332	-0.104980	-0.292969	-0.283203
248.46	-0.016113	-0.020508	-0.090332	-0.100098	-0.288086	-0.278320
254.52	-0.016113	-0.019043	-0.087891	-0.104980	-0.283203	-0.283203
260.58	-0.018555	-0.018555	-0.090332	-0.100098	-0.278320	-0.278320
266.64	-0.017578	-0.019043	-0.090332	-0.107422	-0.278320	-0.273438
272.7	-0.017578	-0.018555	-0.095215	-0.102539	-0.283203	-0.278320
278.76	-0.019043	-0.018066	-0.087891	-0.107422	-0.283203	-0.278320
284.82	-0.019531	-0.017578	-0.090332	-0.107422	-0.288086	-0.268555
290.88	-0.019531	-0.017578	-0.087891	-0.102539	-0.283203	-0.278320
296.94	-0.018555	-0.018066	-0.095215	-0.102539	-0.273438	-0.283203
303	-0.016113	-0.017578	-0.095215	-0.109863	-0.288086	-0.278320
309.06	-0.017090	-0.019531	-0.092773	-0.104980	-0.278320	-0.278320
315.12	-0.018555	-0.020996	-0.085449	-0.107422	-0.278320	-0.273438
321.18	-0.018066	-0.020020	-0.087891	-0.107422	-0.283203	-0.283203
327.24	-0.017578	-0.019043	-0.085449	-0.102539	-0.283203	-0.292969
333.3	-0.018555	-0.019531	-0.092773	-0.107422	-0.288086	-0.278320
339.36	-0.020020	-0.020020	-0.092773	-0.102539	-0.283203	-0.278320
345.42	-0.019531	-0.020020	-0.092773	-0.100098	-0.288086	-0.278320
351.48	-0.017578	-0.018066	-0.090332	-0.100098	-0.288086	-0.273438
357.54	-0.016113	-0.018555	-0.090332	-0.102539	-0.283203	-0.278320
363.6	-0.018066	-0.019531	-0.085449	-0.100098	-0.278320	-0.278320
369.66	-0.020020	-0.019043	-0.090332	-0.107422	-0.283203	-0.278320
375.72	-0.019531	-0.019043	-0.087891	-0.100098	-0.278320	-0.278320
381.78	-0.017578	-0.020020	-0.092773	-0.102539	-0.278320	-0.278320
387.84	-0.018066	-0.020020	-0.085449	-0.107422	-0.278320	-0.278320
393.9	-0.019043	-0.019531	-0.087891	-0.102539	-0.283203	-0.278320
399.96	-0.017090	-0.019531	-0.090332	-0.102539	-0.283203	-0.273438
406.02	-0.016602	-0.019531	-0.090332	-0.102539	-0.292969	-0.278320
412.08	-0.016602	-0.020996	-0.087891	-0.102539	-0.288086	-0.278320
418.14	-0.019531	-0.020020	-0.090332	-0.102539	-0.297852	-0.278320
424.2	-0.020508	-0.018555	-0.090332	-0.109863	-0.297852	-0.283203
430.26	-0.017578	-0.019531	-0.085449	-0.107422	-0.297852	-0.288086
436.32	-0.016113	-0.019531	-0.090332	-0.109863	-0.302734	-0.278320
442.38	-0.016602	-0.020020	-0.087891	-0.102539	-0.297852	-0.278320
448.44	-0.018066	-0.020508	-0.090332	-0.104980	-0.288086	-0.278320
454.5	-0.018555	-0.018555	-0.090332	-0.102539	-0.292969	-0.283203
460.56	-0.019043	-0.018555	-0.085449	-0.102539	-0.288086	-0.283203
466.62	-0.019531	-0.020020	-0.090332	-0.102539	-0.292969	-0.278320
472.68	-0.018555	-0.019531	-0.090332	-0.102539	-0.292969	-0.278320
478.74	-0.017090	-0.019043	-0.092773	-0.095215	-0.278320	-0.283203
484.8	-0.017578	-0.019043	-0.087891	-0.095215	-0.278320	-0.283203
490.86	-0.019043	-0.020508	-0.087891	-0.102539	-0.278320	-0.283203
496.92	-0.019531	-0.020508	-0.087891	-0.112305	-0.283203	-0.278320
502.98	-0.019043	-0.018555	-0.095215	-0.109863	-0.283203	-0.278320
509.04	-0.018066	-0.019531	-0.087891	-0.109863	-0.283203	-0.278320
515.1	-0.016602	-0.020020	-0.092773	-0.109863	-0.288086	-0.278320
521.16	-0.016602	-0.019043	-0.090332	-0.107422	-0.288086	-0.278320
527.22	-0.016113	-0.019531	-0.087891	-0.095215	-0.268555	-0.273438
533.28	0.038086	0.030273	0.043945	0.031738	-0.039063	-0.048828
539.34	0.403809	0.376953	0.944824	0.925293	1.669920	1.528320
545.4	0.426758	0.401367	1.166990	1.142580	2.124020	1.967770
551.46	-0.084473	-0.111328	-0.019531	-0.048828	-0.278320	-0.297852
557.52	-0.401855	-0.447754	-1.088870	-1.123050	-2.158200	-2.089840
563.58	-0.491211	-0.551270	-1.691890	-1.730960	-2.773440	-2.680660
569.64	-0.529785	-0.594238	-2.041020	-2.070310	-2.973630	-2.861330
575.7	-0.551270	-0.612793	-2.236330	-2.248540	-3.046880	-2.934570
581.76	-0.560059	-0.620117	-2.326660	-2.324220	-3.061520	-2.949220
587.82	-0.565430	-0.623535	-2.399900	-2.390140	-3.066410	-2.963870
593.88	-0.570801	-0.626465	-2.419430	-2.431640	-3.056640	-2.958980
599.94	-0.570801	-0.627930	-2.441410	-2.453610	-3.056640	-2.949220
606	-0.570313	-0.626465	-2.441410	-2.451170	-3.066410	-2.934570
612.06	-0.569824	-0.627930	-2.446290	-2.460940	-3.051760	-2.924800
618.12	-0.566895	-0.625977	-2.431640	-2.446290	-3.041990	-2.905270
624.18	-0.568848	-0.625000	-2.431640	-2.443850	-3.027340	-2.890630
630.24	-0.570801	-0.622559	-2.414550	-2.421880	-3.012700	-2.871090
636.3	-0.566895	-0.617188	-2.412110	-2.412110	-2.998050	-2.856450
642.36	-0.564941	-0.615234	-2.399900	-2.404790	-2.988280	-2.846680
648.42	-0.565430	-0.614746	-2.395020	-2.390140	-2.978520	-2.827150
654.48	-0.565430	-0.614746	-2.387700	-2.387700	-2.963870	-2.812500
660.54	-0.564453	-0.615234	-2.360840	-2.368160	-2.949220	-2.807620
666.6	-0.561035	-0.613770	-2.355960	-2.365720	-2.934570	-2.788090
672.66	-0.560547	-0.609375	-2.343750	-2.341310	-2.924800	-2.773440
678.72	-0.560059	-0.606445	-2.341310	-2.326660	-2.915040	-2.758790
684.78	-0.561523	-0.604980	-2.312010	-2.304690	-2.905270	-2.729490
690.84	-0.560547	-0.604004	-2.294920	-2.304690	-2.890630	-2.714840
696.9	-0.555664	-0.601563	-2.277830	-2.287600	-2.866210	-2.695310
702.96	-0.553223	-0.599609	-2.277830	-2.287600	-2.846680	-2.670900
709.02	-0.553223	-0.601074	-2.260740	-2.270510	-2.832030	-2.656250
715.08	-0.551270	-0.601074	-2.253420	-2.248540	-2.812500	-2.641600
721.14	-0.547363	-0.598145	-2.248540	-2.238770	-2.797850	-2.626950
727.2	-0.546387	-0.596191	-2.229000	-2.219240	-2.778320	-2.622070
733.26	-0.547363	-0.592285	-2.224120	-2.214360	-2.768550	-2.602540
739.32	-0.543945	-0.587891	-2.209470	-2.197270	-2.758790	-2.592770
745.38	-0.542480	-0.585449	-2.194820	-2.187500	-2.744140	-2.578130
751.44	-0.542480	-0.584473	-2.180180	-2.167970	-2.734380	-2.573240
757.5	-0.541504	-0.583008	-2.180180	-2.163090	-2.734380	-2.558590
763.56	-0.540039	-0.582520	-2.167970	-2.148440	-2.709960	-2.548830
769.62	-0.539551	-0.579102	-2.172850	-2.141110	-2.695310	-2.529300
775.68	-0.538086	-0.575195	-2.150880	-2.124020	-2.675780	-2.509770
781.74	-0.534180	-0.575195	-2.143550	-2.111820	-2.656250	-2.495120
787.8	-0.531250	-0.573730	-2.136230	-2.094730	-2.651370	-2.485350
793.86	-0.530273	-0.572266	-2.109380	-2.092290	-2.636720	-2.485350
799.92	-0.527344	-0.570313	-2.111820	-2.082520	-2.622070	-2.480470
805.98	-0.529297	-0.566406	-2.089840	-2.070310	-2.617190	-2.465820
812.04	-0.531250	-0.566406	-2.089840	-2.060550	-2.597660	-2.460940
818.1	-0.531250	-0.563965	-2.075200	-2.041020	-2.592770	-2.446290
824.16	-0.530762	-0.561035	-2.067870	-2.033690	-2.578130	-2.436520
830.22	-0.528320	-0.560547	-2.055660	-2.028810	-2.558590	-2.416990
836.28	-0.526367	-0.560059	-2.048340	-2.031250	-2.548830	-2.402340
842.34	-0.524902	-0.559082	-2.045900	-2.019040	-2.543950	-2.402340
848.4	-0.522461	-0.559082	-2.019040	-2.009280	-2.534180	-2.392580
854.46	-0.521973	-0.557129	-2.026370	-1.982420	-2.529300	-2.377930
860.52	-0.521973	-0.554199	-2.011720	-1.977540	-2.524410	-2.358400
866.58	-0.518066	-0.551758	-2.011720	-1.967770	-2.519530	-2.333980
872.64	-0.513672	-0.551270	-1.999510	-1.967770	-2.519530	-2.333980
878.7	-0.511230	-0.550781	-1.984860	-1.955570	-2.509770	-2.329100
884.76	-0.509277	-0.547363	-1.975100	-1.958010	-2.500000	-2.314450
890.82	-0.510254	-0.545410	-1.965330	-1.938480	-2.485350	-2.304690
896.88	-0.511230	-0.544922	-1.977540	-1.923830	-2.480470	-2.285160
902.94	-0.508789	-0.542969	-1.960450	-1.921390	-2.480470	-2.275390
909	-0.507324	-0.542480	-1.962890	-1.911620	-2.480470	-2.265630
915.06	-0.506348	-0.542969	-1.945800	-1.909180	-2.470700	-2.246090
921.12	-0.504395	-0.541504	-1.945800	-1.899410	-2.460940	-2.231450
927.18	-0.502441	-0.541504	-1.936040	-1.894530	-2.441410	-2.216800
933.24	-0.499512	-0.539551	-1.921390	-1.875000	-2.436520	-2.202150
939.3	-0.500488	-0.536621	-1.916500	-1.879880	-2.431640	-2.197270
945.36	-0.501465	-0.534668	-1.892090	-1.872560	-2.416990	-2.187500
951.42	-0.499512	-0.531738	-1.889650	-1.877440	-2.407230	-2.177730
957.48	-0.499023	-0.529785	-1.877440	-1.865230	-2.402340	-2.172850
963.54	-0.500000	-0.529297	-1.879880	-1.855470	-2.382810	-2.153320
969.6	-0.497559	-0.527344	-1.870120	-1.838380	-2.377930	-2.143550
975.66	-0.494141	-0.527832	-1.870120	-1.833500	-2.373050	-2.133790
981.72	-0.491699	-0.527832	-1.865230	-1.826170	-2.363280	-2.124020
987.78	-0.492676	-0.524414	-1.843260	-1.826170	-2.358400	-2.119140
993.84	-0.492676	-0.523438	-1.848140	-1.816410	-2.353520	-2.119140
999.9	-0.487793	-0.523438	-1.826170	-1.816410	-2.348630	-2.109380
1005.96	-0.483887	-0.520020	-1.826170	-1.816410	-2.343750	-2.084960
1012.02	-0.485352	-0.519531	-1.828610	-1.799320	-2.329100	-2.065430
1018.08	-0.484863	-0.518555	-1.818850	-1.789550	-2.314450	-2.050780
1024.14	-0.483887	-0.514648	-1.818850	-1.774900	-2.299800	-2.031250
1030.2	-0.483398	-0.515137	-1.801760	-1.767580	-2.290040	-2.031250
1036.26	-0.479980	-0.516602	-1.809080	-1.750490	-2.294920	-2.026370
1042.32	-0.479004	-0.512695	-1.801760	-1.738280	-2.290040	-2.011720
1048.38	-0.478027	-0.509766	-1.794430	-1.743160	-2.290040	-1.997070
1054.44	-0.476563	-0.508301	-1.782230	-1.748050	-2.285160	-1.987300
1060.5	-0.477051	-0.507813	-1.779790	-1.730960	-2.270510	-1.982420
1066.56	-0.475098	-0.508789	-1.772460	-1.723630	-2.265630	-1.967770
1072.62	-0.475586	-0.509766	-1.760250	-1.711430	-2.265630	-1.962890
1078.68	-0.477539	-0.509766	-1.762700	-1.706540	-2.250980	-1.953130
1084.74	-0.473145	-0.506348	-1.748050	-1.699220	-2.250980	-1.938480
1090.8	-0.470703	-0.503906	-1.745610	-1.701660	-2.236330	-1.943360
1096.86	-0.470215	-0.504395	-1.733400	-1.694340	-2.221680	-1.933590
1102.92	-0.470703	-0.502441	-1.735840	-1.696780	-2.211910	-1.933590
1108.98	-0.472656	-0.500977	-1.718750	-1.689450	-2.197270	-1.928710
1115.04	-0.469238	-0.502441	-1.721190	-1.669920	-2.182620	-1.918950
1121.1	-0.465820	-0.501465	-1.708980	-1.662600	-2.167970	-1.904300
1127.16	-0.466309	-0.498047	-1.699220	-1.657710	-2.158200	-1.909180
1133.22	-0.467285	-0.495605	-1.687010	-1.662600	-2.153320	-1.899410
1139.28	-0.466797	-0.494629	-1.687010	-1.652830	-2.143550	-1.894530
1145.34	-0.465332	-0.492676	-1.689450	-1.647950	-2.133790	-1.879880
1151.4	-0.461914	-0.491699	-1.682130	-1.640630	-2.133790	-1.875000
1157.46	-0.458984	-0.491211	-1.684570	-1.643070	-2.124020	-1.870120
1163.52	-0.458008	-0.490723	-1.667480	-1.630860	-2.119140	-1.865230
1169.58	-0.457031	-0.489746	-1.677250	-1.630860	-2.109380	-1.855470
1175.64	-0.457520	-0.488281	-1.660160	-1.606450	-2.104490	-1.845700
1181.7	-0.456055	-0.486816	-1.657710	-1.601560	-2.094730	-1.831050
1187.76	-0.454102	-0.486816	-1.645510	-1.606450	-2.084960	-1.826170
1193.82	-0.453125	-0.485840	-1.638180	-1.601560	-2.070310	-1.816410
1199.88	-0.451172	-0.482422	-1.638180	-1.611330	-2.070310	-1.806640
1205.94	-0.453125	-0.478516	-1.633300	-1.604000	-2.060550	-1.811520
1212	-0.452148	-0.477539	-1.640630	-1.604000	-2.045900	-1.796880
1218.06	-0.448242	-0.476074	-1.628420	-1.594240	-2.045900	-1.782230
1224.12	-0.450684	-0.475586	-1.628420	-1.601560	-2.050780	-1.777340
1230.18	-0.449707	-0.476074	-1.613770	-1.584470	-2.041020	-1.782230
1236.24	-0.446777	-0.476563	-1.616210	-1.586910	-2.031250	-1.772460
1242.3	-0.446289	-0.477051	-1.604000	-1.574710	-2.026370	-1.767580
1248.36	-0.444336	-0.477539	-1.596680	-1.567380	-2.016600	-1.752930
1254.42	-0.445801	-0.476563	-1.606450	-1.560060	-2.006840	-1.743160
1260.48	-0.449219	-0.476074	-1.596680	-1.542970	-2.006840	-1.738280
1266.54	-0.447266	-0.475098	-1.589360	-1.545410	-2.006840	-1.738280
1272.6	-0.445313	-0.473145	-1.569820	-1.535640	-2.001950	-1.738280
1278.66	-0.444336	-0.472656	-1.579590	-1.545410	-1.992190	-1.728520
1284.72	-0.442871	-0.470215	-1.572270	-1.538090	-1.987300	-1.713870
1290.78	-0.440918	-0.466797	-1.579590	-1.545410	-1.987300	-1.704100
1296.84	-0.439941	-0.465820	-1.567380	-1.525880	-1.977540	-1.699220
1302.9	-0.441895	-0.466797	-1.562500	-1.525880	-1.972660	-1.704100
1308.96	-0.442871	-0.467773	-1.557620	-1.523440	-1.967770	-1.694340
1315.02	-0.437012	-0.468262	-1.547850	-1.503910	-1.962890	-1.684570
1321.08	-0.435547	-0.464844	-1.540530	-1.506350	-1.953130	-1.674800
1327.14	-0.438477	-0.462402	-1.528320	-1.499020	-1.943360	-1.669920
1333.2	-0.437500	-0.460938	-1.535640	-1.501460	-1.933590	-1.655270
1339.26	-0.434082	-0.459473	-1.521000	-1.484380	-1.938480	-1.645510
1345.32	-0.432129	-0.458984	-1.523440	-1.494140	-1.938480	-1.640630
1351.38	-0.434082	-0.458496	-1.516110	-1.486820	-1.923830	-1.635740
1357.44	-0.436523	-0.457520	-1.523440	-1.489260	-1.909180	-1.630860
1363.5	-0.433105	-0.457520	-1.508790	-1.491700	-1.904300	-1.621090
1369.56	-0.430176	-0.457520	-1.503910	-1.477050	-1.899410	-1.611330
1375.62	-0.430176	-0.457520	-1.503910	-1.479490	-1.889650	-1.611330
1381.68	-0.430664	-0.457520	-1.494140	-1.464840	-1.879880	-1.601560
1387.74	-0.427246	-0.456055	-1.494140	-1.467290	-1.879880	-1.586910
1393.8	-0.424316	-0.456055	-1.481930	-1.457520	-1.879880	-1.582030
1399.86	-0.425293	-0.455566	-1.486820	-1.462400	-1.884770	-1.567380
1405.92	-0.428711	-0.453125	-1.474610	-1.457520	-1.879880	-1.567380
1411.98	-0.428223	-0.451660	-1.474610	-1.464840	-1.870120	-1.567380
1418.04	-0.426270	-0.451660	-1.464840	-1.457520	-1.870120	-1.557620
1424.1	-0.426270	-0.449707	-1.459960	-1.457520	-1.860350	-1.557620
1430.16	-0.429199	-0.448242	-1.464840	-1.447750	-1.855470	-1.542970
1436.22	-0.426758	-0.445313	-1.445310	-1.445310	-1.840820	-1.538090
1442.28	-0.422852	-0.446289	-1.447750	-1.447750	-1.835940	-1.542970
1448.34	-0.422363	-0.445801	-1.445310	-1.440430	-1.835940	-1.538090
1454.4	-0.423340	-0.443359	-1.450200	-1.442870	-1.831050	-1.528320
1460.46	-0.424805	-0.443359	-1.442870	-1.428220	-1.821290	-1.528320
1466.52	-0.423340	-0.443359	-1.437990	-1.425780	-1.816410	-1.518550
1472.58	-0.419922	-0.442383	-1.428220	-1.416020	-1.811520	-1.523440
1478.64	-0.417969	-0.441406	-1.425780	-1.411130	-1.806640	-1.513670
1484.7	-0.417969	-0.438965	-1.430660	-1.398930	-1.816410	-1.508790
1490.76	-0.415527	-0.436523	-1.420900	-1.398930	-1.791990	-1.489260
1496.82	-0.412598	-0.435547	-1.423340	-1.391600	-1.791990	-1.484380
1502.88	-0.414063	-0.433105	-1.411130	-1.398930	-1.791990	-1.474610
1508.94	-0.415527	-0.434570	-1.418460	-1.391600	-1.782230	-1.479490
1515	-0.412598	-0.435547	-1.408690	-1.389160	-1.782230	-1.479490
1521.06	-0.410645	-0.434082	-1.408690	-1.372070	-1.777340	-1.469730
1527.12	-0.411133	-0.435059	-1.403810	-1.379390	-1.782230	-1.464840
1533.18	-0.410156	-0.434082	-1.401370	-1.379390	-1.782230	-1.455080
1539.24	-0.410156	-0.432129	-1.398930	-1.376950	-1.782230	-1.459960
1545.3	-0.412109	-0.431152	-1.386720	-1.372070	-1.772460	-1.455080
1551.36	-0.410645	-0.430176	-1.384280	-1.354980	-1.762700	-1.445310
1557.42	-0.409668	-0.429688	-1.374510	-1.364750	-1.767580	-1.445310
1563.48	-0.407715	-0.429199	-1.381840	-1.357420	-1.772460	-1.450200
1569.54	-0.408203	-0.426270	-1.376950	-1.354980	-1.772460	-1.435550
1575.6	-0.409668	-0.426270	-1.372070	-1.345210	-1.762700	-1.430660
1581.66	-0.405273	-0.427246	-1.362300	-1.350100	-1.757810	-1.425780
1587.72	-0.404785	-0.425293	-1.367190	-1.342770	-1.752930	-1.406250
1593.78	-0.404297	-0.423828	-1.362300	-1.340330	-1.752930	-1.396480
1599.84	-0.399414	-0.422852	-1.357420	-1.333010	-1.752930	-1.391600
1605.9	-0.398926	-0.422852	-1.325680	-1.328130	-1.748050	-1.391600
1611.96	-0.398438	-0.421875	-1.330570	-1.325680	-1.733400	-1.391600
1618.02	-0.395996	-0.418945	-1.347660	-1.318360	-1.733400	-1.376950
1624.08	-0.398926	-0.418457	-1.364750	-1.320800	-1.733400	-1.376950
1630.14	-0.398926	-0.418945	-1.379390	-1.301270	-1.733400	-1.376950
1636.2	-0.396484	-0.418457	-1.357420	-1.311040	-1.718750	-1.372070
1642.26	-0.397461	-0.416504	-1.359860	-1.303710	-1.723630	-1.367190
1648.32	-0.398438	-0.415527	-1.354980	-1.313480	-1.713870	-1.362300
1654.38	-0.395508	-0.414551	-1.347660	-1.308590	-1.704100	-1.362300
1660.44	-0.395996	-0.415039	-1.328130	-1.306150	-1.704100	-1.362300
1666.5	-0.396973	-0.411621	-1.337890	-1.291500	-1.704100	-1.352540
1672.56	-0.396973	-0.410645	-1.330570	-1.291500	-1.699220	-1.347660
1678.62	-0.398438	-0.410645	-1.325680	-1.286620	-1.684570	-1.333010
1684.68	-0.398926	-0.410156	-1.323240	-1.281740	-1.679690	-1.333010
1690.74	-0.395020	-0.409668	-1.308590	-1.276860	-1.674800	-1.328130
1696.8	-0.389648	-0.410156	-1.311040	-1.267090	-1.679690	-1.318360
1702.86	-0.387695	-0.409668	-1.298830	-1.264650	-1.679690	-1.313480
1708.92	-0.387207	-0.410645	-1.311040	-1.262210	-1.665040	-1.313480
1714.98	-0.388672	-0.410645	-1.306150	-1.264650	-1.650390	-1.303710
1721.04	-0.389160	-0.408691	-1.298830	-1.259770	-1.655270	-1.303710
1727.1	-0.389160	-0.407715	-1.296390	-1.264650	-1.645510	-1.303710
1733.16	-0.389648	-0.405762	-1.298830	-1.250000	-1.640630	-1.303710
1739.22	-0.388184	-0.406250	-1.289060	-1.257320	-1.640630	-1.303710
1745.28	-0.386719	-0.407715	-1.274410	-1.247560	-1.635740	-1.298830
1751.34	-0.387207	-0.405762	-1.279300	-1.250000	-1.635740	-1.289060
1757.4	-0.388672	-0.401855	-1.264650	-1.250000	-1.625980	-1.284180
1763.46	-0.384766	-0.400879	-1.267090	-1.252440	-1.611330	-1.279300
1769.52	-0.381348	-0.401367	-1.254880	-1.240230	-1.606450	-1.274410
1775.58	-0.379395	-0.401367	-1.252440	-1.242680	-1.596680	-1.279300
1781.64	-0.379395	-0.401855	-1.250000	-1.232910	-1.586910	-1.274410
1787.7	-0.382324	-0.399902	-1.259770	-1.232910	-1.586910	-1.274410
1793.76	-0.382324	-0.398438	-1.264650	-1.228030	-1.586910	-1.264650
1799.82	-0.379883	-0.398438	-1.257320	-1.225590	-1.582030	-1.259770
1805.88	-0.378906	-0.398438	-1.250000	-1.232910	-1.577150	-1.259770
1811.94	-0.378418	-0.397949	-1.242680	-1.230470	-1.567380	-1.254880
1818	-0.378906	-0.395508	-1.257320	-1.223140	-1.567380	-1.235350
1824.06	-0.379395	-0.395020	-1.247560	-1.223140	-1.567380	-1.230470
1830.12	-0.375000	-0.394531	-1.250000	-1.228030	-1.562500	-1.220700
1836.18	-0.371094	-0.393066	-1.242680	-1.215820	-1.562500	-1.225590
1842.24	-0.373047	-0.392090	-1.240230	-1.223140	-1.557620	-1.215820
1848.3	-0.373047	-0.390625	-1.235350	-1.208500	-1.562500	-1.206050
1854.36	-0.374512	-0.389648	-1.235350	-1.208500	-1.562500	-1.206050
1860.42	-0.377930	-0.390625	-1.223140	-1.196290	-1.562500	-1.215820
1866.48	-0.375488	-0.390625	-1.228030	-1.198730	-1.552730	-1.206050
1872.54	-0.374512	-0.389160	-1.213380	-1.196290	-1.552730	-1.215820
1878.6	-0.375488	-0.389648	-1.213380	-1.193850	-1.547850	-1.206050
1884.66	-0.371582	-0.387695	-1.210940	-1.179200	-1.547850	-1.196290
1890.72	-0.369141	-0.387207	-1.206050	-1.184080	-1.547850	-1.206050
1896.78	-0.368164	-0.390625	-1.203610	-1.184080	-1.552730	-1.206050
1902.84	-0.369141	-0.389648	-1.210940	-1.171880	-1.552730	-1.196290
1908.9	-0.371094	-0.386230	-1.213380	-1.174320	-1.547850	-1.191410
1914.96	-0.370605	-0.385254	-1.215820	-1.162110	-1.542970	-1.181640
1921.02	-0.371094	-0.384766	-1.201170	-1.166990	-1.542970	-1.171880
1927.08	-0.368652	-0.383301	-1.184080	-1.154790	-1.528320	-1.166990
1933.14	-0.365234	-0.380859	-1.179200	-1.157230	-1.518550	-1.157230
1939.2	-0.365723	-0.380859	-1.179200	-1.145020	-1.518550	-1.166990
1945.26	-0.363770	-0.382324	-1.191410	-1.147460	-1.508790	-1.166990
1951.32	-0.361328	-0.380371	-1.188960	-1.142580	-1.513670	-1.152340
1957.38	-0.362305	-0.378906	-1.184080	-1.147460	-1.508790	-1.152340
1963.44	-0.360352	-0.376953	-1.169430	-1.142580	-1.503910	-1.152340
1969.5	-0.358398	-0.375488	-1.174320	-1.145020	-1.499020	-1.157230
1975.56	-0.361816	-0.375977	-1.164550	-1.142580	-1.499020	-1.157230
1981.62	-0.364258	-0.376465	-1.174320	-1.132810	-1.499020	-1.152340
1987.68	-0.359863	-0.375488	-1.162110	-1.137700	-1.494140	-1.142580
1993.74	-0.358887	-0.374512	-1.164550	-1.132810	-1.489260	-1.142580
1999.8	-0.361328	-0.374512	-1.166990	-1.140140	-1.494140	-1.132810
2005.86	-0.359863	-0.374512	-1.162110	-1.125490	-1.489260	-1.127930
2011.92	-0.357910	-0.375488	-1.154790	-1.127930	-1.484380	-1.118160
2017.98	-0.358887	-0.375488	-1.164550	-1.115720	-1.479490	-1.113280
2024.04	-0.357910	-0.373047	-1.164550	-1.125490	-1.479490	-1.108400
2030.1	-0.356445	-0.370605	-1.159670	-1.118160	-1.464840	-1.103520
2036.16	-0.355469	-0.372070	-1.154790	-1.118160	-1.469730	-1.108400
2042.22	-0.353516	-0.374512	-1.149900	-1.105960	-1.464840	-1.113280
2048.28	-0.354004	-0.374512	-1.152340	-1.105960	-1.455080	-1.103520
2054.34	-0.355469	-0.373047	-1.142580	-1.105960	-1.464840	-1.108400
2060.4	-0.353516	-0.372070	-1.132810	-1.113280	-1.455080	-1.098630
2066.46	-0.351563	-0.370605	-1.125490	-1.105960	-1.450200	-1.093750
2072.52	-0.352051	-0.369141	-1.132810	-1.098630	-1.445310	-1.098630
2078.58	-0.354492	-0.367676	-1.123050	-1.101070	-1.445310	-1.093750
2084.64	-0.354492	-0.368652	-1.135250	-1.096190	-1.435550	-1.088870
2090.7	-0.354004	-0.370605	-1.123050	-1.098630	-1.435550	-1.088870
2096.76	-0.352539	-0.370117	-1.118160	-1.088870	-1.425780	-1.093750
2102.82	-0.350098	-0.367676	-1.113280	-1.091310	-1.425780	-1.088870
2108.88	-0.350586	-0.365723	-1.120610	-1.076660	-1.425780	-1.098630
2114.94	-0.350098	-0.366211	-1.113280	-1.083980	-1.420900	-1.088870
2121	-0.350586	-0.366699	-1.115720	-1.066890	-1.411130	-1.088870
2127.06	-0.350586	-0.365723	-1.103520	-1.071780	-1.411130	-1.083980
2133.12	-0.349121	-0.364258	-1.110840	-1.064450	-1.406250	-1.079100
2139.18	-0.347656	-0.363770	-1.101070	-1.066890	-1.411130	-1.074220
2145.24	-0.346680	-0.363770	-1.103520	-1.066890	-1.411130	-1.064450
2151.3	-0.344727	-0.360352	-1.096190	-1.062010	-1.406250	-1.049800
2157.36	-0.343750	-0.358398	-1.101070	-1.057130	-1.396480	-1.044920
2163.42	-0.345703	-0.358887	-1.103520	-1.054690	-1.401370	-1.049800
2169.48	-0.345215	-0.355957	-1.098630	-1.052250	-1.401370	-1.044920
2175.54	-0.346191	-0.354980	-1.093750	-1.049800	-1.396480	-1.040040
2181.6	-0.346680	-0.355469	-1.093750	-1.057130	-1.396480	-1.035160
2187.66	-0.345703	-0.353516	-1.096190	-1.054690	-1.401370	-1.035160
2193.72	-0.344238	-0.353516	-1.093750	-1.062010	-1.401370	-1.049800
2199.78	-0.344727	-0.354492	-1.103520	-1.052250	-1.396480	-1.040040
2205.84	-0.345215	-0.353027	-1.081540	-1.049800	-1.396480	-1.030270
2211.9	-0.343262	-0.353516	-1.079100	-1.035160	-1.386720	-1.025390
2217.96	-0.341309	-0.354492	-1.069340	-1.037600	-1.396480	-1.020510
2224.02	-0.341797	-0.354980	-1.071780	-1.030270	-1.391600	-1.020510
2230.08	-0.342285	-0.354492	-1.071780	-1.035160	-1.391600	-1.025390
2236.14	-0.340820	-0.350098	-1.081540	-1.035160	-1.396480	-1.015630
2242.2	-0.338379	-0.348633	-1.071780	-1.030270	-1.391600	-1.015630
2248.26	-0.339355	-0.350098	-1.064450	-1.030270	-1.386720	-1.015630
2254.32	-0.341309	-0.350098	-1.059570	-1.035160	-1.381840	-1.010740
2260.38	-0.341797	-0.353027	-1.047360	-1.030270	-1.381840	-1.015630
2266.44	-0.338379	-0.352051	-1.064450	-1.015630	-1.381840	-1.010740
2272.5	-0.335449	-0.348145	-1.064450	-1.015630	-1.376950	-1.000980
2278.56	-0.335938	-0.346680	-1.074220	-1.008300	-1.367190	-1.000980
2284.62	-0.335938	-0.344238	-1.069340	-1.018070	-1.362300	-0.996094
2290.68	-0.333496	-0.343262	-1.064450	-1.008300	-1.352540	-1.005860
2296.74	-0.332520	-0.344238	-1.057130	-1.010740	-1.347660	-1.000980
2302.8	-0.335449	-0.344238	-1.062010	-1.005860	-1.352540	-0.996094
2308.86	-0.336426	-0.343262	-1.054690	-1.018070	-1.347660	-0.986328
2314.92	-0.331055	-0.342773	-1.047360	-1.015630	-1.347660	-0.981445
2320.98	-0.329102	-0.341797	-1.044920	-1.015630	-1.352540	-0.976563
2327.04	-0.330078	-0.343262	-1.047360	-0.998535	-1.347660	-0.976563
2333.1	-0.328125	-0.344727	-1.047360	-0.996094	-1.337890	-0.966797
2339.16	-0.327148	-0.345215	-1.035160	-0.993652	-1.337890	-0.971680
2345.22	-0.329590	-0.346680	-1.037600	-0.998535	-1.333010	-0.971680
2351.28	-0.330078	-0.345703	-1.044920	-0.983887	-1.342770	-0.966797
2357.34	-0.328613	-0.342773	-1.040040	-0.981445	-1.342770	-0.961914
2363.4	-0.330078	-0.340820	-1.027830	-0.974121	-1.328130	-0.961914
2369.46	-0.332031	-0.340820	-1.032710	-0.979004	-1.328130	-0.957031
2375.52	-0.331543	-0.340332	-1.020510	-0.976563	-1.313480	-0.961914
2381.58	-0.329590	-0.338379	-1.022950	-0.976563	-1.313480	-0.957031
2387.64	-0.325684	-0.338379	-1.010740	-0.966797	-1.313480	-0.957031
2393.7	-0.326172	-0.337402	-1.015630	-0.969238	-1.313480	-0.952148
2399.76	-0.328125	-0.337891	-1.010740	-0.976563	-1.318360	-0.942383
2405.82	-0.325195	-0.338867	-1.018070	-0.969238	-1.318360	-0.952148
2411.88	-0.326172	-0.337891	-1.013180	-0.976563	-1.313480	-0.952148
2417.94	-0.325684	-0.335449	-1.013180	-0.966797	-1.303710	-0.947266
2424	-0.324219	-0.334961	-0.996094	-0.974121	-1.298830	-0.947266
2430.06	-0.324219	-0.336426	-0.998535	-0.957031	-1.298830	-0.952148
2436.12	-0.324219	-0.335449	-1.008300	-0.969238	-1.303710	-0.947266
2442.18	-0.322754	-0.333496	-1.005860	-0.961914	-1.293950	-0.952148
2448.24	-0.320801	-0.332520	-1.000980	-0.959473	-1.293950	-0.942383
2454.3	-0.321289	-0.331055	-0.988770	-0.966797	-1.289060	-0.942383
2460.36	-0.320801	-0.330566	-0.986328	-0.964355	-1.289060	-0.942383
2466.42	-0.318848	-0.332031	-0.988770	-0.964355	-1.284180	-0.937500
2472.48	-0.320801	-0.332031	-0.993652	-0.952148	-1.284180	-0.922852
2478.54	-0.323242	-0.333008	-0.983887	-0.954590	-1.274410	-0.917969
2484.6	-0.320313	-0.332031	-0.996094	-0.947266	-1.274410	-0.903320
2490.66	-0.319824	-0.330566	-0.986328	-0.957031	-1.269530	-0.908203
2496.72	-0.321777	-0.329590	-0.988770	-0.949707	-1.274410	-0.917969
2502.78	-0.320313	-0.329590	-0.981445	-0.959473	-1.269530	-0.917969
2508.84	-0.317871	-0.331055	-0.986328	-0.947266	-1.259770	-0.917969
2514.9	-0.316895	-0.330078	-0.979004	-0.949707	-1.254880	-0.913086
2520.96	-0.316895	-0.327637	-0.983887	-0.957031	-1.259770	-0.908203
2527.02	-0.318848	-0.327148	-0.969238	-0.939941	-1.259770	-0.903320
2533.08	-0.318359	-0.328125	-0.966797	-0.942383	-1.259770	-0.893555
2539.14	-0.319824	-0.328125	-0.957031	-0.930176	-1.259770	-0.903320
2545.2	-0.319824	-0.329590	-0.954590	-0.932617	-1.250000	-0.903320
2551.26	-0.316895	-0.327637	-0.966797	-0.927734	-1.254880	-0.903320
2557.32	-0.316895	-0.324707	-0.969238	-0.930176	-1.259770	-0.903320
2563.38	-0.316895	-0.326660	-0.969238	-0.920410	-1.254880	-0.903320
2569.44	-0.315918	-0.327637	-0.961914	-0.915527	-1.254880	-0.898438
2575.5	-0.315430	-0.326660	-0.961914	-0.913086	-1.254880	-0.893555
2581.56	-0.313477	-0.325195	-0.944824	-0.908203	-1.254880	-0.883789
2587.62	-0.311035	-0.322266	-0.959473	-0.915527	-1.264650	-0.888672
2593.68	-0.310059	-0.323242	-0.954590	-0.905762	-1.254880	-0.888672
2599.74	-0.310547	-0.325195	-0.966797	-0.915527	-1.250000	-0.869141
2605.8	-0.312012	-0.321777	-0.961914	-0.905762	-1.245120	-0.874023
2611.86	-0.311035	-0.319336	-0.961914	-0.910645	-1.235350	-0.878906
2617.92	-0.310547	-0.319824	-0.954590	-0.900879	-1.235350	-0.869141
2623.98	-0.312012	-0.319336	-0.949707	-0.900879	-1.230470	-0.878906
2630.04	-0.312988	-0.320313	-0.947266	-0.893555	-1.215820	-0.878906
2636.1	-0.309570	-0.318848	-0.942383	-0.900879	-1.220700	-0.869141
2642.16	-0.309570	-0.316406	-0.947266	-0.895996	-1.215820	-0.864258
2648.22	-0.309082	-0.315918	-0.935059	-0.900879	-1.215820	-0.874023
2654.28	-0.307129	-0.314941	-0.939941	-0.891113	-1.215820	-0.874023
2660.34	-0.308105	-0.315430	-0.930176	-0.891113	-1.215820	-0.874023
2666.4	-0.306641	-0.314941	-0.937500	-0.891113	-1.220700	-0.859375
2672.46	-0.303711	-0.312988	-0.932617	-0.888672	-1.215820	-0.859375
2678.52	-0.301758	-0.312500	-0.937500	-0.881348	-1.210940	-0.859375
2684.58	-0.302734	-0.312988	-0.927734	-0.883789	-1.215820	-0.859375
2690.64	-0.304199	-0.312500	-0.935059	-0.891113	-1.215820	-0.864258
2696.7	-0.304688	-0.312500	-0.935059	-0.878906	-1.196290	-0.854492
2702.76	-0.304688	-0.310547	-0.939941	-0.891113	-1.206050	-0.844727
2708.82	-0.306641	-0.311523	-0.942383	-0.881348	-1.201170	-0.844727
2714.88	-0.304688	-0.311035	-0.932617	-0.886230	-1.196290	-0.830078
2720.94	-0.299805	-0.311035	-0.927734	-0.876465	-1.196290	-0.825195
2727	-0.302246	-0.312500	-0.917969	-0.881348	-1.196290	-0.839844
2733.06	-0.303223	-0.311035	-0.920410	-0.869141	-1.191410	-0.834961
2739.12	-0.300781	-0.310547	-0.910645	-0.871582	-1.186520	-0.834961
2745.18	-0.299805	-0.312012	-0.915527	-0.864258	-1.176760	-0.834961
2751.24	-0.298340	-0.311523	-0.900879	-0.864258	-1.176760	-0.834961
2757.3	-0.298340	-0.312012	-0.915527	-0.864258	-1.176760	-0.834961
2763.36	-0.296875	-0.312012	-0.915527	-0.861816	-1.171880	-0.839844
2769.42	-0.296875	-0.309082	-0.920410	-0.871582	-1.171880	-0.839844
2775.48	-0.295898	-0.308105	-0.922852	-0.864258	-1.166990	-0.839844
2781.54	-0.295410	-0.309082	-0.927734	-0.861816	-1.157230	-0.830078
2787.6	-0.296875	-0.311035	-0.908203	-0.852051	-1.157230	-0.834961
2793.66	-0.298828	-0.310547	-0.895996	-0.861816	-1.152340	-0.844727
2799.72	-0.298828	-0.309082	-0.891113	-0.859375	-1.152340	-0.834961
2805.78	-0.297363	-0.309570	-0.898438	-0.861816	-1.152340	-0.825195
2811.84	-0.299316	-0.311523	-0.900879	-0.852051	-1.142580	-0.825195
2817.9	-0.295898	-0.309570	-0.898438	-0.852051	-1.142580	-0.820313
2823.96	-0.291992	-0.307129	-0.898438	-0.842285	-1.152340	-0.825195
2830.02	-0.292480	-0.307129	-0.891113	-0.842285	-1.152340	-0.815430
2836.08	-0.291016	-0.305176	-0.893555	-0.842285	-1.152340	-0.815430
2842.14	-0.291504	-0.305176	-0.898438	-0.847168	-1.142580	-0.810547
2848.2	-0.294922	-0.306152	-0.898438	-0.847168	-1.137700	-0.805664
2854.26	-0.293457	-0.305176	-0.895996	-0.849609	-1.142580	-0.815430
2860.32	-0.291016	-0.305176	-0.900879	-0.844727	-1.142580	-0.820313
2866.38	-0.292969	-0.302246	-0.883789	-0.844727	-1.142580	-0.820313
2872.44	-0.292480	-0.298828	-0.888672	-0.847168	-1.142580	-0.815430
2878.5	-0.290527	-0.302246	-0.871582	-0.842285	-1.137700	-0.815430
2884.56	-0.291016	-0.303711	-0.874023	-0.844727	-1.137700	-0.815430
2890.62	-0.291504	-0.302734	-0.871582	-0.832520	-1.137700	-0.815430
2896.68	-0.287109	-0.301758	-0.871582	-0.832520	-1.132810	-0.805664
2902.74	-0.286133	-0.300781	-0.876465	-0.827637	-1.127930	-0.800781
2908.8	-0.288086	-0.300781	-0.878906	-0.837402	-1.123050	-0.805664
2914.86	-0.286621	-0.299316	-0.866699	-0.830078	-1.123050	-0.795898
2920.92	-0.286621	-0.296875	-0.869141	-0.834961	-1.132810	-0.795898
2926.98	-0.289551	-0.296387	-0.856934	-0.822754	-1.132810	-0.791016
2933.04	-0.288574	-0.297852	-0.856934	-0.825195	-1.127930	-0.781250
2939.1	-0.287109	-0.296875	-0.852051	-0.820313	-1.127930	-0.781250
2945.16	-0.291504	-0.296387	-0.856934	-0.810547	-1.118160	-0.781250
2951.22	-0.291016	-0.297363	-0.852051	-0.820313	-1.123050	-0.781250
2957.28	-0.287598	-0.297363	-0.854492	-0.815430	-1.123050	-0.786133
2963.34	-0.288574	-0.297363	-0.852051	-0.820313	-1.118160	-0.781250
2969.4	-0.287109	-0.295898	-0.852051	-0.812988	-1.113280	-0.771484
2975.46	-0.286133	-0.293945	-0.849609	-0.825195	-1.103520	-0.781250
2981.52	-0.285645	-0.294922	-0.852051	-0.810547	-1.108400	-0.776367
2987.58	-0.283203	-0.295410	-0.852051	-0.810547	-1.103520	-0.776367
2993.64	-0.283691	-0.293457	-0.849609	-0.803223	-1.098630	-0.766602
2999.7	-0.283691	-0.291992	-0.849609	-0.798340	-1.098630	-0.747070
3005.76	-0.285645	-0.291504	-0.852051	-0.812988	-1.098630	-0.747070
3011.82	-0.285156	-0.292969	-0.842285	-0.791016	-1.098630	-0.747070
3017.88	-0.283691	-0.294922	-0.837402	-0.800781	-1.103520	-0.742188
3023.94	-0.283203	-0.294922	-0.834961	-0.798340	-1.093750	-0.751953
3030	-0.285156	-0.294922	-0.834961	-0.798340	-1.083980	-0.747070
3036.06	-0.285156	-0.294922	-0.837402	-0.803223	-1.079100	-0.747070
3042.12	-0.284180	-0.292969	-0.837402	-0.798340	-1.079100	-0.747070
3048.18	-0.285645	-0.291016	-0.842285	-0.803223	-1.074220	-0.742188
3054.24	-0.283203	-0.291016	-0.842285	-0.791016	-1.079100	-0.732422
3060.3	-0.281250	-0.291504	-0.842285	-0.800781	-1.069340	-0.737305
3066.36	-0.281738	-0.291504	-0.832520	-0.791016	-1.069340	-0.732422
3072.42	-0.280762	-0.291016	-0.837402	-0.791016	-1.069340	-0.737305
3078.48	-0.277832	-0.291016	-0.830078	-0.783691	-1.059570	-0.727539
3084.54	-0.275391	-0.291504	-0.834961	-0.793457	-1.064450	-0.727539
3090.6	-0.276855	-0.291016	-0.825195	-0.793457	-1.069340	-0.737305
3096.66	-0.275879	-0.290039	-0.825195	-0.793457	-1.074220	-0.737305
3102.72	-0.274414	-0.289063	-0.820313	-0.783691	-1.074220	-0.742188
3108.78	-0.275391	-0.289063	-0.817871	-0.773926	-1.059570	-0.737305
3114.84	-0.278809	-0.290039	-0.822754	-0.783691	-1.059570	-0.727539
3120.9	-0.281250	-0.289551	-0.820313	-0.786133	-1.059570	-0.732422
3126.96	-0.279785	-0.288574	-0.825195	-0.786133	-1.049800	-0.742188
3133.02	-0.278320	-0.287598	-0.815430	-0.771484	-1.049800	-0.742188
3139.08	-0.275879	-0.287598	-0.812988	-0.781250	-1.044920	-0.727539
3145.14	-0.277344	-0.288086	-0.805664	-0.773926	-1.040040	-0.727539
3151.2	-0.275391	-0.286133	-0.812988	-0.778809	-1.044920	-0.732422
3157.26	-0.273438	-0.285645	-0.805664	-0.771484	-1.049800	-0.737305
3163.32	-0.272949	-0.285156	-0.808105	-0.773926	-1.049800	-0.727539
3169.38	-0.272461	-0.283203	-0.793457	-0.773926	-1.054690	-0.722656
3175.44	-0.273926	-0.283691	-0.803223	-0.776367	-1.049800	-0.722656
3181.5	-0.274414	-0.286133	-0.800781	-0.773926	-1.054690	-0.712891
3187.56	-0.271973	-0.285156	-0.805664	-0.773926	-1.059570	-0.712891
3193.62	-0.272461	-0.283691	-0.798340	-0.778809	-1.054690	-0.722656
3199.68	-0.273438	-0.285156	-0.800781	-0.773926	-1.059570	-0.722656
3205.74	-0.270996	-0.285645	-0.798340	-0.771484	-1.059570	-0.712891
3211.8	-0.271484	-0.285156	-0.791016	-0.751953	-1.054690	-0.708008
3217.86	-0.273438	-0.284668	-0.788574	-0.761719	-1.049800	-0.708008
3223.92	-0.272461	-0.283203	-0.783691	-0.756836	-1.054690	-0.717773
3229.98	-0.271484	-0.280273	-0.783691	-0.761719	-1.049800	-0.712891
3236.04	-0.272461	-0.280762	-0.773926	-0.759277	-1.044920	-0.708008
3242.1	-0.271973	-0.281250	-0.778809	-0.761719	-1.040040	-0.708008
3248.16	-0.271484	-0.279785	-0.781250	-0.754395	-1.040040	-0.698242
3254.22	-0.271484	-0.279785	-0.788574	-0.754395	-1.040040	-0.703125
3260.28	-0.268555	-0.279785	-0.776367	-0.759277	-1.035160	-0.703125
3266.34	-0.267090	-0.279785	-0.781250	-0.751953	-1.035160	-0.698242
3272.4	-0.266602	-0.278809	-0.778809	-0.754395	-1.040040	-0.703125
3278.46	-0.268066	-0.278809	-0.786133	-0.744629	-1.030270	-0.698242
3284.52	-0.266113	-0.279297	-0.783691	-0.751953	-1.035160	-0.698242
3290.58	-0.263672	-0.278809	-0.786133	-0.747070	-1.035160	-0.693359
3296.64	-0.264160	-0.279785	-0.788574	-0.749512	-1.030270	-0.693359
3302.7	-0.263672	-0.278320	-0.788574	-0.734863	-1.035160	-0.688477
3308.76	-0.265137	-0.276855	-0.781250	-0.742188	-1.030270	-0.703125
3314.82	-0.264648	-0.276855	-0.781250	-0.737305	-1.030270	-0.698242
3320.88	-0.265137	-0.275879	-0.776367	-0.739746	-1.030270	-0.693359
3326.94	-0.264160	-0.275879	-0.783691	-0.732422	-1.020510	-0.688477
3333	-0.262695	-0.274414	-0.778809	-0.732422	-1.015630	-0.688477
3339.06	-0.263184	-0.271973	-0.769043	-0.729980	-1.015630	-0.688477
3345.12	-0.262207	-0.273926	-0.761719	-0.732422	-1.010740	-0.688477
3351.18	-0.262695	-0.275391	-0.764160	-0.732422	-1.010740	-0.683594
3357.24	-0.263184	-0.275391	-0.764160	-0.732422	-1.005860	-0.688477
3363.3	-0.262207	-0.274414	-0.764160	-0.725098	-1.010740	-0.688477
3369.36	-0.263184	-0.272949	-0.754395	-0.725098	-1.015630	-0.688477
3375.42	-0.261719	-0.274414	-0.761719	-0.725098	-1.000980	-0.683594
3381.48	-0.260742	-0.277832	-0.754395	-0.720215	-1.000980	-0.673828
3387.54	-0.262207	-0.276855	-0.759277	-0.720215	-1.005860	-0.668945
3393.6	-0.258301	-0.276367	-0.756836	-0.722656	-1.000980	-0.673828
3399.66	-0.257813	-0.276367	-0.769043	-0.725098	-1.005860	-0.673828
3405.72	-0.258789	-0.272949	-0.761719	-0.720215	-1.000980	-0.673828
3411.78	-0.257813	-0.271973	-0.769043	-0.727539	-0.996094	-0.668945
3417.84	-0.259766	-0.270996	-0.764160	-0.722656	-0.991211	-0.673828
3423.9	-0.262207	-0.269531	-0.759277	-0.722656	-0.986328	-0.683594
3429.96	-0.261230	-0.270020	-0.751953	-0.712891	-0.981445	-0.673828
3436.02	-0.259766	-0.270996	-0.751953	-0.712891	-0.986328	-0.673828
3442.08	-0.259766	-0.272949	-0.747070	-0.708008	-0.981445	-0.668945
3448.14	-0.259277	-0.270996	-0.747070	-0.717773	-0.981445	-0.668945
3454.2	-0.257813	-0.268066	-0.747070	-0.712891	-0.991211	-0.673828
3460.26	-0.256836	-0.269043	-0.747070	-0.722656	-0.981445	-0.673828
3466.32	-0.256348	-0.272949	-0.747070	-0.712891	-0.991211	-0.668945
3472.38	-0.255859	-0.270996	-0.739746	-0.720215	-0.986328	-0.664063
3478.44	-0.255371	-0.268555	-0.744629	-0.717773	-0.981445	-0.664063
3484.5	-0.257324	-0.268555	-0.739746	-0.722656	-0.981445	-0.664063
3490.56	-0.259766	-0.268066	-0.751953	-0.712891	-0.986328	-0.668945
3496.62	-0.257813	-0.266113	-0.742188	-0.710449	-0.981445	-0.664063
3502.68	-0.257813	-0.265625	-0.749512	-0.710449	-0.981445	-0.659180
3508.74	-0.258301	-0.267578	-0.739746	-0.700684	-0.981445	-0.654297
3514.8	-0.257324	-0.267090	-0.737305	-0.693359	-0.976563	-0.659180
3520.86	-0.254883	-0.265625	-0.734863	-0.695801	-0.981445	-0.664063
3526.92	-0.252930	-0.265137	-0.737305	-0.705566	-0.976563	-0.649414
3532.98	-0.254395	-0.265137	-0.732422	-0.700684	-0.976563	-0.649414
3539.04	-0.255859	-0.263672	-0.729980	-0.705566	-0.971680	-0.649414
3545.1	-0.252441	-0.262695	-0.725098	-0.705566	-0.966797	-0.659180
3551.16	-0.251953	-0.262207	-0.739746	-0.710449	-0.966797	-0.659180
3557.22	-0.251465	-0.261719	-0.727539	-0.700684	-0.961914	-0.654297
3563.28	-0.249023	-0.263672	-0.732422	-0.708008	-0.957031	-0.644531
3569.34	-0.250000	-0.264160	-0.722656	-0.703125	-0.961914	-0.639648
3575.4	-0.250977	-0.262695	-0.717773	-0.708008	-0.961914	-0.644531
3581.46	-0.250488	-0.261230	-0.708008	-0.698242	-0.976563	-0.649414
3587.52	-0.248535	-0.261230	-0.720215	-0.698242	-0.971680	-0.649414
3593.58	-0.248535	-0.261230	-0.717773	-0.690918	-0.966797	-0.644531
3599.64	-0.248535	-0.260742	-0.715332	-0.695801	-0.957031	-0.634766
3605.7	-0.247070	-0.260254	-0.710449	-0.688477	-0.961914	-0.634766
3611.76	-0.246582	-0.261719	-0.710449	-0.693359	-0.957031	-0.634766
3617.82	-0.245117	-0.260254	-0.708008	-0.683594	-0.961914	-0.639648
3623.88	-0.248047	-0.259766	-0.705566	-0.683594	-0.961914	-0.644531
3629.94	-0.246094	-0.260254	-0.705566	-0.681152	-0.957031	-0.629883
3636	-0.242676	-0.257813	-0.703125	-0.681152	-0.952148	-0.625000
3642.06	-0.244141	-0.256836	-0.703125	-0.683594	-0.947266	-0.629883
3648.12	-0.244141	-0.257324	-0.693359	-0.681152	-0.947266	-0.620117
3654.18	-0.246582	-0.256836	-0.703125	-0.678711	-0.957031	-0.620117
3660.24	-0.248535	-0.257324	-0.698242	-0.671387	-0.947266	-0.610352
3666.3	-0.247559	-0.257324	-0.703125	-0.676270	-0.942383	-0.620117
3672.36	-0.247559	-0.256348	-0.698242	-0.673828	-0.942383	-0.620117
3678.42	-0.245605	-0.255859	-0.708008	-0.683594	-0.937500	-0.620117
3684.48	-0.245117	-0.254883	-0.700684	-0.678711	-0.932617	-0.625000
3690.54	-0.246582	-0.254395	-0.708008	-0.681152	-0.932617	-0.629883
3696.6	-0.245117	-0.255859	-0.700684	-0.664063	-0.932617	-0.625000
3702.66	-0.244629	-0.253906	-0.703125	-0.661621	-0.932617	-0.615234
3708.72	-0.244141	-0.253906	-0.695801	-0.668945	-0.927734	-0.615234
3714.78	-0.243164	-0.254883	-0.695801	-0.664063	-0.932617	-0.610352
3720.84	-0.241211	-0.253906	-0.681152	-0.676270	-0.937500	-0.615234
3726.9	-0.238770	-0.253418	-0.688477	-0.666504	-0.932617	-0.620117
3732.96	-0.239258	-0.254883	-0.686035	-0.664063	-0.932617	-0.615234
3739.02	-0.242676	-0.255371	-0.683594	-0.654297	-0.932617	-0.620117
3745.08	-0.243652	-0.254883	-0.678711	-0.659180	-0.917969	-0.625000
3751.14	-0.240234	-0.254395	-0.681152	-0.656738	-0.908203	-0.629883
3757.2	-0.240723	-0.253906	-0.673828	-0.664063	-0.908203	-0.625000
3763.26	-0.241699	-0.253906	-0.683594	-0.659180	-0.908203	-0.610352
3769.32	-0.241699	-0.252441	-0.681152	-0.661621	-0.922852	-0.600586
3775.38	-0.238770	-0.251465	-0.681152	-0.656738	-0.922852	-0.610352
3781.44	-0.236816	-0.250000	-0.676270	-0.659180	-0.922852	-0.615234
3787.5	-0.237793	-0.249023	-0.681152	-0.656738	-0.913086	-0.620117
3793.56	-0.238770	-0.250000	-0.673828	-0.656738	-0.913086	-0.620117
3799.62	-0.238770	-0.252441	-0.671387	-0.659180	-0.908203	-0.610352
3805.68	-0.239258	-0.250000	-0.676270	-0.666504	-0.908203	-0.615234
3811.74	-0.239258	-0.247559	-0.673828	-0.664063	-0.903320	-0.610352
3817.8	-0.237793	-0.248535	-0.678711	-0.654297	-0.898438	-0.610352
3823.86	-0.238770	-0.248047	-0.673828	-0.656738	-0.898438	-0.620117
3829.92	-0.238770	-0.247559	-0.681152	-0.649414	-0.903320	-0.610352
3835.98	-0.236816	-0.246582	-0.676270	-0.644531	-0.903320	-0.605469
3842.04	-0.235840	-0.248047	-0.681152	-0.637207	-0.903320	-0.610352
3848.1	-0.235352	-0.250000	-0.668945	-0.646973	-0.903320	-0.590820
3854.16	-0.237793	-0.247559	-0.673828	-0.642090	-0.903320	-0.590820
3860.22	-0.237793	-0.248047	-0.659180	-0.654297	-0.903320	-0.590820
3866.28	-0.236328	-0.249023	-0.661621	-0.644531	-0.898438	-0.590820
3872.34	-0.237793	-0.245605	-0.656738	-0.646973	-0.893555	-0.585938
3878.4	-0.236328	-0.244629	-0.664063	-0.642090	-0.888672	-0.600586
3884.46	-0.236328	-0.246582	-0.654297	-0.642090	-0.893555	-0.610352
3890.52	-0.237793	-0.248047	-0.654297	-0.644531	-0.893555	-0.605469
3896.58	-0.236816	-0.248535	-0.659180	-0.642090	-0.893555	-0.590820
3902.64	-0.236328	-0.247070	-0.661621	-0.634766	-0.893555	-0.590820
3908.7	-0.235840	-0.245117	-0.654297	-0.642090	-0.893555	-0.590820
3914.76	-0.236328	-0.242676	-0.654297	-0.634766	-0.898438	-0.590820
3920.82	-0.236816	-0.242676	-0.656738	-0.637207	-0.898438	-0.590820
3926.88	-0.238281	-0.245605	-0.664063	-0.634766	-0.888672	-0.585938
3932.94	-0.239258	-0.245605	-0.664063	-0.629883	-0.893555	-0.581055
3939	-0.236816	-0.244629	-0.659180	-0.629883	-0.893555	-0.576172
3945.06	-0.234863	-0.244629	-0.654297	-0.634766	-0.893555	-0.571289
3951.12	-0.234375	-0.243164	-0.649414	-0.634766	-0.888672	-0.576172
3957.18	-0.234375	-0.242676	-0.649414	-0.634766	-0.883789	-0.581055
3963.24	-0.234375	-0.242676	-0.646973	-0.637207	-0.883789	-0.581055
3969.3	-0.235840	-0.242188	-0.651855	-0.629883	-0.883789	-0.576172
3975.36	-0.238770	-0.240723	-0.649414	-0.637207	-0.883789	-0.585938
3981.42	-0.236816	-0.240234	-0.654297	-0.627441	-0.874023	-0.585938
3987.48	-0.236816	-0.240234	-0.644531	-0.634766	-0.874023	-0.585938
3993.54	-0.238281	-0.242188	-0.654297	-0.622559	-0.869141	-0.581055
3999.6	-0.236816	-0.242676	-0.644531	-0.625000	-0.869141	-0.571289
4005.66	-0.237305	-0.241699	-0.644531	-0.617676	-0.874023	-0.581055
4011.72	-0.234863	-0.242188	-0.634766	-0.625000	-0.864258	-0.581055
4017.78	-0.232910	-0.242188	-0.637207	-0.615234	-0.859375	-0.581055
4023.84	-0.233887	-0.241211	-0.629883	-0.612793	-0.864258	-0.581055
4029.9	-0.231445	-0.239258	-0.639648	-0.607910	-0.864258	-0.566406
4035.96	-0.231445	-0.238770	-0.637207	-0.612793	-0.869141	-0.571289
4042.02	-0.231445	-0.240723	-0.644531	-0.610352	-0.864258	-0.576172
4048.08	-0.229492	-0.240723	-0.646973	-0.617676	-0.859375	-0.566406
4054.14	-0.230957	-0.238770	-0.646973	-0.615234	-0.859375	-0.566406
4060.2	-0.230469	-0.238770	-0.646973	-0.617676	-0.864258	-0.566406
4066.26	-0.229980	-0.239746	-0.644531	-0.610352	-0.859375	-0.556641
4072.32	-0.229492	-0.238770	-0.637207	-0.612793	-0.859375	-0.561523
4078.38	-0.229492	-0.238281	-0.629883	-0.605469	-0.849609	-0.571289
4084.44	-0.228027	-0.237305	-0.639648	-0.600586	-0.854492	-0.566406
4090.5	-0.227051	-0.236816	-0.637207	-0.605469	-0.859375	-0.566406
4096.56	-0.227051	-0.237793	-0.644531	-0.603027	-0.849609	-0.561523
4102.62	-0.227539	-0.238281	-0.637207	-0.600586	-0.854492	-0.566406
4108.68	-0.228516	-0.237793	-0.642090	-0.595703	-0.844727	-0.566406
4114.74	-0.228027	-0.236816	-0.629883	-0.600586	-0.839844	-0.556641
4120.8	-0.228027	-0.235840	-0.632324	-0.585938	-0.844727	-0.566406
4126.86	-0.229004	-0.235352	-0.625000	-0.595703	-0.844727	-0.571289
4132.92	-0.228516	-0.236328	-0.629883	-0.588379	-0.834961	-0.566406
4138.98	-0.227051	-0.235840	-0.620117	-0.598145	-0.839844	-0.566406
4145.04	-0.227051	-0.236328	-0.625000	-0.590820	-0.834961	-0.561523
4151.1	-0.226563	-0.235840	-0.622559	-0.590820	-0.844727	-0.561523
4157.16	-0.229004	-0.234375	-0.617676	-0.588379	-0.859375	-0.561523
4163.22	-0.229980	-0.233887	-0.617676	-0.593262	-0.854492	-0.561523
4169.28	-0.228516	-0.234375	-0.622559	-0.590820	-0.849609	-0.551758
4175.34	-0.229492	-0.235840	-0.617676	-0.588379	-0.849609	-0.551758
4181.4	-0.228516	-0.236328	-0.615234	-0.593262	-0.839844	-0.546875
4187.46	-0.225098	-0.234375	-0.615234	-0.588379	-0.849609	-0.551758
4193.52	-0.224121	-0.232422	-0.607910	-0.595703	-0.844727	-0.556641
4199.58	-0.224609	-0.232910	-0.615234	-0.588379	-0.844727	-0.551758
4205.64	-0.226074	-0.232422	-0.600586	-0.590820	-0.839844	-0.551758
4211.7	-0.226563	-0.230957	-0.605469	-0.583496	-0.839844	-0.551758
4217.76	-0.225098	-0.230957	-0.595703	-0.588379	-0.839844	-0.551758
4223.82	-0.226074	-0.231445	-0.600586	-0.585938	-0.834961	-0.551758
4229.88	-0.226563	-0.230469	-0.590820	-0.590820	-0.825195	-0.546875
4235.94	-0.225098	-0.230469	-0.593262	-0.583496	-0.834961	-0.541992
4242	-0.225586	-0.230469	-0.588379	-0.571289	-0.839844	-0.541992
4248.06	-0.225098	-0.230957	-0.598145	-0.568848	-0.830078	-0.541992
4254.12	-0.223633	-0.230957	-0.598145	-0.571289	-0.839844	-0.532227
4260.18	-0.224121	-0.231934	-0.605469	-0.568848	-0.825195	-0.541992
4266.24	-0.225098	-0.232910	-0.605469	-0.571289	-0.825195	-0.537109
4272.3	-0.224609	-0.231934	-0.603027	-0.566406	-0.834961	-0.541992
4278.36	-0.224609	-0.231445	-0.600586	-0.568848	-0.834961	-0.541992
4284.42	-0.223145	-0.229980	-0.595703	-0.576172	-0.834961	-0.551758
4290.48	-0.222168	-0.229980	-0.590820	-0.578613	-0.825195	-0.546875
4296.54	-0.222168	-0.229492	-0.588379	-0.576172	-0.825195	-0.541992
4302.6	-0.222656	-0.228516	-0.595703	-0.573730	-0.839844	-0.541992
4308.66	-0.223633	-0.230469	-0.593262	-0.578613	-0.830078	-0.546875
4314.72	-0.221680	-0.229980	-0.603027	-0.571289	-0.825195	-0.537109
4320.78	-0.218262	-0.229004	-0.593262	-0.571289	-0.825195	-0.527344
4326.84	-0.218262	-0.229492	-0.595703	-0.556641	-0.825195	-0.532227
4332.9	-0.221191	-0.226563	-0.588379	-0.566406	-0.820313	-0.532227
4338.96	-0.221191	-0.225586	-0.588379	-0.563965	-0.820313	-0.527344
4345.02	-0.220215	-0.226563	-0.585938	-0.568848	-0.815430	-0.532227
4351.08	-0.219238	-0.227539	-0.595703	-0.563965	-0.820313	-0.527344
4357.14	-0.219727	-0.228027	-0.588379	-0.566406	-0.810547	-0.537109
4363.2	-0.219238	-0.226563	-0.588379	-0.559082	-0.805664	-0.537109
4369.26	-0.219727	-0.225098	-0.581055	-0.561523	-0.815430	-0.532227
4375.32	-0.218262	-0.224121	-0.578613	-0.559082	-0.805664	-0.527344
4381.38	-0.218750	-0.225586	-0.585938	-0.568848	-0.805664	-0.527344
4387.44	-0.218750	-0.226563	-0.581055	-0.563965	-0.805664	-0.527344
4393.5	-0.218262	-0.227539	-0.593262	-0.563965	-0.810547	-0.527344
4399.56	-0.216797	-0.226074	-0.583496	-0.556641	-0.810547	-0.522461
4405.62	-0.217773	-0.224609	-0.585938	-0.556641	-0.805664	-0.527344
4411.68	-0.219238	-0.224609	-0.581055	-0.554199	-0.795898	-0.527344
4417.74	-0.218750	-0.223145	-0.588379	-0.559082	-0.800781	-0.527344
4423.8	-0.216797	-0.222168	-0.588379	-0.554199	-0.800781	-0.532227
4429.86	-0.214355	-0.221680	-0.588379	-0.556641	-0.805664	-0.527344
4435.92	-0.215332	-0.222168	-0.590820	-0.546875	-0.800781	-0.517578
4441.98	-0.216309	-0.222656	-0.578613	-0.549316	-0.800781	-0.522461
4448.04	-0.214355	-0.221680	-0.578613	-0.551758	-0.791016	-0.522461
4454.1	-0.214844	-0.221191	-0.571289	-0.549316	-0.800781	-0.522461
4460.16	-0.214844	-0.222168	-0.578613	-0.549316	-0.791016	-0.527344
4466.22	-0.215820	-0.224609	-0.571289	-0.551758	-0.786133	-0.512695
4472.28	-0.213867	-0.224609	-0.578613	-0.549316	-0.791016	-0.522461
4478.34	-0.212891	-0.225098	-0.568848	-0.541992	-0.791016	-0.532227
4484.4	-0.213867	-0.225098	-0.571289	-0.546875	-0.795898	-0.527344
4490.46	-0.214355	-0.222168	-0.571289	-0.537109	-0.800781	-0.527344
4496.52	-0.214844	-0.220703	-0.571289	-0.541992	-0.791016	-0.517578
4502.58	-0.214355	-0.219727	-0.576172	-0.541992	-0.795898	-0.507813
4508.64	-0.215332	-0.221680	-0.566406	-0.546875	-0.786133	-0.512695
4514.7	-0.213379	-0.223633	-0.571289	-0.537109	-0.786133	-0.507813
4520.76	-0.212891	-0.222168	-0.566406	-0.541992	-0.786133	-0.507813
4526.82	-0.214355	-0.222656	-0.576172	-0.529785	-0.776367	-0.507813
4532.88	-0.213867	-0.224121	-0.568848	-0.534668	-0.771484	-0.502930
4538.94	-0.213379	-0.223633	-0.571289	-0.529785	-0.776367	-0.507813
4545	-0.211914	-0.223633	-0.559082	-0.537109	-0.776367	-0.512695
4551.06	-0.213867	-0.222168	-0.561523	-0.532227	-0.776367	-0.507813
4557.12	-0.215332	-0.220703	-0.559082	-0.529785	-0.771484	-0.522461
4563.18	-0.213379	-0.218262	-0.556641	-0.527344	-0.771484	-0.507813
4569.24	-0.212402	-0.216309	-0.563965	-0.522461	-0.786133	-0.498047
4575.3	-0.213379	-0.217285	-0.554199	-0.520020	-0.776367	-0.507813
4581.36	-0.213867	-0.217773	-0.568848	-0.532227	-0.771484	-0.512695
4587.42	-0.214355	-0.217285	-0.556641	-0.537109	-0.776367	-0.502930
4593.48	-0.214844	-0.218750	-0.551758	-0.537109	-0.771484	-0.512695
4599.54	-0.211914	-0.217285	-0.546875	-0.527344	-0.771484	-0.502930
4605.6	-0.211426	-0.214844	-0.549316	-0.522461	-0.771484	-0.507813
4611.66	-0.212891	-0.216309	-0.546875	-0.520020	-0.766602	-0.512695
4617.72	-0.210938	-0.215332	-0.546875	-0.520020	-0.776367	-0.507813
4623.78	-0.212891	-0.213867	-0.544434	-0.527344	-0.781250	-0.517578
4629.84	-0.210449	-0.215332	-0.529785	-0.520020	-0.771484	-0.522461
4635.9	-0.210938	-0.215332	-0.544434	-0.529785	-0.771484	-0.512695
4641.96	-0.210449	-0.213867	-0.529785	-0.520020	-0.771484	-0.517578
4648.02	-0.209961	-0.213379	-0.537109	-0.524902	-0.766602	-0.502930
4654.08	-0.208008	-0.213867	-0.534668	-0.517578	-0.771484	-0.493164
4660.14	-0.208496	-0.212891	-0.539551	-0.527344	-0.756836	-0.502930
4666.2	-0.208496	-0.211426	-0.537109	-0.520020	-0.761719	-0.493164
4672.26	-0.208008	-0.213379	-0.544434	-0.522461	-0.761719	-0.488281
4678.32	-0.207520	-0.215332	-0.539551	-0.517578	-0.751953	-0.493164
4684.38	-0.208008	-0.212402	-0.541992	-0.522461	-0.751953	-0.493164
4690.44	-0.207520	-0.208496	-0.546875	-0.517578	-0.751953	-0.502930
4696.5	-0.207520	-0.209473	-0.544434	-0.522461	-0.747070	-0.493164
4702.56	-0.207031	-0.209473	-0.549316	-0.517578	-0.761719	-0.488281
4708.62	-0.207031	-0.209961	-0.537109	-0.505371	-0.756836	-0.493164
4714.68	-0.207520	-0.212402	-0.541992	-0.507813	-0.751953	-0.493164
4720.74	-0.207031	-0.212891	-0.537109	-0.507813	-0.751953	-0.488281
4726.8	-0.206055	-0.212891	-0.544434	-0.517578	-0.751953	-0.498047
4732.86	-0.206055	-0.209961	-0.534668	-0.510254	-0.751953	-0.488281
4738.92	-0.208008	-0.208008	-0.539551	-0.517578	-0.751953	-0.488281
4744.98	-0.206055	-0.210449	-0.537109	-0.505371	-0.747070	-0.493164
4751.04	-0.205078	-0.210938	-0.539551	-0.507813	-0.747070	-0.488281
4757.1	-0.206543	-0.210938	-0.539551	-0.505371	-0.751953	-0.498047
4763.16	-0.206543	-0.212891	-0.537109	-0.517578	-0.742188	-0.498047
4769.22	-0.208008	-0.212891	-0.537109	-0.512695	-0.751953	-0.488281
4775.28	-0.206055	-0.210938	-0.532227	-0.515137	-0.747070	-0.493164
4781.34	-0.203613	-0.209473	-0.539551	-0.512695	-0.737305	-0.488281
4787.4	-0.203125	-0.209473	-0.532227	-0.505371	-0.742188	-0.488281
4793.46	-0.203613	-0.209473	-0.534668	-0.505371	-0.742188	-0.488281
4799.52	-0.203613	-0.208984	-0.527344	-0.500488	-0.737305	-0.483398
4805.58	-0.204590	-0.207520	-0.532227	-0.507813	-0.742188	-0.488281
4811.64	-0.204590	-0.207520	-0.524902	-0.500488	-0.742188	-0.498047
4817.7	-0.203125	-0.207031	-0.520020	-0.507813	-0.742188	-0.483398
4823.76	-0.203125	-0.204590	-0.529785	-0.500488	-0.737305	-0.493164
4829.82	-0.204102	-0.204590	-0.517578	-0.500488	-0.737305	-0.478516
4835.88	-0.204590	-0.205566	-0.532227	-0.502930	-0.742188	-0.473633
4841.94	-0.204102	-0.206543	-0.524902	-0.500488	-0.737305	-0.478516
4848	-0.203125	-0.205078	-0.532227	-0.502930	-0.737305	-0.473633
4854.06	-0.203125	-0.204102	-0.529785	-0.507813	-0.747070	-0.468750
4860.12	-0.203613	-0.207031	-0.524902	-0.507813	-0.742188	-0.478516
4866.18	-0.202637	-0.208008	-0.522461	-0.505371	-0.747070	-0.473633
4872.24	-0.201660	-0.206543	-0.524902	-0.507813	-0.751953	-0.478516
4878.3	-0.200684	-0.208008	-0.520020	-0.502930	-0.747070	-0.478516
4884.36	-0.201660	-0.207520	-0.517578	-0.500488	-0.747070	-0.468750
4890.42	-0.201660	-0.204102	-0.520020	-0.505371	-0.742188	-0.468750
4896.48	-0.201172	-0.204590	-0.510254	-0.500488	-0.727539	-0.473633
4902.54	-0.201172	-0.207031	-0.520020	-0.502930	-0.742188	-0.468750
4908.6	-0.204102	-0.206055	-0.512695	-0.498047	-0.737305	-0.473633
4914.66	-0.205078	-0.204102	-0.529785	-0.493164	-0.737305	-0.463867
4920.72	-0.203125	-0.204590	-0.520020	-0.485840	-0.737305	-0.468750
4926.78	-0.201172	-0.206055	-0.517578	-0.488281	-0.727539	-0.478516
4932.84	-0.201660	-0.207520	-0.517578	-0.490723	-0.727539	-0.463867
4938.9	-0.199707	-0.206543	-0.524902	-0.500488	-0.727539	-0.473633
4944.96	-0.200195	-0.205078	-0.512695	-0.488281	-0.727539	-0.478516
4951.02	-0.201660	-0.205566	-0.512695	-0.500488	-0.727539	-0.473633
4957.08	-0.200195	-0.205078	-0.515137	-0.493164	-0.732422	-0.473633
4963.14	-0.198242	-0.205566	-0.507813	-0.495605	-0.727539	-0.468750
4969.2	-0.197754	-0.206543	-0.520020	-0.490723	-0.732422	-0.458984
4975.26	-0.198242	-0.205078	-0.507813	-0.495605	-0.737305	-0.458984
4981.32	-0.197754	-0.203125	-0.517578	-0.488281	-0.727539	-0.454102
4987.38	-0.195801	-0.202637	-0.517578	-0.493164	-0.732422	-0.454102
4993.44	-0.196289	-0.202637	-0.515137	-0.480957	-0.727539	-0.463867
4999.5	-0.197266	-0.202637	-0.515137	-0.483398	-0.727539	-0.463867
5005.56	-0.195313	-0.201660	-0.507813	-0.476074	-0.727539	-0.473633
5011.62	-0.195313	-0.200684	-0.507813	-0.480957	-0.722656	-0.468750
5017.68	-0.196289	-0.200195	-0.507813	-0.483398	-0.722656	-0.463867
5023.74	-0.196289	-0.198730	-0.517578	-0.480957	-0.722656	-0.468750
5029.8	-0.197754	-0.199707	-0.502930	-0.473633	-0.708008	-0.458984
5035.86	-0.197754	-0.201660	-0.507813	-0.480957	-0.717773	-0.454102
5041.92	-0.198242	-0.203125	-0.500488	-0.478516	-0.727539	-0.468750
5047.98	-0.198242	-0.201660	-0.500488	-0.485840	-0.722656	-0.463867
5054.04	-0.198730	-0.200195	-0.498047	-0.490723	-0.722656	-0.463867
5060.1	-0.198730	-0.199707	-0.495605	-0.485840	-0.722656	-0.458984
5066.16	-0.197754	-0.197266	-0.495605	-0.480957	-0.722656	-0.454102
5072.22	-0.194824	-0.194824	-0.490723	-0.473633	-0.717773	-0.454102
5078.28	-0.194824	-0.195313	-0.500488	-0.473633	-0.708008	-0.454102
5084.34	-0.195313	-0.196289	-0.495605	-0.473633	-0.708008	-0.454102
5090.4	-0.195313	-0.195313	-0.500488	-0.480957	-0.712891	-0.454102
5096.46	-0.194336	-0.196777	-0.493164	-0.473633	-0.703125	-0.449219
5102.52	-0.194824	-0.197754	-0.505371	-0.480957	-0.703125	-0.444336
5108.58	-0.194824	-0.197754	-0.498047	-0.476074	-0.703125	-0.454102
5114.64	-0.192871	-0.197754	-0.500488	-0.473633	-0.703125	-0.454102
5120.7	-0.191895	-0.197754	-0.495605	-0.466309	-0.703125	-0.454102
5126.76	-0.193848	-0.197266	-0.490723	-0.466309	-0.688477	-0.454102
5132.82	-0.194336	-0.196289	-0.493164	-0.451660	-0.693359	-0.454102
5138.88	-0.193848	-0.195801	-0.485840	-0.458984	-0.703125	-0.458984
5144.94	-0.193359	-0.197266	-0.493164	-0.451660	-0.698242	-0.458984
5151	-0.193359	-0.195801	-0.488281	-0.461426	-0.703125	-0.449219
5157.06	-0.193848	-0.194824	-0.488281	-0.463867	-0.708008	-0.458984
5163.12	-0.193848	-0.195313	-0.473633	-0.463867	-0.703125	-0.454102
5169.18	-0.194336	-0.195313	-0.485840	-0.468750	-0.708008	-0.454102
5175.24	-0.195313	-0.196289	-0.490723	-0.468750	-0.703125	-0.458984
5181.3	-0.193848	-0.196777	-0.485840	-0.468750	-0.698242	-0.458984
5187.36	-0.190430	-0.195313	-0.485840	-0.463867	-0.698242	-0.449219
5193.42	-0.190918	-0.194824	-0.480957	-0.466309	-0.698242	-0.454102
5199.48	-0.191406	-0.193848	-0.490723	-0.456543	-0.698242	-0.454102
5205.54	-0.192383	-0.193848	-0.480957	-0.458984	-0.708008	-0.454102
5211.6	-0.191406	-0.193848	-0.478516	-0.444336	-0.698242	-0.449219
5217.66	-0.190918	-0.194336	-0.471191	-0.456543	-0.693359	-0.449219
5223.72	-0.191406	-0.193848	-0.476074	-0.451660	-0.688477	-0.449219
5229.78	-0.192871	-0.193359	-0.471191	-0.456543	-0.683594	-0.449219
5235.84	-0.192383	-0.192871	-0.478516	-0.454102	-0.683594	-0.449219
5241.9	-0.194824	-0.194824	-0.476074	-0.451660	-0.683594	-0.454102
5247.96	-0.196289	-0.194336	-0.480957	-0.451660	-0.683594	-0.444336
5254.02	-0.192383	-0.193359	-0.483398	-0.444336	-0.678711	-0.454102
5260.08	-0.190918	-0.193359	-0.478516	-0.454102	-0.678711	-0.449219
5266.14	-0.189941	-0.192871	-0.478516	-0.449219	-0.678711	-0.439453
5272.2	-0.189453	-0.192871	-0.471191	-0.461426	-0.683594	-0.444336
5278.26	-0.188965	-0.193848	-0.485840	-0.454102	-0.668945	-0.444336
5284.32	-0.191406	-0.192383	-0.485840	-0.461426	-0.678711	-0.434570
5290.38	-0.191895	-0.191895	-0.483398	-0.451660	-0.683594	-0.434570
5296.44	-0.190430	-0.191895	-0.473633	-0.451660	-0.683594	-0.439453
5302.5	-0.188477	-0.191406	-0.478516	-0.454102	-0.683594	-0.449219
5308.56	-0.187988	-0.191895	-0.473633	-0.451660	-0.683594	-0.449219
5314.62	-0.186523	-0.191406	-0.478516	-0.451660	-0.683594	-0.439453
5320.68	-0.187012	-0.190430	-0.471191	-0.449219	-0.688477	-0.434570
5326.74	-0.189453	-0.193359	-0.476074	-0.454102	-0.678711	-0.439453
5332.8	-0.187988	-0.191895	-0.471191	-0.451660	-0.683594	-0.429688
5338.86	-0.187988	-0.189941	-0.478516	-0.456543	-0.683594	-0.434570
5344.92	-0.187988	-0.190918	-0.473633	-0.449219	-0.683594	-0.439453
5350.98	-0.187500	-0.189941	-0.476074	-0.451660	-0.683594	-0.434570
5357.04	-0.187012	-0.187012	-0.468750	-0.446777	-0.683594	-0.434570
5363.1	-0.185547	-0.187988	-0.473633	-0.449219	-0.668945	-0.424805
5369.16	-0.185059	-0.188477	-0.471191	-0.444336	-0.683594	-0.419922
5375.22	-0.185547	-0.189453	-0.478516	-0.451660	-0.678711	-0.429688
5381.28	-0.184082	-0.190918	-0.471191	-0.446777	-0.673828	-0.434570
5387.34	-0.184082	-0.188477	-0.471191	-0.451660	-0.683594	-0.434570
5393.4	-0.187500	-0.189453	-0.468750	-0.441895	-0.683594	-0.439453
5399.46	-0.187500	-0.190918	-0.463867	-0.451660	-0.673828	-0.434570
5405.52	-0.186035	-0.189941	-0.466309	-0.449219	-0.668945	-0.429688
5411.58	-0.186035	-0.190430	-0.463867	-0.441895	-0.668945	-0.424805
5417.64	-0.186035	-0.189941	-0.463867	-0.439453	-0.668945	-0.424805
5423.7	-0.185547	-0.189941	-0.454102	-0.449219	-0.664063	-0.429688
5429.76	-0.182617	-0.190918	-0.458984	-0.449219	-0.659180	-0.429688
5435.82	-0.182617	-0.189941	-0.456543	-0.451660	-0.673828	-0.429688
5441.88	-0.183105	-0.188965	-0.458984	-0.451660	-0.673828	-0.434570
5447.94	-0.182129	-0.187988	-0.451660	-0.441895	-0.664063	-0.434570
5454	-0.181641	-0.189453	-0.454102	-0.446777	-0.668945	-0.434570
5460.06	-0.183105	-0.189941	-0.451660	-0.439453	-0.659180	-0.434570
5466.12	-0.183594	-0.189941	-0.454102	-0.439453	-0.659180	-0.429688
5472.18	-0.181152	-0.189453	-0.451660	-0.439453	-0.664063	-0.434570
5478.24	-0.182617	-0.189453	-0.456543	-0.444336	-0.654297	-0.434570
5484.3	-0.184570	-0.187988	-0.454102	-0.439453	-0.664063	-0.434570
5490.36	-0.183594	-0.186523	-0.458984	-0.449219	-0.668945	-0.434570
5496.42	-0.183594	-0.186035	-0.454102	-0.441895	-0.664063	-0.434570
5502.48	-0.183105	-0.185547	-0.454102	-0.439453	-0.654297	-0.424805
5508.54	-0.182129	-0.186523	-0.458984	-0.437012	-0.654297	-0.429688
5514.6	-0.182129	-0.186523	-0.454102	-0.446777	-0.659180	-0.429688
5520.66	-0.183105	-0.186035	-0.454102	-0.441895	-0.664063	-0.419922
5526.72	-0.183105	-0.187012	-0.458984	-0.444336	-0.668945	-0.434570
5532.78	-0.252441	-0.241699	-0.576172	-0.576172	-0.825195	-0.605469
5538.84	-0.677734	-0.589355	-1.406250	-1.437990	-2.138670	-1.943360
5544.9	-0.703125	-0.613281	-1.540530	-1.499020	-2.768550	-2.617190
5550.96	-0.238770	-0.216797	-0.607910	-0.581055	-1.411130	-1.328130
5557.02	-0.051758	-0.050293	-0.200195	-0.200195	-0.517578	-0.493164
5563.08	-0.045410	-0.044434	-0.175781	-0.187988	-0.390625	-0.375977
5569.14	-0.040039	-0.039551	-0.168457	-0.173340	-0.375977	-0.356445
5575.2	-0.038086	-0.036133	-0.161133	-0.168457	-0.356445	-0.346680
5581.26	-0.037109	-0.034180	-0.158691	-0.163574	-0.356445	-0.336914
5587.32	-0.033203	-0.032227	-0.153809	-0.166016	-0.356445	-0.332031
5593.38	-0.031738	-0.031738	-0.146484	-0.156250	-0.336914	-0.327148
5599.44	-0.032715	-0.031738	-0.144043	-0.151367	-0.336914	-0.322266
5605.5	-0.032715	-0.030273	-0.139160	-0.148926	-0.336914	-0.327148
5611.56	-0.029785	-0.029785	-0.139160	-0.151367	-0.327148	-0.322266
5617.62	-0.029785	-0.029785	-0.139160	-0.151367	-0.332031	-0.317383
5623.68	-0.030762	-0.029297	-0.139160	-0.153809	-0.332031	-0.317383
5629.74	-0.029297	-0.029297	-0.136719	-0.148926	-0.327148	-0.312500
5635.8	-0.029785	-0.028320	-0.136719	-0.156250	-0.332031	-0.307617
5641.86	-0.030762	-0.027832	-0.139160	-0.148926	-0.327148	-0.312500
5647.92	-0.029785	-0.027344	-0.139160	-0.148926	-0.317383	-0.302734
5653.98	-0.028320	-0.027344	-0.131836	-0.141602	-0.322266	-0.307617
5660.04	-0.028320	-0.028320	-0.131836	-0.144043	-0.317383	-0.307617
5666.1	-0.029785	-0.028320	-0.134277	-0.146484	-0.317383	-0.307617
5672.16	-0.029785	-0.027344	-0.129395	-0.148926	-0.322266	-0.312500
5678.22	-0.028320	-0.027832	-0.129395	-0.139160	-0.312500	-0.307617
5684.28	-0.027344	-0.027344	-0.122070	-0.144043	-0.317383	-0.307617
5690.34	-0.027344	-0.026856	-0.126953	-0.144043	-0.312500	-0.302734
5696.4	-0.026856	-0.027832	-0.124512	-0.141602	-0.317383	-0.302734
5702.46	-0.027832	-0.027344	-0.126953	-0.146484	-0.317383	-0.302734
5708.52	-0.029297	-0.025879	-0.122070	-0.148926	-0.322266	-0.307617
5714.58	-0.026856	-0.026856	-0.126953	-0.141602	-0.312500	-0.307617
5720.64	-0.026856	-0.025879	-0.126953	-0.146484	-0.322266	-0.307617
5726.7	-0.027832	-0.025391	-0.124512	-0.144043	-0.307617	-0.307617
5732.76	-0.027344	-0.025879	-0.122070	-0.144043	-0.307617	-0.302734
5738.82	-0.027832	-0.026367	-0.119629	-0.146484	-0.307617	-0.312500
5744.88	-0.027344	-0.025391	-0.119629	-0.141602	-0.312500	-0.312500
5750.94	-0.026856	-0.024902	-0.122070	-0.141602	-0.312500	-0.312500
5757	-0.026367	-0.025391	-0.119629	-0.141602	-0.312500	-0.307617
5763.06	-0.027832	-0.025879	-0.117188	-0.146484	-0.312500	-0.307617
5769.12	-0.027832	-0.026367	-0.117188	-0.139160	-0.312500	-0.302734
5775.18	-0.025879	-0.025879	-0.122070	-0.141602	-0.307617	-0.307617
5781.24	-0.025391	-0.025391	-0.117188	-0.136719	-0.307617	-0.307617
5787.3	-0.028320	-0.024902	-0.117188	-0.146484	-0.312500	-0.307617
5793.36	-0.027832	-0.024414	-0.119629	-0.146484	-0.312500	-0.297852
5799.42	-0.026367	-0.025879	-0.117188	-0.141602	-0.312500	-0.297852
5805.48	-0.027832	-0.025879	-0.112305	-0.139160	-0.317383	-0.307617
5811.54	-0.025391	-0.026367	-0.117188	-0.141602	-0.307617	-0.307617
5817.6	-0.025391	-0.026367	-0.112305	-0.144043	-0.312500	-0.302734
5823.66	-0.027832	-0.025391	-0.112305	-0.141602	-0.312500	-0.297852
5829.72	-0.026856	-0.025391	-0.114746	-0.136719	-0.307617	-0.297852
5835.78	-0.024414	-0.025391	-0.117188	-0.136719	-0.312500	-0.302734
5841.84	-0.026367	-0.024902	-0.114746	-0.136719	-0.312500	-0.297852
5847.9	-0.027832	-0.024414	-0.117188	-0.139160	-0.307617	-0.297852
5853.96	-0.026367	-0.024414	-0.114746	-0.136719	-0.312500	-0.297852
5860.02	-0.027344	-0.023926	-0.119629	-0.136719	-0.307617	-0.302734
5866.08	-0.027832	-0.023926	-0.117188	-0.131836	-0.312500	-0.302734
5872.14	-0.025879	-0.025879	-0.117188	-0.136719	-0.312500	-0.302734
5878.2	-0.025879	-0.027344	-0.112305	-0.129395	-0.307617	-0.302734
5884.26	-0.027832	-0.026856	-0.114746	-0.139160	-0.312500	-0.302734
5890.32	-0.025879	-0.026367	-0.109863	-0.136719	-0.307617	-0.297852
5896.38	-0.024902	-0.024414	-0.114746	-0.134277	-0.307617	-0.297852
5902.44	-0.027832	-0.023926	-0.109863	-0.131836	-0.312500	-0.297852
5908.5	-0.027832	-0.024414	-0.112305	-0.134277	-0.302734	-0.302734
5914.56	-0.024902	-0.026367	-0.112305	-0.129395	-0.302734	-0.297852
5920.62	-0.024902	-0.026367	-0.117188	-0.139160	-0.307617	-0.302734
5926.68	-0.027344	-0.024414	-0.114746	-0.136719	-0.312500	-0.297852
5932.74	-0.026856	-0.025391	-0.117188	-0.136719	-0.302734	-0.297852
5938.8	-0.024902	-0.025391	-0.112305	-0.134277	-0.302734	-0.297852
5944.86	-0.023926	-0.025391	-0.117188	-0.134277	-0.307617	-0.297852
5950.92	-0.024902	-0.025391	-0.117188	-0.131836	-0.312500	-0.297852
5956.98	-0.026856	-0.022949	-0.117188	-0.136719	-0.312500	-0.297852
5963.04	-0.025391	-0.023926	-0.109863	-0.131836	-0.307617	-0.297852
5969.1	-0.024414	-0.024902	-0.117188	-0.134277	-0.312500	-0.292969
5975.16	-0.027832	-0.024414	-0.114746	-0.129395	-0.312500	-0.292969
5981.22	-0.027344	-0.023926	-0.109863	-0.131836	-0.302734	-0.292969
5987.28	-0.025391	-0.023438	-0.112305	-0.134277	-0.302734	-0.297852
5993.34	-0.025879	-0.024414	-0.112305	-0.134277	-0.307617	-0.297852
5999.4	-0.026367	-0.024902	-0.112305	-0.131836	-0.297852	-0.297852
6005.46	-0.025879	-0.023438	-0.114746	-0.134277	-0.307617	-0.297852
6011.52	-0.025391	-0.023438	-0.112305	-0.129395	-0.307617	-0.292969
6017.58	-0.026367	-0.025391	-0.107422	-0.131836	-0.307617	-0.292969
6023.64	-0.027344	-0.023926	-0.109863	-0.134277	-0.302734	-0.297852
6029.7	-0.025391	-0.023926	-0.109863	-0.134277	-0.302734	-0.297852
6035.76	-0.025391	-0.023438	-0.109863	-0.136719	-0.307617	-0.297852
6041.82	-0.027344	-0.023926	-0.104980	-0.134277	-0.307617	-0.307617
6047.88	-0.025879	-0.025879	-0.109863	-0.136719	-0.302734	-0.297852
6053.94	-0.023926	-0.024414	-0.107422	-0.131836	-0.307617	-0.297852
6060	-0.027344	-0.023926	-0.107422	-0.129395	-0.297852	-0.302734
6066.06	-0.026856	-0.024902	-0.107422	-0.131836	-0.297852	-0.297852
6072.12	-0.025391	-0.024902	-0.114746	-0.139160	-0.297852	-0.297852
6078.18	-0.025879	-0.024414	-0.114746	-0.134277	-0.297852	-0.302734
6084.24	-0.025879	-0.024902	-0.107422	-0.136719	-0.297852	-0.297852
6090.3	-0.024902	-0.025391	-0.109863	-0.129395	-0.297852	-0.302734
6096.36	-0.024902	-0.025391	-0.107422	-0.134277	-0.297852	-0.297852
6102.42	-0.025879	-0.023438	-0.112305	-0.131836	-0.302734	-0.307617
6108.48	-0.025879	-0.022949	-0.107422	-0.136719	-0.297852	-0.302734
6114.54	-0.023438	-0.022949	-0.112305	-0.129395	-0.302734	-0.297852
6120.6	-0.025391	-0.023926	-0.109863	-0.134277	-0.297852	-0.297852
6126.66	-0.025879	-0.024414	-0.109863	-0.129395	-0.302734	-0.297852
6132.72	-0.024414	-0.025391	-0.109863	-0.134277	-0.302734	-0.297852
6138.78	-0.024414	-0.024902	-0.107422	-0.126953	-0.307617	-0.302734
6144.84	-0.025879	-0.023438	-0.109863	-0.124512	-0.307617	-0.297852
6150.9	-0.024902	-0.022461	-0.109863	-0.129395	-0.312500	-0.297852
6156.96	-0.024902	-0.023926	-0.107422	-0.134277	-0.307617	-0.297852
6163.02	-0.025879	-0.024902	-0.109863	-0.126953	-0.302734	-0.297852
6169.08	-0.025391	-0.023926	-0.107422	-0.129395	-0.307617	-0.297852
6175.14	-0.026367	-0.023438	-0.104980	-0.126953	-0.307617	-0.297852
6181.2	-0.025391	-0.024414	-0.104980	-0.129395	-0.302734	-0.292969
6187.26	-0.024414	-0.025391	-0.100098	-0.126953	-0.307617	-0.297852
6193.32	-0.023438	-0.025879	-0.102539	-0.129395	-0.307617	-0.297852
6199.38	-0.025391	-0.024414	-0.104980	-0.126953	-0.312500	-0.302734
