# Supplementary material for: Elucidation of molecular kinetic schemes from macroscopic traces using system identification
Source: PLoS Comput Biol. 2017 Feb 13;13(2):e1005376. doi: 10.1371/journal.pcbi.1005376 (PMC5330533; doi:10.1371/journal.pcbi.1005376)
Supplement: S1 Data — (1) L-type calcium ion-channel current elicited by voltage steps from -90 to 0 mV, first in the absence of nifedipine, and after addition of nifedipine at 100 nM and 1 μM concentration. (2) G-protein sensitive ion-channel (GIRK4*) current traces elicited by a step in LY379268 concentration from 0 to 1 μM. (ZIP) [file pcbi.1005376.s004.zip › Data_Ion_Channels/ICY_10uMnif.txt]

0	-0.013672	-0.015625	-0.234375	-0.219727
6.06	-0.019531	-0.021484	-0.288086	-0.273438
12.12	-0.020508	-0.021973	-0.283203	-0.278320
18.18	-0.020508	-0.021973	-0.292969	-0.283203
24.24	-0.020020	-0.021484	-0.292969	-0.278320
30.3	-0.020020	-0.021484	-0.288086	-0.278320
36.36	-0.020996	-0.021484	-0.288086	-0.288086
42.42	-0.020020	-0.021973	-0.283203	-0.288086
48.48	-0.018066	-0.021484	-0.292969	-0.283203
54.54	-0.018555	-0.020996	-0.292969	-0.278320
60.6	-0.020020	-0.021484	-0.292969	-0.278320
66.66	-0.020020	-0.021484	-0.292969	-0.278320
72.72	-0.020020	-0.020996	-0.292969	-0.273438
78.78	-0.020996	-0.021973	-0.288086	-0.278320
84.84	-0.020996	-0.021973	-0.288086	-0.278320
90.9	-0.019531	-0.021484	-0.297852	-0.278320
96.96	-0.020020	-0.021973	-0.292969	-0.283203
103.02	-0.020020	-0.020020	-0.297852	-0.288086
109.08	-0.020020	-0.020996	-0.288086	-0.278320
115.14	-0.019043	-0.021973	-0.278320	-0.283203
121.2	-0.019043	-0.020996	-0.292969	-0.278320
127.26	-0.020020	-0.020996	-0.288086	-0.283203
133.32	-0.020996	-0.021484	-0.292969	-0.278320
139.38	-0.019531	-0.021484	-0.297852	-0.278320
145.44	-0.019043	-0.021484	-0.288086	-0.283203
151.5	-0.020020	-0.021484	-0.292969	-0.283203
157.56	-0.020020	-0.021973	-0.283203	-0.283203
163.62	-0.021484	-0.021484	-0.278320	-0.283203
169.68	-0.020020	-0.020996	-0.288086	-0.283203
175.74	-0.020508	-0.020996	-0.278320	-0.283203
181.8	-0.020508	-0.021973	-0.283203	-0.283203
187.86	-0.019531	-0.021484	-0.292969	-0.278320
193.92	-0.020020	-0.019531	-0.283203	-0.283203
199.98	-0.019531	-0.020996	-0.283203	-0.283203
206.04	-0.020020	-0.021484	-0.292969	-0.283203
212.1	-0.019531	-0.021973	-0.292969	-0.278320
218.16	-0.019531	-0.021973	-0.288086	-0.283203
224.22	-0.020020	-0.021973	-0.283203	-0.278320
230.28	-0.020996	-0.021973	-0.283203	-0.288086
236.34	-0.020996	-0.021973	-0.292969	-0.283203
242.4	-0.021973	-0.021973	-0.283203	-0.278320
248.46	-0.020020	-0.021484	-0.292969	-0.288086
254.52	-0.019531	-0.020508	-0.292969	-0.278320
260.58	-0.020020	-0.022949	-0.292969	-0.278320
266.64	-0.021484	-0.023926	-0.292969	-0.278320
272.7	-0.019531	-0.022949	-0.283203	-0.278320
278.76	-0.020020	-0.022461	-0.283203	-0.278320
284.82	-0.020020	-0.021973	-0.288086	-0.278320
290.88	-0.021484	-0.021484	-0.288086	-0.278320
296.94	-0.019531	-0.021973	-0.288086	-0.283203
303	-0.019531	-0.020996	-0.297852	-0.283203
309.06	-0.019531	-0.020996	-0.283203	-0.283203
315.12	-0.020508	-0.021484	-0.288086	-0.283203
321.18	-0.020508	-0.021484	-0.283203	-0.278320
327.24	-0.020020	-0.020020	-0.283203	-0.273438
333.3	-0.020020	-0.021484	-0.292969	-0.278320
339.36	-0.020508	-0.021484	-0.283203	-0.278320
345.42	-0.021484	-0.020996	-0.278320	-0.273438
351.48	-0.019043	-0.021973	-0.288086	-0.278320
357.54	-0.019531	-0.021484	-0.288086	-0.278320
363.6	-0.020996	-0.021484	-0.288086	-0.283203
369.66	-0.020020	-0.021484	-0.292969	-0.283203
375.72	-0.020020	-0.021484	-0.283203	-0.283203
381.78	-0.020996	-0.022461	-0.288086	-0.278320
387.84	-0.020020	-0.023438	-0.292969	-0.278320
393.9	-0.020996	-0.021484	-0.288086	-0.278320
399.96	-0.020020	-0.022461	-0.283203	-0.278320
406.02	-0.019531	-0.022949	-0.283203	-0.273438
412.08	-0.020508	-0.021973	-0.278320	-0.278320
418.14	-0.020020	-0.021973	-0.292969	-0.283203
424.2	-0.018555	-0.021484	-0.292969	-0.278320
430.26	-0.020020	-0.021484	-0.283203	-0.278320
436.32	-0.020508	-0.021484	-0.283203	-0.278320
442.38	-0.019531	-0.021973	-0.283203	-0.278320
448.44	-0.019531	-0.022949	-0.283203	-0.283203
454.5	-0.019531	-0.022949	-0.292969	-0.278320
460.56	-0.020508	-0.022461	-0.292969	-0.283203
466.62	-0.020996	-0.021484	-0.288086	-0.292969
472.68	-0.020020	-0.020996	-0.292969	-0.278320
478.74	-0.019531	-0.022461	-0.283203	-0.288086
484.8	-0.020508	-0.022949	-0.292969	-0.283203
490.86	-0.020020	-0.022949	-0.288086	-0.283203
496.92	-0.020020	-0.021973	-0.283203	-0.283203
502.98	-0.020020	-0.021484	-0.283203	-0.278320
509.04	-0.020020	-0.021484	-0.283203	-0.278320
515.1	-0.020020	-0.020996	-0.288086	-0.288086
521.16	-0.020020	-0.021484	-0.292969	-0.288086
527.22	-0.018555	-0.020020	-0.278320	-0.268555
533.28	0.030762	0.034180	-0.112305	-0.102539
539.34	0.375488	0.396973	1.289060	1.308590
545.4	0.442871	0.461426	1.870120	1.972660
551.46	0.060059	0.070313	0.029297	0.415039
557.52	-0.141113	-0.129395	-1.513670	-0.849609
563.58	-0.163574	-0.150391	-2.036130	-1.264650
569.64	-0.158203	-0.143555	-2.207030	-1.406250
575.7	-0.145508	-0.126953	-2.255860	-1.440430
581.76	-0.128418	-0.107422	-2.265630	-1.430660
587.82	-0.110352	-0.089844	-2.265630	-1.401370
593.88	-0.090332	-0.074219	-2.241210	-1.347660
599.94	-0.074707	-0.059082	-2.221680	-1.298830
606	-0.063477	-0.045898	-2.192380	-1.259770
612.06	-0.054199	-0.034180	-2.153320	-1.215820
618.12	-0.043457	-0.023438	-2.133790	-1.166990
624.18	-0.031738	-0.015137	-2.109380	-1.127930
630.24	-0.022949	-0.007813	-2.080080	-1.098630
636.3	-0.016113	0.000488	-2.045900	-1.054690
642.36	-0.008301	0.006836	-2.011720	-0.996094
648.42	-0.002930	0.011719	-1.977540	-0.952148
654.48	0.002441	0.015625	-1.948240	-0.908203
660.54	0.007813	0.019531	-1.909180	-0.864258
666.6	0.014160	0.023926	-1.875000	-0.810547
672.66	0.020996	0.027832	-1.840820	-0.771484
678.72	0.024902	0.031250	-1.811520	-0.747070
684.78	0.026856	0.033203	-1.782230	-0.717773
690.84	0.030762	0.035156	-1.757810	-0.683594
696.9	0.032715	0.038086	-1.713870	-0.659180
702.96	0.034668	0.040527	-1.679690	-0.629883
709.02	0.036133	0.041992	-1.660160	-0.605469
715.08	0.039551	0.042969	-1.630860	-0.585938
721.14	0.041992	0.046387	-1.611330	-0.546875
727.2	0.042481	0.049316	-1.577150	-0.512695
733.26	0.044434	0.052734	-1.552730	-0.483398
739.32	0.046387	0.056152	-1.518550	-0.463867
745.38	0.049316	0.055176	-1.494140	-0.444336
751.44	0.051270	0.054688	-1.474610	-0.429688
757.5	0.051758	0.056152	-1.440430	-0.405273
763.56	0.051270	0.056152	-1.406250	-0.390625
769.62	0.053711	0.058106	-1.386720	-0.375977
775.68	0.056152	0.058106	-1.362300	-0.361328
781.74	0.058106	0.059082	-1.342770	-0.351563
787.8	0.059570	0.062012	-1.323240	-0.332031
793.86	0.060059	0.061523	-1.293950	-0.322266
799.92	0.059570	0.061035	-1.269530	-0.307617
805.98	0.059570	0.062012	-1.250000	-0.297852
812.04	0.057617	0.062500	-1.220700	-0.292969
818.1	0.056152	0.063477	-1.196290	-0.292969
824.16	0.058594	0.064941	-1.181640	-0.278320
830.22	0.062012	0.064453	-1.157230	-0.268555
836.28	0.063965	0.063965	-1.137700	-0.253906
842.34	0.063965	0.064941	-1.118160	-0.249023
848.4	0.063965	0.064941	-1.098630	-0.234375
854.46	0.064453	0.065918	-1.079100	-0.224609
860.52	0.063965	0.067871	-1.054690	-0.214844
866.58	0.065430	0.067383	-1.030270	-0.200195
872.64	0.067383	0.066895	-1.015630	-0.195313
878.7	0.068848	0.066406	-1.000980	-0.195313
884.76	0.066895	0.066895	-0.996094	-0.190430
890.82	0.066895	0.069824	-0.981445	-0.180664
896.88	0.065918	0.069824	-0.966797	-0.180664
902.94	0.065918	0.068848	-0.957031	-0.170898
909	0.063965	0.068848	-0.932617	-0.161133
915.06	0.061523	0.070313	-0.917969	-0.161133
921.12	0.062988	0.072266	-0.888672	-0.141602
927.18	0.066406	0.071777	-0.878906	-0.126953
933.24	0.066895	0.069824	-0.878906	-0.131836
939.3	0.066406	0.068359	-0.878906	-0.131836
945.36	0.066895	0.069824	-0.854492	-0.136719
951.42	0.068359	0.072266	-0.839844	-0.141602
957.48	0.068359	0.074219	-0.825195	-0.126953
963.54	0.067383	0.074219	-0.810547	-0.131836
969.6	0.066895	0.074219	-0.800781	-0.136719
975.66	0.067871	0.074219	-0.786133	-0.122070
981.72	0.068359	0.073242	-0.771484	-0.112305
987.78	0.069336	0.073731	-0.766602	-0.102539
993.84	0.069336	0.072754	-0.751953	-0.102539
999.9	0.067871	0.071777	-0.747070	-0.102539
1005.96	0.067383	0.071289	-0.727539	-0.087891
1012.02	0.067383	0.072266	-0.708008	-0.092773
1018.08	0.069824	0.071777	-0.712891	-0.092773
1024.14	0.069824	0.070801	-0.703125	-0.092773
1030.2	0.068848	0.071777	-0.683594	-0.097656
1036.26	0.068359	0.072754	-0.678711	-0.092773
1042.32	0.068359	0.073731	-0.668945	-0.087891
1048.38	0.068359	0.071777	-0.664063	-0.087891
1054.44	0.067871	0.070801	-0.649414	-0.087891
1060.5	0.066406	0.071289	-0.634766	-0.073242
1066.56	0.067871	0.070313	-0.634766	-0.073242
1072.62	0.069336	0.071289	-0.625000	-0.068359
1078.68	0.069336	0.069824	-0.615234	-0.073242
1084.74	0.068359	0.067871	-0.620117	-0.078125
1090.8	0.067871	0.066406	-0.610352	-0.063477
1096.86	0.066406	0.066895	-0.605469	-0.063477
1102.92	0.067383	0.068359	-0.600586	-0.063477
1108.98	0.068848	0.070801	-0.576172	-0.058594
1115.04	0.069824	0.069824	-0.566406	-0.063477
1121.1	0.070313	0.069336	-0.566406	-0.043945
1127.16	0.070313	0.069336	-0.566406	-0.043945
1133.22	0.069336	0.069336	-0.556641	-0.058594
1139.28	0.067871	0.071777	-0.551758	-0.053711
1145.34	0.066895	0.071289	-0.541992	-0.053711
1151.4	0.068359	0.070313	-0.537109	-0.048828
1157.46	0.068848	0.071777	-0.522461	-0.043945
1163.52	0.069336	0.072266	-0.512695	-0.048828
1169.58	0.070801	0.071777	-0.507813	-0.043945
1175.64	0.071777	0.070801	-0.502930	-0.039063
1181.7	0.070313	0.071777	-0.498047	-0.053711
1187.76	0.069336	0.072266	-0.498047	-0.048828
1193.82	0.067871	0.072266	-0.488281	-0.043945
1199.88	0.066406	0.072266	-0.488281	-0.043945
1205.94	0.064941	0.071777	-0.478516	-0.034180
1212	0.065430	0.071777	-0.473633	-0.034180
1218.06	0.066406	0.073731	-0.468750	-0.034180
1224.12	0.065430	0.073731	-0.458984	-0.029297
1230.18	0.065918	0.070801	-0.449219	-0.024414
1236.24	0.067383	0.069824	-0.444336	-0.024414
1242.3	0.066406	0.070313	-0.444336	-0.024414
1248.36	0.066895	0.070313	-0.449219	-0.039063
1254.42	0.066895	0.069824	-0.444336	-0.029297
1260.48	0.065918	0.068359	-0.439453	-0.024414
1266.54	0.067871	0.068359	-0.444336	-0.034180
1272.6	0.068359	0.068359	-0.434570	-0.024414
1278.66	0.069336	0.069824	-0.419922	-0.024414
1284.72	0.069824	0.069824	-0.429688	-0.029297
1290.78	0.069824	0.070801	-0.434570	-0.024414
1296.84	0.070313	0.070313	-0.415039	-0.019531
1302.9	0.069824	0.070801	-0.405273	-0.024414
1308.96	0.068359	0.070801	-0.405273	0.000000
1315.02	0.066895	0.070313	-0.410156	-0.009766
1321.08	0.067383	0.070313	-0.405273	-0.019531
1327.14	0.066895	0.069824	-0.400391	-0.019531
1333.2	0.066895	0.069336	-0.390625	-0.019531
1339.26	0.067871	0.069336	-0.385742	-0.019531
1345.32	0.067383	0.067871	-0.375977	-0.019531
1351.38	0.065918	0.067871	-0.385742	-0.009766
1357.44	0.065918	0.069336	-0.371094	-0.004883
1363.5	0.065430	0.069336	-0.361328	-0.014648
1369.56	0.065430	0.070313	-0.356445	-0.024414
1375.62	0.065430	0.069824	-0.361328	-0.014648
1381.68	0.065918	0.067383	-0.356445	-0.024414
1387.74	0.067383	0.067871	-0.351563	-0.009766
1393.8	0.065918	0.067871	-0.346680	-0.004883
1399.86	0.063965	0.068359	-0.351563	-0.014648
1405.92	0.065918	0.069824	-0.351563	-0.014648
1411.98	0.066895	0.069336	-0.341797	-0.014648
1418.04	0.068359	0.068359	-0.341797	-0.014648
1424.1	0.069824	0.069824	-0.336914	-0.004883
1430.16	0.069336	0.069824	-0.336914	-0.014648
1436.22	0.069336	0.068848	-0.332031	-0.009766
1442.28	0.070313	0.068359	-0.322266	-0.004883
1448.34	0.070313	0.065918	-0.327148	-0.014648
1454.4	0.070313	0.066895	-0.327148	-0.009766
1460.46	0.070801	0.069336	-0.322266	-0.009766
1466.52	0.072266	0.069824	-0.327148	0.000000
1472.58	0.074219	0.070313	-0.322266	-0.004883
1478.64	0.073731	0.070313	-0.312500	-0.014648
1484.7	0.071777	0.070313	-0.307617	-0.019531
1490.76	0.071289	0.069824	-0.302734	-0.004883
1496.82	0.072266	0.068359	-0.302734	-0.004883
1502.88	0.072754	0.068359	-0.307617	-0.009766
1508.94	0.071289	0.070801	-0.297852	-0.014648
1515	0.069336	0.071777	-0.297852	-0.024414
1521.06	0.070801	0.072266	-0.302734	-0.014648
1527.12	0.070313	0.070313	-0.297852	-0.004883
1533.18	0.066895	0.070313	-0.297852	-0.009766
1539.24	0.067871	0.070801	-0.297852	-0.009766
1545.3	0.070801	0.069824	-0.292969	0.000000
1551.36	0.069336	0.070313	-0.297852	0.000000
1557.42	0.069336	0.070801	-0.297852	0.000000
1563.48	0.068359	0.069824	-0.288086	-0.004883
1569.54	0.068359	0.068359	-0.292969	-0.009766
1575.6	0.069336	0.068359	-0.283203	-0.004883
1581.66	0.068848	0.067871	-0.288086	-0.004883
1587.72	0.069824	0.069336	-0.288086	-0.004883
1593.78	0.069824	0.069824	-0.283203	-0.004883
1599.84	0.069824	0.068848	-0.278320	-0.014648
1605.9	0.070313	0.069824	-0.278320	-0.004883
1611.96	0.068359	0.068359	-0.278320	0.000000
1618.02	0.067871	0.068848	-0.273438	-0.004883
1624.08	0.067871	0.070801	-0.268555	-0.014648
1630.14	0.066406	0.070313	-0.268555	-0.014648
1636.2	0.065918	0.068848	-0.268555	0.000000
1642.26	0.066895	0.069336	-0.258789	0.009766
1648.32	0.067871	0.070313	-0.258789	0.000000
1654.38	0.068359	0.071289	-0.263672	0.000000
1660.44	0.066895	0.071289	-0.258789	0.009766
1666.5	0.066895	0.070801	-0.268555	0.009766
1672.56	0.067871	0.069336	-0.258789	0.004883
1678.62	0.065918	0.065918	-0.249023	0.004883
1684.68	0.065430	0.066406	-0.253906	0.000000
1690.74	0.065430	0.067871	-0.253906	0.000000
1696.8	0.064453	0.067871	-0.239258	-0.009766
1702.86	0.063965	0.067871	-0.244141	-0.004883
1708.92	0.064941	0.067871	-0.249023	0.000000
1714.98	0.065430	0.069824	-0.249023	0.000000
1721.04	0.064453	0.070313	-0.239258	-0.004883
1727.1	0.064941	0.070801	-0.239258	0.009766
1733.16	0.064941	0.069824	-0.244141	0.019531
1739.22	0.065430	0.068359	-0.234375	0.019531
1745.28	0.067383	0.069824	-0.229492	0.014648
1751.34	0.069336	0.069824	-0.234375	0.014648
1757.4	0.069336	0.070313	-0.234375	0.014648
1763.46	0.067383	0.069824	-0.219727	0.004883
1769.52	0.066406	0.070313	-0.219727	0.009766
1775.58	0.066895	0.070313	-0.219727	0.014648
1781.64	0.066895	0.069336	-0.229492	0.009766
1787.7	0.066895	0.068359	-0.229492	0.014648
1793.76	0.064941	0.068359	-0.234375	0.019531
1799.82	0.065430	0.067383	-0.234375	0.009766
1805.88	0.065430	0.068359	-0.234375	0.004883
1811.94	0.066895	0.068848	-0.224609	0.004883
1818	0.065918	0.068848	-0.219727	0.000000
1824.06	0.065918	0.069824	-0.214844	0.014648
1830.12	0.065430	0.069336	-0.214844	0.019531
1836.18	0.064941	0.068848	-0.214844	0.004883
1842.24	0.065430	0.070313	-0.209961	0.014648
1848.3	0.064941	0.071289	-0.214844	0.019531
1854.36	0.065430	0.071777	-0.214844	0.014648
1860.42	0.066406	0.071289	-0.200195	0.019531
1866.48	0.065918	0.070313	-0.205078	0.014648
1872.54	0.067383	0.070313	-0.200195	0.024414
1878.6	0.067871	0.070313	-0.200195	0.019531
1884.66	0.068359	0.068848	-0.200195	0.004883
1890.72	0.070313	0.069336	-0.200195	0.009766
1896.78	0.068359	0.071777	-0.195313	0.014648
1902.84	0.066895	0.072754	-0.200195	0.029297
1908.9	0.067383	0.071289	-0.195313	0.034180
1914.96	0.066895	0.070801	-0.190430	0.034180
1921.02	0.066895	0.072266	-0.200195	0.029297
1927.08	0.065430	0.073731	-0.200195	0.029297
1933.14	0.063477	0.074707	-0.195313	0.009766
1939.2	0.063477	0.074219	-0.195313	0.014648
1945.26	0.063965	0.074707	-0.200195	0.019531
1951.32	0.063477	0.072754	-0.195313	0.014648
1957.38	0.063965	0.070801	-0.185547	0.004883
1963.44	0.062988	0.070801	-0.180664	0.014648
1969.5	0.062500	0.068848	-0.190430	0.019531
1975.56	0.063477	0.068359	-0.190430	0.034180
1981.62	0.064453	0.067871	-0.195313	0.029297
1987.68	0.064941	0.067871	-0.185547	0.014648
1993.74	0.063965	0.066895	-0.180664	0.019531
1999.8	0.064453	0.065918	-0.180664	0.024414
2005.86	0.064453	0.065918	-0.190430	0.034180
2011.92	0.063965	0.066406	-0.190430	0.029297
2017.98	0.066406	0.066895	-0.200195	0.014648
2024.04	0.067871	0.068359	-0.190430	0.019531
2030.1	0.067871	0.069336	-0.175781	0.024414
2036.16	0.068359	0.069336	-0.180664	0.014648
2042.22	0.068848	0.068848	-0.175781	0.019531
2048.28	0.067871	0.067383	-0.170898	0.014648
2054.34	0.067871	0.067871	-0.161133	0.029297
2060.4	0.067871	0.067871	-0.166016	0.039063
2066.46	0.067383	0.069336	-0.161133	0.024414
2072.52	0.067871	0.069824	-0.161133	0.019531
2078.58	0.067871	0.067871	-0.170898	0.014648
2084.64	0.066406	0.065918	-0.170898	0.014648
2090.7	0.065918	0.067383	-0.166016	0.024414
2096.76	0.066406	0.069824	-0.170898	0.029297
2102.82	0.065430	0.070801	-0.170898	0.019531
2108.88	0.066895	0.070313	-0.175781	0.024414
2114.94	0.066895	0.068359	-0.180664	0.019531
2121	0.064941	0.068359	-0.185547	0.029297
2127.06	0.064453	0.068359	-0.180664	0.034180
2133.12	0.062500	0.067871	-0.185547	0.019531
2139.18	0.062500	0.066895	-0.180664	0.024414
2145.24	0.062988	0.066895	-0.170898	0.024414
2151.3	0.062988	0.066406	-0.166016	0.034180
2157.36	0.063965	0.065918	-0.166016	0.039063
2163.42	0.062988	0.066406	-0.166016	0.034180
2169.48	0.063965	0.067871	-0.170898	0.039063
2175.54	0.064453	0.065918	-0.156250	0.048828
2181.6	0.064453	0.064453	-0.156250	0.039063
2187.66	0.062500	0.065430	-0.161133	0.039063
2193.72	0.061523	0.066406	-0.156250	0.039063
2199.78	0.062500	0.064941	-0.161133	0.034180
2205.84	0.061035	0.065430	-0.161133	0.034180
2211.9	0.060547	0.068359	-0.161133	0.029297
2217.96	0.062012	0.068848	-0.161133	0.024414
2224.02	0.062988	0.069336	-0.161133	0.034180
2230.08	0.063965	0.069336	-0.161133	0.014648
2236.14	0.065430	0.067383	-0.156250	0.014648
2242.2	0.065430	0.065918	-0.156250	0.029297
2248.26	0.065918	0.065918	-0.161133	0.034180
2254.32	0.065430	0.065918	-0.161133	0.039063
2260.38	0.063965	0.065918	-0.161133	0.029297
2266.44	0.064941	0.065918	-0.156250	0.024414
2272.5	0.065918	0.068359	-0.161133	0.024414
2278.56	0.064453	0.068359	-0.156250	0.029297
2284.62	0.063965	0.068359	-0.161133	0.029297
2290.68	0.064453	0.067871	-0.156250	0.034180
2296.74	0.065918	0.067383	-0.156250	0.034180
2302.8	0.066895	0.067871	-0.156250	0.024414
2308.86	0.066895	0.067871	-0.151367	0.034180
2314.92	0.067383	0.065918	-0.151367	0.034180
2320.98	0.066895	0.064941	-0.156250	0.034180
2327.04	0.064453	0.065430	-0.156250	0.034180
2333.1	0.063477	0.065918	-0.156250	0.043945
2339.16	0.064453	0.065918	-0.151367	0.043945
2345.22	0.065918	0.064941	-0.141602	0.034180
2351.28	0.065918	0.064941	-0.156250	0.019531
2357.34	0.065918	0.066895	-0.151367	0.024414
2363.4	0.067871	0.066895	-0.146484	0.024414
2369.46	0.066406	0.065918	-0.151367	0.014648
2375.52	0.063965	0.064941	-0.161133	0.019531
2381.58	0.064453	0.064941	-0.161133	0.019531
2387.64	0.065918	0.064453	-0.161133	0.034180
2393.7	0.066406	0.063965	-0.146484	0.039063
2399.76	0.065918	0.064453	-0.136719	0.048828
2405.82	0.066406	0.066406	-0.141602	0.048828
2411.88	0.065430	0.067383	-0.141602	0.039063
2417.94	0.064453	0.066406	-0.141602	0.034180
2424	0.062988	0.065918	-0.141602	0.043945
2430.06	0.061523	0.064453	-0.141602	0.048828
2436.12	0.062500	0.065430	-0.141602	0.048828
2442.18	0.062500	0.065430	-0.141602	0.039063
2448.24	0.062012	0.065430	-0.141602	0.034180
2454.3	0.062012	0.063477	-0.151367	0.034180
2460.36	0.062500	0.063965	-0.146484	0.039063
2466.42	0.064453	0.066406	-0.156250	0.029297
2472.48	0.065918	0.067871	-0.141602	0.029297
2478.54	0.065918	0.066406	-0.126953	0.029297
2484.6	0.065430	0.065430	-0.136719	0.034180
2490.66	0.065430	0.066406	-0.141602	0.039063
2496.72	0.066406	0.067871	-0.141602	0.034180
2502.78	0.066895	0.066406	-0.136719	0.039063
2508.84	0.065918	0.065918	-0.122070	0.034180
2514.9	0.064453	0.065918	-0.131836	0.024414
2520.96	0.064453	0.065918	-0.136719	0.034180
2527.02	0.065918	0.068359	-0.136719	0.034180
2533.08	0.065430	0.068848	-0.141602	0.039063
2539.14	0.066406	0.069336	-0.141602	0.053711
2545.2	0.066895	0.067871	-0.122070	0.043945
2551.26	0.067871	0.067871	-0.122070	0.034180
2557.32	0.069336	0.068359	-0.126953	0.034180
2563.38	0.066895	0.068359	-0.131836	0.043945
2569.44	0.066406	0.068359	-0.131836	0.048828
2575.5	0.067383	0.067871	-0.126953	0.043945
2581.56	0.065430	0.067871	-0.131836	0.034180
2587.62	0.064453	0.067871	-0.131836	0.039063
2593.68	0.064453	0.066895	-0.136719	0.048828
2599.74	0.062988	0.066895	-0.141602	0.039063
2605.8	0.062012	0.069824	-0.146484	0.043945
2611.86	0.062012	0.070313	-0.141602	0.039063
2617.92	0.061523	0.068848	-0.141602	0.039063
2623.98	0.063965	0.068359	-0.131836	0.048828
2630.04	0.065430	0.068359	-0.131836	0.048828
2636.1	0.066895	0.069824	-0.136719	0.053711
2642.16	0.067383	0.069824	-0.131836	0.053711
2648.22	0.065430	0.068848	-0.126953	0.048828
2654.28	0.065430	0.068359	-0.126953	0.053711
2660.34	0.064941	0.067871	-0.122070	0.058594
2666.4	0.064453	0.068848	-0.126953	0.043945
2672.46	0.064453	0.069336	-0.136719	0.048828
2678.52	0.064453	0.068848	-0.131836	0.043945
2684.58	0.063965	0.068359	-0.131836	0.043945
2690.64	0.062988	0.068359	-0.126953	0.053711
2696.7	0.060547	0.068359	-0.126953	0.043945
2702.76	0.060059	0.067871	-0.126953	0.034180
2708.82	0.062500	0.067383	-0.126953	0.039063
2714.88	0.062988	0.067871	-0.126953	0.039063
2720.94	0.062012	0.067871	-0.126953	0.039063
2727	0.062012	0.068848	-0.136719	0.039063
2733.06	0.062012	0.069824	-0.131836	0.034180
2739.12	0.062012	0.069336	-0.131836	0.053711
2745.18	0.062012	0.067383	-0.122070	0.043945
2751.24	0.063965	0.065918	-0.117188	0.039063
2757.3	0.064453	0.065430	-0.112305	0.048828
2763.36	0.062988	0.066406	-0.102539	0.043945
2769.42	0.063477	0.067871	-0.112305	0.043945
2775.48	0.063965	0.067871	-0.107422	0.043945
2781.54	0.065918	0.064941	-0.107422	0.043945
2787.6	0.065430	0.063965	-0.117188	0.043945
2793.66	0.065430	0.064941	-0.122070	0.048828
2799.72	0.063965	0.064453	-0.122070	0.039063
2805.78	0.063965	0.065918	-0.122070	0.043945
2811.84	0.064453	0.064453	-0.112305	0.043945
2817.9	0.064941	0.064453	-0.102539	0.039063
2823.96	0.065430	0.066406	-0.102539	0.043945
2830.02	0.064453	0.068359	-0.102539	0.048828
2836.08	0.064453	0.069824	-0.112305	0.043945
2842.14	0.062988	0.067383	-0.112305	0.043945
2848.2	0.063965	0.066406	-0.112305	0.048828
2854.26	0.064941	0.067383	-0.107422	0.043945
2860.32	0.062500	0.068359	-0.102539	0.039063
2866.38	0.061523	0.068848	-0.107422	0.039063
2872.44	0.062988	0.069824	-0.112305	0.043945
2878.5	0.064453	0.069824	-0.112305	0.043945
2884.56	0.065918	0.069824	-0.112305	0.043945
2890.62	0.066406	0.068848	-0.102539	0.039063
2896.68	0.067383	0.069336	-0.112305	0.034180
2902.74	0.069824	0.069824	-0.122070	0.039063
2908.8	0.070313	0.069336	-0.117188	0.043945
2914.86	0.070313	0.067871	-0.117188	0.034180
2920.92	0.068359	0.066895	-0.117188	0.043945
2926.98	0.065918	0.066895	-0.112305	0.053711
2933.04	0.064941	0.067871	-0.117188	0.043945
2939.1	0.065918	0.069824	-0.122070	0.053711
2945.16	0.066406	0.069824	-0.117188	0.053711
2951.22	0.065430	0.068848	-0.117188	0.048828
2957.28	0.063965	0.068848	-0.112305	0.048828
2963.34	0.063965	0.067871	-0.097656	0.053711
2969.4	0.063477	0.067383	-0.107422	0.053711
2975.46	0.065918	0.068359	-0.117188	0.053711
2981.52	0.065918	0.068359	-0.122070	0.048828
2987.58	0.065430	0.068359	-0.117188	0.063477
2993.64	0.066406	0.067871	-0.107422	0.058594
2999.7	0.066895	0.067871	-0.102539	0.048828
3005.76	0.066895	0.068848	-0.102539	0.053711
3011.82	0.068359	0.067871	-0.102539	0.048828
3017.88	0.067383	0.066895	-0.097656	0.039063
3023.94	0.067383	0.066406	-0.097656	0.034180
3030	0.067871	0.064941	-0.092773	0.034180
3036.06	0.066406	0.064453	-0.102539	0.039063
3042.12	0.067383	0.063965	-0.097656	0.053711
3048.18	0.067871	0.064453	-0.102539	0.053711
3054.24	0.066895	0.064453	-0.102539	0.058594
3060.3	0.066895	0.063477	-0.112305	0.058594
3066.36	0.066406	0.062988	-0.107422	0.048828
3072.42	0.066406	0.063965	-0.112305	0.048828
3078.48	0.065918	0.065918	-0.107422	0.053711
3084.54	0.064941	0.065918	-0.107422	0.053711
3090.6	0.064453	0.065918	-0.102539	0.068359
3096.66	0.066406	0.064941	-0.097656	0.063477
3102.72	0.067871	0.064941	-0.112305	0.068359
3108.78	0.068359	0.065918	-0.107422	0.073242
3114.84	0.067871	0.064453	-0.102539	0.063477
3120.9	0.065918	0.064941	-0.102539	0.058594
3126.96	0.065918	0.065918	-0.102539	0.043945
3133.02	0.066406	0.063965	-0.097656	0.048828
3139.08	0.066406	0.063965	-0.092773	0.058594
3145.14	0.066895	0.065918	-0.087891	0.058594
3151.2	0.066895	0.064941	-0.092773	0.053711
3157.26	0.066895	0.062988	-0.083008	0.058594
3163.32	0.064453	0.064453	-0.087891	0.063477
3169.38	0.064941	0.066895	-0.087891	0.058594
3175.44	0.066895	0.066895	-0.097656	0.053711
3181.5	0.066895	0.066895	-0.092773	0.043945
3187.56	0.066406	0.067871	-0.097656	0.058594
3193.62	0.064453	0.066895	-0.102539	0.053711
3199.68	0.063965	0.065918	-0.107422	0.063477
3205.74	0.065918	0.066406	-0.107422	0.063477
3211.8	0.064453	0.065918	-0.097656	0.058594
3217.86	0.062988	0.065430	-0.107422	0.058594
3223.92	0.062988	0.065918	-0.102539	0.063477
3229.98	0.063965	0.066895	-0.102539	0.058594
3236.04	0.063965	0.067383	-0.102539	0.058594
3242.1	0.064453	0.066895	-0.097656	0.058594
3248.16	0.065918	0.065918	-0.087891	0.053711
3254.22	0.064941	0.064941	-0.092773	0.053711
3260.28	0.064453	0.065918	-0.092773	0.058594
3266.34	0.063965	0.064941	-0.097656	0.048828
3272.4	0.062988	0.065918	-0.102539	0.043945
3278.46	0.065430	0.068359	-0.102539	0.048828
3284.52	0.066406	0.068848	-0.097656	0.043945
3290.58	0.066895	0.067383	-0.087891	0.043945
3296.64	0.066406	0.066406	-0.078125	0.048828
3302.7	0.065430	0.064453	-0.092773	0.068359
3308.76	0.065430	0.062500	-0.087891	0.068359
3314.82	0.064453	0.065430	-0.092773	0.058594
3320.88	0.064941	0.069336	-0.097656	0.058594
3326.94	0.064941	0.069824	-0.097656	0.058594
3333	0.062988	0.067871	-0.092773	0.048828
3339.06	0.062500	0.066895	-0.083008	0.053711
3345.12	0.063965	0.065918	-0.092773	0.068359
3351.18	0.065430	0.065918	-0.087891	0.058594
3357.24	0.065918	0.065918	-0.087891	0.053711
3363.3	0.062500	0.064941	-0.083008	0.053711
3369.36	0.062500	0.063965	-0.092773	0.063477
3375.42	0.064453	0.065918	-0.087891	0.068359
3381.48	0.064453	0.063965	-0.087891	0.058594
3387.54	0.063965	0.063477	-0.087891	0.063477
3393.6	0.063965	0.063965	-0.083008	0.063477
3399.66	0.064453	0.064941	-0.087891	0.058594
3405.72	0.064941	0.065918	-0.087891	0.063477
3411.78	0.063965	0.064941	-0.083008	0.063477
3417.84	0.063477	0.064453	-0.083008	0.068359
3423.9	0.063477	0.064453	-0.087891	0.068359
3429.96	0.062500	0.063965	-0.083008	0.068359
3436.02	0.062500	0.063965	-0.083008	0.068359
3442.08	0.062012	0.064453	-0.092773	0.063477
3448.14	0.061523	0.065918	-0.087891	0.063477
3454.2	0.063477	0.067871	-0.092773	0.058594
3460.26	0.064453	0.067871	-0.092773	0.058594
3466.32	0.063477	0.066406	-0.097656	0.058594
3472.38	0.064453	0.066406	-0.087891	0.073242
3478.44	0.063965	0.066406	-0.078125	0.073242
3484.5	0.063965	0.063965	-0.078125	0.063477
3490.56	0.064453	0.063965	-0.078125	0.068359
3496.62	0.063965	0.064453	-0.078125	0.058594
3502.68	0.064941	0.063965	-0.087891	0.058594
3508.74	0.065918	0.064453	-0.092773	0.053711
3514.8	0.065430	0.065430	-0.097656	0.053711
3520.86	0.063965	0.065918	-0.092773	0.053711
3526.92	0.065430	0.064453	-0.087891	0.058594
3532.98	0.065430	0.063965	-0.083008	0.058594
3539.04	0.064941	0.064941	-0.078125	0.063477
3545.1	0.063477	0.066406	-0.083008	0.058594
3551.16	0.062988	0.066406	-0.083008	0.058594
3557.22	0.063477	0.064941	-0.083008	0.063477
3563.28	0.063965	0.064453	-0.078125	0.068359
3569.34	0.063965	0.064453	-0.087891	0.073242
3575.4	0.064941	0.063965	-0.087891	0.063477
3581.46	0.064941	0.064941	-0.087891	0.058594
3587.52	0.066406	0.065430	-0.083008	0.068359
3593.58	0.066895	0.064453	-0.078125	0.078125
3599.64	0.066406	0.063477	-0.078125	0.068359
3605.7	0.065918	0.062500	-0.087891	0.068359
3611.76	0.065918	0.063965	-0.087891	0.068359
3617.82	0.066895	0.065430	-0.083008	0.063477
3623.88	0.067871	0.067383	-0.078125	0.058594
3629.94	0.066406	0.066895	-0.073242	0.068359
3636	0.064453	0.065918	-0.078125	0.068359
3642.06	0.064941	0.063965	-0.078125	0.058594
3648.12	0.064941	0.063477	-0.092773	0.053711
3654.18	0.063965	0.064453	-0.092773	0.058594
3660.24	0.065430	0.064941	-0.087891	0.068359
3666.3	0.065430	0.064941	-0.087891	0.068359
3672.36	0.064453	0.066895	-0.083008	0.073242
3678.42	0.063965	0.066895	-0.083008	0.078125
3684.48	0.063477	0.065430	-0.092773	0.073242
3690.54	0.065430	0.065918	-0.087891	0.073242
3696.6	0.066406	0.064941	-0.087891	0.078125
3702.66	0.066895	0.063965	-0.087891	0.078125
3708.72	0.064941	0.062500	-0.083008	0.083008
3714.78	0.063965	0.062500	-0.078125	0.073242
3720.84	0.063965	0.062988	-0.078125	0.068359
3726.9	0.065430	0.062988	-0.073242	0.073242
3732.96	0.064941	0.062988	-0.078125	0.078125
3739.02	0.064941	0.064941	-0.073242	0.073242
3745.08	0.063965	0.064941	-0.068359	0.058594
3751.14	0.063965	0.065918	-0.078125	0.058594
3757.2	0.062500	0.068359	-0.078125	0.063477
3763.26	0.061523	0.068359	-0.083008	0.068359
3769.32	0.063965	0.066895	-0.083008	0.058594
3775.38	0.065918	0.066406	-0.078125	0.058594
3781.44	0.065430	0.066895	-0.078125	0.048828
3787.5	0.065918	0.067871	-0.083008	0.058594
3793.56	0.065918	0.067871	-0.078125	0.058594
3799.62	0.064453	0.066895	-0.078125	0.048828
3805.68	0.064453	0.065430	-0.083008	0.063477
3811.74	0.064453	0.063965	-0.078125	0.073242
3817.8	0.064941	0.063965	-0.078125	0.063477
3823.86	0.065430	0.065430	-0.078125	0.058594
3829.92	0.063965	0.065918	-0.063477	0.058594
3835.98	0.066406	0.065430	-0.073242	0.058594
3842.04	0.068359	0.065430	-0.073242	0.068359
3848.1	0.066895	0.063965	-0.078125	0.053711
3854.16	0.066406	0.063965	-0.073242	0.053711
3860.22	0.066895	0.065918	-0.073242	0.063477
3866.28	0.065918	0.067871	-0.073242	0.063477
3872.34	0.065918	0.067871	-0.078125	0.068359
3878.4	0.065430	0.064453	-0.078125	0.058594
3884.46	0.062500	0.064453	-0.083008	0.063477
3890.52	0.064453	0.066895	-0.083008	0.068359
3896.58	0.065430	0.065918	-0.068359	0.063477
3902.64	0.063965	0.065430	-0.068359	0.073242
3908.7	0.063477	0.066406	-0.068359	0.078125
3914.76	0.062988	0.066895	-0.078125	0.068359
3920.82	0.062988	0.066895	-0.078125	0.063477
3926.88	0.064941	0.065918	-0.073242	0.063477
3932.94	0.065918	0.065918	-0.078125	0.058594
3939	0.065918	0.067871	-0.083008	0.048828
3945.06	0.063477	0.067871	-0.078125	0.048828
3951.12	0.063965	0.066895	-0.078125	0.058594
3957.18	0.066895	0.067383	-0.063477	0.068359
3963.24	0.069336	0.067871	-0.068359	0.058594
3969.3	0.065918	0.066406	-0.073242	0.058594
3975.36	0.062500	0.066895	-0.073242	0.073242
3981.42	0.063477	0.067871	-0.063477	0.068359
3987.48	0.063965	0.066895	-0.058594	0.058594
3993.54	0.062988	0.066406	-0.063477	0.063477
3999.6	0.062988	0.067383	-0.068359	0.068359
4005.66	0.063965	0.069824	-0.068359	0.068359
4011.72	0.064453	0.068359	-0.063477	0.058594
4017.78	0.065918	0.065918	-0.063477	0.053711
4023.84	0.067871	0.066406	-0.063477	0.063477
4029.9	0.066895	0.067383	-0.063477	0.068359
4035.96	0.066895	0.068359	-0.073242	0.068359
4042.02	0.068359	0.068848	-0.073242	0.068359
4048.08	0.068848	0.068359	-0.073242	0.053711
4054.14	0.067871	0.068359	-0.078125	0.058594
4060.2	0.066406	0.067871	-0.078125	0.063477
4066.26	0.065918	0.067871	-0.063477	0.053711
4072.32	0.066406	0.069824	-0.063477	0.053711
4078.38	0.065918	0.069824	-0.058594	0.058594
4084.44	0.066895	0.069336	-0.068359	0.063477
4090.5	0.067871	0.068848	-0.063477	0.063477
4096.56	0.065430	0.068359	-0.063477	0.053711
4102.62	0.063965	0.069824	-0.073242	0.058594
4108.68	0.062988	0.068848	-0.073242	0.063477
4114.74	0.063965	0.067383	-0.068359	0.058594
4120.8	0.063965	0.067871	-0.068359	0.058594
4126.86	0.063965	0.067871	-0.068359	0.068359
4132.92	0.063477	0.067871	-0.073242	0.068359
4138.98	0.063965	0.068359	-0.063477	0.068359
4145.04	0.064453	0.069336	-0.063477	0.058594
4151.1	0.064941	0.068848	-0.073242	0.058594
4157.16	0.065430	0.068359	-0.068359	0.073242
4163.22	0.065430	0.067871	-0.063477	0.073242
4169.28	0.063965	0.066895	-0.073242	0.063477
4175.34	0.064453	0.067871	-0.068359	0.063477
4181.4	0.065918	0.066895	-0.063477	0.063477
4187.46	0.065918	0.066406	-0.063477	0.068359
4193.52	0.066895	0.065918	-0.063477	0.073242
4199.58	0.065918	0.065430	-0.063477	0.073242
4205.64	0.065918	0.064453	-0.058594	0.068359
4211.7	0.065430	0.064453	-0.058594	0.063477
4217.76	0.066895	0.064941	-0.068359	0.063477
4223.82	0.067871	0.065918	-0.058594	0.083008
4229.88	0.066406	0.065918	-0.058594	0.078125
4235.94	0.065430	0.065918	-0.063477	0.068359
4242	0.065918	0.068359	-0.048828	0.078125
4248.06	0.065918	0.067383	-0.058594	0.073242
4254.12	0.066406	0.063965	-0.058594	0.083008
4260.18	0.066406	0.062988	-0.058594	0.083008
4266.24	0.065430	0.063477	-0.073242	0.078125
4272.3	0.064941	0.064453	-0.068359	0.083008
4278.36	0.064453	0.064453	-0.063477	0.078125
4284.42	0.064941	0.064453	-0.063477	0.073242
4290.48	0.063965	0.063965	-0.063477	0.083008
4296.54	0.063965	0.063477	-0.063477	0.078125
4302.6	0.065430	0.063965	-0.063477	0.073242
4308.66	0.066895	0.064453	-0.058594	0.083008
4314.72	0.065918	0.064941	-0.043945	0.078125
4320.78	0.065918	0.065918	-0.053711	0.078125
4326.84	0.068359	0.063965	-0.058594	0.083008
4332.9	0.069824	0.062988	-0.073242	0.078125
4338.96	0.066895	0.064941	-0.058594	0.083008
4345.02	0.065430	0.063965	-0.058594	0.087891
4351.08	0.063965	0.062988	-0.058594	0.078125
4357.14	0.063965	0.062988	-0.058594	0.083008
4363.2	0.063965	0.063477	-0.058594	0.078125
4369.26	0.064941	0.064453	-0.063477	0.078125
4375.32	0.063477	0.064453	-0.063477	0.083008
4381.38	0.062012	0.062500	-0.058594	0.078125
4387.44	0.063965	0.062988	-0.058594	0.078125
4393.5	0.064453	0.064453	-0.058594	0.092773
4399.56	0.063965	0.064453	-0.063477	0.078125
4405.62	0.063965	0.062988	-0.058594	0.073242
4411.68	0.063965	0.062500	-0.058594	0.073242
4417.74	0.062500	0.064453	-0.058594	0.073242
4423.8	0.062012	0.065918	-0.063477	0.078125
4429.86	0.063965	0.064453	-0.048828	0.073242
4435.92	0.063477	0.063965	-0.048828	0.073242
4441.98	0.061523	0.063965	-0.048828	0.083008
4448.04	0.061523	0.064453	-0.058594	0.078125
4454.1	0.062500	0.064941	-0.058594	0.073242
4460.16	0.062500	0.066895	-0.043945	0.073242
4466.22	0.062012	0.068359	-0.048828	0.058594
4472.28	0.062988	0.066895	-0.058594	0.068359
4478.34	0.062988	0.063965	-0.048828	0.068359
4484.4	0.062988	0.062500	-0.048828	0.063477
4490.46	0.064453	0.063965	-0.048828	0.068359
4496.52	0.063965	0.063965	-0.043945	0.058594
4502.58	0.063477	0.063965	-0.043945	0.068359
4508.64	0.064453	0.064453	-0.034180	0.073242
4514.7	0.064453	0.065430	-0.043945	0.063477
4520.76	0.064941	0.064941	-0.043945	0.063477
4526.82	0.064941	0.064453	-0.053711	0.068359
4532.88	0.064941	0.064453	-0.058594	0.058594
4538.94	0.063965	0.064453	-0.048828	0.058594
4545	0.062988	0.062988	-0.043945	0.058594
4551.06	0.064453	0.062988	-0.043945	0.058594
4557.12	0.063965	0.062012	-0.053711	0.078125
4563.18	0.062988	0.062500	-0.053711	0.073242
4569.24	0.063477	0.065918	-0.063477	0.073242
4575.3	0.064453	0.067871	-0.053711	0.073242
4581.36	0.063965	0.066406	-0.053711	0.068359
4587.42	0.063965	0.064453	-0.058594	0.063477
4593.48	0.062500	0.062500	-0.048828	0.063477
4599.54	0.062988	0.063477	-0.058594	0.058594
4605.6	0.063965	0.065918	-0.063477	0.063477
4611.66	0.063965	0.064941	-0.053711	0.068359
4617.72	0.062988	0.065430	-0.058594	0.058594
4623.78	0.062500	0.065430	-0.053711	0.068359
4629.84	0.062012	0.063477	-0.048828	0.063477
4635.9	0.062988	0.064453	-0.058594	0.068359
4641.96	0.065918	0.064453	-0.058594	0.073242
4648.02	0.064453	0.062988	-0.058594	0.068359
4654.08	0.062012	0.063965	-0.058594	0.063477
4660.14	0.062988	0.065430	-0.053711	0.068359
4666.2	0.064453	0.066895	-0.058594	0.058594
4672.26	0.064453	0.067383	-0.063477	0.068359
4678.32	0.065430	0.068359	-0.058594	0.068359
4684.38	0.066406	0.066895	-0.068359	0.068359
4690.44	0.064453	0.065430	-0.068359	0.073242
4696.5	0.062988	0.064453	-0.063477	0.073242
4702.56	0.063477	0.064453	-0.068359	0.078125
4708.62	0.066895	0.063965	-0.068359	0.073242
4714.68	0.067383	0.062500	-0.058594	0.073242
4720.74	0.065430	0.062988	-0.058594	0.073242
4726.8	0.066406	0.063477	-0.043945	0.078125
4732.86	0.065918	0.063965	-0.043945	0.078125
4738.92	0.065430	0.066406	-0.053711	0.078125
4744.98	0.065918	0.066895	-0.043945	0.073242
4751.04	0.065918	0.065918	-0.053711	0.073242
4757.1	0.066895	0.067383	-0.053711	0.083008
4763.16	0.066895	0.066406	-0.053711	0.078125
4769.22	0.065918	0.065918	-0.058594	0.078125
4775.28	0.066406	0.066895	-0.058594	0.068359
4781.34	0.066406	0.066895	-0.053711	0.063477
4787.4	0.066406	0.066406	-0.053711	0.063477
4793.46	0.066406	0.067871	-0.039063	0.073242
4799.52	0.065430	0.068359	-0.039063	0.078125
4805.58	0.062988	0.068359	-0.043945	0.078125
4811.64	0.062500	0.066895	-0.043945	0.078125
4817.7	0.063477	0.065918	-0.048828	0.073242
4823.76	0.063965	0.065918	-0.053711	0.083008
4829.82	0.064453	0.065918	-0.048828	0.083008
4835.88	0.065918	0.066406	-0.053711	0.073242
4841.94	0.066406	0.065918	-0.053711	0.068359
4848	0.066895	0.063477	-0.048828	0.068359
4854.06	0.066895	0.065430	-0.053711	0.073242
4860.12	0.066895	0.065430	-0.048828	0.078125
4866.18	0.066895	0.063477	-0.043945	0.078125
4872.24	0.067871	0.062988	-0.048828	0.078125
4878.3	0.065918	0.064453	-0.053711	0.068359
4884.36	0.064941	0.065430	-0.043945	0.068359
4890.42	0.065430	0.066406	-0.043945	0.073242
4896.48	0.065430	0.067383	-0.043945	0.068359
4902.54	0.063965	0.066895	-0.043945	0.073242
4908.6	0.062500	0.063965	-0.039063	0.078125
4914.66	0.063965	0.062012	-0.039063	0.078125
4920.72	0.064453	0.064453	-0.039063	0.073242
4926.78	0.063965	0.065918	-0.048828	0.073242
4932.84	0.064453	0.065430	-0.053711	0.068359
4938.9	0.065918	0.064453	-0.048828	0.073242
4944.96	0.065918	0.063965	-0.043945	0.073242
4951.02	0.065918	0.063965	-0.043945	0.073242
4957.08	0.063965	0.063965	-0.048828	0.078125
4963.14	0.062500	0.064453	-0.043945	0.068359
4969.2	0.063965	0.064941	-0.048828	0.073242
4975.26	0.065918	0.065430	-0.043945	0.073242
4981.32	0.065918	0.065918	-0.048828	0.068359
4987.38	0.064453	0.067871	-0.058594	0.068359
4993.44	0.063965	0.068359	-0.053711	0.073242
4999.5	0.065918	0.069336	-0.043945	0.063477
5005.56	0.067871	0.070313	-0.048828	0.068359
5011.62	0.066895	0.068848	-0.043945	0.068359
5017.68	0.063965	0.065430	-0.048828	0.068359
5023.74	0.062988	0.064941	-0.048828	0.073242
5029.8	0.063965	0.064453	-0.048828	0.073242
5035.86	0.064453	0.063965	-0.053711	0.078125
5041.92	0.064453	0.063965	-0.043945	0.078125
5047.98	0.062988	0.064941	-0.043945	0.068359
5054.04	0.063477	0.066406	-0.048828	0.068359
5060.1	0.063965	0.067383	-0.048828	0.078125
5066.16	0.064453	0.065918	-0.043945	0.087891
5072.22	0.065918	0.066406	-0.043945	0.092773
5078.28	0.064941	0.067871	-0.043945	0.097656
5084.34	0.063477	0.067871	-0.048828	0.092773
5090.4	0.062500	0.065918	-0.048828	0.083008
5096.46	0.064941	0.066406	-0.048828	0.078125
5102.52	0.066895	0.067383	-0.043945	0.073242
5108.58	0.067871	0.066406	-0.048828	0.073242
5114.64	0.065918	0.066895	-0.048828	0.073242
5120.7	0.064941	0.069336	-0.043945	0.078125
5126.76	0.066406	0.069824	-0.034180	0.078125
5132.82	0.066406	0.068359	-0.039063	0.078125
5138.88	0.064941	0.065918	-0.039063	0.078125
5144.94	0.064941	0.064941	-0.034180	0.073242
5151	0.065918	0.066895	-0.039063	0.083008
5157.06	0.065918	0.068848	-0.043945	0.083008
5163.12	0.065430	0.066895	-0.043945	0.073242
5169.18	0.064453	0.065918	-0.034180	0.063477
5175.24	0.063965	0.065430	-0.039063	0.068359
5181.3	0.065430	0.064453	-0.043945	0.068359
5187.36	0.065918	0.065918	-0.053711	0.078125
5193.42	0.065430	0.066406	-0.034180	0.078125
5199.48	0.063965	0.066406	-0.039063	0.078125
5205.54	0.063477	0.065918	-0.043945	0.083008
5211.6	0.062500	0.065430	-0.043945	0.078125
5217.66	0.063477	0.064453	-0.053711	0.073242
5223.72	0.063965	0.064941	-0.048828	0.078125
5229.78	0.062012	0.063965	-0.039063	0.073242
5235.84	0.063965	0.062500	-0.039063	0.073242
5241.9	0.064941	0.063477	-0.034180	0.073242
5247.96	0.065918	0.063965	-0.029297	0.073242
5254.02	0.065918	0.064453	-0.039063	0.078125
5260.08	0.063477	0.063965	-0.034180	0.073242
5266.14	0.062988	0.064453	-0.034180	0.078125
5272.2	0.063477	0.066406	-0.034180	0.083008
5278.26	0.062012	0.067383	-0.024414	0.083008
5284.32	0.062012	0.067871	-0.034180	0.078125
5290.38	0.062988	0.066895	-0.034180	0.083008
5296.44	0.064453	0.065918	-0.029297	0.083008
5302.5	0.064941	0.065430	-0.034180	0.087891
5308.56	0.066406	0.064941	-0.024414	0.083008
5314.62	0.065918	0.066406	-0.029297	0.078125
5320.68	0.064453	0.068848	-0.039063	0.083008
5326.74	0.064453	0.068848	-0.024414	0.087891
5332.8	0.064453	0.066895	-0.029297	0.078125
5338.86	0.065918	0.066895	-0.029297	0.083008
5344.92	0.067871	0.066895	-0.024414	0.078125
5350.98	0.067871	0.067871	-0.039063	0.073242
5357.04	0.069336	0.067383	-0.039063	0.078125
5363.1	0.068848	0.065430	-0.024414	0.078125
5369.16	0.066895	0.064453	-0.029297	0.078125
5375.22	0.064941	0.065430	-0.024414	0.092773
5381.28	0.065430	0.064453	-0.024414	0.092773
5387.34	0.065918	0.065918	-0.034180	0.092773
5393.4	0.066895	0.067383	-0.034180	0.083008
5399.46	0.064941	0.066895	-0.039063	0.078125
5405.52	0.062988	0.067383	-0.043945	0.083008
5411.58	0.062012	0.067871	-0.039063	0.078125
5417.64	0.061523	0.067871	-0.043945	0.078125
5423.7	0.061523	0.068359	-0.043945	0.078125
5429.76	0.062500	0.065430	-0.034180	0.092773
5435.82	0.064453	0.063965	-0.043945	0.092773
5441.88	0.063477	0.064941	-0.039063	0.083008
5447.94	0.061523	0.065918	-0.043945	0.073242
5454	0.063477	0.065430	-0.043945	0.073242
5460.06	0.065918	0.064453	-0.034180	0.083008
5466.12	0.063965	0.064941	-0.034180	0.078125
5472.18	0.061035	0.066895	-0.039063	0.083008
5478.24	0.060547	0.067383	-0.029297	0.083008
5484.3	0.061523	0.067383	-0.039063	0.078125
5490.36	0.062988	0.068359	-0.034180	0.078125
5496.42	0.063965	0.067871	-0.024414	0.073242
5502.48	0.062988	0.066895	-0.029297	0.073242
5508.54	0.062988	0.066895	-0.029297	0.073242
5514.6	0.062500	0.066406	-0.024414	0.073242
5520.66	0.063477	0.067871	-0.029297	0.078125
5526.72	0.062500	0.066406	-0.043945	0.068359
5532.78	0.005371	0.003906	-0.249023	-0.102539
5538.84	-0.372070	-0.424805	-1.772460	-1.494140
5544.9	-0.492676	-0.585449	-2.539060	-2.343750
5550.96	-0.191406	-0.257813	-1.289060	-1.220700
5557.02	-0.053223	-0.097656	-0.473633	-0.454102
5563.08	-0.048340	-0.086914	-0.380859	-0.356445
5569.14	-0.043945	-0.081055	-0.361328	-0.341797
5575.2	-0.040527	-0.074707	-0.336914	-0.322266
5581.26	-0.038574	-0.069824	-0.332031	-0.322266
5587.32	-0.037598	-0.070801	-0.332031	-0.317383
5593.38	-0.036133	-0.073731	-0.322266	-0.317383
5599.44	-0.036133	-0.071289	-0.327148	-0.312500
5605.5	-0.034668	-0.064941	-0.312500	-0.307617
5611.56	-0.033203	-0.057129	-0.302734	-0.307617
5617.62	-0.032715	-0.052734	-0.312500	-0.307617
5623.68	-0.031738	-0.051270	-0.312500	-0.302734
5629.74	-0.033203	-0.051758	-0.312500	-0.307617
5635.8	-0.032715	-0.051758	-0.312500	-0.297852
5641.86	-0.030762	-0.048828	-0.307617	-0.297852
5647.92	-0.030273	-0.046875	-0.307617	-0.312500
5653.98	-0.029297	-0.045410	-0.312500	-0.307617
5660.04	-0.028320	-0.045410	-0.297852	-0.297852
5666.1	-0.028320	-0.046387	-0.302734	-0.297852
5672.16	-0.029785	-0.047363	-0.292969	-0.297852
5678.22	-0.029785	-0.046875	-0.307617	-0.307617
5684.28	-0.029785	-0.046387	-0.312500	-0.307617
5690.34	-0.029297	-0.043945	-0.307617	-0.297852
5696.4	-0.027832	-0.041992	-0.297852	-0.297852
5702.46	-0.028320	-0.041504	-0.307617	-0.292969
5708.52	-0.028320	-0.041992	-0.297852	-0.283203
5714.58	-0.027832	-0.039063	-0.297852	-0.297852
5720.64	-0.028320	-0.036621	-0.297852	-0.297852
5726.7	-0.028809	-0.037598	-0.292969	-0.297852
5732.76	-0.028320	-0.037109	-0.297852	-0.297852
5738.82	-0.027832	-0.036133	-0.307617	-0.297852
5744.88	-0.028320	-0.035645	-0.292969	-0.288086
5750.94	-0.027832	-0.035645	-0.302734	-0.292969
5757	-0.026856	-0.037109	-0.302734	-0.288086
5763.06	-0.027832	-0.037598	-0.292969	-0.297852
5769.12	-0.026856	-0.037598	-0.307617	-0.297852
5775.18	-0.026856	-0.038086	-0.302734	-0.292969
5781.24	-0.026856	-0.037598	-0.292969	-0.297852
5787.3	-0.027344	-0.040527	-0.297852	-0.302734
5793.36	-0.026856	-0.042969	-0.297852	-0.292969
5799.42	-0.027344	-0.043457	-0.292969	-0.292969
5805.48	-0.027344	-0.042969	-0.297852	-0.297852
5811.54	-0.025879	-0.044434	-0.292969	-0.297852
5817.6	-0.025879	-0.044922	-0.297852	-0.297852
5823.66	-0.025879	-0.042969	-0.292969	-0.288086
5829.72	-0.026367	-0.043457	-0.297852	-0.302734
5835.78	-0.026856	-0.041992	-0.302734	-0.302734
5841.84	-0.027832	-0.042481	-0.297852	-0.292969
5847.9	-0.027344	-0.045410	-0.292969	-0.288086
5853.96	-0.027344	-0.046875	-0.297852	-0.288086
5860.02	-0.027344	-0.045410	-0.292969	-0.292969
5866.08	-0.027344	-0.043457	-0.292969	-0.297852
5872.14	-0.025879	-0.043457	-0.297852	-0.297852
5878.2	-0.025879	-0.043457	-0.297852	-0.292969
5884.26	-0.025879	-0.046387	-0.302734	-0.292969
5890.32	-0.026856	-0.048828	-0.297852	-0.283203
5896.38	-0.026856	-0.051270	-0.297852	-0.297852
5902.44	-0.026367	-0.051270	-0.297852	-0.297852
5908.5	-0.026856	-0.046875	-0.297852	-0.292969
5914.56	-0.027344	-0.045410	-0.297852	-0.297852
5920.62	-0.026856	-0.045898	-0.297852	-0.292969
5926.68	-0.026367	-0.046875	-0.297852	-0.292969
5932.74	-0.025879	-0.049805	-0.297852	-0.292969
5938.8	-0.025391	-0.047363	-0.292969	-0.283203
5944.86	-0.026367	-0.041992	-0.292969	-0.288086
5950.92	-0.027344	-0.040527	-0.297852	-0.297852
5956.98	-0.026367	-0.039063	-0.292969	-0.292969
5963.04	-0.027344	-0.035156	-0.297852	-0.292969
5969.1	-0.026856	-0.033691	-0.297852	-0.283203
5975.16	-0.026367	-0.033203	-0.283203	-0.283203
5981.22	-0.026856	-0.032227	-0.292969	-0.292969
5987.28	-0.026367	-0.034668	-0.297852	-0.292969
5993.34	-0.025391	-0.036621	-0.292969	-0.292969
5999.4	-0.025879	-0.038574	-0.292969	-0.297852
6005.46	-0.027344	-0.037598	-0.297852	-0.297852
6011.52	-0.026856	-0.036621	-0.297852	-0.297852
6017.58	-0.027832	-0.035645	-0.302734	-0.292969
6023.64	-0.026856	-0.034180	-0.297852	-0.288086
6029.7	-0.025879	-0.035156	-0.288086	-0.288086
6035.76	-0.025879	-0.035156	-0.292969	-0.292969
6041.82	-0.026856	-0.034180	-0.288086	-0.297852
6047.88	-0.027344	-0.036133	-0.288086	-0.292969
6053.94	-0.025879	-0.041016	-0.292969	-0.283203
6060	-0.026367	-0.044434	-0.283203	-0.278320
6066.06	-0.025879	-0.048828	-0.288086	-0.288086
6072.12	-0.025391	-0.050293	-0.292969	-0.297852
6078.18	-0.025879	-0.048828	-0.288086	-0.292969
6084.24	-0.027344	-0.048340	-0.297852	-0.292969
6090.3	-0.027344	-0.049805	-0.292969	-0.283203
6096.36	-0.024414	-0.055176	-0.292969	-0.292969
6102.42	-0.023438	-0.059082	-0.292969	-0.292969
6108.48	-0.025391	-0.052734	-0.292969	-0.292969
6114.54	-0.026856	-0.043945	-0.288086	-0.297852
6120.6	-0.025391	-0.042969	-0.292969	-0.292969
6126.66	-0.025391	-0.047363	-0.278320	-0.288086
6132.72	-0.025879	-0.051270	-0.292969	-0.292969
6138.78	-0.025391	-0.055664	-0.297852	-0.288086
6144.84	-0.024414	-0.056641	-0.288086	-0.288086
6150.9	-0.024414	-0.053223	-0.292969	-0.292969
6156.96	-0.025391	-0.049316	-0.278320	-0.292969
6163.02	-0.026856	-0.045410	-0.292969	-0.297852
6169.08	-0.025879	-0.043457	-0.297852	-0.297852
6175.14	-0.026367	-0.040039	-0.288086	-0.292969
6181.2	-0.026856	-0.038086	-0.288086	-0.292969
6187.26	-0.026856	-0.037598	-0.292969	-0.288086
6193.32	-0.027344	-0.035645	-0.288086	-0.283203
6199.38	-0.027344	-0.035645	-0.297852	-0.292969
