# Supplementary material for: Elucidation of molecular kinetic schemes from macroscopic traces using system identification
Source: PLoS Comput Biol. 2017 Feb 13;13(2):e1005376. doi: 10.1371/journal.pcbi.1005376 (PMC5330533; doi:10.1371/journal.pcbi.1005376)
Supplement: S1 Data — (1) L-type calcium ion-channel current elicited by voltage steps from -90 to 0 mV, first in the absence of nifedipine, and after addition of nifedipine at 100 nM and 1 μM concentration. (2) G-protein sensitive ion-channel (GIRK4*) current traces elicited by a step in LY379268 concentration from 0 to 1 μM. (ZIP) [file pcbi.1005376.s004.zip › Data_Ion_Channels/ICY_1uMnif.txt]

0	-0.009766	-0.007813	-0.126953	-0.126953	-0.122070	-0.168457	-0.23438	-0.21973
6.06	-0.014648	-0.013672	-0.168457	-0.168457	-0.156250	-0.190430	-0.28809	-0.27344
12.12	-0.015625	-0.014160	-0.175781	-0.175781	-0.151367	-0.192871	-0.28320	-0.27832
18.18	-0.013672	-0.014648	-0.166016	-0.166016	-0.153809	-0.195313	-0.29297	-0.28320
24.24	-0.014160	-0.013672	-0.166016	-0.166016	-0.151367	-0.187988	-0.29297	-0.27832
30.3	-0.016602	-0.014160	-0.166016	-0.166016	-0.148926	-0.195313	-0.28809	-0.27832
36.36	-0.016113	-0.014648	-0.166016	-0.166016	-0.144043	-0.185547	-0.28809	-0.28809
42.42	-0.013672	-0.015625	-0.173340	-0.173340	-0.153809	-0.195313	-0.28320	-0.28809
48.48	-0.014648	-0.015625	-0.173340	-0.173340	-0.151367	-0.187988	-0.29297	-0.28320
54.54	-0.016113	-0.013672	-0.170898	-0.170898	-0.148926	-0.192871	-0.29297	-0.27832
60.6	-0.015625	-0.014160	-0.170898	-0.170898	-0.146484	-0.187988	-0.29297	-0.27832
66.66	-0.014648	-0.015137	-0.156250	-0.156250	-0.148926	-0.185547	-0.29297	-0.27832
72.72	-0.015137	-0.014160	-0.163574	-0.163574	-0.144043	-0.192871	-0.29297	-0.27344
78.78	-0.015137	-0.015625	-0.173340	-0.173340	-0.148926	-0.187988	-0.28809	-0.27832
84.84	-0.014648	-0.015137	-0.168457	-0.168457	-0.144043	-0.195313	-0.28809	-0.27832
90.9	-0.015137	-0.014160	-0.173340	-0.173340	-0.146484	-0.187988	-0.29785	-0.27832
96.96	-0.015137	-0.014648	-0.166016	-0.166016	-0.144043	-0.192871	-0.29297	-0.28320
103.02	-0.015625	-0.014648	-0.158691	-0.158691	-0.144043	-0.192871	-0.29785	-0.28809
109.08	-0.015625	-0.013672	-0.166016	-0.166016	-0.148926	-0.183105	-0.28809	-0.27832
115.14	-0.015625	-0.013672	-0.158691	-0.158691	-0.146484	-0.190430	-0.27832	-0.28320
121.2	-0.015625	-0.014648	-0.161133	-0.161133	-0.148926	-0.183105	-0.29297	-0.27832
127.26	-0.014648	-0.015625	-0.170898	-0.170898	-0.146484	-0.192871	-0.28809	-0.28320
133.32	-0.014160	-0.015137	-0.158691	-0.158691	-0.146484	-0.183105	-0.29297	-0.27832
139.38	-0.014648	-0.014160	-0.161133	-0.161133	-0.144043	-0.190430	-0.29785	-0.27832
145.44	-0.015625	-0.014648	-0.168457	-0.168457	-0.144043	-0.185547	-0.28809	-0.28320
151.5	-0.015137	-0.014648	-0.161133	-0.161133	-0.144043	-0.195313	-0.29297	-0.28320
157.56	-0.014648	-0.014160	-0.166016	-0.166016	-0.146484	-0.187988	-0.28320	-0.28320
163.62	-0.015625	-0.014648	-0.161133	-0.161133	-0.141602	-0.187988	-0.27832	-0.28320
169.68	-0.015625	-0.015137	-0.158691	-0.158691	-0.146484	-0.192871	-0.28809	-0.28320
175.74	-0.015625	-0.014160	-0.166016	-0.166016	-0.139160	-0.183105	-0.27832	-0.28320
181.8	-0.015625	-0.013672	-0.153809	-0.153809	-0.144043	-0.187988	-0.28320	-0.28320
187.86	-0.016113	-0.014160	-0.148926	-0.148926	-0.141602	-0.185547	-0.29297	-0.27832
193.92	-0.015625	-0.015137	-0.166016	-0.166016	-0.144043	-0.192871	-0.28320	-0.28320
199.98	-0.015137	-0.014160	-0.156250	-0.156250	-0.139160	-0.185547	-0.28320	-0.28320
206.04	-0.015625	-0.014160	-0.166016	-0.166016	-0.141602	-0.190430	-0.29297	-0.28320
212.1	-0.014648	-0.015137	-0.168457	-0.168457	-0.139160	-0.185547	-0.29297	-0.27832
218.16	-0.013672	-0.015625	-0.156250	-0.156250	-0.141602	-0.185547	-0.28809	-0.28320
224.22	-0.015625	-0.014160	-0.166016	-0.166016	-0.139160	-0.195313	-0.28320	-0.27832
230.28	-0.015625	-0.015137	-0.166016	-0.166016	-0.141602	-0.187988	-0.28320	-0.28809
236.34	-0.015137	-0.015625	-0.168457	-0.168457	-0.146484	-0.187988	-0.29297	-0.28320
242.4	-0.014160	-0.015625	-0.173340	-0.173340	-0.144043	-0.183105	-0.28320	-0.27832
248.46	-0.014648	-0.014648	-0.156250	-0.156250	-0.146484	-0.195313	-0.29297	-0.28809
254.52	-0.015625	-0.014160	-0.153809	-0.153809	-0.146484	-0.187988	-0.29297	-0.27832
260.58	-0.016113	-0.015625	-0.166016	-0.166016	-0.144043	-0.192871	-0.29297	-0.27832
266.64	-0.015137	-0.014160	-0.168457	-0.168457	-0.144043	-0.185547	-0.29297	-0.27832
272.7	-0.016602	-0.014648	-0.178223	-0.178223	-0.148926	-0.195313	-0.28320	-0.27832
278.76	-0.015137	-0.015137	-0.185547	-0.185547	-0.146484	-0.190430	-0.28320	-0.27832
284.82	-0.015137	-0.014160	-0.173340	-0.173340	-0.148926	-0.190430	-0.28809	-0.27832
290.88	-0.015625	-0.015137	-0.173340	-0.173340	-0.141602	-0.192871	-0.28809	-0.27832
296.94	-0.014160	-0.015625	-0.163574	-0.163574	-0.144043	-0.187988	-0.28809	-0.28320
303	-0.015137	-0.014648	-0.158691	-0.158691	-0.141602	-0.192871	-0.29785	-0.28320
309.06	-0.015625	-0.014160	-0.168457	-0.168457	-0.146484	-0.185547	-0.28320	-0.28320
315.12	-0.015625	-0.013672	-0.166016	-0.166016	-0.139160	-0.195313	-0.28809	-0.28320
321.18	-0.016113	-0.014160	-0.163574	-0.163574	-0.141602	-0.187988	-0.28320	-0.27832
327.24	-0.015625	-0.015625	-0.166016	-0.166016	-0.141602	-0.192871	-0.28320	-0.27344
333.3	-0.013672	-0.015137	-0.158691	-0.158691	-0.146484	-0.185547	-0.29297	-0.27832
339.36	-0.013672	-0.015137	-0.158691	-0.158691	-0.144043	-0.187988	-0.28320	-0.27832
345.42	-0.015625	-0.015137	-0.161133	-0.161133	-0.144043	-0.187988	-0.27832	-0.27344
351.48	-0.015137	-0.014648	-0.158691	-0.158691	-0.141602	-0.192871	-0.28809	-0.27832
357.54	-0.015137	-0.014648	-0.170898	-0.170898	-0.141602	-0.187988	-0.28809	-0.27832
363.6	-0.015625	-0.015137	-0.168457	-0.168457	-0.139160	-0.187988	-0.28809	-0.28320
369.66	-0.015137	-0.014160	-0.161133	-0.161133	-0.139160	-0.187988	-0.29297	-0.28320
375.72	-0.015137	-0.014160	-0.166016	-0.166016	-0.141602	-0.183105	-0.28320	-0.28320
381.78	-0.015137	-0.015137	-0.161133	-0.161133	-0.144043	-0.192871	-0.28809	-0.27832
387.84	-0.014648	-0.014160	-0.161133	-0.161133	-0.141602	-0.183105	-0.29297	-0.27832
393.9	-0.015137	-0.014160	-0.161133	-0.161133	-0.139160	-0.187988	-0.28809	-0.27832
399.96	-0.015625	-0.014648	-0.151367	-0.151367	-0.139160	-0.185547	-0.28320	-0.27832
406.02	-0.014648	-0.014160	-0.161133	-0.161133	-0.139160	-0.192871	-0.28320	-0.27344
412.08	-0.014648	-0.014648	-0.178223	-0.178223	-0.136719	-0.187988	-0.27832	-0.27832
418.14	-0.015625	-0.014648	-0.166016	-0.166016	-0.139160	-0.185547	-0.29297	-0.28320
424.2	-0.015625	-0.014648	-0.166016	-0.166016	-0.136719	-0.192871	-0.29297	-0.27832
430.26	-0.016113	-0.014160	-0.166016	-0.166016	-0.139160	-0.183105	-0.28320	-0.27832
436.32	-0.015625	-0.015625	-0.161133	-0.161133	-0.136719	-0.195313	-0.28320	-0.27832
442.38	-0.015625	-0.014160	-0.163574	-0.163574	-0.139160	-0.187988	-0.28320	-0.27832
448.44	-0.015137	-0.014648	-0.156250	-0.156250	-0.139160	-0.192871	-0.28320	-0.28320
454.5	-0.015625	-0.014160	-0.156250	-0.156250	-0.139160	-0.187988	-0.29297	-0.27832
460.56	-0.016113	-0.015625	-0.166016	-0.166016	-0.139160	-0.185547	-0.29297	-0.28320
466.62	-0.015625	-0.015625	-0.161133	-0.161133	-0.148926	-0.190430	-0.28809	-0.29297
472.68	-0.015625	-0.014160	-0.168457	-0.168457	-0.136719	-0.187988	-0.29297	-0.27832
478.74	-0.016602	-0.015137	-0.166016	-0.166016	-0.146484	-0.187988	-0.28320	-0.28809
484.8	-0.016113	-0.015137	-0.156250	-0.156250	-0.144043	-0.185547	-0.29297	-0.28320
490.86	-0.015625	-0.014160	-0.168457	-0.168457	-0.144043	-0.190430	-0.28809	-0.28320
496.92	-0.015137	-0.014160	-0.161133	-0.161133	-0.144043	-0.185547	-0.28320	-0.28320
502.98	-0.015137	-0.015137	-0.156250	-0.156250	-0.144043	-0.197754	-0.28320	-0.27832
509.04	-0.016113	-0.015625	-0.163574	-0.163574	-0.141602	-0.187988	-0.28320	-0.27832
515.1	-0.015625	-0.015137	-0.158691	-0.158691	-0.146484	-0.192871	-0.28809	-0.28809
521.16	-0.014648	-0.015137	-0.166016	-0.166016	-0.146484	-0.192871	-0.29297	-0.28809
527.22	-0.014160	-0.015137	-0.168457	-0.168457	-0.134277	-0.187988	-0.27832	-0.26856
533.28	0.033203	0.037109	-0.002441	-0.002441	-0.014648	-0.056152	-0.11231	-0.10254
539.34	0.369141	0.376465	1.474610	1.474610	0.874023	0.869141	1.28906	1.30859
545.4	0.406250	0.380859	2.587890	2.587890	1.232910	1.110840	1.87012	1.97266
551.46	-0.088379	-0.144531	1.220700	1.220700	0.351563	-0.012207	0.02930	0.41504
557.52	-0.419922	-0.488281	-0.327148	-0.327148	-0.375977	-0.986328	-1.51367	-0.84961
563.58	-0.522949	-0.595703	-1.037600	-1.037600	-0.751953	-1.521000	-2.03613	-1.26465
569.64	-0.562012	-0.636230	-1.369630	-1.369630	-0.979004	-1.823730	-2.20703	-1.40625
575.7	-0.579102	-0.649902	-1.545410	-1.545410	-1.098630	-1.950680	-2.25586	-1.44043
581.76	-0.587402	-0.652344	-1.628420	-1.628420	-1.147460	-2.031250	-2.26563	-1.43066
587.82	-0.588867	-0.652344	-1.691890	-1.691890	-1.169430	-2.060550	-2.26563	-1.40137
593.88	-0.586426	-0.652344	-1.730960	-1.730960	-1.174320	-2.062990	-2.24121	-1.34766
599.94	-0.583496	-0.648438	-1.750490	-1.750490	-1.176760	-2.055660	-2.22168	-1.29883
606	-0.580566	-0.641113	-1.772460	-1.772460	-1.171880	-2.041020	-2.19238	-1.25977
612.06	-0.576172	-0.634766	-1.794430	-1.794430	-1.162110	-2.038570	-2.15332	-1.21582
618.12	-0.569824	-0.629395	-1.796880	-1.796880	-1.135250	-2.014160	-2.13379	-1.16699
624.18	-0.565430	-0.625000	-1.796880	-1.796880	-1.118160	-2.001950	-2.10938	-1.12793
630.24	-0.561035	-0.620117	-1.791990	-1.791990	-1.105960	-1.958010	-2.08008	-1.09863
636.3	-0.559082	-0.612793	-1.787110	-1.787110	-1.086430	-1.936040	-2.04590	-1.05469
642.36	-0.557617	-0.605469	-1.787110	-1.787110	-1.064450	-1.906740	-2.01172	-0.99609
648.42	-0.554199	-0.601563	-1.782230	-1.782230	-1.037600	-1.889650	-1.97754	-0.95215
654.48	-0.547852	-0.597168	-1.770020	-1.770020	-1.015630	-1.875000	-1.94824	-0.90820
660.54	-0.541504	-0.589844	-1.772460	-1.772460	-0.988770	-1.835940	-1.90918	-0.86426
666.6	-0.536621	-0.583496	-1.755370	-1.755370	-0.979004	-1.816410	-1.87500	-0.81055
672.66	-0.534180	-0.578125	-1.748050	-1.748050	-0.954590	-1.779790	-1.84082	-0.77148
678.72	-0.528320	-0.575195	-1.755370	-1.755370	-0.939941	-1.770020	-1.81152	-0.74707
684.78	-0.522949	-0.568848	-1.748050	-1.748050	-0.920410	-1.748050	-1.78223	-0.71777
690.84	-0.519531	-0.563965	-1.745610	-1.745610	-0.910645	-1.716310	-1.75781	-0.68359
696.9	-0.514648	-0.559570	-1.745610	-1.745610	-0.881348	-1.701660	-1.71387	-0.65918
702.96	-0.509766	-0.552246	-1.745610	-1.745610	-0.869141	-1.667480	-1.67969	-0.62988
709.02	-0.507813	-0.547363	-1.748050	-1.748050	-0.844727	-1.662600	-1.66016	-0.60547
715.08	-0.505371	-0.541504	-1.738280	-1.738280	-0.832520	-1.635740	-1.63086	-0.58594
721.14	-0.502441	-0.535156	-1.721190	-1.721190	-0.805664	-1.616210	-1.61133	-0.54688
727.2	-0.498047	-0.532227	-1.713870	-1.713870	-0.788574	-1.608890	-1.57715	-0.51270
733.26	-0.492676	-0.531250	-1.701660	-1.701660	-0.751953	-1.577150	-1.55273	-0.48340
739.32	-0.489746	-0.525391	-1.691890	-1.691890	-0.751953	-1.562500	-1.51855	-0.46387
745.38	-0.487793	-0.521484	-1.696780	-1.696780	-0.739746	-1.528320	-1.49414	-0.44434
751.44	-0.484375	-0.518066	-1.687010	-1.687010	-0.727539	-1.516110	-1.47461	-0.42969
757.5	-0.479492	-0.514160	-1.687010	-1.687010	-0.710449	-1.496580	-1.44043	-0.40527
763.56	-0.474121	-0.508789	-1.687010	-1.687010	-0.690918	-1.469730	-1.40625	-0.39063
769.62	-0.469238	-0.503418	-1.669920	-1.669920	-0.678711	-1.462400	-1.38672	-0.37598
775.68	-0.465332	-0.500977	-1.665040	-1.665040	-0.651855	-1.430660	-1.36230	-0.36133
781.74	-0.461914	-0.498047	-1.650390	-1.650390	-0.649414	-1.418460	-1.34277	-0.35156
787.8	-0.458008	-0.491211	-1.640630	-1.640630	-0.629883	-1.389160	-1.32324	-0.33203
793.86	-0.455078	-0.487305	-1.643070	-1.643070	-0.627441	-1.364750	-1.29395	-0.32227
799.92	-0.451172	-0.484863	-1.635740	-1.635740	-0.605469	-1.352540	-1.26953	-0.30762
805.98	-0.448730	-0.483398	-1.633300	-1.633300	-0.593262	-1.325680	-1.25000	-0.29785
812.04	-0.446289	-0.480469	-1.625980	-1.625980	-0.581055	-1.320800	-1.22070	-0.29297
818.1	-0.441895	-0.477051	-1.618650	-1.618650	-0.571289	-1.296390	-1.19629	-0.29297
824.16	-0.437500	-0.472656	-1.611330	-1.611330	-0.556641	-1.286620	-1.18164	-0.27832
830.22	-0.435059	-0.468750	-1.589360	-1.589360	-0.539551	-1.259770	-1.15723	-0.26856
836.28	-0.431152	-0.464355	-1.574710	-1.574710	-0.527344	-1.247560	-1.13770	-0.25391
842.34	-0.426270	-0.458008	-1.574710	-1.574710	-0.517578	-1.230470	-1.11816	-0.24902
848.4	-0.423340	-0.453125	-1.564940	-1.564940	-0.505371	-1.210940	-1.09863	-0.23438
854.46	-0.420410	-0.449219	-1.557620	-1.557620	-0.500488	-1.198730	-1.07910	-0.22461
860.52	-0.417969	-0.445801	-1.572270	-1.572270	-0.490723	-1.174320	-1.05469	-0.21484
866.58	-0.413574	-0.443848	-1.567380	-1.567380	-0.473633	-1.169430	-1.03027	-0.20020
872.64	-0.410156	-0.441406	-1.572270	-1.572270	-0.468750	-1.145020	-1.01563	-0.19531
878.7	-0.410645	-0.437988	-1.577150	-1.577150	-0.456543	-1.142580	-1.00098	-0.19531
884.76	-0.408691	-0.433594	-1.555180	-1.555180	-0.451660	-1.130370	-0.99609	-0.19043
890.82	-0.404785	-0.428223	-1.552730	-1.552730	-0.437012	-1.113280	-0.98145	-0.18066
896.88	-0.401855	-0.425293	-1.550290	-1.550290	-0.439453	-1.108400	-0.96680	-0.18066
902.94	-0.401855	-0.421387	-1.538090	-1.538090	-0.429688	-1.076660	-0.95703	-0.17090
909	-0.400879	-0.416016	-1.552730	-1.552730	-0.419922	-1.074220	-0.93262	-0.16113
915.06	-0.398438	-0.410645	-1.552730	-1.552730	-0.407715	-1.052250	-0.91797	-0.16113
921.12	-0.395996	-0.406738	-1.535640	-1.535640	-0.402832	-1.047360	-0.88867	-0.14160
927.18	-0.393555	-0.405762	-1.530760	-1.530760	-0.380859	-1.035160	-0.87891	-0.12695
933.24	-0.389160	-0.405762	-1.518550	-1.518550	-0.363770	-1.010740	-0.87891	-0.13184
939.3	-0.386719	-0.405273	-1.523440	-1.523440	-0.351563	-1.008300	-0.87891	-0.13184
945.36	-0.384766	-0.402832	-1.535640	-1.535640	-0.336914	-0.993652	-0.85449	-0.13672
951.42	-0.382324	-0.396973	-1.516110	-1.516110	-0.339355	-1.000980	-0.83984	-0.14160
957.48	-0.380371	-0.392090	-1.518550	-1.518550	-0.332031	-0.969238	-0.82520	-0.12695
963.54	-0.378906	-0.390625	-1.525880	-1.525880	-0.324707	-0.947266	-0.81055	-0.13184
969.6	-0.378418	-0.387695	-1.518550	-1.518550	-0.322266	-0.942383	-0.80078	-0.13672
975.66	-0.377930	-0.387695	-1.516110	-1.516110	-0.319824	-0.917969	-0.78613	-0.12207
981.72	-0.375488	-0.386719	-1.506350	-1.506350	-0.295410	-0.927734	-0.77148	-0.11231
987.78	-0.372559	-0.382324	-1.501460	-1.501460	-0.292969	-0.905762	-0.76660	-0.10254
993.84	-0.370117	-0.382813	-1.499020	-1.499020	-0.288086	-0.898438	-0.75195	-0.10254
999.9	-0.368164	-0.381348	-1.491700	-1.491700	-0.290527	-0.898438	-0.74707	-0.10254
1005.96	-0.365723	-0.378418	-1.484380	-1.484380	-0.273438	-0.874023	-0.72754	-0.08789
1012.02	-0.361328	-0.375000	-1.477050	-1.477050	-0.273438	-0.886230	-0.70801	-0.09277
1018.08	-0.363281	-0.373535	-1.469730	-1.469730	-0.268555	-0.861816	-0.71289	-0.09277
1024.14	-0.362793	-0.369141	-1.479490	-1.479490	-0.266113	-0.856934	-0.70313	-0.09277
1030.2	-0.361328	-0.364746	-1.481930	-1.481930	-0.253906	-0.859375	-0.68359	-0.09766
1036.26	-0.357910	-0.362793	-1.464840	-1.464840	-0.251465	-0.839844	-0.67871	-0.09277
1042.32	-0.355469	-0.360840	-1.464840	-1.464840	-0.239258	-0.839844	-0.66895	-0.08789
1048.38	-0.354492	-0.357422	-1.462400	-1.462400	-0.236816	-0.812988	-0.66406	-0.08789
1054.44	-0.351563	-0.356445	-1.447750	-1.447750	-0.227051	-0.803223	-0.64941	-0.08789
1060.5	-0.348145	-0.354980	-1.440430	-1.440430	-0.217285	-0.791016	-0.63477	-0.07324
1066.56	-0.346191	-0.352539	-1.428220	-1.428220	-0.212402	-0.781250	-0.63477	-0.07324
1072.62	-0.344727	-0.351563	-1.430660	-1.430660	-0.212402	-0.786133	-0.62500	-0.06836
1078.68	-0.341797	-0.350098	-1.435550	-1.435550	-0.207520	-0.766602	-0.61523	-0.07324
1084.74	-0.340332	-0.347656	-1.423340	-1.423340	-0.205078	-0.766602	-0.62012	-0.07813
1090.8	-0.340332	-0.346191	-1.420900	-1.420900	-0.195313	-0.747070	-0.61035	-0.06348
1096.86	-0.339844	-0.344238	-1.418460	-1.418460	-0.180664	-0.747070	-0.60547	-0.06348
1102.92	-0.338379	-0.342773	-1.403810	-1.403810	-0.180664	-0.739746	-0.60059	-0.06348
1108.98	-0.335449	-0.341797	-1.401370	-1.401370	-0.175781	-0.732422	-0.57617	-0.05859
1115.04	-0.332031	-0.340332	-1.396480	-1.396480	-0.178223	-0.734863	-0.56641	-0.06348
1121.1	-0.329102	-0.337891	-1.394040	-1.394040	-0.170898	-0.715332	-0.56641	-0.04395
1127.16	-0.327148	-0.335449	-1.401370	-1.401370	-0.168457	-0.712891	-0.56641	-0.04395
1133.22	-0.324219	-0.333008	-1.389160	-1.389160	-0.166016	-0.698242	-0.55664	-0.05859
1139.28	-0.323242	-0.329590	-1.384280	-1.384280	-0.168457	-0.693359	-0.55176	-0.05371
1145.34	-0.321777	-0.327148	-1.376950	-1.376950	-0.156250	-0.683594	-0.54199	-0.05371
1151.4	-0.319336	-0.326660	-1.359860	-1.359860	-0.153809	-0.668945	-0.53711	-0.04883
1157.46	-0.316895	-0.324707	-1.357420	-1.357420	-0.141602	-0.666504	-0.52246	-0.04395
1163.52	-0.314453	-0.323242	-1.350100	-1.350100	-0.141602	-0.634766	-0.51270	-0.04883
1169.58	-0.311523	-0.322754	-1.342770	-1.342770	-0.136719	-0.634766	-0.50781	-0.04395
1175.64	-0.311035	-0.320313	-1.345210	-1.345210	-0.134277	-0.627441	-0.50293	-0.03906
1181.7	-0.309570	-0.319824	-1.335450	-1.335450	-0.122070	-0.622559	-0.49805	-0.05371
1187.76	-0.306641	-0.318848	-1.328130	-1.328130	-0.126953	-0.620117	-0.49805	-0.04883
1193.82	-0.305176	-0.316406	-1.318360	-1.318360	-0.114746	-0.603027	-0.48828	-0.04395
1199.88	-0.305176	-0.312988	-1.306150	-1.306150	-0.114746	-0.612793	-0.48828	-0.04395
1205.94	-0.305176	-0.310547	-1.301270	-1.301270	-0.100098	-0.595703	-0.47852	-0.03418
1212	-0.304199	-0.306641	-1.296390	-1.296390	-0.100098	-0.598145	-0.47363	-0.03418
1218.06	-0.304199	-0.305176	-1.286620	-1.286620	-0.100098	-0.598145	-0.46875	-0.03418
1224.12	-0.303223	-0.305176	-1.289060	-1.289060	-0.104980	-0.585938	-0.45898	-0.02930
1230.18	-0.301758	-0.303223	-1.291500	-1.291500	-0.097656	-0.590820	-0.44922	-0.02441
1236.24	-0.298340	-0.299805	-1.291500	-1.291500	-0.097656	-0.571289	-0.44434	-0.02441
1242.3	-0.293945	-0.296875	-1.291500	-1.291500	-0.097656	-0.573730	-0.44434	-0.02441
1248.36	-0.292969	-0.295410	-1.286620	-1.286620	-0.100098	-0.559082	-0.44922	-0.03906
1254.42	-0.293945	-0.292480	-1.286620	-1.286620	-0.087891	-0.544434	-0.44434	-0.02930
1260.48	-0.293457	-0.290527	-1.293950	-1.293950	-0.090332	-0.544434	-0.43945	-0.02441
1266.54	-0.289551	-0.288574	-1.289060	-1.289060	-0.085449	-0.529785	-0.44434	-0.03418
1272.6	-0.287598	-0.287109	-1.291500	-1.291500	-0.080566	-0.537109	-0.43457	-0.02441
1278.66	-0.286621	-0.286133	-1.286620	-1.286620	-0.078125	-0.527344	-0.41992	-0.02441
1284.72	-0.285156	-0.286621	-1.279300	-1.279300	-0.078125	-0.532227	-0.42969	-0.02930
1290.78	-0.284180	-0.285645	-1.284180	-1.284180	-0.068359	-0.520020	-0.43457	-0.02441
1296.84	-0.283691	-0.284668	-1.274410	-1.274410	-0.070801	-0.520020	-0.41504	-0.01953
1302.9	-0.282227	-0.283203	-1.259770	-1.259770	-0.068359	-0.527344	-0.40527	-0.02441
1308.96	-0.280273	-0.279785	-1.267090	-1.267090	-0.073242	-0.517578	-0.40527	0.00000
1315.02	-0.281250	-0.278809	-1.269530	-1.269530	-0.063477	-0.524902	-0.41016	-0.00977
1321.08	-0.282227	-0.278809	-1.267090	-1.267090	-0.058594	-0.505371	-0.40527	-0.01953
1327.14	-0.281250	-0.278320	-1.259770	-1.259770	-0.043945	-0.507813	-0.40039	-0.01953
1333.2	-0.281250	-0.275879	-1.245120	-1.245120	-0.043945	-0.490723	-0.39063	-0.01953
1339.26	-0.279785	-0.272949	-1.242680	-1.242680	-0.039063	-0.480957	-0.38574	-0.01953
1345.32	-0.276855	-0.271484	-1.237790	-1.237790	-0.043945	-0.478516	-0.37598	-0.01953
1351.38	-0.273438	-0.270508	-1.228030	-1.228030	-0.041504	-0.466309	-0.38574	-0.00977
1357.44	-0.271973	-0.268066	-1.232910	-1.232910	-0.039063	-0.473633	-0.37109	-0.00488
1363.5	-0.272461	-0.266113	-1.230470	-1.230470	-0.036621	-0.463867	-0.36133	-0.01465
1369.56	-0.271973	-0.264160	-1.215820	-1.215820	-0.031738	-0.466309	-0.35645	-0.02441
1375.62	-0.268555	-0.261719	-1.215820	-1.215820	-0.031738	-0.454102	-0.36133	-0.01465
1381.68	-0.266602	-0.259766	-1.210940	-1.210940	-0.039063	-0.451660	-0.35645	-0.02441
1387.74	-0.265625	-0.260254	-1.193850	-1.193850	-0.041504	-0.454102	-0.35156	-0.00977
1393.8	-0.265625	-0.261230	-1.193850	-1.193850	-0.039063	-0.434570	-0.34668	-0.00488
1399.86	-0.265137	-0.258789	-1.191410	-1.191410	-0.039063	-0.441895	-0.35156	-0.01465
1405.92	-0.264160	-0.255859	-1.193850	-1.193850	-0.029297	-0.432129	-0.35156	-0.01465
1411.98	-0.261719	-0.256348	-1.191410	-1.191410	-0.026856	-0.424805	-0.34180	-0.01465
1418.04	-0.260254	-0.255859	-1.181640	-1.181640	-0.021973	-0.424805	-0.34180	-0.01465
1424.1	-0.258301	-0.255859	-1.171880	-1.171880	-0.017090	-0.407715	-0.33691	-0.00488
1430.16	-0.254395	-0.257813	-1.164550	-1.164550	-0.014648	-0.417480	-0.33691	-0.01465
1436.22	-0.251465	-0.254883	-1.154790	-1.154790	-0.017090	-0.405273	-0.33203	-0.00977
1442.28	-0.250977	-0.252441	-1.159670	-1.159670	-0.019531	-0.402832	-0.32227	-0.00488
1448.34	-0.252930	-0.251953	-1.157230	-1.157230	-0.017090	-0.393066	-0.32715	-0.01465
1454.4	-0.253418	-0.248047	-1.157230	-1.157230	-0.017090	-0.393066	-0.32715	-0.00977
1460.46	-0.250977	-0.247070	-1.157230	-1.157230	-0.009766	-0.393066	-0.32227	-0.00977
1466.52	-0.249512	-0.247070	-1.147460	-1.147460	-0.007324	-0.380859	-0.32715	0.00000
1472.58	-0.249023	-0.246582	-1.145020	-1.145020	0.000000	-0.390625	-0.32227	-0.00488
1478.64	-0.250000	-0.248535	-1.142580	-1.142580	-0.004883	-0.378418	-0.31250	-0.01465
1484.7	-0.251465	-0.248047	-1.132810	-1.132810	-0.009766	-0.380859	-0.30762	-0.01953
1490.76	-0.250488	-0.245605	-1.132810	-1.132810	-0.007324	-0.366211	-0.30273	-0.00488
1496.82	-0.245605	-0.244141	-1.125490	-1.125490	-0.004883	-0.373535	-0.30273	-0.00488
1502.88	-0.241211	-0.241699	-1.118160	-1.118160	0.000000	-0.378418	-0.30762	-0.00977
1508.94	-0.241699	-0.239746	-1.118160	-1.118160	0.009766	-0.361328	-0.29785	-0.01465
1515	-0.242188	-0.241211	-1.115720	-1.115720	0.017090	-0.368652	-0.29785	-0.02441
1521.06	-0.240234	-0.241211	-1.113280	-1.113280	0.017090	-0.349121	-0.30273	-0.01465
1527.12	-0.238770	-0.240234	-1.110840	-1.110840	0.014648	-0.344238	-0.29785	-0.00488
1533.18	-0.239258	-0.237793	-1.091310	-1.091310	0.014648	-0.344238	-0.29785	-0.00977
1539.24	-0.238281	-0.234863	-1.093750	-1.093750	0.014648	-0.327148	-0.29785	-0.00977
1545.3	-0.237793	-0.236328	-1.093750	-1.093750	0.017090	-0.336914	-0.29297	0.00000
1551.36	-0.236816	-0.236328	-1.083980	-1.083980	0.007324	-0.324707	-0.29785	0.00000
1557.42	-0.237793	-0.234863	-1.088870	-1.088870	0.009766	-0.334473	-0.29785	0.00000
1563.48	-0.237305	-0.232910	-1.098630	-1.098630	0.007324	-0.324707	-0.28809	-0.00488
1569.54	-0.235840	-0.229980	-1.105960	-1.105960	0.014648	-0.317383	-0.29297	-0.00977
1575.6	-0.233887	-0.229492	-1.103520	-1.103520	0.019531	-0.324707	-0.28320	-0.00488
1581.66	-0.231445	-0.229004	-1.088870	-1.088870	0.019531	-0.305176	-0.28809	-0.00488
1587.72	-0.232422	-0.229004	-1.086430	-1.086430	0.017090	-0.310059	-0.28809	-0.00488
1593.78	-0.232422	-0.225098	-1.086430	-1.086430	0.014648	-0.305176	-0.28320	-0.00488
1599.84	-0.229980	-0.222168	-1.086430	-1.086430	0.014648	-0.312500	-0.27832	-0.01465
1605.9	-0.228516	-0.222656	-1.088870	-1.088870	0.014648	-0.317383	-0.27832	-0.00488
1611.96	-0.227539	-0.222656	-1.091310	-1.091310	0.019531	-0.302734	-0.27832	0.00000
1618.02	-0.227539	-0.221680	-1.088870	-1.088870	0.017090	-0.312500	-0.27344	-0.00488
1624.08	-0.228516	-0.222168	-1.086430	-1.086430	0.021973	-0.302734	-0.26856	-0.01465
1630.14	-0.226563	-0.223145	-1.079100	-1.079100	0.017090	-0.300293	-0.26856	-0.01465
1636.2	-0.225098	-0.222168	-1.074220	-1.074220	0.021973	-0.300293	-0.26856	0.00000
1642.26	-0.224609	-0.219727	-1.076660	-1.076660	0.026856	-0.295410	-0.25879	0.00977
1648.32	-0.224609	-0.219727	-1.059570	-1.059570	0.026856	-0.297852	-0.25879	0.00000
1654.38	-0.222656	-0.217773	-1.057130	-1.057130	0.029297	-0.278320	-0.26367	0.00000
1660.44	-0.220703	-0.215332	-1.059570	-1.059570	0.026856	-0.285645	-0.25879	0.00977
1666.5	-0.218750	-0.213867	-1.047360	-1.047360	0.029297	-0.278320	-0.26856	0.00977
1672.56	-0.217773	-0.213379	-1.044920	-1.044920	0.034180	-0.278320	-0.25879	0.00488
1678.62	-0.217285	-0.215332	-1.044920	-1.044920	0.036621	-0.270996	-0.24902	0.00488
1684.68	-0.216309	-0.214355	-1.037600	-1.037600	0.036621	-0.266113	-0.25391	0.00000
1690.74	-0.215820	-0.211914	-1.044920	-1.044920	0.041504	-0.275879	-0.25391	0.00000
1696.8	-0.213867	-0.211426	-1.040040	-1.040040	0.041504	-0.261230	-0.23926	-0.00977
1702.86	-0.212402	-0.211426	-1.037600	-1.037600	0.043945	-0.268555	-0.24414	-0.00488
1708.92	-0.214355	-0.210938	-1.040040	-1.040040	0.046387	-0.249023	-0.24902	0.00000
1714.98	-0.213379	-0.211426	-1.030270	-1.030270	0.048828	-0.251465	-0.24902	0.00000
1721.04	-0.212891	-0.208984	-1.020510	-1.020510	0.051270	-0.258789	-0.23926	-0.00488
1727.1	-0.212402	-0.205566	-1.015630	-1.015630	0.048828	-0.253906	-0.23926	0.00977
1733.16	-0.211914	-0.203613	-1.008300	-1.008300	0.046387	-0.261230	-0.24414	0.01953
1739.22	-0.211426	-0.202148	-1.013180	-1.013180	0.043945	-0.244141	-0.23438	0.01953
1745.28	-0.211426	-0.199707	-1.013180	-1.013180	0.041504	-0.251465	-0.22949	0.01465
1751.34	-0.210938	-0.200195	-1.010740	-1.010740	0.039063	-0.244141	-0.23438	0.01465
1757.4	-0.209473	-0.201660	-1.018070	-1.018070	0.041504	-0.239258	-0.23438	0.01465
1763.46	-0.208008	-0.203613	-1.005860	-1.005860	0.051270	-0.239258	-0.21973	0.00488
1769.52	-0.207031	-0.201660	-0.991211	-0.991211	0.053711	-0.231934	-0.21973	0.00977
1775.58	-0.208496	-0.200684	-0.998535	-0.998535	0.053711	-0.231934	-0.21973	0.01465
1781.64	-0.208008	-0.202637	-0.993652	-0.993652	0.058594	-0.214844	-0.22949	0.00977
1787.7	-0.206055	-0.202637	-0.988770	-0.988770	0.061035	-0.217285	-0.22949	0.01465
1793.76	-0.205566	-0.199707	-0.991211	-0.991211	0.058594	-0.209961	-0.23438	0.01953
1799.82	-0.205566	-0.198730	-0.983887	-0.983887	0.053711	-0.219727	-0.23438	0.00977
1805.88	-0.205078	-0.198242	-0.981445	-0.981445	0.058594	-0.219727	-0.23438	0.00488
1811.94	-0.203613	-0.197266	-0.976563	-0.976563	0.058594	-0.214844	-0.22461	0.00488
1818	-0.200684	-0.195801	-0.964355	-0.964355	0.056152	-0.219727	-0.21973	0.00000
1824.06	-0.198242	-0.193359	-0.964355	-0.964355	0.051270	-0.207520	-0.21484	0.01465
1830.12	-0.197754	-0.189941	-0.949707	-0.949707	0.056152	-0.212402	-0.21484	0.01953
1836.18	-0.198730	-0.189941	-0.942383	-0.942383	0.061035	-0.202637	-0.21484	0.00488
1842.24	-0.197754	-0.192871	-0.954590	-0.954590	0.065918	-0.217285	-0.20996	0.01465
1848.3	-0.195801	-0.190918	-0.947266	-0.947266	0.075684	-0.209961	-0.21484	0.01953
1854.36	-0.195313	-0.188965	-0.939941	-0.939941	0.073242	-0.207520	-0.21484	0.01465
1860.42	-0.193848	-0.188477	-0.937500	-0.937500	0.073242	-0.195313	-0.20020	0.01953
1866.48	-0.191895	-0.187988	-0.930176	-0.930176	0.070801	-0.187988	-0.20508	0.01465
1872.54	-0.189941	-0.186523	-0.932617	-0.932617	0.070801	-0.192871	-0.20020	0.02441
1878.6	-0.190918	-0.187012	-0.937500	-0.937500	0.068359	-0.187988	-0.20020	0.01953
1884.66	-0.191406	-0.187988	-0.935059	-0.935059	0.073242	-0.195313	-0.20020	0.00488
1890.72	-0.191406	-0.187988	-0.944824	-0.944824	0.075684	-0.190430	-0.20020	0.00977
1896.78	-0.193359	-0.187012	-0.942383	-0.942383	0.073242	-0.195313	-0.19531	0.01465
1902.84	-0.193848	-0.183594	-0.927734	-0.927734	0.075684	-0.185547	-0.20020	0.02930
1908.9	-0.193359	-0.182617	-0.935059	-0.935059	0.073242	-0.192871	-0.19531	0.03418
1914.96	-0.193359	-0.184082	-0.930176	-0.930176	0.073242	-0.180664	-0.19043	0.03418
1921.02	-0.192871	-0.186523	-0.922852	-0.922852	0.075684	-0.173340	-0.20020	0.02930
1927.08	-0.191895	-0.187988	-0.930176	-0.930176	0.075684	-0.170898	-0.20020	0.02930
1933.14	-0.189453	-0.184082	-0.930176	-0.930176	0.080566	-0.166016	-0.19531	0.00977
1939.2	-0.187988	-0.181152	-0.932617	-0.932617	0.078125	-0.168457	-0.19531	0.01465
1945.26	-0.186035	-0.180664	-0.937500	-0.937500	0.078125	-0.168457	-0.20020	0.01953
1951.32	-0.187012	-0.180176	-0.927734	-0.927734	0.078125	-0.168457	-0.19531	0.01465
1957.38	-0.187988	-0.182617	-0.932617	-0.932617	0.078125	-0.161133	-0.18555	0.00488
1963.44	-0.186035	-0.182617	-0.927734	-0.927734	0.078125	-0.166016	-0.18066	0.01465
1969.5	-0.182129	-0.183594	-0.917969	-0.917969	0.073242	-0.166016	-0.19043	0.01953
1975.56	-0.181641	-0.184082	-0.920410	-0.920410	0.073242	-0.168457	-0.19043	0.03418
1981.62	-0.181641	-0.181152	-0.910645	-0.910645	0.075684	-0.158691	-0.19531	0.02930
1987.68	-0.181641	-0.177734	-0.903320	-0.903320	0.075684	-0.156250	-0.18555	0.01465
1993.74	-0.182129	-0.175293	-0.903320	-0.903320	0.075684	-0.139160	-0.18066	0.01953
1999.8	-0.180664	-0.175293	-0.893555	-0.893555	0.078125	-0.148926	-0.18066	0.02441
2005.86	-0.180664	-0.174316	-0.898438	-0.898438	0.080566	-0.148926	-0.19043	0.03418
2011.92	-0.180176	-0.174316	-0.898438	-0.898438	0.083008	-0.156250	-0.19043	0.02930
2017.98	-0.179688	-0.175293	-0.893555	-0.893555	0.085449	-0.146484	-0.20020	0.01465
2024.04	-0.179199	-0.172852	-0.898438	-0.898438	0.083008	-0.153809	-0.19043	0.01953
2030.1	-0.178223	-0.171875	-0.888672	-0.888672	0.087891	-0.151367	-0.17578	0.02441
2036.16	-0.178223	-0.170898	-0.878906	-0.878906	0.078125	-0.141602	-0.18066	0.01465
2042.22	-0.177246	-0.170410	-0.881348	-0.881348	0.075684	-0.146484	-0.17578	0.01953
2048.28	-0.175781	-0.170410	-0.874023	-0.874023	0.078125	-0.146484	-0.17090	0.01465
2054.34	-0.174805	-0.169922	-0.864258	-0.864258	0.085449	-0.148926	-0.16113	0.02930
2060.4	-0.175293	-0.170410	-0.869141	-0.869141	0.085449	-0.144043	-0.16602	0.03906
2066.46	-0.173828	-0.168457	-0.864258	-0.864258	0.085449	-0.146484	-0.16113	0.02441
2072.52	-0.172363	-0.167969	-0.871582	-0.871582	0.085449	-0.139160	-0.16113	0.01953
2078.58	-0.172363	-0.168457	-0.881348	-0.881348	0.085449	-0.146484	-0.17090	0.01465
2084.64	-0.171387	-0.168457	-0.866699	-0.866699	0.085449	-0.134277	-0.17090	0.01465
2090.7	-0.171387	-0.166992	-0.874023	-0.874023	0.085449	-0.139160	-0.16602	0.02441
2096.76	-0.170898	-0.166992	-0.869141	-0.869141	0.092773	-0.139160	-0.17090	0.02930
2102.82	-0.168457	-0.166992	-0.859375	-0.859375	0.085449	-0.139160	-0.17090	0.01953
2108.88	-0.168457	-0.166016	-0.861816	-0.861816	0.087891	-0.134277	-0.17578	0.02441
2114.94	-0.168945	-0.166504	-0.852051	-0.852051	0.095215	-0.134277	-0.18066	0.01953
2121	-0.168457	-0.164551	-0.854492	-0.854492	0.085449	-0.129395	-0.18555	0.02930
2127.06	-0.166992	-0.165527	-0.864258	-0.864258	0.090332	-0.126953	-0.18066	0.03418
2133.12	-0.168457	-0.167480	-0.852051	-0.852051	0.087891	-0.131836	-0.18555	0.01953
2139.18	-0.168945	-0.164063	-0.847168	-0.847168	0.085449	-0.131836	-0.18066	0.02441
2145.24	-0.170898	-0.163574	-0.852051	-0.852051	0.087891	-0.131836	-0.17090	0.02441
2151.3	-0.170898	-0.162598	-0.842285	-0.842285	0.092773	-0.126953	-0.16602	0.03418
2157.36	-0.168945	-0.162598	-0.842285	-0.842285	0.085449	-0.136719	-0.16602	0.03906
2163.42	-0.168457	-0.164063	-0.825195	-0.825195	0.092773	-0.134277	-0.16602	0.03418
2169.48	-0.170410	-0.161133	-0.820313	-0.820313	0.095215	-0.131836	-0.17090	0.03906
2175.54	-0.171875	-0.159668	-0.834961	-0.834961	0.100098	-0.114746	-0.15625	0.04883
2181.6	-0.167969	-0.159668	-0.830078	-0.830078	0.102539	-0.117188	-0.15625	0.03906
2187.66	-0.166016	-0.159668	-0.820313	-0.820313	0.100098	-0.114746	-0.16113	0.03906
2193.72	-0.166504	-0.159668	-0.817871	-0.817871	0.102539	-0.114746	-0.15625	0.03906
2199.78	-0.166016	-0.156738	-0.815430	-0.815430	0.102539	-0.104980	-0.16113	0.03418
2205.84	-0.165527	-0.153809	-0.810547	-0.810547	0.100098	-0.102539	-0.16113	0.03418
2211.9	-0.164063	-0.153809	-0.810547	-0.810547	0.100098	-0.104980	-0.16113	0.02930
2217.96	-0.165039	-0.154785	-0.803223	-0.803223	0.100098	-0.114746	-0.16113	0.02441
2224.02	-0.165039	-0.154297	-0.808105	-0.808105	0.100098	-0.109863	-0.16113	0.03418
2230.08	-0.165039	-0.154785	-0.805664	-0.805664	0.097656	-0.112305	-0.16113	0.01465
2236.14	-0.166016	-0.154297	-0.805664	-0.805664	0.100098	-0.109863	-0.15625	0.01465
2242.2	-0.164063	-0.154785	-0.812988	-0.812988	0.100098	-0.104980	-0.15625	0.02930
2248.26	-0.161621	-0.155273	-0.810547	-0.810547	0.100098	-0.102539	-0.16113	0.03418
2254.32	-0.162109	-0.153809	-0.810547	-0.810547	0.100098	-0.102539	-0.16113	0.03906
2260.38	-0.161621	-0.152344	-0.810547	-0.810547	0.102539	-0.095215	-0.16113	0.02930
2266.44	-0.158691	-0.151855	-0.803223	-0.803223	0.102539	-0.087891	-0.15625	0.02441
2272.5	-0.156738	-0.150391	-0.812988	-0.812988	0.095215	-0.083008	-0.16113	0.02441
2278.56	-0.156738	-0.150879	-0.815430	-0.815430	0.097656	-0.090332	-0.15625	0.02930
2284.62	-0.156250	-0.152832	-0.808105	-0.808105	0.092773	-0.090332	-0.16113	0.02930
2290.68	-0.156738	-0.154297	-0.808105	-0.808105	0.095215	-0.097656	-0.15625	0.03418
2296.74	-0.158691	-0.152832	-0.798340	-0.798340	0.097656	-0.102539	-0.15625	0.03418
2302.8	-0.158203	-0.150391	-0.786133	-0.786133	0.097656	-0.102539	-0.15625	0.02441
2308.86	-0.155762	-0.148926	-0.795898	-0.795898	0.100098	-0.104980	-0.15137	0.03418
2314.92	-0.154785	-0.148926	-0.793457	-0.793457	0.095215	-0.102539	-0.15137	0.03418
2320.98	-0.156738	-0.149414	-0.793457	-0.793457	0.095215	-0.100098	-0.15625	0.03418
2327.04	-0.158203	-0.150879	-0.793457	-0.793457	0.107422	-0.092773	-0.15625	0.03418
2333.1	-0.156738	-0.150391	-0.786133	-0.786133	0.107422	-0.092773	-0.15625	0.04395
2339.16	-0.156250	-0.147949	-0.800781	-0.800781	0.104980	-0.080566	-0.15137	0.04395
2345.22	-0.157715	-0.145996	-0.803223	-0.803223	0.112305	-0.080566	-0.14160	0.03418
2351.28	-0.156738	-0.146484	-0.786133	-0.786133	0.104980	-0.075684	-0.15625	0.01953
2357.34	-0.153320	-0.145996	-0.788574	-0.788574	0.107422	-0.080566	-0.15137	0.02441
2363.4	-0.152344	-0.145508	-0.791016	-0.791016	0.102539	-0.080566	-0.14648	0.02441
2369.46	-0.150391	-0.145996	-0.788574	-0.788574	0.097656	-0.085449	-0.15137	0.01465
2375.52	-0.150391	-0.146973	-0.793457	-0.793457	0.095215	-0.080566	-0.16113	0.01953
2381.58	-0.150391	-0.146484	-0.781250	-0.781250	0.097656	-0.085449	-0.16113	0.01953
2387.64	-0.150879	-0.146484	-0.773926	-0.773926	0.097656	-0.075684	-0.16113	0.03418
2393.7	-0.151855	-0.146484	-0.771484	-0.771484	0.102539	-0.083008	-0.14648	0.03906
2399.76	-0.150879	-0.147461	-0.759277	-0.759277	0.102539	-0.080566	-0.13672	0.04883
2405.82	-0.150391	-0.148438	-0.766602	-0.766602	0.102539	-0.078125	-0.14160	0.04883
2411.88	-0.150879	-0.147461	-0.773926	-0.773926	0.097656	-0.073242	-0.14160	0.03906
2417.94	-0.148926	-0.145508	-0.771484	-0.771484	0.095215	-0.070801	-0.14160	0.03418
2424	-0.147949	-0.145996	-0.771484	-0.771484	0.104980	-0.058594	-0.14160	0.04395
2430.06	-0.146484	-0.145020	-0.754395	-0.754395	0.104980	-0.061035	-0.14160	0.04883
2436.12	-0.145508	-0.140625	-0.744629	-0.744629	0.104980	-0.058594	-0.14160	0.04883
2442.18	-0.145508	-0.138184	-0.759277	-0.759277	0.097656	-0.063477	-0.14160	0.03906
2448.24	-0.145020	-0.140625	-0.761719	-0.761719	0.097656	-0.063477	-0.14160	0.03418
2454.3	-0.146484	-0.142090	-0.754395	-0.754395	0.097656	-0.070801	-0.15137	0.03418
2460.36	-0.147461	-0.140137	-0.754395	-0.754395	0.102539	-0.068359	-0.14648	0.03906
2466.42	-0.145508	-0.138672	-0.747070	-0.747070	0.102539	-0.070801	-0.15625	0.02930
2472.48	-0.144531	-0.139160	-0.756836	-0.756836	0.097656	-0.068359	-0.14160	0.02930
2478.54	-0.144531	-0.140137	-0.751953	-0.751953	0.107422	-0.065918	-0.12695	0.02930
2484.6	-0.142578	-0.139160	-0.734863	-0.734863	0.112305	-0.058594	-0.13672	0.03418
2490.66	-0.142090	-0.138184	-0.725098	-0.725098	0.117188	-0.063477	-0.14160	0.03906
2496.72	-0.141602	-0.138672	-0.720215	-0.720215	0.114746	-0.061035	-0.14160	0.03418
2502.78	-0.140625	-0.138672	-0.717773	-0.717773	0.112305	-0.065918	-0.13672	0.03906
2508.84	-0.141113	-0.138184	-0.725098	-0.725098	0.109863	-0.061035	-0.12207	0.03418
2514.9	-0.140137	-0.138184	-0.717773	-0.717773	0.114746	-0.063477	-0.13184	0.02441
2520.96	-0.141113	-0.138184	-0.712891	-0.712891	0.117188	-0.043945	-0.13672	0.03418
2527.02	-0.140625	-0.138672	-0.712891	-0.712891	0.119629	-0.046387	-0.13672	0.03418
2533.08	-0.141602	-0.139160	-0.705566	-0.705566	0.117188	-0.048828	-0.14160	0.03906
2539.14	-0.143066	-0.138184	-0.712891	-0.712891	0.114746	-0.053711	-0.14160	0.05371
2545.2	-0.141602	-0.137207	-0.710449	-0.710449	0.114746	-0.061035	-0.12207	0.04395
2551.26	-0.140625	-0.136230	-0.708008	-0.708008	0.114746	-0.056152	-0.12207	0.03418
2557.32	-0.138672	-0.134766	-0.722656	-0.722656	0.124512	-0.043945	-0.12695	0.03418
2563.38	-0.135742	-0.134277	-0.715332	-0.715332	0.119629	-0.046387	-0.13184	0.04395
2569.44	-0.136230	-0.134277	-0.703125	-0.703125	0.114746	-0.043945	-0.13184	0.04883
2575.5	-0.135742	-0.132813	-0.705566	-0.705566	0.109863	-0.056152	-0.12695	0.04395
2581.56	-0.136230	-0.131836	-0.703125	-0.703125	0.109863	-0.056152	-0.13184	0.03418
2587.62	-0.138184	-0.132813	-0.712891	-0.712891	0.100098	-0.056152	-0.13184	0.03906
2593.68	-0.138184	-0.132813	-0.725098	-0.725098	0.104980	-0.041504	-0.13672	0.04883
2599.74	-0.135254	-0.132813	-0.715332	-0.715332	0.102539	-0.051270	-0.14160	0.03906
2605.8	-0.135254	-0.132324	-0.710449	-0.710449	0.107422	-0.046387	-0.14648	0.04395
2611.86	-0.136719	-0.134277	-0.708008	-0.708008	0.112305	-0.058594	-0.14160	0.03906
2617.92	-0.135254	-0.135254	-0.708008	-0.708008	0.107422	-0.053711	-0.14160	0.03906
2623.98	-0.135742	-0.136719	-0.715332	-0.715332	0.117188	-0.061035	-0.13184	0.04883
2630.04	-0.136719	-0.137695	-0.708008	-0.708008	0.117188	-0.061035	-0.13184	0.04883
2636.1	-0.135254	-0.134766	-0.703125	-0.703125	0.119629	-0.061035	-0.13672	0.05371
2642.16	-0.135254	-0.132813	-0.705566	-0.705566	0.119629	-0.051270	-0.13184	0.05371
2648.22	-0.135254	-0.131348	-0.698242	-0.698242	0.119629	-0.053711	-0.12695	0.04883
2654.28	-0.135254	-0.129395	-0.688477	-0.688477	0.109863	-0.043945	-0.12695	0.05371
2660.34	-0.136230	-0.127441	-0.705566	-0.705566	0.112305	-0.041504	-0.12207	0.05859
2666.4	-0.136230	-0.127441	-0.703125	-0.703125	0.114746	-0.034180	-0.12695	0.04395
2672.46	-0.134766	-0.127441	-0.700684	-0.700684	0.119629	-0.034180	-0.13672	0.04883
2678.52	-0.133789	-0.128906	-0.695801	-0.695801	0.117188	-0.031738	-0.13184	0.04395
2684.58	-0.132813	-0.128906	-0.686035	-0.686035	0.119629	-0.034180	-0.13184	0.04395
2690.64	-0.133789	-0.128906	-0.688477	-0.688477	0.119629	-0.029297	-0.12695	0.05371
2696.7	-0.134277	-0.128906	-0.688477	-0.688477	0.124512	-0.034180	-0.12695	0.04395
2702.76	-0.132324	-0.128906	-0.681152	-0.681152	0.124512	-0.031738	-0.12695	0.03418
2708.82	-0.132813	-0.128906	-0.683594	-0.683594	0.126953	-0.036621	-0.12695	0.03906
2714.88	-0.131348	-0.126953	-0.678711	-0.678711	0.124512	-0.039063	-0.12695	0.03906
2720.94	-0.129395	-0.125000	-0.673828	-0.673828	0.114746	-0.036621	-0.12695	0.03906
2727	-0.129395	-0.125977	-0.676270	-0.676270	0.117188	-0.039063	-0.13672	0.03906
2733.06	-0.128906	-0.127441	-0.673828	-0.673828	0.117188	-0.039063	-0.13184	0.03418
2739.12	-0.129883	-0.126465	-0.676270	-0.676270	0.124512	-0.036621	-0.13184	0.05371
2745.18	-0.129395	-0.124512	-0.673828	-0.673828	0.126953	-0.031738	-0.12207	0.04395
2751.24	-0.127441	-0.125488	-0.666504	-0.666504	0.126953	-0.029297	-0.11719	0.03906
2757.3	-0.125977	-0.127441	-0.678711	-0.678711	0.129395	-0.026856	-0.11231	0.04883
2763.36	-0.125000	-0.127441	-0.671387	-0.671387	0.122070	-0.019531	-0.10254	0.04395
2769.42	-0.126953	-0.126465	-0.668945	-0.668945	0.122070	-0.017090	-0.11231	0.04395
2775.48	-0.128906	-0.125000	-0.673828	-0.673828	0.124512	-0.019531	-0.10742	0.04395
2781.54	-0.128906	-0.123535	-0.664063	-0.664063	0.126953	-0.019531	-0.10742	0.04395
2787.6	-0.127441	-0.122070	-0.666504	-0.666504	0.126953	-0.021973	-0.11719	0.04395
2793.66	-0.126953	-0.122559	-0.666504	-0.666504	0.124512	-0.021973	-0.12207	0.04883
2799.72	-0.126953	-0.124512	-0.649414	-0.649414	0.126953	-0.026856	-0.12207	0.03906
2805.78	-0.126953	-0.123047	-0.649414	-0.649414	0.131836	-0.014648	-0.12207	0.04395
2811.84	-0.123535	-0.122070	-0.656738	-0.656738	0.126953	-0.019531	-0.11231	0.04395
2817.9	-0.122559	-0.121094	-0.654297	-0.654297	0.114746	-0.017090	-0.10254	0.03906
2823.96	-0.123535	-0.120605	-0.646973	-0.646973	0.119629	-0.012207	-0.10254	0.04395
2830.02	-0.125000	-0.121094	-0.639648	-0.639648	0.119629	-0.012207	-0.10254	0.04883
2836.08	-0.125488	-0.118164	-0.639648	-0.639648	0.117188	-0.017090	-0.11231	0.04395
2842.14	-0.126953	-0.116699	-0.654297	-0.654297	0.122070	-0.019531	-0.11231	0.04395
2848.2	-0.126465	-0.119141	-0.644531	-0.644531	0.122070	-0.021973	-0.11231	0.04883
2854.26	-0.125488	-0.119629	-0.632324	-0.632324	0.126953	-0.019531	-0.10742	0.04395
2860.32	-0.127441	-0.119141	-0.634766	-0.634766	0.122070	-0.019531	-0.10254	0.03906
2866.38	-0.127441	-0.119141	-0.629883	-0.629883	0.117188	-0.017090	-0.10742	0.03906
2872.44	-0.125000	-0.118164	-0.632324	-0.632324	0.117188	-0.017090	-0.11231	0.04395
2878.5	-0.125000	-0.118164	-0.637207	-0.637207	0.122070	-0.012207	-0.11231	0.04395
2884.56	-0.124512	-0.118652	-0.637207	-0.637207	0.117188	-0.012207	-0.11231	0.04395
2890.62	-0.124512	-0.118652	-0.642090	-0.642090	0.117188	-0.004883	-0.10254	0.03906
2896.68	-0.125000	-0.119629	-0.632324	-0.632324	0.119629	-0.012207	-0.11231	0.03418
2902.74	-0.125977	-0.119141	-0.629883	-0.629883	0.122070	-0.007324	-0.12207	0.03906
2908.8	-0.125488	-0.117676	-0.637207	-0.637207	0.126953	-0.012207	-0.11719	0.04395
2914.86	-0.123047	-0.117676	-0.629883	-0.629883	0.124512	-0.009766	-0.11719	0.03418
2920.92	-0.120605	-0.116699	-0.642090	-0.642090	0.126953	-0.014648	-0.11719	0.04395
2926.98	-0.120605	-0.117188	-0.649414	-0.649414	0.119629	-0.017090	-0.11231	0.05371
2933.04	-0.121582	-0.117676	-0.639648	-0.639648	0.117188	-0.017090	-0.11719	0.04395
2939.1	-0.123047	-0.116699	-0.644531	-0.644531	0.117188	-0.009766	-0.12207	0.05371
2945.16	-0.124023	-0.116699	-0.637207	-0.637207	0.117188	-0.014648	-0.11719	0.05371
2951.22	-0.123535	-0.118652	-0.617676	-0.617676	0.114746	-0.012207	-0.11719	0.04883
2957.28	-0.121582	-0.118652	-0.627441	-0.627441	0.109863	-0.012207	-0.11231	0.04883
2963.34	-0.119629	-0.116211	-0.627441	-0.627441	0.112305	-0.014648	-0.09766	0.05371
2969.4	-0.118652	-0.114746	-0.620117	-0.620117	0.114746	-0.012207	-0.10742	0.05371
2975.46	-0.118164	-0.115723	-0.627441	-0.627441	0.117188	-0.009766	-0.11719	0.05371
2981.52	-0.119141	-0.116211	-0.620117	-0.620117	0.114746	-0.014648	-0.12207	0.04883
2987.58	-0.119629	-0.114746	-0.620117	-0.620117	0.112305	-0.017090	-0.11719	0.06348
2993.64	-0.117676	-0.114258	-0.627441	-0.627441	0.114746	-0.021973	-0.10742	0.05859
2999.7	-0.116699	-0.113770	-0.617676	-0.617676	0.117188	-0.026856	-0.10254	0.04883
3005.76	-0.117188	-0.111328	-0.617676	-0.617676	0.119629	-0.021973	-0.10254	0.05371
3011.82	-0.118652	-0.111816	-0.625000	-0.625000	0.122070	-0.017090	-0.10254	0.04883
3017.88	-0.121094	-0.110840	-0.620117	-0.620117	0.124512	-0.017090	-0.09766	0.03906
3023.94	-0.123535	-0.109863	-0.625000	-0.625000	0.126953	-0.012207	-0.09766	0.03418
3030	-0.121094	-0.109863	-0.620117	-0.620117	0.119629	-0.014648	-0.09277	0.03418
3036.06	-0.119141	-0.110352	-0.617676	-0.617676	0.117188	-0.007324	-0.10254	0.03906
3042.12	-0.121582	-0.110840	-0.622559	-0.622559	0.119629	-0.012207	-0.09766	0.05371
3048.18	-0.120117	-0.111328	-0.605469	-0.605469	0.126953	-0.009766	-0.10254	0.05371
3054.24	-0.117676	-0.109375	-0.605469	-0.605469	0.129395	-0.007324	-0.10254	0.05859
3060.3	-0.116699	-0.109863	-0.615234	-0.615234	0.124512	-0.004883	-0.11231	0.05859
3066.36	-0.117188	-0.112793	-0.607910	-0.607910	0.122070	-0.004883	-0.10742	0.04883
3072.42	-0.119141	-0.111816	-0.612793	-0.612793	0.119629	0.000000	-0.11231	0.04883
3078.48	-0.119141	-0.109863	-0.612793	-0.612793	0.122070	-0.007324	-0.10742	0.05371
3084.54	-0.118164	-0.109375	-0.598145	-0.598145	0.124512	-0.002441	-0.10742	0.05371
3090.6	-0.118652	-0.109375	-0.605469	-0.605469	0.129395	-0.007324	-0.10254	0.06836
3096.66	-0.117676	-0.109375	-0.603027	-0.603027	0.126953	-0.002441	-0.09766	0.06348
3102.72	-0.115723	-0.109375	-0.595703	-0.595703	0.124512	-0.002441	-0.11231	0.06836
3108.78	-0.114258	-0.109375	-0.598145	-0.598145	0.124512	-0.002441	-0.10742	0.07324
3114.84	-0.113770	-0.108887	-0.595703	-0.595703	0.124512	-0.009766	-0.10254	0.06348
3120.9	-0.112305	-0.108398	-0.585938	-0.585938	0.124512	0.000000	-0.10254	0.05859
3126.96	-0.111816	-0.108398	-0.585938	-0.585938	0.122070	0.000000	-0.10254	0.04395
3133.02	-0.112793	-0.107422	-0.583496	-0.583496	0.126953	0.007324	-0.09766	0.04883
3139.08	-0.113281	-0.104980	-0.585938	-0.585938	0.124512	0.009766	-0.09277	0.05859
3145.14	-0.113770	-0.104980	-0.585938	-0.585938	0.122070	0.017090	-0.08789	0.05859
3151.2	-0.113281	-0.106934	-0.583496	-0.583496	0.122070	0.009766	-0.09277	0.05371
3157.26	-0.113281	-0.107910	-0.578613	-0.578613	0.126953	0.014648	-0.08301	0.05859
3163.32	-0.113281	-0.109375	-0.573730	-0.573730	0.126953	0.002441	-0.08789	0.06348
3169.38	-0.111816	-0.107910	-0.578613	-0.578613	0.126953	0.007324	-0.08789	0.05859
3175.44	-0.112305	-0.105957	-0.590820	-0.590820	0.134277	0.000000	-0.09766	0.05371
3181.5	-0.113770	-0.104004	-0.578613	-0.578613	0.134277	0.000000	-0.09277	0.04395
3187.56	-0.113770	-0.105469	-0.568848	-0.568848	0.134277	-0.007324	-0.09766	0.05859
3193.62	-0.113281	-0.107422	-0.568848	-0.568848	0.126953	-0.004883	-0.10254	0.05371
3199.68	-0.112793	-0.106445	-0.566406	-0.566406	0.124512	-0.012207	-0.10742	0.06348
3205.74	-0.112305	-0.104492	-0.568848	-0.568848	0.129395	0.000000	-0.10742	0.06348
3211.8	-0.109863	-0.105469	-0.568848	-0.568848	0.129395	-0.004883	-0.09766	0.05859
3217.86	-0.107422	-0.105469	-0.571289	-0.571289	0.131836	0.000000	-0.10742	0.05859
3223.92	-0.108398	-0.104004	-0.588379	-0.588379	0.126953	0.002441	-0.10254	0.06348
3229.98	-0.110840	-0.102539	-0.578613	-0.578613	0.126953	0.004883	-0.10254	0.05859
3236.04	-0.111328	-0.102051	-0.573730	-0.573730	0.129395	0.002441	-0.10254	0.05859
3242.1	-0.110840	-0.103516	-0.583496	-0.583496	0.134277	0.007324	-0.09766	0.05859
3248.16	-0.112305	-0.102539	-0.581055	-0.581055	0.134277	-0.004883	-0.08789	0.05371
3254.22	-0.111816	-0.101074	-0.581055	-0.581055	0.131836	-0.002441	-0.09277	0.05371
3260.28	-0.110352	-0.100586	-0.583496	-0.583496	0.134277	-0.007324	-0.09277	0.05859
3266.34	-0.108887	-0.103027	-0.566406	-0.566406	0.129395	-0.004883	-0.09766	0.04883
3272.4	-0.107910	-0.101563	-0.566406	-0.566406	0.126953	0.000000	-0.10254	0.04395
3278.46	-0.107910	-0.101074	-0.573730	-0.573730	0.126953	0.000000	-0.10254	0.04883
3284.52	-0.106445	-0.101074	-0.568848	-0.568848	0.131836	-0.002441	-0.09766	0.04395
3290.58	-0.107422	-0.098145	-0.568848	-0.568848	0.131836	0.007324	-0.08789	0.04395
3296.64	-0.107422	-0.099609	-0.571289	-0.571289	0.134277	0.007324	-0.07813	0.04883
3302.7	-0.108887	-0.100586	-0.568848	-0.568848	0.134277	0.014648	-0.09277	0.06836
3308.76	-0.106934	-0.098633	-0.566406	-0.566406	0.134277	0.007324	-0.08789	0.06836
3314.82	-0.104492	-0.097168	-0.554199	-0.554199	0.134277	0.007324	-0.09277	0.05859
3320.88	-0.104492	-0.096191	-0.556641	-0.556641	0.136719	0.002441	-0.09766	0.05859
3326.94	-0.103516	-0.097168	-0.566406	-0.566406	0.129395	0.002441	-0.09766	0.05859
3333	-0.102051	-0.100098	-0.559082	-0.559082	0.126953	-0.002441	-0.09277	0.04883
3339.06	-0.103027	-0.102051	-0.561523	-0.561523	0.124512	-0.002441	-0.08301	0.05371
3345.12	-0.103516	-0.099609	-0.559082	-0.559082	0.126953	-0.004883	-0.09277	0.06836
3351.18	-0.102539	-0.096680	-0.556641	-0.556641	0.124512	-0.007324	-0.08789	0.05859
3357.24	-0.101563	-0.097168	-0.563965	-0.563965	0.122070	-0.004883	-0.08789	0.05371
3363.3	-0.101074	-0.098145	-0.559082	-0.559082	0.126953	0.000000	-0.08301	0.05371
3369.36	-0.102051	-0.098145	-0.554199	-0.554199	0.124512	0.000000	-0.09277	0.06348
3375.42	-0.102051	-0.096680	-0.551758	-0.551758	0.129395	-0.004883	-0.08789	0.06836
3381.48	-0.101563	-0.096680	-0.539551	-0.539551	0.124512	-0.004883	-0.08789	0.05859
3387.54	-0.102051	-0.097168	-0.546875	-0.546875	0.129395	0.000000	-0.08789	0.06348
3393.6	-0.104004	-0.096191	-0.559082	-0.559082	0.129395	0.007324	-0.08301	0.06348
3399.66	-0.102539	-0.096191	-0.549316	-0.549316	0.131836	0.007324	-0.08789	0.05859
3405.72	-0.101563	-0.095703	-0.544434	-0.544434	0.129395	0.009766	-0.08789	0.06348
3411.78	-0.102051	-0.097168	-0.539551	-0.539551	0.131836	0.012207	-0.08301	0.06348
3417.84	-0.101074	-0.097656	-0.532227	-0.532227	0.129395	0.014648	-0.08301	0.06836
3423.9	-0.100586	-0.095215	-0.539551	-0.539551	0.131836	0.019531	-0.08789	0.06836
3429.96	-0.099121	-0.095703	-0.532227	-0.532227	0.139160	0.014648	-0.08301	0.06836
3436.02	-0.098633	-0.096191	-0.527344	-0.527344	0.141602	0.017090	-0.08301	0.06836
3442.08	-0.099609	-0.096191	-0.537109	-0.537109	0.139160	0.012207	-0.09277	0.06348
3448.14	-0.098633	-0.095703	-0.537109	-0.537109	0.136719	0.009766	-0.08789	0.06348
3454.2	-0.097656	-0.094727	-0.529785	-0.529785	0.134277	0.009766	-0.09277	0.05859
3460.26	-0.099121	-0.096191	-0.532227	-0.532227	0.131836	0.007324	-0.09277	0.05859
3466.32	-0.099609	-0.095215	-0.524902	-0.524902	0.131836	0.002441	-0.09766	0.05859
3472.38	-0.100098	-0.092285	-0.524902	-0.524902	0.131836	0.012207	-0.08789	0.07324
3478.44	-0.101074	-0.093750	-0.527344	-0.527344	0.139160	0.019531	-0.07813	0.07324
3484.5	-0.102539	-0.098145	-0.517578	-0.517578	0.134277	0.021973	-0.07813	0.06348
3490.56	-0.102051	-0.098633	-0.522461	-0.522461	0.134277	0.021973	-0.07813	0.06836
3496.62	-0.101074	-0.097656	-0.520020	-0.520020	0.134277	0.017090	-0.07813	0.05859
3502.68	-0.100586	-0.096191	-0.515137	-0.515137	0.141602	0.017090	-0.08789	0.05859
3508.74	-0.100586	-0.095703	-0.524902	-0.524902	0.139160	0.009766	-0.09277	0.05371
3514.8	-0.100586	-0.095215	-0.517578	-0.517578	0.141602	0.012207	-0.09766	0.05371
3520.86	-0.101074	-0.094238	-0.512695	-0.512695	0.136719	0.012207	-0.09277	0.05371
3526.92	-0.100098	-0.094727	-0.517578	-0.517578	0.144043	0.017090	-0.08789	0.05859
3532.98	-0.100098	-0.096680	-0.510254	-0.510254	0.141602	0.009766	-0.08301	0.05859
3539.04	-0.099121	-0.096680	-0.524902	-0.524902	0.136719	0.017090	-0.07813	0.06348
3545.1	-0.100098	-0.096191	-0.539551	-0.539551	0.139160	0.019531	-0.08301	0.05859
3551.16	-0.100098	-0.094727	-0.537109	-0.537109	0.136719	0.029297	-0.08301	0.05859
3557.22	-0.097168	-0.095703	-0.532227	-0.532227	0.139160	0.019531	-0.08301	0.06348
3563.28	-0.094238	-0.096680	-0.522461	-0.522461	0.144043	0.021973	-0.07813	0.06836
3569.34	-0.095215	-0.095703	-0.524902	-0.524902	0.146484	0.017090	-0.08789	0.07324
3575.4	-0.098145	-0.094238	-0.544434	-0.544434	0.139160	0.024414	-0.08789	0.06348
3581.46	-0.098145	-0.096191	-0.534668	-0.534668	0.141602	0.019531	-0.08789	0.05859
3587.52	-0.097656	-0.096680	-0.517578	-0.517578	0.139160	0.026856	-0.08301	0.06836
3593.58	-0.097168	-0.096191	-0.522461	-0.522461	0.136719	0.019531	-0.07813	0.07813
3599.64	-0.096191	-0.094238	-0.512695	-0.512695	0.136719	0.021973	-0.07813	0.06836
3605.7	-0.096680	-0.092285	-0.517578	-0.517578	0.131836	0.029297	-0.08789	0.06836
3611.76	-0.097656	-0.092773	-0.522461	-0.522461	0.134277	0.026856	-0.08789	0.06836
3617.82	-0.098145	-0.094238	-0.510254	-0.510254	0.136719	0.024414	-0.08301	0.06348
3623.88	-0.098633	-0.094727	-0.510254	-0.510254	0.141602	0.021973	-0.07813	0.05859
3629.94	-0.097656	-0.094727	-0.515137	-0.515137	0.144043	0.019531	-0.07324	0.06836
3636	-0.097168	-0.094238	-0.507813	-0.507813	0.146484	0.024414	-0.07813	0.06836
3642.06	-0.098633	-0.094238	-0.507813	-0.507813	0.139160	0.026856	-0.07813	0.05859
3648.12	-0.099609	-0.093750	-0.505371	-0.505371	0.136719	0.019531	-0.09277	0.05371
3654.18	-0.100098	-0.093262	-0.507813	-0.507813	0.139160	0.024414	-0.09277	0.05859
3660.24	-0.099609	-0.092773	-0.507813	-0.507813	0.139160	0.019531	-0.08789	0.06836
3666.3	-0.097656	-0.091309	-0.507813	-0.507813	0.139160	0.026856	-0.08789	0.06836
3672.36	-0.096191	-0.092285	-0.515137	-0.515137	0.141602	0.024414	-0.08301	0.07324
3678.42	-0.097168	-0.094727	-0.517578	-0.517578	0.148926	0.026856	-0.08301	0.07813
3684.48	-0.098145	-0.094238	-0.507813	-0.507813	0.146484	0.021973	-0.09277	0.07324
3690.54	-0.098145	-0.092285	-0.510254	-0.510254	0.151367	0.031738	-0.08789	0.07324
3696.6	-0.097656	-0.092285	-0.505371	-0.505371	0.148926	0.026856	-0.08789	0.07813
3702.66	-0.096680	-0.092285	-0.490723	-0.490723	0.141602	0.034180	-0.08789	0.07813
3708.72	-0.097168	-0.092285	-0.490723	-0.490723	0.141602	0.029297	-0.08301	0.08301
3714.78	-0.098145	-0.094727	-0.490723	-0.490723	0.139160	0.034180	-0.07813	0.07324
3720.84	-0.095703	-0.093750	-0.500488	-0.500488	0.134277	0.031738	-0.07813	0.06836
3726.9	-0.094238	-0.090820	-0.507813	-0.507813	0.134277	0.029297	-0.07324	0.07324
3732.96	-0.095703	-0.088379	-0.498047	-0.498047	0.141602	0.019531	-0.07813	0.07813
3739.02	-0.096680	-0.088379	-0.495605	-0.495605	0.141602	0.029297	-0.07324	0.07324
3745.08	-0.097168	-0.087891	-0.495605	-0.495605	0.146484	0.024414	-0.06836	0.05859
3751.14	-0.094727	-0.087891	-0.488281	-0.488281	0.141602	0.026856	-0.07813	0.05859
3757.2	-0.091797	-0.088867	-0.498047	-0.498047	0.141602	0.034180	-0.07813	0.06348
3763.26	-0.092773	-0.090332	-0.488281	-0.488281	0.144043	0.039063	-0.08301	0.06836
3769.32	-0.094238	-0.089844	-0.488281	-0.488281	0.144043	0.034180	-0.08301	0.05859
3775.38	-0.094238	-0.087402	-0.495605	-0.495605	0.141602	0.036621	-0.07813	0.05859
3781.44	-0.094238	-0.087402	-0.488281	-0.488281	0.136719	0.034180	-0.07813	0.04883
3787.5	-0.096191	-0.087402	-0.478516	-0.478516	0.141602	0.036621	-0.08301	0.05859
3793.56	-0.095215	-0.087891	-0.485840	-0.485840	0.141602	0.026856	-0.07813	0.05859
3799.62	-0.093750	-0.090332	-0.483398	-0.483398	0.153809	0.031738	-0.07813	0.04883
3805.68	-0.093262	-0.090820	-0.480957	-0.480957	0.151367	0.034180	-0.08301	0.06348
3811.74	-0.094238	-0.090332	-0.476074	-0.476074	0.153809	0.029297	-0.07813	0.07324
3817.8	-0.094238	-0.091309	-0.466309	-0.466309	0.151367	0.029297	-0.07813	0.06348
3823.86	-0.094727	-0.091309	-0.471191	-0.471191	0.151367	0.043945	-0.07813	0.05859
3829.92	-0.095703	-0.091797	-0.471191	-0.471191	0.153809	0.036621	-0.06348	0.05859
3835.98	-0.095215	-0.090820	-0.468750	-0.468750	0.151367	0.039063	-0.07324	0.05859
3842.04	-0.094238	-0.090820	-0.476074	-0.476074	0.148926	0.029297	-0.07324	0.06836
3848.1	-0.092285	-0.089356	-0.466309	-0.466309	0.153809	0.029297	-0.07813	0.05371
3854.16	-0.091797	-0.089844	-0.466309	-0.466309	0.151367	0.026856	-0.07324	0.05371
3860.22	-0.091797	-0.091309	-0.468750	-0.468750	0.151367	0.031738	-0.07324	0.06348
3866.28	-0.091797	-0.090820	-0.463867	-0.463867	0.148926	0.029297	-0.07324	0.06348
3872.34	-0.092285	-0.089844	-0.471191	-0.471191	0.139160	0.039063	-0.07813	0.06836
3878.4	-0.092773	-0.090332	-0.468750	-0.468750	0.144043	0.039063	-0.07813	0.05859
3884.46	-0.092285	-0.089844	-0.463867	-0.463867	0.139160	0.041504	-0.08301	0.06348
3890.52	-0.090820	-0.089844	-0.471191	-0.471191	0.146484	0.046387	-0.08301	0.06836
3896.58	-0.090820	-0.092285	-0.476074	-0.476074	0.151367	0.046387	-0.06836	0.06348
3902.64	-0.090332	-0.091797	-0.471191	-0.471191	0.153809	0.041504	-0.06836	0.07324
3908.7	-0.089356	-0.090332	-0.476074	-0.476074	0.148926	0.039063	-0.06836	0.07813
3914.76	-0.090332	-0.089844	-0.476074	-0.476074	0.151367	0.034180	-0.07813	0.06836
3920.82	-0.092285	-0.088379	-0.480957	-0.480957	0.151367	0.039063	-0.07813	0.06348
3926.88	-0.093262	-0.089356	-0.490723	-0.490723	0.151367	0.039063	-0.07324	0.06348
3932.94	-0.091797	-0.090332	-0.478516	-0.478516	0.146484	0.046387	-0.07813	0.05859
3939	-0.092285	-0.088867	-0.473633	-0.473633	0.146484	0.046387	-0.08301	0.04883
3945.06	-0.093262	-0.087891	-0.473633	-0.473633	0.156250	0.048828	-0.07813	0.04883
3951.12	-0.091309	-0.085449	-0.471191	-0.471191	0.151367	0.043945	-0.07813	0.05859
3957.18	-0.090332	-0.083496	-0.471191	-0.471191	0.146484	0.046387	-0.06348	0.06836
3963.24	-0.089844	-0.084473	-0.461426	-0.461426	0.151367	0.039063	-0.06836	0.05859
3969.3	-0.090820	-0.086426	-0.456543	-0.456543	0.148926	0.043945	-0.07324	0.05859
3975.36	-0.090332	-0.086426	-0.466309	-0.466309	0.148926	0.041504	-0.07324	0.07324
3981.42	-0.088379	-0.086914	-0.454102	-0.454102	0.144043	0.039063	-0.06348	0.06836
3987.48	-0.086426	-0.087402	-0.461426	-0.461426	0.141602	0.041504	-0.05859	0.05859
3993.54	-0.086426	-0.088379	-0.468750	-0.468750	0.146484	0.041504	-0.06348	0.06348
3999.6	-0.087402	-0.088379	-0.458984	-0.458984	0.144043	0.036621	-0.06836	0.06836
4005.66	-0.088379	-0.085938	-0.461426	-0.461426	0.136719	0.039063	-0.06836	0.06836
4011.72	-0.087891	-0.084961	-0.466309	-0.466309	0.139160	0.031738	-0.06348	0.05859
4017.78	-0.086426	-0.087402	-0.456543	-0.456543	0.139160	0.034180	-0.06348	0.05371
4023.84	-0.087402	-0.087402	-0.458984	-0.458984	0.141602	0.039063	-0.06348	0.06348
4029.9	-0.088379	-0.086426	-0.451660	-0.451660	0.148926	0.039063	-0.06348	0.06836
4035.96	-0.089356	-0.083496	-0.441895	-0.441895	0.144043	0.046387	-0.07324	0.06836
4042.02	-0.089844	-0.083984	-0.451660	-0.451660	0.153809	0.051270	-0.07324	0.06836
4048.08	-0.088867	-0.085938	-0.441895	-0.441895	0.148926	0.046387	-0.07324	0.05371
4054.14	-0.087891	-0.084473	-0.446777	-0.446777	0.139160	0.053711	-0.07813	0.05859
4060.2	-0.087891	-0.082520	-0.454102	-0.454102	0.144043	0.053711	-0.07813	0.06348
4066.26	-0.085938	-0.084473	-0.456543	-0.456543	0.148926	0.056152	-0.06348	0.05371
4072.32	-0.085449	-0.084961	-0.461426	-0.461426	0.146484	0.056152	-0.06348	0.05371
4078.38	-0.086914	-0.083496	-0.451660	-0.451660	0.146484	0.056152	-0.05859	0.05859
4084.44	-0.087891	-0.084473	-0.439453	-0.439453	0.153809	0.046387	-0.06836	0.06348
4090.5	-0.088867	-0.086426	-0.454102	-0.454102	0.153809	0.046387	-0.06348	0.06348
4096.56	-0.088867	-0.086426	-0.456543	-0.456543	0.158691	0.046387	-0.06348	0.05371
4102.62	-0.088867	-0.086426	-0.451660	-0.451660	0.153809	0.051270	-0.07324	0.05859
4108.68	-0.089356	-0.085449	-0.451660	-0.451660	0.158691	0.051270	-0.07324	0.06348
4114.74	-0.088379	-0.085938	-0.446777	-0.446777	0.156250	0.051270	-0.06836	0.05859
4120.8	-0.087891	-0.085449	-0.451660	-0.451660	0.158691	0.053711	-0.06836	0.05859
4126.86	-0.086426	-0.085938	-0.454102	-0.454102	0.161133	0.061035	-0.06836	0.06836
4132.92	-0.084473	-0.085449	-0.439453	-0.439453	0.151367	0.056152	-0.07324	0.06836
4138.98	-0.083984	-0.085449	-0.441895	-0.441895	0.148926	0.058594	-0.06348	0.06836
4145.04	-0.084473	-0.085938	-0.441895	-0.441895	0.151367	0.051270	-0.06348	0.05859
4151.1	-0.085449	-0.085938	-0.424805	-0.424805	0.151367	0.058594	-0.07324	0.05859
4157.16	-0.087402	-0.086426	-0.434570	-0.434570	0.146484	0.061035	-0.06836	0.07324
4163.22	-0.086914	-0.086426	-0.439453	-0.439453	0.156250	0.063477	-0.06348	0.07324
4169.28	-0.084961	-0.085449	-0.432129	-0.432129	0.151367	0.058594	-0.07324	0.06348
4175.34	-0.084473	-0.084473	-0.437012	-0.437012	0.148926	0.061035	-0.06836	0.06348
4181.4	-0.084473	-0.084473	-0.422363	-0.422363	0.148926	0.056152	-0.06348	0.06348
4187.46	-0.083984	-0.083984	-0.422363	-0.422363	0.146484	0.061035	-0.06348	0.06836
4193.52	-0.086426	-0.082031	-0.437012	-0.437012	0.151367	0.056152	-0.06348	0.07324
4199.58	-0.086426	-0.082520	-0.437012	-0.437012	0.148926	0.058594	-0.06348	0.07324
4205.64	-0.083496	-0.083984	-0.439453	-0.439453	0.151367	0.056152	-0.05859	0.06836
4211.7	-0.082520	-0.083984	-0.434570	-0.434570	0.151367	0.051270	-0.05859	0.06348
4217.76	-0.083496	-0.083496	-0.429688	-0.429688	0.146484	0.051270	-0.06836	0.06348
4223.82	-0.083496	-0.084473	-0.441895	-0.441895	0.148926	0.058594	-0.05859	0.08301
4229.88	-0.083984	-0.085449	-0.444336	-0.444336	0.151367	0.051270	-0.05859	0.07813
4235.94	-0.084473	-0.084961	-0.441895	-0.441895	0.151367	0.058594	-0.06348	0.06836
4242	-0.084961	-0.085938	-0.449219	-0.449219	0.151367	0.058594	-0.04883	0.07813
4248.06	-0.084473	-0.085938	-0.444336	-0.444336	0.148926	0.056152	-0.05859	0.07324
4254.12	-0.083984	-0.083008	-0.444336	-0.444336	0.144043	0.053711	-0.05859	0.08301
4260.18	-0.083496	-0.084961	-0.449219	-0.449219	0.153809	0.058594	-0.05859	0.08301
4266.24	-0.082520	-0.086426	-0.441895	-0.441895	0.153809	0.061035	-0.07324	0.07813
4272.3	-0.082520	-0.084961	-0.446777	-0.446777	0.153809	0.068359	-0.06836	0.08301
4278.36	-0.083984	-0.083984	-0.441895	-0.441895	0.153809	0.058594	-0.06348	0.07813
4284.42	-0.084473	-0.083496	-0.429688	-0.429688	0.156250	0.058594	-0.06348	0.07324
4290.48	-0.085449	-0.083496	-0.439453	-0.439453	0.158691	0.058594	-0.06348	0.08301
4296.54	-0.085938	-0.083496	-0.432129	-0.432129	0.156250	0.053711	-0.06348	0.07813
4302.6	-0.083008	-0.083496	-0.422363	-0.422363	0.156250	0.053711	-0.06348	0.07324
4308.66	-0.082520	-0.084473	-0.434570	-0.434570	0.161133	0.048828	-0.05859	0.08301
4314.72	-0.082031	-0.084473	-0.437012	-0.437012	0.163574	0.048828	-0.04395	0.07813
4320.78	-0.081055	-0.083008	-0.432129	-0.432129	0.163574	0.051270	-0.05371	0.07813
4326.84	-0.082520	-0.083984	-0.432129	-0.432129	0.166016	0.056152	-0.05859	0.08301
4332.9	-0.083008	-0.082520	-0.422363	-0.422363	0.163574	0.056152	-0.07324	0.07813
4338.96	-0.082520	-0.082031	-0.422363	-0.422363	0.166016	0.068359	-0.05859	0.08301
4345.02	-0.081055	-0.081543	-0.429688	-0.429688	0.163574	0.065918	-0.05859	0.08789
4351.08	-0.082031	-0.081543	-0.427246	-0.427246	0.156250	0.065918	-0.05859	0.07813
4357.14	-0.081543	-0.082520	-0.422363	-0.422363	0.153809	0.065918	-0.05859	0.08301
4363.2	-0.080078	-0.083008	-0.417480	-0.417480	0.153809	0.068359	-0.05859	0.07813
4369.26	-0.081055	-0.080078	-0.410156	-0.410156	0.156250	0.065918	-0.06348	0.07813
4375.32	-0.082520	-0.077637	-0.417480	-0.417480	0.156250	0.063477	-0.06348	0.08301
4381.38	-0.082031	-0.078125	-0.417480	-0.417480	0.156250	0.061035	-0.05859	0.07813
4387.44	-0.079102	-0.077637	-0.422363	-0.422363	0.153809	0.061035	-0.05859	0.07813
4393.5	-0.077637	-0.078125	-0.419922	-0.419922	0.156250	0.061035	-0.05859	0.09277
4399.56	-0.078613	-0.078613	-0.412598	-0.412598	0.156250	0.061035	-0.06348	0.07813
4405.62	-0.078613	-0.076660	-0.415039	-0.415039	0.156250	0.061035	-0.05859	0.07324
4411.68	-0.078125	-0.076660	-0.415039	-0.415039	0.161133	0.065918	-0.05859	0.07324
4417.74	-0.077148	-0.078125	-0.410156	-0.410156	0.161133	0.065918	-0.05859	0.07324
4423.8	-0.078125	-0.078613	-0.419922	-0.419922	0.163574	0.065918	-0.06348	0.07813
4429.86	-0.078613	-0.078613	-0.422363	-0.422363	0.156250	0.065918	-0.04883	0.07324
4435.92	-0.077148	-0.078125	-0.412598	-0.412598	0.156250	0.061035	-0.04883	0.07324
4441.98	-0.077148	-0.078125	-0.412598	-0.412598	0.153809	0.056152	-0.04883	0.08301
4448.04	-0.077637	-0.077637	-0.410156	-0.410156	0.156250	0.053711	-0.05859	0.07813
4454.1	-0.077637	-0.075195	-0.415039	-0.415039	0.156250	0.056152	-0.05859	0.07324
4460.16	-0.076660	-0.076660	-0.412598	-0.412598	0.163574	0.056152	-0.04395	0.07324
4466.22	-0.076172	-0.078613	-0.400391	-0.400391	0.156250	0.061035	-0.04883	0.05859
4472.28	-0.077637	-0.078613	-0.400391	-0.400391	0.161133	0.061035	-0.05859	0.06836
4478.34	-0.077637	-0.078125	-0.400391	-0.400391	0.168457	0.058594	-0.04883	0.06836
4484.4	-0.078613	-0.077637	-0.393066	-0.393066	0.161133	0.053711	-0.04883	0.06348
4490.46	-0.078613	-0.076172	-0.388184	-0.388184	0.163574	0.058594	-0.04883	0.06836
4496.52	-0.079102	-0.077637	-0.390625	-0.390625	0.163574	0.061035	-0.04395	0.05859
4502.58	-0.079590	-0.076660	-0.395508	-0.395508	0.163574	0.068359	-0.04395	0.06836
4508.64	-0.079102	-0.075684	-0.400391	-0.400391	0.158691	0.063477	-0.03418	0.07324
4514.7	-0.079102	-0.076660	-0.390625	-0.390625	0.158691	0.063477	-0.04395	0.06348
4520.76	-0.078613	-0.078125	-0.393066	-0.393066	0.156250	0.058594	-0.04395	0.06348
4526.82	-0.078613	-0.077637	-0.397949	-0.397949	0.156250	0.058594	-0.05371	0.06836
4532.88	-0.077148	-0.076660	-0.397949	-0.397949	0.153809	0.051270	-0.05859	0.05859
4538.94	-0.078125	-0.077148	-0.405273	-0.405273	0.156250	0.056152	-0.04883	0.05859
4545	-0.078613	-0.077637	-0.405273	-0.405273	0.156250	0.053711	-0.04395	0.05859
4551.06	-0.079102	-0.077148	-0.400391	-0.400391	0.153809	0.065918	-0.04395	0.05859
4557.12	-0.080078	-0.076660	-0.402832	-0.402832	0.156250	0.061035	-0.05371	0.07813
4563.18	-0.077637	-0.076660	-0.402832	-0.402832	0.153809	0.065918	-0.05371	0.07324
4569.24	-0.075195	-0.075195	-0.407715	-0.407715	0.156250	0.063477	-0.06348	0.07324
4575.3	-0.075684	-0.073242	-0.417480	-0.417480	0.161133	0.065918	-0.05371	0.07324
4581.36	-0.074707	-0.072754	-0.410156	-0.410156	0.158691	0.056152	-0.05371	0.06836
4587.42	-0.074707	-0.072754	-0.402832	-0.402832	0.161133	0.061035	-0.05859	0.06348
4593.48	-0.076660	-0.072266	-0.405273	-0.405273	0.158691	0.061035	-0.04883	0.06348
4599.54	-0.076172	-0.073242	-0.393066	-0.393066	0.158691	0.063477	-0.05859	0.05859
4605.6	-0.076660	-0.075684	-0.400391	-0.400391	0.156250	0.061035	-0.06348	0.06348
4611.66	-0.076660	-0.078613	-0.400391	-0.400391	0.158691	0.063477	-0.05371	0.06836
4617.72	-0.077637	-0.078613	-0.388184	-0.388184	0.158691	0.063477	-0.05859	0.05859
4623.78	-0.077148	-0.077148	-0.402832	-0.402832	0.158691	0.065918	-0.05371	0.06836
4629.84	-0.074707	-0.074707	-0.395508	-0.395508	0.158691	0.065918	-0.04883	0.06348
4635.9	-0.072754	-0.072754	-0.380859	-0.380859	0.161133	0.065918	-0.05859	0.06836
4641.96	-0.072266	-0.074219	-0.390625	-0.390625	0.166016	0.065918	-0.05859	0.07324
4648.02	-0.073731	-0.076660	-0.390625	-0.390625	0.163574	0.070801	-0.05859	0.06836
4654.08	-0.075684	-0.075684	-0.390625	-0.390625	0.161133	0.073242	-0.05859	0.06348
4660.14	-0.075195	-0.075195	-0.400391	-0.400391	0.161133	0.073242	-0.05371	0.06836
4666.2	-0.072754	-0.076660	-0.393066	-0.393066	0.161133	0.063477	-0.05859	0.05859
4672.26	-0.073731	-0.076172	-0.395508	-0.395508	0.158691	0.061035	-0.06348	0.06836
4678.32	-0.073731	-0.075684	-0.395508	-0.395508	0.156250	0.061035	-0.05859	0.06836
4684.38	-0.071777	-0.076172	-0.388184	-0.388184	0.161133	0.061035	-0.06836	0.06836
4690.44	-0.072754	-0.075684	-0.393066	-0.393066	0.166016	0.068359	-0.06836	0.07324
4696.5	-0.072754	-0.076660	-0.390625	-0.390625	0.163574	0.068359	-0.06348	0.07324
4702.56	-0.071777	-0.076172	-0.378418	-0.378418	0.161133	0.073242	-0.06836	0.07813
4708.62	-0.072266	-0.075684	-0.395508	-0.395508	0.163574	0.065918	-0.06836	0.07324
4714.68	-0.071777	-0.074707	-0.400391	-0.400391	0.161133	0.068359	-0.05859	0.07324
4720.74	-0.072754	-0.072754	-0.395508	-0.395508	0.161133	0.075684	-0.05859	0.07324
4726.8	-0.074219	-0.075684	-0.400391	-0.400391	0.158691	0.078125	-0.04395	0.07813
4732.86	-0.072754	-0.077637	-0.390625	-0.390625	0.161133	0.070801	-0.04395	0.07813
4738.92	-0.072266	-0.076660	-0.383301	-0.383301	0.161133	0.075684	-0.05371	0.07813
4744.98	-0.073242	-0.076172	-0.383301	-0.383301	0.153809	0.068359	-0.04395	0.07324
4751.04	-0.074707	-0.076660	-0.380859	-0.380859	0.156250	0.065918	-0.05371	0.07324
4757.1	-0.076660	-0.076172	-0.390625	-0.390625	0.158691	0.061035	-0.05371	0.08301
4763.16	-0.075195	-0.075195	-0.388184	-0.388184	0.158691	0.061035	-0.05371	0.07813
4769.22	-0.072754	-0.073731	-0.383301	-0.383301	0.163574	0.061035	-0.05859	0.07813
4775.28	-0.074707	-0.074219	-0.388184	-0.388184	0.163574	0.065918	-0.05859	0.06836
4781.34	-0.074707	-0.074707	-0.383301	-0.383301	0.161133	0.065918	-0.05371	0.06348
4787.4	-0.074219	-0.074707	-0.375977	-0.375977	0.163574	0.078125	-0.05371	0.06348
4793.46	-0.074219	-0.074707	-0.380859	-0.380859	0.168457	0.070801	-0.03906	0.07324
4799.52	-0.072754	-0.073242	-0.373535	-0.373535	0.166016	0.075684	-0.03906	0.07813
4805.58	-0.073731	-0.070313	-0.373535	-0.373535	0.163574	0.068359	-0.04395	0.07813
4811.64	-0.074219	-0.067383	-0.385742	-0.385742	0.163574	0.078125	-0.04395	0.07813
4817.7	-0.074707	-0.068848	-0.378418	-0.378418	0.158691	0.073242	-0.04883	0.07324
4823.76	-0.076172	-0.070313	-0.375977	-0.375977	0.161133	0.075684	-0.05371	0.08301
4829.82	-0.074219	-0.070313	-0.373535	-0.373535	0.158691	0.068359	-0.04883	0.08301
4835.88	-0.071777	-0.070801	-0.368652	-0.368652	0.153809	0.078125	-0.05371	0.07324
4841.94	-0.069824	-0.070801	-0.378418	-0.378418	0.146484	0.073242	-0.05371	0.06836
4848	-0.070313	-0.069824	-0.371094	-0.371094	0.153809	0.068359	-0.04883	0.06836
4854.06	-0.072266	-0.069336	-0.380859	-0.380859	0.158691	0.068359	-0.05371	0.07324
4860.12	-0.075684	-0.070801	-0.393066	-0.393066	0.163574	0.070801	-0.04883	0.07813
4866.18	-0.074707	-0.072266	-0.385742	-0.385742	0.166016	0.065918	-0.04395	0.07813
4872.24	-0.074219	-0.070313	-0.385742	-0.385742	0.158691	0.065918	-0.04883	0.07813
4878.3	-0.075195	-0.070801	-0.383301	-0.383301	0.161133	0.068359	-0.05371	0.06836
4884.36	-0.074219	-0.071777	-0.373535	-0.373535	0.168457	0.068359	-0.04395	0.06836
4890.42	-0.076172	-0.070801	-0.373535	-0.373535	0.166016	0.061035	-0.04395	0.07324
4896.48	-0.077148	-0.071289	-0.368652	-0.368652	0.166016	0.061035	-0.04395	0.06836
4902.54	-0.075195	-0.072266	-0.363770	-0.363770	0.163574	0.070801	-0.04395	0.07324
4908.6	-0.075195	-0.073731	-0.383301	-0.383301	0.156250	0.078125	-0.03906	0.07813
4914.66	-0.074219	-0.073731	-0.380859	-0.380859	0.156250	0.080566	-0.03906	0.07813
4920.72	-0.073731	-0.073242	-0.373535	-0.373535	0.153809	0.078125	-0.03906	0.07324
4926.78	-0.075195	-0.073731	-0.373535	-0.373535	0.158691	0.073242	-0.04883	0.07324
4932.84	-0.073731	-0.072266	-0.371094	-0.371094	0.158691	0.068359	-0.05371	0.06836
4938.9	-0.072266	-0.072266	-0.373535	-0.373535	0.163574	0.075684	-0.04883	0.07324
4944.96	-0.074219	-0.072266	-0.371094	-0.371094	0.163574	0.068359	-0.04395	0.07324
4951.02	-0.074707	-0.072266	-0.358887	-0.358887	0.166016	0.068359	-0.04395	0.07324
4957.08	-0.074219	-0.072266	-0.361328	-0.361328	0.163574	0.058594	-0.04883	0.07813
4963.14	-0.072266	-0.072266	-0.356445	-0.356445	0.173340	0.063477	-0.04395	0.06836
4969.2	-0.072266	-0.071289	-0.351563	-0.351563	0.170898	0.063477	-0.04883	0.07324
4975.26	-0.073731	-0.071777	-0.358887	-0.358887	0.170898	0.070801	-0.04395	0.07324
4981.32	-0.074219	-0.071777	-0.354004	-0.354004	0.173340	0.065918	-0.04883	0.06836
4987.38	-0.073731	-0.072266	-0.356445	-0.356445	0.163574	0.075684	-0.05859	0.06836
4993.44	-0.072754	-0.072754	-0.361328	-0.361328	0.168457	0.068359	-0.05371	0.07324
4999.5	-0.070313	-0.072266	-0.361328	-0.361328	0.168457	0.070801	-0.04395	0.06348
5005.56	-0.070801	-0.072754	-0.371094	-0.371094	0.163574	0.068359	-0.04883	0.06836
5011.62	-0.073242	-0.074707	-0.368652	-0.368652	0.161133	0.070801	-0.04395	0.06836
5017.68	-0.073731	-0.073242	-0.363770	-0.363770	0.166016	0.070801	-0.04883	0.06836
5023.74	-0.074219	-0.072754	-0.363770	-0.363770	0.173340	0.080566	-0.04883	0.07324
5029.8	-0.073731	-0.072754	-0.354004	-0.354004	0.173340	0.073242	-0.04883	0.07324
5035.86	-0.073242	-0.073242	-0.349121	-0.349121	0.168457	0.078125	-0.05371	0.07813
5041.92	-0.074219	-0.072754	-0.361328	-0.361328	0.158691	0.078125	-0.04395	0.07813
5047.98	-0.073731	-0.073242	-0.363770	-0.363770	0.163574	0.080566	-0.04395	0.06836
5054.04	-0.072266	-0.072266	-0.366211	-0.366211	0.168457	0.085449	-0.04883	0.06836
5060.1	-0.071777	-0.072266	-0.371094	-0.371094	0.173340	0.085449	-0.04883	0.07813
5066.16	-0.070801	-0.072754	-0.361328	-0.361328	0.175781	0.075684	-0.04395	0.08789
5072.22	-0.072266	-0.070801	-0.361328	-0.361328	0.173340	0.080566	-0.04395	0.09277
5078.28	-0.072266	-0.070801	-0.363770	-0.363770	0.180664	0.073242	-0.04395	0.09766
5084.34	-0.072266	-0.071777	-0.356445	-0.356445	0.178223	0.073242	-0.04883	0.09277
5090.4	-0.074219	-0.071289	-0.358887	-0.358887	0.175781	0.073242	-0.04883	0.08301
5096.46	-0.075195	-0.071289	-0.366211	-0.366211	0.175781	0.075684	-0.04883	0.07813
5102.52	-0.073242	-0.070313	-0.361328	-0.361328	0.173340	0.073242	-0.04395	0.07324
5108.58	-0.072266	-0.070313	-0.356445	-0.356445	0.180664	0.075684	-0.04883	0.07324
5114.64	-0.071777	-0.071289	-0.354004	-0.354004	0.180664	0.068359	-0.04883	0.07324
5120.7	-0.072754	-0.069824	-0.361328	-0.361328	0.178223	0.078125	-0.04395	0.07813
5126.76	-0.073242	-0.069824	-0.368652	-0.368652	0.170898	0.073242	-0.03418	0.07813
5132.82	-0.073242	-0.070313	-0.361328	-0.361328	0.166016	0.080566	-0.03906	0.07813
5138.88	-0.073731	-0.071777	-0.354004	-0.354004	0.168457	0.078125	-0.03906	0.07813
5144.94	-0.072754	-0.072266	-0.349121	-0.349121	0.175781	0.078125	-0.03418	0.07324
5151	-0.070801	-0.069824	-0.341797	-0.341797	0.173340	0.075684	-0.03906	0.08301
5157.06	-0.069824	-0.067871	-0.351563	-0.351563	0.168457	0.085449	-0.04395	0.08301
5163.12	-0.069824	-0.070313	-0.349121	-0.349121	0.173340	0.073242	-0.04395	0.07324
5169.18	-0.070313	-0.071777	-0.344238	-0.344238	0.168457	0.070801	-0.03418	0.06348
5175.24	-0.071289	-0.070313	-0.354004	-0.354004	0.170898	0.068359	-0.03906	0.06836
5181.3	-0.072266	-0.071777	-0.346680	-0.346680	0.168457	0.075684	-0.04395	0.06836
5187.36	-0.070313	-0.070801	-0.339355	-0.339355	0.163574	0.068359	-0.05371	0.07813
5193.42	-0.070313	-0.068359	-0.334473	-0.334473	0.166016	0.073242	-0.03418	0.07813
5199.48	-0.070313	-0.068848	-0.344238	-0.344238	0.168457	0.068359	-0.03906	0.07813
5205.54	-0.070801	-0.067871	-0.368652	-0.368652	0.168457	0.075684	-0.04395	0.08301
5211.6	-0.069824	-0.068359	-0.361328	-0.361328	0.168457	0.073242	-0.04395	0.07813
5217.66	-0.068848	-0.068848	-0.341797	-0.341797	0.163574	0.080566	-0.05371	0.07324
5223.72	-0.069824	-0.069824	-0.351563	-0.351563	0.163574	0.075684	-0.04883	0.07813
5229.78	-0.068848	-0.071289	-0.349121	-0.349121	0.173340	0.078125	-0.03906	0.07324
5235.84	-0.066895	-0.070313	-0.344238	-0.344238	0.173340	0.080566	-0.03906	0.07324
5241.9	-0.067383	-0.068848	-0.363770	-0.363770	0.170898	0.085449	-0.03418	0.07324
5247.96	-0.066895	-0.067871	-0.361328	-0.361328	0.166016	0.075684	-0.02930	0.07324
5254.02	-0.066406	-0.067383	-0.356445	-0.356445	0.161133	0.080566	-0.03906	0.07813
5260.08	-0.067871	-0.066895	-0.368652	-0.368652	0.163574	0.075684	-0.03418	0.07324
5266.14	-0.066895	-0.068359	-0.349121	-0.349121	0.168457	0.080566	-0.03418	0.07813
5272.2	-0.067383	-0.069824	-0.346680	-0.346680	0.166016	0.085449	-0.03418	0.08301
5278.26	-0.069824	-0.069336	-0.358887	-0.358887	0.163574	0.095215	-0.02441	0.08301
5284.32	-0.069336	-0.069824	-0.344238	-0.344238	0.168457	0.095215	-0.03418	0.07813
5290.38	-0.069336	-0.067871	-0.351563	-0.351563	0.166016	0.097656	-0.03418	0.08301
5296.44	-0.070313	-0.068359	-0.354004	-0.354004	0.173340	0.092773	-0.02930	0.08301
5302.5	-0.069824	-0.068359	-0.344238	-0.344238	0.166016	0.092773	-0.03418	0.08789
5308.56	-0.068848	-0.068359	-0.349121	-0.349121	0.163574	0.085449	-0.02441	0.08301
5314.62	-0.066895	-0.069336	-0.341797	-0.341797	0.170898	0.085449	-0.02930	0.07813
5320.68	-0.067383	-0.067383	-0.341797	-0.341797	0.166016	0.087891	-0.03906	0.08301
5326.74	-0.068359	-0.065918	-0.358887	-0.358887	0.168457	0.100098	-0.02441	0.08789
5332.8	-0.067871	-0.066406	-0.344238	-0.344238	0.170898	0.095215	-0.02930	0.07813
5338.86	-0.067871	-0.066895	-0.344238	-0.344238	0.173340	0.095215	-0.02930	0.08301
5344.92	-0.068848	-0.067871	-0.349121	-0.349121	0.173340	0.085449	-0.02441	0.07813
5350.98	-0.068359	-0.068359	-0.336914	-0.336914	0.170898	0.080566	-0.03906	0.07324
5357.04	-0.067383	-0.067871	-0.339355	-0.339355	0.170898	0.075684	-0.03906	0.07813
5363.1	-0.065918	-0.066895	-0.329590	-0.329590	0.168457	0.083008	-0.02441	0.07813
5369.16	-0.065430	-0.065918	-0.324707	-0.324707	0.170898	0.085449	-0.02930	0.07813
5375.22	-0.066406	-0.065918	-0.344238	-0.344238	0.173340	0.087891	-0.02441	0.09277
5381.28	-0.065918	-0.065430	-0.341797	-0.341797	0.178223	0.080566	-0.02441	0.09277
5387.34	-0.065918	-0.066406	-0.341797	-0.341797	0.173340	0.085449	-0.03418	0.09277
5393.4	-0.066895	-0.067383	-0.349121	-0.349121	0.175781	0.078125	-0.03418	0.08301
5399.46	-0.066895	-0.066406	-0.339355	-0.339355	0.173340	0.083008	-0.03906	0.07813
5405.52	-0.065918	-0.063965	-0.344238	-0.344238	0.168457	0.083008	-0.04395	0.08301
5411.58	-0.065918	-0.064941	-0.351563	-0.351563	0.170898	0.085449	-0.03906	0.07813
5417.64	-0.066895	-0.064453	-0.332031	-0.332031	0.163574	0.075684	-0.04395	0.07813
5423.7	-0.066895	-0.063477	-0.341797	-0.341797	0.166016	0.087891	-0.04395	0.07813
5429.76	-0.066895	-0.063477	-0.346680	-0.346680	0.173340	0.085449	-0.03418	0.09277
5435.82	-0.067871	-0.062500	-0.351563	-0.351563	0.170898	0.090332	-0.04395	0.09277
5441.88	-0.068359	-0.061523	-0.351563	-0.351563	0.163574	0.087891	-0.03906	0.08301
5447.94	-0.064941	-0.062988	-0.332031	-0.332031	0.163574	0.085449	-0.04395	0.07324
5454	-0.062500	-0.064941	-0.329590	-0.329590	0.158691	0.085449	-0.04395	0.07324
5460.06	-0.063965	-0.064941	-0.344238	-0.344238	0.163574	0.085449	-0.03418	0.08301
5466.12	-0.063477	-0.067383	-0.329590	-0.329590	0.163574	0.085449	-0.03418	0.07813
5472.18	-0.063477	-0.066406	-0.332031	-0.332031	0.163574	0.092773	-0.03906	0.08301
5478.24	-0.064453	-0.065430	-0.336914	-0.336914	0.168457	0.087891	-0.02930	0.08301
5484.3	-0.062500	-0.066406	-0.329590	-0.329590	0.170898	0.087891	-0.03906	0.07813
5490.36	-0.062500	-0.064941	-0.339355	-0.339355	0.170898	0.090332	-0.03418	0.07813
5496.42	-0.062988	-0.065430	-0.332031	-0.332031	0.168457	0.095215	-0.02441	0.07324
5502.48	-0.062500	-0.063965	-0.322266	-0.322266	0.168457	0.095215	-0.02930	0.07324
5508.54	-0.063477	-0.062988	-0.344238	-0.344238	0.173340	0.095215	-0.02930	0.07324
5514.6	-0.064941	-0.064453	-0.334473	-0.334473	0.173340	0.092773	-0.02441	0.07324
5520.66	-0.062988	-0.062500	-0.324707	-0.324707	0.173340	0.095215	-0.02930	0.07813
5526.72	-0.063965	-0.063477	-0.346680	-0.346680	0.163574	0.083008	-0.04395	0.06836
5532.78	-0.114258	-0.127441	-0.539551	-0.539551	0.029297	-0.043945	-0.24902	-0.10254
5538.84	-0.472656	-0.526855	-2.180180	-2.180180	-0.927734	-0.983887	-1.77246	-1.49414
5544.9	-0.557129	-0.592285	-3.291020	-3.291020	-1.281740	-1.350100	-2.53906	-2.34375
5550.96	-0.205078	-0.207031	-2.016600	-2.016600	-0.581055	-0.639648	-1.28906	-1.22070
5557.02	-0.045410	-0.043945	-0.849609	-0.849609	-0.229492	-0.278320	-0.47363	-0.45410
5563.08	-0.037598	-0.039063	-0.490723	-0.490723	-0.207520	-0.261230	-0.38086	-0.35645
5569.14	-0.033691	-0.033203	-0.371094	-0.371094	-0.209961	-0.258789	-0.36133	-0.34180
5575.2	-0.031250	-0.029785	-0.336914	-0.336914	-0.187988	-0.241699	-0.33691	-0.32227
5581.26	-0.029785	-0.030273	-0.312500	-0.312500	-0.200195	-0.246582	-0.33203	-0.32227
5587.32	-0.027832	-0.028809	-0.300293	-0.300293	-0.195313	-0.234375	-0.33203	-0.31738
5593.38	-0.027344	-0.027344	-0.297852	-0.297852	-0.192871	-0.229492	-0.32227	-0.31738
5599.44	-0.025879	-0.026856	-0.283203	-0.283203	-0.192871	-0.244141	-0.32715	-0.31250
5605.5	-0.025879	-0.024902	-0.280762	-0.280762	-0.190430	-0.234375	-0.31250	-0.30762
5611.56	-0.025879	-0.024414	-0.280762	-0.280762	-0.187988	-0.241699	-0.30273	-0.30762
5617.62	-0.025879	-0.025391	-0.280762	-0.280762	-0.185547	-0.231934	-0.31250	-0.30762
5623.68	-0.023926	-0.024902	-0.280762	-0.280762	-0.187988	-0.234375	-0.31250	-0.30273
5629.74	-0.022949	-0.023926	-0.280762	-0.280762	-0.175781	-0.234375	-0.31250	-0.30762
5635.8	-0.024414	-0.022949	-0.280762	-0.280762	-0.180664	-0.227051	-0.31250	-0.29785
5641.86	-0.025391	-0.022461	-0.278320	-0.278320	-0.173340	-0.236816	-0.30762	-0.29785
5647.92	-0.022461	-0.022461	-0.273438	-0.273438	-0.175781	-0.231934	-0.30762	-0.31250
5653.98	-0.021973	-0.022461	-0.273438	-0.273438	-0.173340	-0.234375	-0.31250	-0.30762
5660.04	-0.023438	-0.021973	-0.275879	-0.275879	-0.180664	-0.231934	-0.29785	-0.29785
5666.1	-0.021973	-0.021973	-0.261230	-0.261230	-0.173340	-0.217285	-0.30273	-0.29785
5672.16	-0.021973	-0.021484	-0.263672	-0.263672	-0.175781	-0.236816	-0.29297	-0.29785
5678.22	-0.023926	-0.021484	-0.261230	-0.261230	-0.175781	-0.227051	-0.30762	-0.30762
5684.28	-0.023438	-0.020996	-0.258789	-0.258789	-0.178223	-0.222168	-0.31250	-0.30762
5690.34	-0.021973	-0.020020	-0.263672	-0.263672	-0.178223	-0.231934	-0.30762	-0.29785
5696.4	-0.021973	-0.021484	-0.249023	-0.249023	-0.175781	-0.217285	-0.29785	-0.29785
5702.46	-0.022949	-0.020996	-0.249023	-0.249023	-0.175781	-0.224609	-0.30762	-0.29297
5708.52	-0.020996	-0.020508	-0.268555	-0.268555	-0.173340	-0.217285	-0.29785	-0.28320
5714.58	-0.021484	-0.021484	-0.258789	-0.258789	-0.173340	-0.217285	-0.29785	-0.29785
5720.64	-0.022461	-0.020508	-0.256348	-0.256348	-0.168457	-0.227051	-0.29785	-0.29785
5726.7	-0.021484	-0.020020	-0.261230	-0.261230	-0.170898	-0.217285	-0.29297	-0.29785
5732.76	-0.020996	-0.021484	-0.246582	-0.246582	-0.166016	-0.227051	-0.29785	-0.29785
5738.82	-0.021973	-0.021484	-0.253906	-0.253906	-0.173340	-0.217285	-0.30762	-0.29785
5744.88	-0.021484	-0.020996	-0.256348	-0.256348	-0.166016	-0.222168	-0.29297	-0.28809
5750.94	-0.020020	-0.021973	-0.246582	-0.246582	-0.170898	-0.224609	-0.30273	-0.29297
5757	-0.020996	-0.020996	-0.249023	-0.249023	-0.173340	-0.212402	-0.30273	-0.28809
5763.06	-0.021973	-0.020996	-0.249023	-0.249023	-0.168457	-0.227051	-0.29297	-0.29785
5769.12	-0.021973	-0.020020	-0.251465	-0.251465	-0.170898	-0.219727	-0.30762	-0.29785
5775.18	-0.020508	-0.020508	-0.256348	-0.256348	-0.166016	-0.212402	-0.30273	-0.29297
5781.24	-0.020508	-0.020020	-0.244141	-0.244141	-0.170898	-0.224609	-0.29297	-0.29785
5787.3	-0.020996	-0.020020	-0.244141	-0.244141	-0.166016	-0.214844	-0.29785	-0.30273
5793.36	-0.020508	-0.020996	-0.249023	-0.249023	-0.178223	-0.224609	-0.29785	-0.29297
5799.42	-0.020996	-0.021484	-0.236816	-0.236816	-0.166016	-0.217285	-0.29297	-0.29297
5805.48	-0.020996	-0.021484	-0.236816	-0.236816	-0.168457	-0.217285	-0.29785	-0.29785
5811.54	-0.020508	-0.020020	-0.244141	-0.244141	-0.168457	-0.222168	-0.29297	-0.29785
5817.6	-0.020508	-0.020020	-0.236816	-0.236816	-0.168457	-0.214844	-0.29785	-0.29785
5823.66	-0.020508	-0.020020	-0.236816	-0.236816	-0.173340	-0.222168	-0.29297	-0.28809
5829.72	-0.020020	-0.021484	-0.231934	-0.231934	-0.158691	-0.212402	-0.29785	-0.30273
5835.78	-0.020508	-0.020508	-0.236816	-0.236816	-0.173340	-0.217285	-0.30273	-0.30273
5841.84	-0.021973	-0.019531	-0.241699	-0.241699	-0.168457	-0.219727	-0.29785	-0.29297
5847.9	-0.020020	-0.020508	-0.227051	-0.227051	-0.170898	-0.214844	-0.29297	-0.28809
5853.96	-0.019531	-0.020508	-0.234375	-0.234375	-0.166016	-0.222168	-0.29785	-0.28809
5860.02	-0.020996	-0.019531	-0.251465	-0.251465	-0.168457	-0.207520	-0.29297	-0.29297
5866.08	-0.019531	-0.020996	-0.244141	-0.244141	-0.161133	-0.214844	-0.29297	-0.29785
5872.14	-0.019531	-0.020020	-0.236816	-0.236816	-0.166016	-0.212402	-0.29785	-0.29785
5878.2	-0.020996	-0.019531	-0.234375	-0.234375	-0.163574	-0.214844	-0.29785	-0.29297
5884.26	-0.020020	-0.020020	-0.231934	-0.231934	-0.168457	-0.224609	-0.30273	-0.29297
5890.32	-0.020508	-0.019043	-0.241699	-0.241699	-0.158691	-0.212402	-0.29785	-0.28320
5896.38	-0.020996	-0.020020	-0.239258	-0.239258	-0.161133	-0.217285	-0.29785	-0.29785
5902.44	-0.021484	-0.020020	-0.236816	-0.236816	-0.166016	-0.212402	-0.29785	-0.29785
5908.5	-0.021973	-0.020020	-0.244141	-0.244141	-0.161133	-0.222168	-0.29785	-0.29297
5914.56	-0.020996	-0.020996	-0.236816	-0.236816	-0.161133	-0.217285	-0.29785	-0.29785
5920.62	-0.020996	-0.020020	-0.229492	-0.229492	-0.168457	-0.212402	-0.29785	-0.29297
5926.68	-0.022461	-0.019531	-0.231934	-0.231934	-0.166016	-0.227051	-0.29785	-0.29297
5932.74	-0.020508	-0.020020	-0.222168	-0.222168	-0.163574	-0.214844	-0.29785	-0.29297
5938.8	-0.019531	-0.019531	-0.227051	-0.227051	-0.161133	-0.219727	-0.29297	-0.28320
5944.86	-0.020508	-0.019531	-0.229492	-0.229492	-0.166016	-0.219727	-0.29297	-0.28809
5950.92	-0.020020	-0.020508	-0.234375	-0.234375	-0.166016	-0.214844	-0.29785	-0.29785
5956.98	-0.020020	-0.020996	-0.239258	-0.239258	-0.168457	-0.224609	-0.29297	-0.29297
5963.04	-0.021484	-0.020508	-0.227051	-0.227051	-0.170898	-0.214844	-0.29785	-0.29297
5969.1	-0.021484	-0.020508	-0.224609	-0.224609	-0.161133	-0.219727	-0.29785	-0.28320
5975.16	-0.020996	-0.019043	-0.227051	-0.227051	-0.158691	-0.217285	-0.28320	-0.28320
5981.22	-0.019531	-0.019531	-0.217285	-0.217285	-0.158691	-0.227051	-0.29297	-0.29297
5987.28	-0.020508	-0.020020	-0.227051	-0.227051	-0.166016	-0.217285	-0.29785	-0.29297
5993.34	-0.021484	-0.020508	-0.246582	-0.246582	-0.161133	-0.217285	-0.29297	-0.29297
5999.4	-0.020508	-0.020020	-0.234375	-0.234375	-0.163574	-0.217285	-0.29297	-0.29785
6005.46	-0.020020	-0.018555	-0.227051	-0.227051	-0.163574	-0.217285	-0.29785	-0.29785
6011.52	-0.020020	-0.020020	-0.227051	-0.227051	-0.163574	-0.224609	-0.29785	-0.29785
6017.58	-0.020020	-0.020508	-0.219727	-0.219727	-0.158691	-0.214844	-0.30273	-0.29297
6023.64	-0.020020	-0.019531	-0.227051	-0.227051	-0.161133	-0.217285	-0.29785	-0.28809
6029.7	-0.020020	-0.020508	-0.229492	-0.229492	-0.161133	-0.214844	-0.28809	-0.28809
6035.76	-0.020020	-0.021484	-0.227051	-0.227051	-0.163574	-0.217285	-0.29297	-0.29297
6041.82	-0.020508	-0.020508	-0.234375	-0.234375	-0.161133	-0.212402	-0.28809	-0.29785
6047.88	-0.020996	-0.021484	-0.224609	-0.224609	-0.158691	-0.224609	-0.28809	-0.29297
6053.94	-0.020020	-0.020020	-0.224609	-0.224609	-0.161133	-0.212402	-0.29297	-0.28320
6060	-0.020020	-0.019531	-0.227051	-0.227051	-0.163574	-0.214844	-0.28320	-0.27832
6066.06	-0.019531	-0.020020	-0.217285	-0.217285	-0.161133	-0.217285	-0.28809	-0.28809
6072.12	-0.020996	-0.019531	-0.224609	-0.224609	-0.161133	-0.212402	-0.29297	-0.29785
6078.18	-0.021484	-0.020020	-0.227051	-0.227051	-0.158691	-0.224609	-0.28809	-0.29297
6084.24	-0.020508	-0.021484	-0.222168	-0.222168	-0.166016	-0.209961	-0.29785	-0.29297
6090.3	-0.019531	-0.020020	-0.227051	-0.227051	-0.166016	-0.217285	-0.29297	-0.28320
6096.36	-0.020020	-0.020020	-0.219727	-0.219727	-0.166016	-0.209961	-0.29297	-0.29297
6102.42	-0.020996	-0.020020	-0.224609	-0.224609	-0.166016	-0.212402	-0.29297	-0.29297
6108.48	-0.021484	-0.020020	-0.229492	-0.229492	-0.166016	-0.209961	-0.29297	-0.29297
6114.54	-0.020020	-0.020020	-0.222168	-0.222168	-0.156250	-0.219727	-0.28809	-0.29785
6120.6	-0.019531	-0.019531	-0.219727	-0.219727	-0.166016	-0.212402	-0.29297	-0.29297
6126.66	-0.020020	-0.019043	-0.217285	-0.217285	-0.156250	-0.214844	-0.27832	-0.28809
6132.72	-0.020020	-0.019531	-0.214844	-0.214844	-0.161133	-0.219727	-0.29297	-0.29297
6138.78	-0.020020	-0.019531	-0.227051	-0.227051	-0.156250	-0.207520	-0.29785	-0.28809
6144.84	-0.020020	-0.019531	-0.231934	-0.231934	-0.163574	-0.217285	-0.28809	-0.28809
6150.9	-0.019531	-0.020508	-0.224609	-0.224609	-0.161133	-0.202637	-0.29297	-0.29297
6156.96	-0.020020	-0.020020	-0.231934	-0.231934	-0.166016	-0.212402	-0.27832	-0.29297
6163.02	-0.020996	-0.019043	-0.224609	-0.224609	-0.156250	-0.212402	-0.29297	-0.29785
6169.08	-0.020996	-0.018066	-0.209961	-0.209961	-0.161133	-0.205078	-0.29785	-0.29785
6175.14	-0.020508	-0.017578	-0.217285	-0.217285	-0.156250	-0.214844	-0.28809	-0.29297
6181.2	-0.020020	-0.018555	-0.217285	-0.217285	-0.161133	-0.207520	-0.28809	-0.29297
6187.26	-0.020020	-0.019531	-0.224609	-0.224609	-0.158691	-0.214844	-0.29297	-0.28809
6193.32	-0.020020	-0.019531	-0.241699	-0.241699	-0.161133	-0.205078	-0.28809	-0.28320
6199.38	-0.019531	-0.019531	-0.239258	-0.239258	-0.156250	-0.214844	-0.29785	-0.29297
