# Supplementary material for: Elucidation of molecular kinetic schemes from macroscopic traces using system identification
Source: PLoS Comput Biol. 2017 Feb 13;13(2):e1005376. doi: 10.1371/journal.pcbi.1005376 (PMC5330533; doi:10.1371/journal.pcbi.1005376)
Supplement: S1 Data — (1) L-type calcium ion-channel current elicited by voltage steps from -90 to 0 mV, first in the absence of nifedipine, and after addition of nifedipine at 100 nM and 1 μM concentration. (2) G-protein sensitive ion-channel (GIRK4*) current traces elicited by a step in LY379268 concentration from 0 to 1 μM. (ZIP) [file pcbi.1005376.s004.zip › Data_Ion_Channels/ICY_25uMnif.ods]

## Sheet: Sheet1
Time (ms)	81421_18	81421_19	31607_16	31607_17
0	-0.290527	-0.302734	-0.224609	-0.229492
6.06	-0.324707	-0.341797	-0.278320	-0.278320
12.12	-0.305176	-0.329590	-0.278320	-0.278320
18.18	-0.314941	-0.305176	-0.288086	-0.278320
24.24	-0.322266	-0.332031	-0.278320	-0.283203
30.3	-0.305176	-0.351563	-0.283203	-0.278320
36.36	-0.312500	-0.332031	-0.288086	-0.283203
42.42	-0.310059	-0.322266	-0.278320	-0.283203
48.48	-0.312500	-0.346680	-0.288086	-0.283203
54.54	-0.322266	-0.344238	-0.273438	-0.278320
60.6	-0.307617	-0.319824	-0.273438	-0.273438
66.66	-0.319824	-0.324707	-0.283203	-0.283203
72.72	-0.322266	-0.341797	-0.273438	-0.283203
78.78	-0.302734	-0.327148	-0.278320	-0.283203
84.84	-0.314941	-0.319824	-0.288086	-0.283203
90.9	-0.312500	-0.344238	-0.278320	-0.278320
96.96	-0.312500	-0.339355	-0.278320	-0.283203
103.02	-0.322266	-0.324707	-0.292969	-0.288086
109.08	-0.312500	-0.339355	-0.278320	-0.283203
115.14	-0.314941	-0.349121	-0.292969	-0.283203
121.2	-0.329590	-0.327148	-0.283203	-0.278320
127.26	-0.310059	-0.329590	-0.278320	-0.278320
133.32	-0.312500	-0.351563	-0.278320	-0.292969
139.38	-0.319824	-0.339355	-0.273438	-0.288086
145.44	-0.307617	-0.322266	-0.278320	-0.283203
151.5	-0.317383	-0.344238	-0.283203	-0.288086
157.56	-0.314941	-0.349121	-0.273438	-0.283203
163.62	-0.310059	-0.329590	-0.273438	-0.288086
169.68	-0.324707	-0.334473	-0.278320	-0.283203
175.74	-0.312500	-0.354004	-0.278320	-0.278320
181.8	-0.312500	-0.334473	-0.283203	-0.288086
187.86	-0.324707	-0.327148	-0.283203	-0.288086
193.92	-0.312500	-0.344238	-0.278320	-0.283203
199.98	-0.314941	-0.334473	-0.278320	-0.288086
206.04	-0.317383	-0.322266	-0.278320	-0.283203
212.1	-0.305176	-0.336914	-0.288086	-0.278320
218.16	-0.317383	-0.341797	-0.288086	-0.283203
224.22	-0.314941	-0.322266	-0.278320	-0.283203
230.28	-0.305176	-0.329590	-0.283203	-0.283203
236.34	-0.322266	-0.349121	-0.283203	-0.278320
242.4	-0.314941	-0.336914	-0.278320	-0.278320
248.46	-0.312500	-0.329590	-0.288086	-0.278320
254.52	-0.319824	-0.351563	-0.283203	-0.278320
260.58	-0.300293	-0.351563	-0.283203	-0.278320
266.64	-0.307617	-0.334473	-0.288086	-0.283203
272.7	-0.319824	-0.334473	-0.292969	-0.283203
278.76	-0.305176	-0.354004	-0.283203	-0.283203
284.82	-0.314941	-0.341797	-0.283203	-0.283203
290.88	-0.317383	-0.317383	-0.278320	-0.278320
296.94	-0.302734	-0.341797	-0.283203	-0.278320
303	-0.322266	-0.346680	-0.283203	-0.278320
309.06	-0.319824	-0.324707	-0.283203	-0.273438
315.12	-0.305176	-0.324707	-0.283203	-0.283203
321.18	-0.317383	-0.349121	-0.283203	-0.283203
327.24	-0.307617	-0.339355	-0.283203	-0.278320
333.3	-0.312500	-0.324707	-0.278320	-0.283203
339.36	-0.322266	-0.344238	-0.278320	-0.283203
345.42	-0.310059	-0.344238	-0.278320	-0.283203
351.48	-0.317383	-0.322266	-0.283203	-0.283203
357.54	-0.322266	-0.332031	-0.278320	-0.283203
363.6	-0.305176	-0.344238	-0.283203	-0.283203
369.66	-0.317383	-0.322266	-0.283203	-0.292969
375.72	-0.322266	-0.327148	-0.278320	-0.288086
381.78	-0.302734	-0.351563	-0.283203	-0.283203
387.84	-0.317383	-0.332031	-0.278320	-0.278320
393.9	-0.322266	-0.319824	-0.278320	-0.268555
399.96	-0.310059	-0.344238	-0.278320	-0.278320
406.02	-0.322266	-0.341797	-0.278320	-0.278320
412.08	-0.312500	-0.319824	-0.278320	-0.278320
418.14	-0.310059	-0.332031	-0.288086	-0.283203
424.2	-0.314941	-0.346680	-0.278320	-0.278320
430.26	-0.302734	-0.329590	-0.278320	-0.283203
436.32	-0.319824	-0.322266	-0.283203	-0.288086
442.38	-0.322266	-0.341797	-0.283203	-0.278320
448.44	-0.310059	-0.339355	-0.292969	-0.278320
454.5	-0.324707	-0.317383	-0.283203	-0.278320
460.56	-0.312500	-0.329590	-0.283203	-0.278320
466.62	-0.310059	-0.344238	-0.283203	-0.288086
472.68	-0.324707	-0.319824	-0.273438	-0.278320
478.74	-0.312500	-0.312500	-0.278320	-0.278320
484.8	-0.312500	-0.341797	-0.288086	-0.288086
490.86	-0.329590	-0.341797	-0.278320	-0.278320
496.92	-0.312500	-0.319824	-0.283203	-0.283203
502.98	-0.314941	-0.322266	-0.283203	-0.283203
509.04	-0.329590	-0.346680	-0.278320	-0.278320
515.1	-0.312500	-0.336914	-0.283203	-0.283203
521.16	-0.310059	-0.319824	-0.278320	-0.283203
527.22	-0.322266	-0.329590	-0.268555	-0.268555
533.28	-0.168457	-0.209961	-0.083008	-0.048828
539.34	0.764160	0.756836	1.347660	1.630860
545.4	0.974121	1.171880	2.031250	2.329100
551.46	-0.241699	0.471191	0.688477	0.781250
557.52	-1.337890	0.043945	-0.249023	-0.209961
563.58	-1.914060	-0.063477	-0.463867	-0.415039
569.64	-2.258300	-0.100098	-0.512695	-0.458984
575.7	-2.424320	-0.126953	-0.507813	-0.429688
581.76	-2.465820	-0.117188	-0.478516	-0.400391
587.82	-2.502440	-0.090332	-0.434570	-0.371094
593.88	-2.495120	-0.092773	-0.395508	-0.327148
599.94	-2.465820	-0.063477	-0.356445	-0.288086
606	-2.473140	-0.031738	-0.317383	-0.253906
612.06	-2.426760	-0.024414	-0.278320	-0.219727
618.12	-2.382810	0.007324	-0.239258	-0.190430
624.18	-2.365720	0.036621	-0.209961	-0.156250
630.24	-2.312010	0.034180	-0.190430	-0.141602
636.3	-2.292480	0.065918	-0.161133	-0.126953
642.36	-2.263180	0.078125	-0.141602	-0.092773
648.42	-2.221680	0.075684	-0.122070	-0.083008
654.48	-2.214360	0.097656	-0.107422	-0.068359
660.54	-2.165530	0.104980	-0.083008	-0.053711
666.6	-2.131350	0.122070	-0.068359	-0.048828
672.66	-2.111820	0.124512	-0.043945	-0.029297
678.72	-2.060550	0.124512	-0.034180	-0.019531
684.78	-2.043460	0.141602	-0.029297	-0.019531
690.84	-2.011720	0.134277	-0.019531	0.000000
696.9	-1.960450	0.146484	-0.024414	0.014648
702.96	-1.953130	0.148926	-0.009766	0.014648
709.02	-1.931150	0.146484	0.000000	0.034180
715.08	-1.875000	0.161133	0.004883	0.034180
721.14	-1.867680	0.156250	0.014648	0.039063
727.2	-1.833500	0.173340	0.024414	0.053711
733.26	-1.791990	0.173340	0.024414	0.053711
739.32	-1.794430	0.178223	0.029297	0.063477
745.38	-1.757810	0.190430	0.034180	0.053711
751.44	-1.730960	0.183105	0.034180	0.053711
757.5	-1.735840	0.195313	0.043945	0.068359
763.56	-1.689450	0.197754	0.048828	0.073242
769.62	-1.665040	0.195313	0.063477	0.073242
775.68	-1.647950	0.197754	0.058594	0.078125
781.74	-1.604000	0.185547	0.053711	0.073242
787.8	-1.599120	0.197754	0.063477	0.073242
793.86	-1.577150	0.190430	0.068359	0.083008
799.92	-1.564940	0.195313	0.073242	0.078125
805.98	-1.564940	0.197754	0.073242	0.083008
812.04	-1.535640	0.192871	0.068359	0.087891
818.1	-1.523440	0.205078	0.063477	0.092773
824.16	-1.494140	0.195313	0.078125	0.107422
830.22	-1.464840	0.207520	0.078125	0.092773
836.28	-1.455080	0.214844	0.073242	0.092773
842.34	-1.418460	0.212402	0.087891	0.102539
848.4	-1.420900	0.214844	0.087891	0.092773
854.46	-1.411130	0.207520	0.097656	0.092773
860.52	-1.374510	0.214844	0.097656	0.092773
866.58	-1.372070	0.205078	0.097656	0.092773
872.64	-1.340330	0.212402	0.092773	0.097656
878.7	-1.311040	0.214844	0.092773	0.097656
884.76	-1.311040	0.207520	0.092773	0.092773
890.82	-1.271970	0.222168	0.097656	0.097656
896.88	-1.262210	0.207520	0.097656	0.097656
902.94	-1.254880	0.217285	0.092773	0.097656
909	-1.218260	0.214844	0.097656	0.112305
915.06	-1.215820	0.214844	0.092773	0.107422
921.12	-1.203610	0.234375	0.092773	0.117188
927.18	-1.174320	0.219727	0.087891	0.112305
933.24	-1.176760	0.224609	0.087891	0.107422
939.3	-1.154790	0.222168	0.092773	0.112305
945.36	-1.118160	0.212402	0.097656	0.112305
951.42	-1.127930	0.219727	0.102539	0.112305
957.48	-1.105960	0.209961	0.097656	0.117188
963.54	-1.081540	0.214844	0.097656	0.112305
969.6	-1.091310	0.212402	0.102539	0.117188
975.66	-1.064450	0.214844	0.097656	0.122070
981.72	-1.052250	0.224609	0.097656	0.122070
987.78	-1.052250	0.214844	0.107422	0.126953
993.84	-1.018070	0.224609	0.112305	0.136719
999.9	-1.020510	0.217285	0.112305	0.126953
1005.96	-1.015630	0.205078	0.112305	0.126953
1012.02	-0.988770	0.224609	0.112305	0.126953
1018.08	-0.996094	0.214844	0.112305	0.112305
1024.14	-0.971680	0.222168	0.112305	0.126953
1030.2	-0.944824	0.219727	0.107422	0.122070
1036.26	-0.954590	0.222168	0.107422	0.126953
1042.32	-0.925293	0.229492	0.102539	0.131836
1048.38	-0.917969	0.214844	0.107422	0.131836
1054.44	-0.915527	0.231934	0.112305	0.122070
1060.5	-0.881348	0.227051	0.112305	0.126953
1066.56	-0.895996	0.214844	0.107422	0.126953
1072.62	-0.881348	0.236816	0.107422	0.131836
1078.68	-0.859375	0.229492	0.102539	0.141602
1084.74	-0.869141	0.231934	0.102539	0.141602
1090.8	-0.842285	0.234375	0.112305	0.151367
1096.86	-0.832520	0.224609	0.112305	0.146484
1102.92	-0.844727	0.236816	0.102539	0.136719
1108.98	-0.815430	0.224609	0.112305	0.131836
1115.04	-0.817871	0.224609	0.097656	0.131836
1121.1	-0.810547	0.231934	0.112305	0.141602
1127.16	-0.786133	0.224609	0.117188	0.131836
1133.22	-0.798340	0.234375	0.117188	0.131836
1139.28	-0.778809	0.222168	0.122070	0.131836
1145.34	-0.766602	0.227051	0.122070	0.131836
1151.4	-0.783691	0.229492	0.122070	0.131836
1157.46	-0.754395	0.229492	0.131836	0.131836
1163.52	-0.737305	0.236816	0.136719	0.136719
1169.58	-0.742188	0.222168	0.131836	0.131836
1175.64	-0.715332	0.239258	0.131836	0.136719
1181.7	-0.722656	0.231934	0.122070	0.131836
1187.76	-0.727539	0.229492	0.126953	0.136719
1193.82	-0.700684	0.236816	0.126953	0.151367
1199.88	-0.703125	0.229492	0.112305	0.141602
1205.94	-0.695801	0.236816	0.112305	0.146484
1212	-0.681152	0.219727	0.117188	0.146484
1218.06	-0.698242	0.227051	0.131836	0.136719
1224.12	-0.678711	0.231934	0.131836	0.131836
1230.18	-0.664063	0.231934	0.122070	0.131836
1236.24	-0.673828	0.249023	0.117188	0.131836
1242.3	-0.651855	0.234375	0.117188	0.136719
1248.36	-0.649414	0.236816	0.117188	0.131836
1254.42	-0.649414	0.234375	0.112305	0.131836
1260.48	-0.620117	0.231934	0.117188	0.131836
1266.54	-0.627441	0.241699	0.112305	0.126953
1272.6	-0.627441	0.227051	0.122070	0.131836
1278.66	-0.603027	0.234375	0.126953	0.136719
1284.72	-0.607910	0.246582	0.122070	0.136719
1290.78	-0.588379	0.229492	0.131836	0.141602
1296.84	-0.581055	0.249023	0.131836	0.136719
1302.9	-0.585938	0.236816	0.126953	0.146484
1308.96	-0.561523	0.246582	0.117188	0.146484
1315.02	-0.571289	0.244141	0.117188	0.131836
1321.08	-0.568848	0.239258	0.126953	0.141602
1327.14	-0.549316	0.249023	0.126953	0.141602
1333.2	-0.563965	0.234375	0.122070	0.141602
1339.26	-0.549316	0.249023	0.122070	0.146484
1345.32	-0.539551	0.246582	0.126953	0.146484
1351.38	-0.551758	0.241699	0.122070	0.136719
1357.44	-0.539551	0.251465	0.122070	0.146484
1363.5	-0.549316	0.236816	0.126953	0.136719
1369.56	-0.537109	0.244141	0.131836	0.131836
1375.62	-0.512695	0.241699	0.131836	0.131836
1381.68	-0.529785	0.234375	0.131836	0.136719
1387.74	-0.517578	0.251465	0.136719	0.151367
1393.8	-0.507813	0.236816	0.131836	0.146484
1399.86	-0.520020	0.239258	0.136719	0.141602
1405.92	-0.498047	0.236816	0.141602	0.146484
1411.98	-0.500488	0.239258	0.146484	0.146484
1418.04	-0.495605	0.249023	0.141602	0.151367
1424.1	-0.471191	0.236816	0.146484	0.151367
1430.16	-0.485840	0.249023	0.141602	0.151367
1436.22	-0.476074	0.241699	0.131836	0.151367
1442.28	-0.468750	0.241699	0.136719	0.156250
1448.34	-0.485840	0.244141	0.131836	0.156250
1454.4	-0.466309	0.236816	0.136719	0.151367
1460.46	-0.461426	0.253906	0.146484	0.151367
1466.52	-0.468750	0.241699	0.151367	0.146484
1472.58	-0.439453	0.241699	0.146484	0.156250
1478.64	-0.446777	0.246582	0.141602	0.151367
1484.7	-0.451660	0.241699	0.136719	0.146484
1490.76	-0.427246	0.251465	0.136719	0.151367
1496.82	-0.437012	0.241699	0.131836	0.146484
1502.88	-0.432129	0.253906	0.131836	0.146484
1508.94	-0.422363	0.253906	0.136719	0.151367
1515	-0.434570	0.246582	0.131836	0.151367
1521.06	-0.417480	0.251465	0.141602	0.151367
1527.12	-0.410156	0.236816	0.141602	0.156250
1533.18	-0.427246	0.256348	0.141602	0.146484
1539.24	-0.395508	0.244141	0.141602	0.146484
1545.3	-0.400391	0.241699	0.136719	0.141602
1551.36	-0.402832	0.249023	0.136719	0.141602
1557.42	-0.378418	0.236816	0.131836	0.151367
1563.48	-0.400391	0.246582	0.131836	0.151367
1569.54	-0.393066	0.241699	0.131836	0.146484
1575.6	-0.373535	0.239258	0.136719	0.146484
1581.66	-0.393066	0.239258	0.136719	0.146484
1587.72	-0.371094	0.234375	0.126953	0.141602
1593.78	-0.368652	0.249023	0.126953	0.136719
1599.84	-0.383301	0.244141	0.122070	0.146484
1605.9	-0.354004	0.253906	0.122070	0.151367
1611.96	-0.358887	0.253906	0.131836	0.151367
1618.02	-0.363770	0.244141	0.136719	0.146484
1624.08	-0.339355	0.258789	0.151367	0.156250
1630.14	-0.351563	0.241699	0.151367	0.151367
1636.2	-0.344238	0.249023	0.151367	0.151367
1642.26	-0.324707	0.258789	0.136719	0.146484
1648.32	-0.341797	0.246582	0.136719	0.136719
1654.38	-0.327148	0.261230	0.136719	0.161133
1660.44	-0.322266	0.251465	0.146484	0.146484
1666.5	-0.334473	0.256348	0.146484	0.151367
1672.56	-0.319824	0.253906	0.151367	0.151367
1678.62	-0.329590	0.253906	0.151367	0.151367
1684.68	-0.334473	0.263672	0.141602	0.151367
1690.74	-0.310059	0.251465	0.136719	0.161133
1696.8	-0.317383	0.263672	0.136719	0.161133
1702.86	-0.305176	0.258789	0.136719	0.156250
1708.92	-0.297852	0.256348	0.141602	0.161133
1714.98	-0.305176	0.270996	0.146484	0.156250
1721.04	-0.285645	0.256348	0.146484	0.161133
1727.1	-0.295410	0.263672	0.146484	0.161133
1733.16	-0.302734	0.253906	0.151367	0.161133
1739.22	-0.288086	0.251465	0.151367	0.170898
1745.28	-0.302734	0.263672	0.156250	0.170898
1751.34	-0.290527	0.249023	0.151367	0.166016
1757.4	-0.283203	0.261230	0.146484	0.170898
1763.46	-0.290527	0.253906	0.151367	0.166016
1769.52	-0.270996	0.256348	0.146484	0.166016
1775.58	-0.283203	0.266113	0.136719	0.161133
1781.64	-0.280762	0.253906	0.131836	0.151367
1787.7	-0.270996	0.266113	0.151367	0.146484
1793.76	-0.292969	0.256348	0.151367	0.151367
1799.82	-0.278320	0.261230	0.156250	0.146484
1805.88	-0.266113	0.266113	0.170898	0.156250
1811.94	-0.275879	0.251465	0.170898	0.151367
1818	-0.261230	0.258789	0.161133	0.151367
1824.06	-0.275879	0.253906	0.166016	0.151367
1830.12	-0.270996	0.256348	0.166016	0.156250
1836.18	-0.249023	0.266113	0.161133	0.161133
1842.24	-0.266113	0.251465	0.166016	0.161133
1848.3	-0.251465	0.258789	0.151367	0.156250
1854.36	-0.236816	0.253906	0.151367	0.156250
1860.42	-0.258789	0.258789	0.151367	0.166016
1866.48	-0.241699	0.263672	0.146484	0.161133
1872.54	-0.234375	0.253906	0.151367	0.156250
1878.6	-0.239258	0.268555	0.151367	0.151367
1884.66	-0.219727	0.256348	0.146484	0.151367
1890.72	-0.231934	0.261230	0.156250	0.156250
1896.78	-0.227051	0.256348	0.166016	0.151367
1902.84	-0.217285	0.249023	0.156250	0.151367
1908.9	-0.239258	0.263672	0.161133	0.156250
1914.96	-0.222168	0.256348	0.151367	0.161133
1921.02	-0.219727	0.261230	0.146484	0.166016
1927.08	-0.227051	0.258789	0.151367	0.166016
1933.14	-0.209961	0.263672	0.146484	0.156250
1939.2	-0.224609	0.266113	0.151367	0.151367
1945.26	-0.219727	0.261230	0.146484	0.151367
1951.32	-0.214844	0.273438	0.146484	0.156250
1957.38	-0.217285	0.266113	0.146484	0.161133
1963.44	-0.209961	0.278320	0.151367	0.156250
1969.5	-0.219727	0.268555	0.146484	0.161133
1975.56	-0.212402	0.270996	0.151367	0.156250
1981.62	-0.207520	0.273438	0.146484	0.156250
1987.68	-0.222168	0.263672	0.156250	0.166016
1993.74	-0.202637	0.273438	0.166016	0.170898
1999.8	-0.207520	0.261230	0.151367	0.166016
2005.86	-0.207520	0.275879	0.156250	0.156250
2011.92	-0.202637	0.273438	0.156250	0.161133
2017.98	-0.207520	0.266113	0.151367	0.166016
2024.04	-0.192871	0.275879	0.151367	0.170898
2030.1	-0.202637	0.270996	0.156250	0.170898
2036.16	-0.200195	0.275879	0.161133	0.170898
2042.22	-0.190430	0.268555	0.161133	0.175781
2048.28	-0.200195	0.263672	0.151367	0.170898
2054.34	-0.185547	0.280762	0.146484	0.170898
2060.4	-0.183105	0.266113	0.161133	0.166016
2066.46	-0.185547	0.273438	0.156250	0.161133
2072.52	-0.173340	0.270996	0.156250	0.166016
2078.58	-0.187988	0.261230	0.166016	0.166016
2084.64	-0.180664	0.275879	0.166016	0.161133
2090.7	-0.178223	0.263672	0.151367	0.166016
2096.76	-0.183105	0.263672	0.156250	0.170898
2102.82	-0.158691	0.266113	0.161133	0.170898
2108.88	-0.166016	0.253906	0.161133	0.170898
2114.94	-0.168457	0.261230	0.151367	0.156250
2121	-0.153809	0.246582	0.151367	0.161133
2127.06	-0.166016	0.249023	0.151367	0.170898
2133.12	-0.158691	0.270996	0.151367	0.166016
2139.18	-0.156250	0.261230	0.156250	0.175781
2145.24	-0.166016	0.273438	0.156250	0.170898
2151.3	-0.146484	0.273438	0.151367	0.166016
2157.36	-0.146484	0.268555	0.156250	0.170898
2163.42	-0.148926	0.280762	0.166016	0.175781
2169.48	-0.139160	0.261230	0.175781	0.170898
2175.54	-0.153809	0.263672	0.180664	0.161133
2181.6	-0.156250	0.263672	0.175781	0.166016
2187.66	-0.148926	0.261230	0.175781	0.170898
2193.72	-0.158691	0.266113	0.175781	0.180664
2199.78	-0.139160	0.256348	0.166016	0.170898
2205.84	-0.141602	0.268555	0.166016	0.170898
2211.9	-0.144043	0.258789	0.161133	0.166016
2217.96	-0.136719	0.258789	0.166016	0.161133
2224.02	-0.148926	0.268555	0.175781	0.170898
2230.08	-0.134277	0.253906	0.170898	0.170898
2236.14	-0.129395	0.261230	0.166016	0.166016
2242.2	-0.131836	0.249023	0.170898	0.161133
2248.26	-0.124512	0.251465	0.161133	0.166016
2254.32	-0.139160	0.261230	0.170898	0.161133
2260.38	-0.136719	0.256348	0.166016	0.166016
2266.44	-0.131836	0.270996	0.156250	0.161133
2272.5	-0.146484	0.261230	0.156250	0.156250
2278.56	-0.129395	0.273438	0.161133	0.161133
2284.62	-0.141602	0.275879	0.161133	0.170898
2290.68	-0.141602	0.263672	0.170898	0.175781
2296.74	-0.131836	0.273438	0.175781	0.170898
2302.8	-0.144043	0.266113	0.170898	0.166016
2308.86	-0.129395	0.275879	0.170898	0.170898
2314.92	-0.126953	0.273438	0.170898	0.175781
2320.98	-0.126953	0.263672	0.170898	0.175781
2327.04	-0.109863	0.275879	0.166016	0.185547
2333.1	-0.117188	0.263672	0.156250	0.190430
2339.16	-0.112305	0.268555	0.170898	0.175781
2345.22	-0.109863	0.268555	0.170898	0.170898
2351.28	-0.124512	0.256348	0.166016	0.166016
2357.34	-0.117188	0.268555	0.175781	0.161133
2363.4	-0.122070	0.258789	0.170898	0.161133
2369.46	-0.129395	0.270996	0.166016	0.166016
2375.52	-0.114746	0.270996	0.170898	0.175781
2381.58	-0.126953	0.261230	0.170898	0.170898
2387.64	-0.122070	0.266113	0.180664	0.175781
2393.7	-0.114746	0.253906	0.190430	0.170898
2399.76	-0.126953	0.263672	0.190430	0.166016
2405.82	-0.117188	0.263672	0.185547	0.175781
2411.88	-0.117188	0.258789	0.185547	0.185547
2417.94	-0.122070	0.275879	0.170898	0.175781
2424	-0.104980	0.263672	0.166016	0.175781
2430.06	-0.107422	0.273438	0.161133	0.170898
2436.12	-0.097656	0.275879	0.166016	0.170898
2442.18	-0.095215	0.261230	0.170898	0.170898
2448.24	-0.112305	0.275879	0.166016	0.170898
2454.3	-0.102539	0.270996	0.161133	0.170898
2460.36	-0.102539	0.275879	0.161133	0.170898
2466.42	-0.102539	0.270996	0.161133	0.161133
2472.48	-0.083008	0.270996	0.166016	0.156250
2478.54	-0.097656	0.273438	0.170898	0.156250
2484.6	-0.095215	0.258789	0.166016	0.156250
2490.66	-0.095215	0.275879	0.170898	0.166016
2496.72	-0.097656	0.273438	0.170898	0.161133
2502.78	-0.080566	0.275879	0.166016	0.166016
2508.84	-0.097656	0.278320	0.170898	0.161133
2514.9	-0.092773	0.268555	0.170898	0.161133
2520.96	-0.090332	0.278320	0.175781	0.166016
2527.02	-0.104980	0.263672	0.170898	0.180664
2533.08	-0.090332	0.270996	0.170898	0.175781
2539.14	-0.092773	0.273438	0.166016	0.175781
2545.2	-0.087891	0.261230	0.166016	0.175781
2551.26	-0.083008	0.273438	0.166016	0.175781
2557.32	-0.097656	0.263672	0.166016	0.209961
2563.38	-0.080566	0.266113	0.161133	0.185547
2569.44	-0.087891	0.261230	0.161133	0.180664
2575.5	-0.080566	0.249023	0.175781	0.175781
2581.56	-0.078125	0.263672	0.170898	0.175781
2587.62	-0.090332	0.258789	0.156250	0.175781
2593.68	-0.078125	0.273438	0.156250	0.185547
2599.74	-0.087891	0.273438	0.161133	0.180664
2605.8	-0.085449	0.270996	0.170898	0.180664
2611.86	-0.070801	0.273438	0.156250	0.190430
2617.92	-0.080566	0.261230	0.151367	0.185547
2623.98	-0.068359	0.280762	0.151367	0.190430
2630.04	-0.070801	0.273438	0.151367	0.180664
2636.1	-0.083008	0.266113	0.156250	0.170898
2642.16	-0.065918	0.275879	0.161133	0.180664
2648.22	-0.068359	0.258789	0.166016	0.175781
2654.28	-0.070801	0.273438	0.170898	0.170898
2660.34	-0.070801	0.268555	0.175781	0.170898
2666.4	-0.073242	0.258789	0.175781	0.170898
2672.46	-0.056152	0.270996	0.185547	0.170898
2678.52	-0.068359	0.256348	0.185547	0.170898
2684.58	-0.063477	0.268555	0.161133	0.170898
2690.64	-0.058594	0.273438	0.166016	0.175781
2696.7	-0.078125	0.275879	0.170898	0.170898
2702.76	-0.061035	0.288086	0.170898	0.175781
2708.82	-0.070801	0.275879	0.180664	0.190430
2714.88	-0.073242	0.280762	0.185547	0.185547
2720.94	-0.056152	0.273438	0.185547	0.185547
2727	-0.063477	0.273438	0.190430	0.175781
2733.06	-0.056152	0.275879	0.175781	0.166016
2739.12	-0.065918	0.266113	0.180664	0.156250
2745.18	-0.065918	0.278320	0.185547	0.161133
2751.24	-0.051270	0.273438	0.180664	0.161133
2757.3	-0.061035	0.280762	0.190430	0.170898
2763.36	-0.048828	0.290527	0.185547	0.170898
2769.42	-0.056152	0.280762	0.180664	0.170898
2775.48	-0.063477	0.288086	0.180664	0.180664
2781.54	-0.051270	0.275879	0.175781	0.170898
2787.6	-0.061035	0.280762	0.185547	0.170898
2793.66	-0.056152	0.288086	0.190430	0.180664
2799.72	-0.048828	0.278320	0.185547	0.166016
2805.78	-0.056152	0.292969	0.185547	0.170898
2811.84	-0.043945	0.285645	0.175781	0.170898
2817.9	-0.048828	0.283203	0.170898	0.166016
2823.96	-0.041504	0.280762	0.170898	0.170898
2830.02	-0.034180	0.280762	0.170898	0.170898
2836.08	-0.043945	0.275879	0.170898	0.170898
2842.14	-0.036621	0.273438	0.180664	0.170898
2848.2	-0.053711	0.285645	0.185547	0.161133
2854.26	-0.048828	0.278320	0.180664	0.175781
2860.32	-0.036621	0.288086	0.175781	0.185547
2866.38	-0.043945	0.278320	0.170898	0.170898
2872.44	-0.036621	0.275879	0.175781	0.166016
2878.5	-0.051270	0.285645	0.185547	0.166016
2884.56	-0.043945	0.283203	0.180664	0.161133
2890.62	-0.041504	0.297852	0.175781	0.170898
2896.68	-0.051270	0.288086	0.175781	0.166016
2902.74	-0.034180	0.290527	0.175781	0.161133
2908.8	-0.043945	0.280762	0.175781	0.175781
2914.86	-0.034180	0.280762	0.170898	0.180664
2920.92	-0.029297	0.280762	0.170898	0.175781
2926.98	-0.043945	0.278320	0.175781	0.170898
2933.04	-0.031738	0.280762	0.175781	0.166016
2939.1	-0.039063	0.278320	0.175781	0.175781
2945.16	-0.034180	0.285645	0.170898	0.185547
2951.22	-0.026856	0.273438	0.170898	0.175781
2957.28	-0.034180	0.285645	0.170898	0.190430
2963.34	-0.024414	0.280762	0.170898	0.185547
2969.4	-0.036621	0.275879	0.170898	0.185547
2975.46	-0.036621	0.278320	0.175781	0.190430
2981.52	-0.031738	0.268555	0.175781	0.175781
2987.58	-0.031738	0.270996	0.175781	0.170898
2993.64	-0.029297	0.263672	0.170898	0.170898
2999.7	-0.048828	0.280762	0.170898	0.166016
3005.76	-0.036621	0.278320	0.170898	0.170898
3011.82	-0.039063	0.275879	0.166016	0.185547
3017.88	-0.039063	0.288086	0.166016	0.170898
3023.94	-0.031738	0.275879	0.170898	0.170898
3030	-0.036621	0.283203	0.175781	0.166016
3036.06	-0.019531	0.273438	0.185547	0.170898
3042.12	-0.021973	0.280762	0.190430	0.185547
3048.18	-0.012207	0.285645	0.180664	0.175781
3054.24	-0.017090	0.275879	0.180664	0.185547
3060.3	-0.021973	0.288086	0.185547	0.185547
3066.36	-0.017090	0.273438	0.180664	0.175781
3072.42	-0.024414	0.278320	0.180664	0.175781
3078.48	-0.012207	0.273438	0.180664	0.180664
3084.54	-0.014648	0.268555	0.175781	0.175781
3090.6	-0.014648	0.273438	0.190430	0.185547
3096.66	-0.009766	0.268555	0.190430	0.190430
3102.72	-0.019531	0.278320	0.190430	0.180664
3108.78	-0.007324	0.273438	0.190430	0.190430
3114.84	-0.021973	0.273438	0.190430	0.175781
3120.9	-0.019531	0.275879	0.185547	0.175781
3126.96	-0.019531	0.275879	0.185547	0.190430
3133.02	-0.026856	0.285645	0.190430	0.170898
3139.08	-0.017090	0.270996	0.180664	0.175781
3145.14	-0.029297	0.275879	0.175781	0.175781
3151.2	-0.021973	0.273438	0.170898	0.180664
3157.26	-0.031738	0.273438	0.185547	0.190430
3163.32	-0.024414	0.283203	0.180664	0.175781
3169.38	-0.012207	0.268555	0.175781	0.170898
3175.44	-0.017090	0.273438	0.175781	0.170898
3181.5	-0.002441	0.268555	0.170898	0.170898
3187.56	-0.004883	0.273438	0.170898	0.170898
3193.62	-0.002441	0.273438	0.170898	0.185547
3199.68	-0.009766	0.273438	0.175781	0.175781
3205.74	0.000000	0.280762	0.175781	0.180664
3211.8	-0.009766	0.273438	0.190430	0.185547
3217.86	-0.009766	0.280762	0.185547	0.175781
3223.92	-0.009766	0.270996	0.185547	0.185547
3229.98	-0.012207	0.280762	0.180664	0.175781
3236.04	0.000000	0.283203	0.185547	0.170898
3242.1	-0.012207	0.275879	0.190430	0.185547
3248.16	-0.004883	0.290527	0.190430	0.175781
3254.22	-0.009766	0.275879	0.190430	0.170898
3260.28	-0.002441	0.278320	0.180664	0.175781
3266.34	0.002441	0.278320	0.170898	0.170898
3272.4	0.000000	0.273438	0.180664	0.170898
3278.46	0.002441	0.280762	0.175781	0.175781
3284.52	0.000000	0.270996	0.175781	0.170898
3290.58	0.007324	0.278320	0.170898	0.180664
3296.64	-0.002441	0.273438	0.170898	0.170898
3302.7	0.007324	0.273438	0.170898	0.166016
3308.76	0.000000	0.273438	0.180664	0.190430
3314.82	0.000000	0.270996	0.170898	0.180664
3320.88	0.007324	0.283203	0.170898	0.185547
3326.94	0.000000	0.273438	0.175781	0.190430
3333	0.012207	0.275879	0.175781	0.175781
3339.06	0.000000	0.270996	0.175781	0.175781
3345.12	0.009766	0.273438	0.170898	0.170898
3351.18	0.017090	0.273438	0.180664	0.166016
3357.24	0.007324	0.275879	0.185547	0.185547
3363.3	0.009766	0.280762	0.180664	0.190430
3369.36	0.002441	0.273438	0.190430	0.195313
3375.42	0.009766	0.278320	0.190430	0.190430
3381.48	0.007324	0.278320	0.190430	0.190430
3387.54	0.007324	0.275879	0.195313	0.190430
3393.6	0.002441	0.273438	0.195313	0.200195
3399.66	0.002441	0.273438	0.180664	0.185547
3405.72	0.017090	0.283203	0.185547	0.185547
3411.78	0.002441	0.273438	0.180664	0.175781
3417.84	0.012207	0.280762	0.180664	0.175781
3423.9	0.000000	0.275879	0.195313	0.180664
3429.96	0.007324	0.280762	0.200195	0.175781
3436.02	0.012207	0.280762	0.200195	0.175781
3442.08	0.004883	0.268555	0.200195	0.180664
3448.14	0.017090	0.280762	0.205078	0.185547
3454.2	0.007324	0.273438	0.205078	0.185547
3460.26	0.017090	0.278320	0.200195	0.185547
3466.32	0.004883	0.283203	0.200195	0.180664
3472.38	0.000000	0.275879	0.200195	0.185547
3478.44	0.012207	0.283203	0.190430	0.190430
3484.5	0.004883	0.275879	0.185547	0.190430
3490.56	0.014648	0.283203	0.190430	0.190430
3496.62	0.004883	0.283203	0.190430	0.180664
3502.68	0.009766	0.280762	0.190430	0.170898
3508.74	0.017090	0.295410	0.190430	0.180664
3514.8	0.002441	0.278320	0.185547	0.175781
3520.86	0.019531	0.280762	0.190430	0.185547
3526.92	0.009766	0.285645	0.195313	0.190430
3532.98	0.004883	0.273438	0.190430	0.170898
3539.04	0.021973	0.292969	0.185547	0.170898
3545.1	0.012207	0.280762	0.175781	0.170898
3551.16	0.029297	0.283203	0.180664	0.170898
3557.22	0.019531	0.280762	0.185547	0.175781
3563.28	0.017090	0.275879	0.185547	0.170898
3569.34	0.021973	0.290527	0.180664	0.170898
3575.4	0.017090	0.280762	0.180664	0.180664
3581.46	0.031738	0.290527	0.166016	0.170898
3587.52	0.021973	0.290527	0.170898	0.170898
3593.58	0.026856	0.283203	0.175781	0.175781
3599.64	0.026856	0.288086	0.175781	0.166016
3605.7	0.021973	0.280762	0.185547	0.170898
3611.76	0.026856	0.292969	0.180664	0.175781
3617.82	0.014648	0.283203	0.170898	0.170898
3623.88	0.021973	0.278320	0.175781	0.175781
3629.94	0.014648	0.292969	0.170898	0.170898
3636	0.017090	0.280762	0.166016	0.166016
3642.06	0.014648	0.292969	0.170898	0.175781
3648.12	0.012207	0.290527	0.175781	0.175781
3654.18	0.021973	0.283203	0.170898	0.185547
3660.24	0.012207	0.295410	0.175781	0.190430
3666.3	0.026856	0.285645	0.170898	0.170898
3672.36	0.017090	0.295410	0.180664	0.180664
3678.42	0.017090	0.290527	0.180664	0.185547
3684.48	0.019531	0.278320	0.180664	0.185547
3690.54	0.017090	0.292969	0.190430	0.180664
3696.6	0.021973	0.275879	0.190430	0.175781
3702.66	0.009766	0.280762	0.190430	0.185547
3708.72	0.019531	0.285645	0.190430	0.190430
3714.78	0.019531	0.280762	0.180664	0.180664
3720.84	0.021973	0.288086	0.190430	0.175781
3726.9	0.029297	0.280762	0.190430	0.185547
3732.96	0.017090	0.292969	0.175781	0.175781
3739.02	0.034180	0.288086	0.190430	0.190430
3745.08	0.026856	0.283203	0.190430	0.180664
3751.14	0.021973	0.288086	0.185547	0.175781
3757.2	0.029297	0.285645	0.190430	0.185547
3763.26	0.021973	0.292969	0.185547	0.190430
3769.32	0.029297	0.280762	0.190430	0.180664
3775.38	0.019531	0.288086	0.205078	0.185547
3781.44	0.019531	0.275879	0.200195	0.185547
3787.5	0.017090	0.280762	0.195313	0.180664
3793.56	0.019531	0.288086	0.195313	0.190430
3799.62	0.024414	0.278320	0.185547	0.190430
3805.68	0.014648	0.292969	0.190430	0.190430
3811.74	0.029297	0.280762	0.190430	0.190430
3817.8	0.021973	0.288086	0.190430	0.195313
3823.86	0.034180	0.290527	0.205078	0.190430
3829.92	0.034180	0.283203	0.195313	0.175781
3835.98	0.026856	0.290527	0.195313	0.170898
3842.04	0.031738	0.280762	0.195313	0.175781
3848.1	0.019531	0.290527	0.195313	0.190430
3854.16	0.031738	0.280762	0.190430	0.185547
3860.22	0.026856	0.280762	0.195313	0.175781
3866.28	0.029297	0.295410	0.190430	0.175781
3872.34	0.026856	0.285645	0.190430	0.185547
3878.4	0.034180	0.300293	0.190430	0.185547
3884.46	0.029297	0.290527	0.175781	0.185547
3890.52	0.029297	0.288086	0.185547	0.190430
3896.58	0.034180	0.295410	0.185547	0.190430
3902.64	0.031738	0.288086	0.185547	0.180664
3908.7	0.034180	0.300293	0.190430	0.185547
3914.76	0.031738	0.290527	0.175781	0.175781
3920.82	0.046387	0.285645	0.170898	0.190430
3926.88	0.039063	0.288086	0.175781	0.190430
3932.94	0.046387	0.285645	0.170898	0.185547
3939	0.039063	0.288086	0.175781	0.185547
3945.06	0.048828	0.280762	0.175781	0.190430
3951.12	0.043945	0.285645	0.170898	0.195313
3957.18	0.039063	0.275879	0.170898	0.190430
3963.24	0.041504	0.285645	0.170898	0.185547
3969.3	0.036621	0.285645	0.175781	0.190430
3975.36	0.046387	0.285645	0.185547	0.190430
3981.42	0.034180	0.288086	0.175781	0.185547
3987.48	0.043945	0.273438	0.175781	0.190430
3993.54	0.039063	0.288086	0.185547	0.190430
3999.6	0.041504	0.283203	0.190430	0.190430
4005.66	0.039063	0.290527	0.185547	0.190430
4011.72	0.048828	0.295410	0.185547	0.190430
4017.78	0.048828	0.283203	0.185547	0.185547
4023.84	0.051270	0.302734	0.185547	0.185547
4029.9	0.051270	0.295410	0.190430	0.190430
4035.96	0.046387	0.295410	0.190430	0.180664
4042.02	0.046387	0.292969	0.185547	0.190430
4048.08	0.041504	0.280762	0.180664	0.190430
4054.14	0.048828	0.290527	0.185547	0.190430
4060.2	0.048828	0.290527	0.190430	0.185547
4066.26	0.051270	0.302734	0.185547	0.180664
4072.32	0.048828	0.292969	0.190430	0.190430
4078.38	0.056152	0.292969	0.190430	0.185547
4084.44	0.048828	0.295410	0.185547	0.185547
4090.5	0.053711	0.295410	0.180664	0.190430
4096.56	0.046387	0.307617	0.175781	0.190430
4102.62	0.058594	0.292969	0.180664	0.190430
4108.68	0.053711	0.302734	0.185547	0.175781
4114.74	0.053711	0.295410	0.190430	0.175781
4120.8	0.048828	0.292969	0.190430	0.175781
4126.86	0.046387	0.295410	0.200195	0.180664
4132.92	0.043945	0.288086	0.195313	0.175781
4138.98	0.043945	0.300293	0.190430	0.180664
4145.04	0.048828	0.290527	0.190430	0.185547
4151.1	0.041504	0.292969	0.185547	0.175781
4157.16	0.061035	0.300293	0.190430	0.190430
4163.22	0.056152	0.290527	0.185547	0.185547
4169.28	0.061035	0.302734	0.190430	0.190430
4175.34	0.056152	0.290527	0.190430	0.190430
4181.4	0.061035	0.295410	0.185547	0.190430
4187.46	0.065918	0.297852	0.185547	0.185547
4193.52	0.065918	0.290527	0.185547	0.185547
4199.58	0.070801	0.297852	0.180664	0.185547
4205.64	0.068359	0.292969	0.190430	0.190430
4211.7	0.070801	0.295410	0.190430	0.195313
4217.76	0.065918	0.288086	0.195313	0.190430
4223.82	0.065918	0.292969	0.195313	0.195313
4229.88	0.058594	0.292969	0.180664	0.190430
4235.94	0.065918	0.292969	0.175781	0.190430
4242	0.061035	0.297852	0.175781	0.190430
4248.06	0.073242	0.295410	0.170898	0.185547
4254.12	0.068359	0.305176	0.180664	0.190430
4260.18	0.070801	0.290527	0.190430	0.190430
4266.24	0.068359	0.290527	0.190430	0.180664
4272.3	0.065918	0.290527	0.185547	0.175781
4278.36	0.068359	0.290527	0.170898	0.175781
4284.42	0.061035	0.297852	0.175781	0.185547
4290.48	0.075684	0.283203	0.180664	0.190430
4296.54	0.063477	0.292969	0.185547	0.190430
4302.6	0.068359	0.285645	0.175781	0.180664
4308.66	0.068359	0.280762	0.190430	0.185547
4314.72	0.063477	0.288086	0.190430	0.180664
4320.78	0.068359	0.280762	0.190430	0.180664
4326.84	0.061035	0.292969	0.190430	0.185547
4332.9	0.078125	0.288086	0.185547	0.185547
4338.96	0.068359	0.280762	0.180664	0.185547
4345.02	0.070801	0.285645	0.185547	0.180664
4351.08	0.061035	0.278320	0.195313	0.185547
4357.14	0.053711	0.290527	0.190430	0.185547
4363.2	0.063477	0.283203	0.180664	0.180664
4369.26	0.053711	0.290527	0.185547	0.180664
4375.32	0.061035	0.290527	0.190430	0.190430
4381.38	0.053711	0.297852	0.195313	0.185547
4387.44	0.056152	0.290527	0.190430	0.180664
4393.5	0.065918	0.288086	0.190430	0.185547
4399.56	0.063477	0.290527	0.190430	0.180664
4405.62	0.070801	0.288086	0.195313	0.180664
4411.68	0.061035	0.300293	0.195313	0.180664
4417.74	0.073242	0.285645	0.190430	0.185547
4423.8	0.065918	0.292969	0.190430	0.190430
4429.86	0.068359	0.288086	0.185547	0.190430
4435.92	0.065918	0.283203	0.180664	0.190430
4441.98	0.063477	0.295410	0.190430	0.180664
4448.04	0.073242	0.280762	0.190430	0.185547
4454.1	0.068359	0.288086	0.195313	0.185547
4460.16	0.075684	0.280762	0.190430	0.185547
4466.22	0.073242	0.283203	0.190430	0.185547
4472.28	0.078125	0.292969	0.190430	0.185547
4478.34	0.073242	0.283203	0.185547	0.190430
4484.4	0.073242	0.292969	0.180664	0.185547
4490.46	0.080566	0.283203	0.185547	0.190430
4496.52	0.070801	0.285645	0.190430	0.185547
4502.58	0.085449	0.295410	0.190430	0.185547
4508.64	0.080566	0.283203	0.190430	0.190430
4514.7	0.083008	0.290527	0.190430	0.190430
4520.76	0.080566	0.288086	0.190430	0.195313
4526.82	0.075684	0.295410	0.190430	0.190430
4532.88	0.078125	0.288086	0.175781	0.180664
4538.94	0.068359	0.288086	0.175781	0.180664
4545	0.075684	0.302734	0.195313	0.185547
4551.06	0.073242	0.288086	0.190430	0.185547
4557.12	0.083008	0.295410	0.190430	0.190430
4563.18	0.073242	0.290527	0.190430	0.195313
4569.24	0.078125	0.285645	0.190430	0.190430
4575.3	0.083008	0.297852	0.190430	0.195313
4581.36	0.075684	0.283203	0.190430	0.200195
4587.42	0.078125	0.290527	0.190430	0.195313
4593.48	0.068359	0.288086	0.185547	0.190430
4599.54	0.078125	0.280762	0.180664	0.180664
4605.6	0.068359	0.295410	0.180664	0.190430
4611.66	0.075684	0.283203	0.185547	0.195313
4617.72	0.073242	0.292969	0.185547	0.205078
4623.78	0.078125	0.290527	0.190430	0.209961
4629.84	0.085449	0.290527	0.185547	0.209961
4635.9	0.073242	0.288086	0.175781	0.200195
4641.96	0.080566	0.278320	0.170898	0.195313
4648.02	0.070801	0.290527	0.175781	0.190430
4654.08	0.075684	0.275879	0.180664	0.185547
4660.14	0.073242	0.280762	0.190430	0.190430
4666.2	0.068359	0.290527	0.185547	0.195313
4672.26	0.075684	0.278320	0.185547	0.190430
4678.32	0.068359	0.292969	0.180664	0.190430
4684.38	0.085449	0.283203	0.180664	0.185547
4690.44	0.078125	0.278320	0.190430	0.190430
4696.5	0.078125	0.285645	0.190430	0.190430
4702.56	0.080566	0.273438	0.185547	0.190430
4708.62	0.083008	0.285645	0.180664	0.195313
4714.68	0.078125	0.283203	0.180664	0.200195
4720.74	0.075684	0.283203	0.180664	0.200195
4726.8	0.085449	0.295410	0.190430	0.200195
4732.86	0.083008	0.280762	0.190430	0.195313
4738.92	0.097656	0.295410	0.185547	0.195313
4744.98	0.083008	0.290527	0.185547	0.200195
4751.04	0.080566	0.278320	0.175781	0.195313
4757.1	0.092773	0.283203	0.180664	0.205078
4763.16	0.080566	0.273438	0.180664	0.209961
4769.22	0.087891	0.285645	0.180664	0.195313
4775.28	0.085449	0.283203	0.190430	0.214844
4781.34	0.092773	0.290527	0.175781	0.205078
4787.4	0.085449	0.297852	0.180664	0.200195
4793.46	0.083008	0.283203	0.185547	0.195313
4799.52	0.078125	0.300293	0.185547	0.190430
4805.58	0.078125	0.295410	0.175781	0.185547
4811.64	0.087891	0.300293	0.180664	0.185547
4817.7	0.078125	0.310059	0.185547	0.190430
4823.76	0.087891	0.300293	0.190430	0.195313
4829.82	0.085449	0.307617	0.190430	0.200195
4835.88	0.087891	0.290527	0.190430	0.190430
4841.94	0.090332	0.292969	0.190430	0.190430
4848	0.085449	0.295410	0.180664	0.190430
4854.06	0.092773	0.285645	0.175781	0.180664
4860.12	0.080566	0.310059	0.180664	0.180664
4866.18	0.090332	0.302734	0.180664	0.175781
4872.24	0.085449	0.300293	0.190430	0.185547
4878.3	0.085449	0.302734	0.190430	0.190430
4884.36	0.085449	0.285645	0.195313	0.190430
4890.42	0.080566	0.297852	0.195313	0.185547
4896.48	0.087891	0.295410	0.185547	0.185547
4902.54	0.083008	0.292969	0.185547	0.190430
4908.6	0.095215	0.297852	0.185547	0.190430
4914.66	0.083008	0.288086	0.185547	0.190430
4920.72	0.085449	0.300293	0.185547	0.200195
4926.78	0.090332	0.300293	0.190430	0.205078
4932.84	0.085449	0.295410	0.185547	0.195313
4938.9	0.095215	0.297852	0.180664	0.195313
4944.96	0.085449	0.278320	0.175781	0.205078
4951.02	0.097656	0.290527	0.170898	0.200195
4957.08	0.092773	0.290527	0.190430	0.205078
4963.14	0.085449	0.280762	0.190430	0.205078
4969.2	0.095215	0.295410	0.180664	0.195313
4975.26	0.085449	0.290527	0.175781	0.200195
4981.32	0.097656	0.297852	0.175781	0.190430
4987.38	0.092773	0.297852	0.180664	0.190430
4993.44	0.090332	0.280762	0.185547	0.195313
4999.5	0.083008	0.292969	0.180664	0.195313
5005.56	0.083008	0.280762	0.175781	0.200195
5011.62	0.097656	0.290527	0.175781	0.190430
5017.68	0.083008	0.292969	0.170898	0.190430
5023.74	0.095215	0.283203	0.185547	0.200195
5029.8	0.097656	0.292969	0.190430	0.209961
5035.86	0.085449	0.283203	0.175781	0.214844
5041.92	0.097656	0.290527	0.180664	0.214844
5047.98	0.085449	0.292969	0.185547	0.205078
5054.04	0.095215	0.300293	0.185547	0.200195
5060.1	0.087891	0.302734	0.190430	0.214844
5066.16	0.092773	0.292969	0.190430	0.205078
5072.22	0.092773	0.302734	0.185547	0.195313
5078.28	0.090332	0.292969	0.180664	0.195313
5084.34	0.097656	0.305176	0.190430	0.200195
5090.4	0.085449	0.305176	0.185547	0.205078
5096.46	0.095215	0.295410	0.190430	0.200195
5102.52	0.087891	0.305176	0.185547	0.195313
5108.58	0.097656	0.292969	0.190430	0.195313
5114.64	0.100098	0.292969	0.185547	0.195313
5120.7	0.102539	0.288086	0.185547	0.200195
5126.76	0.097656	0.288086	0.190430	0.200195
5132.82	0.095215	0.288086	0.190430	0.195313
5138.88	0.097656	0.278320	0.185547	0.200195
5144.94	0.085449	0.292969	0.180664	0.205078
5151	0.095215	0.290527	0.180664	0.190430
5157.06	0.092773	0.300293	0.180664	0.190430
5163.12	0.100098	0.300293	0.180664	0.190430
5169.18	0.095215	0.290527	0.185547	0.190430
5175.24	0.092773	0.300293	0.195313	0.205078
5181.3	0.097656	0.283203	0.190430	0.200195
5187.36	0.095215	0.295410	0.190430	0.205078
5193.42	0.100098	0.290527	0.195313	0.205078
5199.48	0.095215	0.288086	0.190430	0.209961
5205.54	0.107422	0.295410	0.185547	0.214844
5211.6	0.100098	0.285645	0.185547	0.214844
5217.66	0.104980	0.302734	0.185547	0.209961
5223.72	0.104980	0.297852	0.190430	0.209961
5229.78	0.102539	0.300293	0.190430	0.209961
5235.84	0.100098	0.302734	0.185547	0.209961
5241.9	0.100098	0.290527	0.185547	0.214844
5247.96	0.102539	0.302734	0.170898	0.200195
5254.02	0.100098	0.292969	0.175781	0.200195
5260.08	0.107422	0.292969	0.175781	0.205078
5266.14	0.097656	0.297852	0.180664	0.209961
5272.2	0.107422	0.292969	0.180664	0.214844
5278.26	0.104980	0.300293	0.180664	0.209961
5284.32	0.109863	0.285645	0.180664	0.195313
5290.38	0.100098	0.297852	0.190430	0.200195
5296.44	0.097656	0.292969	0.190430	0.205078
5302.5	0.097656	0.292969	0.190430	0.205078
5308.56	0.092773	0.300293	0.195313	0.205078
5314.62	0.100098	0.288086	0.190430	0.205078
5320.68	0.095215	0.300293	0.190430	0.200195
5326.74	0.109863	0.292969	0.180664	0.200195
5332.8	0.104980	0.297852	0.175781	0.190430
5338.86	0.112305	0.297852	0.180664	0.190430
5344.92	0.112305	0.297852	0.185547	0.190430
5350.98	0.109863	0.302734	0.185547	0.195313
5357.04	0.117188	0.292969	0.190430	0.205078
5363.1	0.102539	0.305176	0.190430	0.209961
5369.16	0.114746	0.300293	0.175781	0.214844
5375.22	0.107422	0.300293	0.185547	0.219727
5381.28	0.114746	0.302734	0.170898	0.214844
5387.34	0.117188	0.288086	0.170898	0.214844
5393.4	0.112305	0.302734	0.175781	0.214844
5399.46	0.119629	0.295410	0.185547	0.209961
5405.52	0.117188	0.292969	0.185547	0.209961
5411.58	0.122070	0.300293	0.185547	0.205078
5417.64	0.109863	0.290527	0.185547	0.195313
5423.7	0.114746	0.305176	0.185547	0.205078
5429.76	0.109863	0.292969	0.175781	0.205078
5435.82	0.109863	0.290527	0.180664	0.195313
5441.88	0.107422	0.300293	0.185547	0.200195
5447.94	0.112305	0.295410	0.185547	0.205078
5454	0.114746	0.300293	0.185547	0.209961
5460.06	0.107422	0.292969	0.190430	0.214844
5466.12	0.124512	0.300293	0.185547	0.205078
5472.18	0.117188	0.292969	0.190430	0.205078
5478.24	0.122070	0.295410	0.195313	0.200195
5484.3	0.119629	0.307617	0.185547	0.195313
5490.36	0.114746	0.300293	0.185547	0.205078
5496.42	0.117188	0.302734	0.190430	0.209961
5502.48	0.107422	0.290527	0.195313	0.209961
5508.54	0.119629	0.292969	0.190430	0.214844
5514.6	0.117188	0.302734	0.190430	0.205078
5520.66	0.124512	0.295410	0.180664	0.200195
5526.72	0.109863	0.305176	0.161133	0.185547
5532.78	-0.073242	0.148926	-0.024414	0.004883
5538.84	-1.254880	-0.856934	-1.518550	-1.406250
5544.9	-1.701660	-1.354980	-2.314450	-2.246090
5550.96	-0.827637	-0.769043	-1.171880	-1.157230
5557.02	-0.419922	-0.434570	-0.434570	-0.424805
5563.08	-0.432129	-0.400391	-0.356445	-0.346680
5569.14	-0.417480	-0.410156	-0.341797	-0.336914
5575.2	-0.390625	-0.419922	-0.322266	-0.317383
5581.26	-0.400391	-0.390625	-0.317383	-0.322266
5587.32	-0.405273	-0.373535	-0.312500	-0.312500
5593.38	-0.383301	-0.393066	-0.312500	-0.307617
5599.44	-0.385742	-0.393066	-0.307617	-0.307617
5605.5	-0.400391	-0.371094	-0.307617	-0.302734
5611.56	-0.380859	-0.378418	-0.302734	-0.297852
5617.62	-0.368652	-0.393066	-0.302734	-0.302734
5623.68	-0.388184	-0.368652	-0.297852	-0.297852
5629.74	-0.383301	-0.354004	-0.302734	-0.297852
5635.8	-0.358887	-0.380859	-0.302734	-0.297852
5641.86	-0.371094	-0.383301	-0.292969	-0.292969
5647.92	-0.383301	-0.358887	-0.297852	-0.292969
5653.98	-0.361328	-0.361328	-0.297852	-0.297852
5660.04	-0.361328	-0.385742	-0.297852	-0.292969
5666.1	-0.383301	-0.373535	-0.297852	-0.302734
5672.16	-0.371094	-0.356445	-0.297852	-0.297852
5678.22	-0.358887	-0.368652	-0.297852	-0.288086
5684.28	-0.380859	-0.383301	-0.288086	-0.292969
5690.34	-0.375977	-0.363770	-0.283203	-0.283203
5696.4	-0.354004	-0.349121	-0.292969	-0.292969
5702.46	-0.366211	-0.361328	-0.292969	-0.297852
5708.52	-0.375977	-0.380859	-0.288086	-0.292969
5714.58	-0.358887	-0.366211	-0.297852	-0.297852
5720.64	-0.354004	-0.349121	-0.292969	-0.292969
5726.7	-0.375977	-0.354004	-0.292969	-0.288086
5732.76	-0.371094	-0.375977	-0.292969	-0.292969
5738.82	-0.349121	-0.366211	-0.288086	-0.292969
5744.88	-0.368652	-0.346680	-0.292969	-0.288086
5750.94	-0.375977	-0.356445	-0.292969	-0.297852
5757	-0.351563	-0.373535	-0.288086	-0.288086
5763.06	-0.361328	-0.363770	-0.288086	-0.292969
5769.12	-0.375977	-0.349121	-0.283203	-0.297852
5775.18	-0.351563	-0.356445	-0.283203	-0.292969
5781.24	-0.344238	-0.383301	-0.288086	-0.292969
5787.3	-0.368652	-0.371094	-0.292969	-0.292969
5793.36	-0.358887	-0.346680	-0.283203	-0.292969
5799.42	-0.351563	-0.349121	-0.292969	-0.297852
5805.48	-0.371094	-0.373535	-0.292969	-0.292969
5811.54	-0.361328	-0.363770	-0.292969	-0.283203
5817.6	-0.354004	-0.346680	-0.297852	-0.302734
5823.66	-0.366211	-0.363770	-0.292969	-0.297852
5829.72	-0.354004	-0.380859	-0.292969	-0.292969
5835.78	-0.351563	-0.358887	-0.292969	-0.288086
5841.84	-0.368652	-0.346680	-0.288086	-0.278320
5847.9	-0.351563	-0.371094	-0.292969	-0.292969
5853.96	-0.361328	-0.371094	-0.292969	-0.297852
5860.02	-0.373535	-0.349121	-0.288086	-0.297852
5866.08	-0.351563	-0.351563	-0.292969	-0.292969
5872.14	-0.354004	-0.371094	-0.292969	-0.292969
5878.2	-0.368652	-0.354004	-0.292969	-0.288086
5884.26	-0.351563	-0.344238	-0.292969	-0.297852
5890.32	-0.351563	-0.363770	-0.283203	-0.288086
5896.38	-0.373535	-0.366211	-0.288086	-0.292969
5902.44	-0.356445	-0.344238	-0.297852	-0.297852
5908.5	-0.349121	-0.349121	-0.292969	-0.292969
5914.56	-0.366211	-0.371094	-0.292969	-0.297852
5920.62	-0.351563	-0.354004	-0.288086	-0.292969
5926.68	-0.354004	-0.341797	-0.283203	-0.283203
5932.74	-0.371094	-0.366211	-0.288086	-0.292969
5938.8	-0.356445	-0.358887	-0.292969	-0.292969
5944.86	-0.358887	-0.336914	-0.283203	-0.292969
5950.92	-0.371094	-0.354004	-0.278320	-0.288086
5956.98	-0.356445	-0.368652	-0.283203	-0.283203
5963.04	-0.351563	-0.346680	-0.288086	-0.278320
5969.1	-0.371094	-0.349121	-0.288086	-0.288086
5975.16	-0.354004	-0.371094	-0.283203	-0.283203
5981.22	-0.346680	-0.361328	-0.292969	-0.292969
5987.28	-0.368652	-0.346680	-0.292969	-0.297852
5993.34	-0.361328	-0.363770	-0.283203	-0.297852
5999.4	-0.349121	-0.368652	-0.288086	-0.292969
6005.46	-0.363770	-0.346680	-0.292969	-0.292969
6011.52	-0.354004	-0.356445	-0.288086	-0.292969
6017.58	-0.351563	-0.373535	-0.292969	-0.283203
6023.64	-0.371094	-0.354004	-0.283203	-0.283203
6029.7	-0.351563	-0.344238	-0.288086	-0.283203
6035.76	-0.351563	-0.368652	-0.292969	-0.288086
6041.82	-0.366211	-0.366211	-0.278320	-0.292969
6047.88	-0.349121	-0.344238	-0.288086	-0.292969
6053.94	-0.354004	-0.351563	-0.288086	-0.288086
6060	-0.366211	-0.373535	-0.288086	-0.288086
6066.06	-0.344238	-0.354004	-0.292969	-0.292969
6072.12	-0.358887	-0.344238	-0.292969	-0.288086
6078.18	-0.363770	-0.368652	-0.292969	-0.288086
6084.24	-0.341797	-0.358887	-0.292969	-0.297852
6090.3	-0.358887	-0.334473	-0.283203	-0.297852
6096.36	-0.361328	-0.351563	-0.283203	-0.292969
6102.42	-0.349121	-0.373535	-0.292969	-0.292969
6108.48	-0.368652	-0.349121	-0.278320	-0.292969
6114.54	-0.358887	-0.344238	-0.278320	-0.292969
6120.6	-0.344238	-0.371094	-0.283203	-0.297852
6126.66	-0.363770	-0.363770	-0.278320	-0.297852
6132.72	-0.354004	-0.336914	-0.288086	-0.292969
6138.78	-0.336914	-0.354004	-0.283203	-0.297852
6144.84	-0.358887	-0.366211	-0.278320	-0.288086
6150.9	-0.354004	-0.351563	-0.288086	-0.297852
6156.96	-0.349121	-0.344238	-0.283203	-0.292969
6163.02	-0.363770	-0.363770	-0.283203	-0.288086
6169.08	-0.351563	-0.356445	-0.292969	-0.288086
6175.14	-0.354004	-0.332031	-0.292969	-0.288086
6181.2	-0.366211	-0.344238	-0.283203	-0.297852
6187.26	-0.344238	-0.361328	-0.283203	-0.292969
6193.32	-0.349121	-0.341797	-0.283203	-0.292969
6199.38	-0.361328	-0.344238	-0.292969	-0.288086
