# Supplementary material for: Elucidation of molecular kinetic schemes from macroscopic traces using system identification
Source: PLoS Comput Biol. 2017 Feb 13;13(2):e1005376. doi: 10.1371/journal.pcbi.1005376 (PMC5330533; doi:10.1371/journal.pcbi.1005376)
Supplement: S1 Data — (1) L-type calcium ion-channel current elicited by voltage steps from -90 to 0 mV, first in the absence of nifedipine, and after addition of nifedipine at 100 nM and 1 μM concentration. (2) G-protein sensitive ion-channel (GIRK4*) current traces elicited by a step in LY379268 concentration from 0 to 1 μM. (ZIP) [file pcbi.1005376.s004.zip › Data_Ion_Channels/ICY_31426.txt]

0	-0.0098	-0.0098	-0.0061	-0.0098	-0.0098
6.06	-0.0195	-0.0195	-0.0183	-0.0208	-0.0208
12.12	-0.0183	-0.0220	-0.0208	-0.0220	-0.0220
18.18	-0.0183	-0.0232	-0.0195	-0.0208	-0.0208
24.24	-0.0159	-0.0232	-0.0159	-0.0195	-0.0195
30.3	-0.0195	-0.0208	-0.0183	-0.0208	-0.0220
36.36	-0.0208	-0.0195	-0.0208	-0.0208	-0.0220
42.42	-0.0195	-0.0208	-0.0195	-0.0208	-0.0208
48.48	-0.0208	-0.0232	-0.0171	-0.0220	-0.0208
54.54	-0.0183	-0.0208	-0.0159	-0.0208	-0.0195
60.6	-0.0159	-0.0183	-0.0195	-0.0195	-0.0195
66.66	-0.0220	-0.0195	-0.0183	-0.0208	-0.0220
72.72	-0.0232	-0.0208	-0.0134	-0.0208	-0.0208
78.78	-0.0195	-0.0220	-0.0171	-0.0208	-0.0220
84.84	-0.0195	-0.0232	-0.0183	-0.0220	-0.0244
90.9	-0.0208	-0.0208	-0.0183	-0.0208	-0.0195
96.96	-0.0195	-0.0195	-0.0183	-0.0195	-0.0195
103.02	-0.0195	-0.0195	-0.0171	-0.0195	-0.0195
109.08	-0.0183	-0.0208	-0.0171	-0.0244	-0.0195
115.14	-0.0208	-0.0220	-0.0195	-0.0256	-0.0195
121.2	-0.0208	-0.0195	-0.0171	-0.0208	-0.0220
127.26	-0.0183	-0.0195	-0.0183	-0.0208	-0.0244
133.32	-0.0208	-0.0208	-0.0183	-0.0220	-0.0220
139.38	-0.0220	-0.0208	-0.0195	-0.0220	-0.0195
145.44	-0.0208	-0.0220	-0.0183	-0.0244	-0.0195
151.5	-0.0171	-0.0195	-0.0183	-0.0244	-0.0220
157.56	-0.0183	-0.0171	-0.0159	-0.0208	-0.0208
163.62	-0.0195	-0.0195	-0.0159	-0.0220	-0.0195
169.68	-0.0208	-0.0220	-0.0183	-0.0244	-0.0195
175.74	-0.0220	-0.0195	-0.0195	-0.0244	-0.0195
181.8	-0.0220	-0.0208	-0.0171	-0.0220	-0.0195
187.86	-0.0195	-0.0220	-0.0171	-0.0195	-0.0195
193.92	-0.0195	-0.0232	-0.0146	-0.0220	-0.0220
199.98	-0.0183	-0.0220	-0.0208	-0.0232	-0.0195
206.04	-0.0195	-0.0195	-0.0171	-0.0208	-0.0183
212.1	-0.0220	-0.0171	-0.0171	-0.0208	-0.0183
218.16	-0.0220	-0.0195	-0.0195	-0.0208	-0.0183
224.22	-0.0220	-0.0195	-0.0195	-0.0208	-0.0171
230.28	-0.0232	-0.0220	-0.0159	-0.0232	-0.0195
236.34	-0.0208	-0.0232	-0.0171	-0.0232	-0.0195
242.4	-0.0195	-0.0195	-0.0195	-0.0232	-0.0220
248.46	-0.0220	-0.0195	-0.0220	-0.0220	-0.0208
254.52	-0.0208	-0.0195	-0.0195	-0.0220	-0.0159
260.58	-0.0195	-0.0195	-0.0159	-0.0232	-0.0159
266.64	-0.0208	-0.0183	-0.0183	-0.0208	-0.0195
272.7	-0.0183	-0.0195	-0.0195	-0.0208	-0.0195
278.76	-0.0195	-0.0220	-0.0183	-0.0220	-0.0183
284.82	-0.0220	-0.0195	-0.0183	-0.0208	-0.0183
290.88	-0.0195	-0.0183	-0.0183	-0.0208	-0.0183
296.94	-0.0195	-0.0208	-0.0195	-0.0244	-0.0171
303	-0.0208	-0.0220	-0.0183	-0.0256	-0.0195
309.06	-0.0171	-0.0220	-0.0183	-0.0244	-0.0195
315.12	-0.0195	-0.0220	-0.0195	-0.0220	-0.0195
321.18	-0.0220	-0.0183	-0.0195	-0.0220	-0.0183
327.24	-0.0195	-0.0208	-0.0171	-0.0232	-0.0183
333.3	-0.0220	-0.0256	-0.0171	-0.0256	-0.0195
339.36	-0.0232	-0.0232	-0.0159	-0.0232	-0.0195
345.42	-0.0195	-0.0208	-0.0146	-0.0195	-0.0195
351.48	-0.0195	-0.0195	-0.0159	-0.0195	-0.0195
357.54	-0.0208	-0.0195	-0.0171	-0.0195	-0.0195
363.6	-0.0195	-0.0208	-0.0183	-0.0220	-0.0208
369.66	-0.0208	-0.0220	-0.0183	-0.0244	-0.0195
375.72	-0.0208	-0.0195	-0.0195	-0.0208	-0.0183
381.78	-0.0195	-0.0220	-0.0183	-0.0195	-0.0183
387.84	-0.0195	-0.0256	-0.0183	-0.0195	-0.0183
393.9	-0.0208	-0.0256	-0.0159	-0.0220	-0.0195
399.96	-0.0208	-0.0220	-0.0183	-0.0244	-0.0195
406.02	-0.0220	-0.0183	-0.0183	-0.0256	-0.0183
412.08	-0.0232	-0.0183	-0.0195	-0.0220	-0.0195
418.14	-0.0208	-0.0208	-0.0195	-0.0220	-0.0183
424.2	-0.0208	-0.0208	-0.0183	-0.0232	-0.0195
430.26	-0.0220	-0.0208	-0.0195	-0.0244	-0.0208
436.32	-0.0183	-0.0195	-0.0183	-0.0244	-0.0195
442.38	-0.0195	-0.0208	-0.0183	-0.0232	-0.0183
448.44	-0.0232	-0.0232	-0.0195	-0.0220	-0.0183
454.5	-0.0208	-0.0208	-0.0183	-0.0208	-0.0183
460.56	-0.0208	-0.0195	-0.0183	-0.0220	-0.0208
466.62	-0.0195	-0.0195	-0.0195	-0.0244	-0.0195
472.68	-0.0183	-0.0195	-0.0183	-0.0256	-0.0183
478.74	-0.0195	-0.0208	-0.0183	-0.0220	-0.0183
484.8	-0.0208	-0.0220	-0.0183	-0.0195	-0.0195
490.86	-0.0183	-0.0195	-0.0183	-0.0183	-0.0195
496.92	-0.0208	-0.0208	-0.0208	-0.0208	-0.0183
502.98	-0.0232	-0.0195	-0.0195	-0.0232	-0.0195
509.04	-0.0195	-0.0195	-0.0195	-0.0220	-0.0195
515.1	-0.0208	-0.0220	-0.0195	-0.0220	-0.0195
521.16	-0.0195	-0.0244	-0.0195	-0.0208	-0.0195
527.22	-0.0146	-0.0220	-0.0183	-0.0183	-0.0195
533.28	0.1050	0.1209	0.0964	0.1050	0.1257
539.34	1.0205	1.1511	1.0095	1.0315	1.1658
545.4	1.4038	1.5320	1.4050	1.3965	1.5454
551.46	0.5737	0.5908	0.5615	0.5627	0.5957
557.52	0.0354	0.0122	0.0000	0.0342	0.0208
563.58	-0.1233	-0.1453	-0.1587	-0.1233	-0.1318
569.64	-0.2271	-0.2502	-0.2612	-0.2295	-0.2405
575.7	-0.2930	-0.3235	-0.3284	-0.3040	-0.3174
581.76	-0.3369	-0.3662	-0.3735	-0.3516	-0.3625
587.82	-0.3687	-0.3979	-0.4089	-0.3833	-0.3943
593.88	-0.3943	-0.4285	-0.4370	-0.4102	-0.4211
599.94	-0.4138	-0.4492	-0.4565	-0.4334	-0.4419
606	-0.4297	-0.4639	-0.4700	-0.4492	-0.4578
612.06	-0.4382	-0.4749	-0.4822	-0.4602	-0.4700
618.12	-0.4492	-0.4858	-0.4932	-0.4688	-0.4797
624.18	-0.4590	-0.4932	-0.5005	-0.4785	-0.4895
630.24	-0.4700	-0.4968	-0.5103	-0.4932	-0.4993
636.3	-0.4785	-0.5017	-0.5200	-0.5005	-0.5066
642.36	-0.4822	-0.5090	-0.5273	-0.5042	-0.5115
648.42	-0.4871	-0.5200	-0.5310	-0.5103	-0.5176
654.48	-0.4907	-0.5225	-0.5334	-0.5115	-0.5200
660.54	-0.4956	-0.5249	-0.5444	-0.5151	-0.5237
666.6	-0.5042	-0.5298	-0.5518	-0.5188	-0.5273
672.66	-0.5042	-0.5359	-0.5566	-0.5237	-0.5298
678.72	-0.5078	-0.5383	-0.5579	-0.5334	-0.5383
684.78	-0.5127	-0.5396	-0.5566	-0.5334	-0.5408
690.84	-0.5115	-0.5432	-0.5603	-0.5347	-0.5432
696.9	-0.5127	-0.5481	-0.5652	-0.5371	-0.5481
702.96	-0.5188	-0.5518	-0.5688	-0.5383	-0.5457
709.02	-0.5237	-0.5591	-0.5713	-0.5432	-0.5457
715.08	-0.5298	-0.5627	-0.5737	-0.5481	-0.5457
721.14	-0.5310	-0.5615	-0.5713	-0.5493	-0.5432
727.2	-0.5298	-0.5627	-0.5701	-0.5518	-0.5444
733.26	-0.5322	-0.5652	-0.5737	-0.5518	-0.5481
739.32	-0.5322	-0.5627	-0.5811	-0.5530	-0.5542
745.38	-0.5334	-0.5664	-0.5811	-0.5530	-0.5579
751.44	-0.5371	-0.5713	-0.5762	-0.5542	-0.5615
757.5	-0.5432	-0.5701	-0.5774	-0.5566	-0.5652
763.56	-0.5432	-0.5701	-0.5835	-0.5579	-0.5701
769.62	-0.5469	-0.5725	-0.5884	-0.5615	-0.5664
775.68	-0.5432	-0.5786	-0.5872	-0.5652	-0.5627
781.74	-0.5444	-0.5823	-0.5872	-0.5688	-0.5676
787.8	-0.5432	-0.5798	-0.5823	-0.5676	-0.5664
793.86	-0.5408	-0.5823	-0.5798	-0.5652	-0.5676
799.92	-0.5432	-0.5823	-0.5811	-0.5664	-0.5676
805.98	-0.5408	-0.5847	-0.5786	-0.5676	-0.5664
812.04	-0.5408	-0.5872	-0.5774	-0.5664	-0.5664
818.1	-0.5457	-0.5872	-0.5762	-0.5676	-0.5664
824.16	-0.5481	-0.5823	-0.5774	-0.5652	-0.5701
830.22	-0.5432	-0.5847	-0.5823	-0.5664	-0.5750
836.28	-0.5432	-0.5872	-0.5872	-0.5737	-0.5786
842.34	-0.5444	-0.5859	-0.5872	-0.5737	-0.5811
848.4	-0.5469	-0.5859	-0.5896	-0.5713	-0.5786
854.46	-0.5469	-0.5847	-0.5920	-0.5737	-0.5762
860.52	-0.5457	-0.5872	-0.5945	-0.5798	-0.5811
866.58	-0.5469	-0.5872	-0.5945	-0.5847	-0.5847
872.64	-0.5481	-0.5872	-0.5884	-0.5823	-0.5872
878.7	-0.5481	-0.5896	-0.5896	-0.5786	-0.5872
884.76	-0.5481	-0.5884	-0.5920	-0.5774	-0.5835
890.82	-0.5469	-0.5884	-0.5933	-0.5786	-0.5823
896.88	-0.5432	-0.5933	-0.5945	-0.5823	-0.5823
902.94	-0.5469	-0.5933	-0.5920	-0.5823	-0.5823
909	-0.5518	-0.5908	-0.5896	-0.5811	-0.5835
915.06	-0.5493	-0.5933	-0.5908	-0.5823	-0.5811
921.12	-0.5469	-0.5969	-0.5920	-0.5811	-0.5823
927.18	-0.5493	-0.5920	-0.5994	-0.5774	-0.5872
933.24	-0.5530	-0.5908	-0.6006	-0.5798	-0.5859
939.3	-0.5542	-0.5945	-0.5945	-0.5786	-0.5872
945.36	-0.5566	-0.5933	-0.5908	-0.5811	-0.5847
951.42	-0.5554	-0.5920	-0.5896	-0.5798	-0.5859
957.48	-0.5542	-0.5945	-0.5896	-0.5823	-0.5884
963.54	-0.5566	-0.5957	-0.5957	-0.5823	-0.5896
969.6	-0.5579	-0.5969	-0.5969	-0.5823	-0.5823
975.66	-0.5554	-0.5969	-0.6006	-0.5859	-0.5774
981.72	-0.5518	-0.5969	-0.5981	-0.5896	-0.5811
987.78	-0.5518	-0.5884	-0.5957	-0.5969	-0.5847
993.84	-0.5518	-0.5872	-0.5994	-0.5969	-0.5884
999.9	-0.5554	-0.5884	-0.6006	-0.5896	-0.5920
1005.96	-0.5554	-0.5896	-0.5969	-0.5811	-0.5884
1012.02	-0.5530	-0.5945	-0.5957	-0.5823	-0.5847
1018.08	-0.5579	-0.5920	-0.5969	-0.5823	-0.5823
1024.14	-0.5542	-0.5908	-0.6006	-0.5823	-0.5859
1030.2	-0.5518	-0.5896	-0.6030	-0.5859	-0.5872
1036.26	-0.5542	-0.5884	-0.6030	-0.5908	-0.5835
1042.32	-0.5554	-0.5908	-0.6055	-0.5908	-0.5847
1048.38	-0.5554	-0.5884	-0.6055	-0.5859	-0.5859
1054.44	-0.5542	-0.5859	-0.6006	-0.5798	-0.5872
1060.5	-0.5554	-0.5872	-0.5957	-0.5774	-0.5859
1066.56	-0.5566	-0.5872	-0.5981	-0.5774	-0.5823
1072.62	-0.5542	-0.5823	-0.5969	-0.5774	-0.5823
1078.68	-0.5518	-0.5859	-0.5933	-0.5811	-0.5847
1084.74	-0.5530	-0.5859	-0.5920	-0.5859	-0.5835
1090.8	-0.5518	-0.5872	-0.5969	-0.5872	-0.5823
1096.86	-0.5542	-0.5920	-0.6018	-0.5872	-0.5823
1102.92	-0.5566	-0.5908	-0.6018	-0.5872	-0.5798
1108.98	-0.5591	-0.5896	-0.5969	-0.5859	-0.5823
1115.04	-0.5579	-0.5920	-0.5969	-0.5847	-0.5847
1121.1	-0.5566	-0.5884	-0.5945	-0.5786	-0.5847
1127.16	-0.5566	-0.5786	-0.5908	-0.5762	-0.5859
1133.22	-0.5554	-0.5798	-0.5920	-0.5798	-0.5823
1139.28	-0.5530	-0.5823	-0.5920	-0.5823	-0.5811
1145.34	-0.5542	-0.5823	-0.5945	-0.5786	-0.5835
1151.4	-0.5566	-0.5823	-0.6006	-0.5737	-0.5859
1157.46	-0.5554	-0.5786	-0.6006	-0.5762	-0.5835
1163.52	-0.5566	-0.5774	-0.5981	-0.5823	-0.5823
1169.58	-0.5566	-0.5811	-0.5957	-0.5835	-0.5823
1175.64	-0.5518	-0.5774	-0.5945	-0.5786	-0.5823
1181.7	-0.5530	-0.5774	-0.5933	-0.5737	-0.5859
1187.76	-0.5530	-0.5774	-0.5920	-0.5713	-0.5847
1193.82	-0.5530	-0.5750	-0.5908	-0.5750	-0.5823
1199.88	-0.5554	-0.5750	-0.5908	-0.5750	-0.5823
1205.94	-0.5542	-0.5750	-0.5920	-0.5762	-0.5811
1212	-0.5530	-0.5786	-0.5945	-0.5786	-0.5811
1218.06	-0.5505	-0.5823	-0.5994	-0.5798	-0.5798
1224.12	-0.5493	-0.5774	-0.5981	-0.5798	-0.5811
1230.18	-0.5493	-0.5762	-0.5981	-0.5823	-0.5774
1236.24	-0.5518	-0.5786	-0.5969	-0.5823	-0.5750
1242.3	-0.5481	-0.5798	-0.5933	-0.5811	-0.5750
1248.36	-0.5518	-0.5823	-0.5969	-0.5798	-0.5811
1254.42	-0.5493	-0.5859	-0.6006	-0.5774	-0.5811
1260.48	-0.5432	-0.5859	-0.5994	-0.5737	-0.5811
1266.54	-0.5444	-0.5811	-0.5969	-0.5762	-0.5811
1272.6	-0.5469	-0.5811	-0.5969	-0.5762	-0.5774
1278.66	-0.5432	-0.5811	-0.5981	-0.5811	-0.5762
1284.72	-0.5444	-0.5798	-0.5969	-0.5798	-0.5750
1290.78	-0.5432	-0.5762	-0.5969	-0.5762	-0.5676
1296.84	-0.5408	-0.5713	-0.5957	-0.5798	-0.5676
1302.9	-0.5396	-0.5737	-0.5969	-0.5786	-0.5725
1308.96	-0.5432	-0.5725	-0.5994	-0.5750	-0.5701
1315.02	-0.5481	-0.5762	-0.5981	-0.5725	-0.5664
1321.08	-0.5469	-0.5762	-0.5859	-0.5688	-0.5664
1327.14	-0.5481	-0.5798	-0.5823	-0.5713	-0.5725
1333.2	-0.5457	-0.5847	-0.5847	-0.5713	-0.5774
1339.26	-0.5432	-0.5835	-0.5859	-0.5676	-0.5725
1345.32	-0.5420	-0.5811	-0.5872	-0.5725	-0.5713
1351.38	-0.5432	-0.5811	-0.5872	-0.5750	-0.5713
1357.44	-0.5457	-0.5823	-0.5872	-0.5725	-0.5725
1363.5	-0.5469	-0.5823	-0.5859	-0.5762	-0.5737
1369.56	-0.5432	-0.5811	-0.5823	-0.5750	-0.5713
1375.62	-0.5396	-0.5762	-0.5847	-0.5701	-0.5688
1381.68	-0.5408	-0.5713	-0.5872	-0.5688	-0.5688
1387.74	-0.5432	-0.5664	-0.5847	-0.5652	-0.5664
1393.8	-0.5444	-0.5676	-0.5774	-0.5676	-0.5664
1399.86	-0.5469	-0.5762	-0.5750	-0.5725	-0.5701
1405.92	-0.5420	-0.5762	-0.5725	-0.5725	-0.5713
1411.98	-0.5371	-0.5725	-0.5713	-0.5713	-0.5737
1418.04	-0.5359	-0.5652	-0.5737	-0.5737	-0.5750
1424.1	-0.5322	-0.5652	-0.5774	-0.5750	-0.5701
1430.16	-0.5347	-0.5676	-0.5811	-0.5713	-0.5676
1436.22	-0.5371	-0.5664	-0.5774	-0.5652	-0.5713
1442.28	-0.5334	-0.5676	-0.5737	-0.5640	-0.5688
1448.34	-0.5347	-0.5688	-0.5774	-0.5652	-0.5701
1454.4	-0.5334	-0.5664	-0.5774	-0.5615	-0.5688
1460.46	-0.5334	-0.5652	-0.5762	-0.5627	-0.5676
1466.52	-0.5359	-0.5640	-0.5762	-0.5701	-0.5664
1472.58	-0.5371	-0.5615	-0.5774	-0.5713	-0.5640
1478.64	-0.5334	-0.5615	-0.5774	-0.5676	-0.5652
1484.7	-0.5322	-0.5615	-0.5786	-0.5627	-0.5627
1490.76	-0.5310	-0.5579	-0.5786	-0.5640	-0.5640
1496.82	-0.5298	-0.5627	-0.5774	-0.5713	-0.5688
1502.88	-0.5334	-0.5664	-0.5737	-0.5713	-0.5688
1508.94	-0.5359	-0.5664	-0.5713	-0.5676	-0.5701
1515	-0.5359	-0.5664	-0.5713	-0.5688	-0.5701
1521.06	-0.5298	-0.5676	-0.5725	-0.5676	-0.5664
1527.12	-0.5273	-0.5713	-0.5750	-0.5640	-0.5701
1533.18	-0.5261	-0.5688	-0.5750	-0.5627	-0.5713
1539.24	-0.5298	-0.5664	-0.5725	-0.5603	-0.5676
1545.3	-0.5334	-0.5676	-0.5762	-0.5615	-0.5676
1551.36	-0.5322	-0.5688	-0.5762	-0.5627	-0.5652
1557.42	-0.5273	-0.5652	-0.5750	-0.5603	-0.5603
1563.48	-0.5298	-0.5627	-0.5750	-0.5591	-0.5615
1569.54	-0.5286	-0.5676	-0.5750	-0.5591	-0.5640
1575.6	-0.5261	-0.5676	-0.5750	-0.5615	-0.5615
1581.66	-0.5286	-0.5664	-0.5725	-0.5627	-0.5627
1587.72	-0.5298	-0.5615	-0.5701	-0.5627	-0.5615
1593.78	-0.5298	-0.5627	-0.5713	-0.5615	-0.5615
1599.84	-0.5286	-0.5652	-0.5701	-0.5591	-0.5627
1605.9	-0.5286	-0.5640	-0.5676	-0.5530	-0.5640
1611.96	-0.5261	-0.5627	-0.5725	-0.5518	-0.5615
1618.02	-0.5273	-0.5615	-0.5713	-0.5481	-0.5603
1624.08	-0.5286	-0.5615	-0.5688	-0.5493	-0.5591
1630.14	-0.5298	-0.5566	-0.5701	-0.5542	-0.5579
1636.2	-0.5310	-0.5566	-0.5676	-0.5530	-0.5591
1642.26	-0.5298	-0.5591	-0.5615	-0.5518	-0.5627
1648.32	-0.5298	-0.5615	-0.5579	-0.5542	-0.5615
1654.38	-0.5310	-0.5566	-0.5566	-0.5530	-0.5579
1660.44	-0.5310	-0.5579	-0.5566	-0.5542	-0.5566
1666.5	-0.5273	-0.5566	-0.5579	-0.5542	-0.5542
1672.56	-0.5273	-0.5518	-0.5591	-0.5518	-0.5530
1678.62	-0.5286	-0.5518	-0.5615	-0.5505	-0.5530
1684.68	-0.5286	-0.5530	-0.5627	-0.5505	-0.5530
1690.74	-0.5261	-0.5530	-0.5627	-0.5493	-0.5518
1696.8	-0.5249	-0.5530	-0.5640	-0.5469	-0.5505
1702.86	-0.5273	-0.5530	-0.5640	-0.5444	-0.5493
1708.92	-0.5310	-0.5530	-0.5603	-0.5493	-0.5530
1714.98	-0.5347	-0.5505	-0.5579	-0.5505	-0.5530
1721.04	-0.5359	-0.5493	-0.5579	-0.5505	-0.5505
1727.1	-0.5334	-0.5530	-0.5615	-0.5530	-0.5457
1733.16	-0.5334	-0.5530	-0.5627	-0.5518	-0.5457
1739.22	-0.5310	-0.5518	-0.5566	-0.5481	-0.5469
1745.28	-0.5322	-0.5554	-0.5566	-0.5469	-0.5518
1751.34	-0.5322	-0.5542	-0.5615	-0.5469	-0.5530
1757.4	-0.5261	-0.5505	-0.5615	-0.5457	-0.5518
1763.46	-0.5237	-0.5481	-0.5615	-0.5481	-0.5542
1769.52	-0.5261	-0.5505	-0.5627	-0.5469	-0.5542
1775.58	-0.5249	-0.5518	-0.5640	-0.5481	-0.5530
1781.64	-0.5261	-0.5457	-0.5603	-0.5530	-0.5518
1787.7	-0.5273	-0.5457	-0.5566	-0.5469	-0.5457
1793.76	-0.5212	-0.5457	-0.5579	-0.5396	-0.5469
1799.82	-0.5200	-0.5420	-0.5554	-0.5408	-0.5444
1805.88	-0.5237	-0.5396	-0.5493	-0.5457	-0.5408
1811.94	-0.5200	-0.5432	-0.5481	-0.5457	-0.5444
1818	-0.5225	-0.5432	-0.5469	-0.5444	-0.5481
1824.06	-0.5237	-0.5396	-0.5457	-0.5420	-0.5481
1830.12	-0.5225	-0.5396	-0.5481	-0.5371	-0.5505
1836.18	-0.5225	-0.5396	-0.5481	-0.5359	-0.5469
1842.24	-0.5188	-0.5383	-0.5481	-0.5396	-0.5432
1848.3	-0.5176	-0.5383	-0.5457	-0.5383	-0.5432
1854.36	-0.5200	-0.5359	-0.5457	-0.5322	-0.5469
1860.42	-0.5176	-0.5371	-0.5457	-0.5371	-0.5444
1866.48	-0.5127	-0.5359	-0.5469	-0.5408	-0.5396
1872.54	-0.5151	-0.5334	-0.5457	-0.5334	-0.5371
1878.6	-0.5151	-0.5383	-0.5432	-0.5298	-0.5383
1884.66	-0.5127	-0.5383	-0.5420	-0.5286	-0.5347
1890.72	-0.5127	-0.5334	-0.5383	-0.5286	-0.5322
1896.78	-0.5103	-0.5322	-0.5383	-0.5298	-0.5371
1902.84	-0.5103	-0.5347	-0.5383	-0.5310	-0.5420
1908.9	-0.5115	-0.5334	-0.5408	-0.5322	-0.5383
1914.96	-0.5115	-0.5347	-0.5420	-0.5383	-0.5396
1921.02	-0.5115	-0.5359	-0.5432	-0.5420	-0.5383
1927.08	-0.5115	-0.5347	-0.5432	-0.5383	-0.5334
1933.14	-0.5115	-0.5347	-0.5408	-0.5383	-0.5334
1939.2	-0.5103	-0.5334	-0.5396	-0.5432	-0.5322
1945.26	-0.5127	-0.5334	-0.5383	-0.5432	-0.5322
1951.32	-0.5139	-0.5322	-0.5420	-0.5383	-0.5298
1957.38	-0.5090	-0.5286	-0.5432	-0.5396	-0.5286
1963.44	-0.5054	-0.5273	-0.5432	-0.5371	-0.5286
1969.5	-0.5042	-0.5249	-0.5408	-0.5322	-0.5298
1975.56	-0.5017	-0.5225	-0.5383	-0.5286	-0.5298
1981.62	-0.5017	-0.5261	-0.5383	-0.5261	-0.5310
1987.68	-0.5042	-0.5261	-0.5334	-0.5286	-0.5286
1993.74	-0.4993	-0.5237	-0.5334	-0.5334	-0.5286
1999.8	-0.5042	-0.5249	-0.5322	-0.5322	-0.5286
2005.86	-0.5042	-0.5261	-0.5261	-0.5249	-0.5322
2011.92	-0.4993	-0.5237	-0.5237	-0.5249	-0.5383
2017.98	-0.4980	-0.5225	-0.5273	-0.5261	-0.5383
2024.04	-0.4956	-0.5237	-0.5273	-0.5261	-0.5347
2030.1	-0.4968	-0.5212	-0.5273	-0.5273	-0.5286
2036.16	-0.4968	-0.5188	-0.5273	-0.5261	-0.5286
2042.22	-0.4956	-0.5225	-0.5261	-0.5261	-0.5347
2048.28	-0.4944	-0.5249	-0.5286	-0.5261	-0.5359
2054.34	-0.4980	-0.5261	-0.5298	-0.5212	-0.5310
2060.4	-0.4993	-0.5298	-0.5298	-0.5188	-0.5298
2066.46	-0.4968	-0.5261	-0.5298	-0.5200	-0.5286
2072.52	-0.4980	-0.5225	-0.5286	-0.5225	-0.5249
2078.58	-0.4980	-0.5200	-0.5273	-0.5200	-0.5261
2084.64	-0.4944	-0.5188	-0.5286	-0.5212	-0.5273
2090.7	-0.4932	-0.5176	-0.5237	-0.5225	-0.5273
2096.76	-0.4944	-0.5188	-0.5225	-0.5225	-0.5261
2102.82	-0.4956	-0.5188	-0.5261	-0.5225	-0.5298
2108.88	-0.4968	-0.5200	-0.5286	-0.5225	-0.5298
2114.94	-0.4944	-0.5200	-0.5286	-0.5249	-0.5273
2121	-0.4919	-0.5164	-0.5237	-0.5225	-0.5237
2127.06	-0.4907	-0.5176	-0.5200	-0.5176	-0.5273
2133.12	-0.4919	-0.5151	-0.5261	-0.5176	-0.5298
2139.18	-0.4895	-0.5139	-0.5286	-0.5164	-0.5261
2145.24	-0.4846	-0.5176	-0.5286	-0.5139	-0.5237
2151.3	-0.4846	-0.5139	-0.5261	-0.5127	-0.5237
2157.36	-0.4846	-0.5090	-0.5237	-0.5139	-0.5225
2163.42	-0.4871	-0.5103	-0.5237	-0.5176	-0.5200
2169.48	-0.4895	-0.5103	-0.5212	-0.5139	-0.5212
2175.54	-0.4895	-0.5139	-0.5212	-0.5127	-0.5237
2181.6	-0.4858	-0.5164	-0.5237	-0.5115	-0.5237
2187.66	-0.4810	-0.5164	-0.5212	-0.5078	-0.5237
2193.72	-0.4797	-0.5139	-0.5212	-0.5078	-0.5237
2199.78	-0.4883	-0.5127	-0.5188	-0.5090	-0.5249
2205.84	-0.4846	-0.5127	-0.5164	-0.5066	-0.5249
2211.9	-0.4785	-0.5127	-0.5176	-0.5090	-0.5237
2217.96	-0.4822	-0.5115	-0.5200	-0.5115	-0.5212
2224.02	-0.4846	-0.5103	-0.5188	-0.5090	-0.5151
2230.08	-0.4846	-0.5090	-0.5164	-0.5090	-0.5164
2236.14	-0.4846	-0.5090	-0.5188	-0.5103	-0.5176
2242.2	-0.4834	-0.5139	-0.5188	-0.5103	-0.5164
2248.26	-0.4797	-0.5176	-0.5188	-0.5127	-0.5151
2254.32	-0.4797	-0.5127	-0.5176	-0.5127	-0.5151
2260.38	-0.4810	-0.5078	-0.5176	-0.5103	-0.5188
2266.44	-0.4810	-0.5090	-0.5151	-0.5103	-0.5164
2272.5	-0.4846	-0.5090	-0.5127	-0.5103	-0.5151
2278.56	-0.4834	-0.5127	-0.5151	-0.5090	-0.5115
2284.62	-0.4797	-0.5103	-0.5127	-0.5066	-0.5103
2290.68	-0.4822	-0.5054	-0.5103	-0.5029	-0.5127
2296.74	-0.4834	-0.5078	-0.5127	-0.5042	-0.5103
2302.8	-0.4785	-0.5103	-0.5115	-0.5066	-0.5042
2308.86	-0.4785	-0.5066	-0.5103	-0.5078	-0.5054
2314.92	-0.4797	-0.5054	-0.5090	-0.5042	-0.5078
2320.98	-0.4785	-0.5066	-0.5115	-0.5005	-0.5066
2327.04	-0.4761	-0.5005	-0.5127	-0.5005	-0.5054
2333.1	-0.4773	-0.5005	-0.5115	-0.5017	-0.5029
2339.16	-0.4773	-0.5029	-0.5066	-0.5017	-0.5029
2345.22	-0.4773	-0.5042	-0.5042	-0.4993	-0.5078
2351.28	-0.4749	-0.5029	-0.5066	-0.5017	-0.5054
2357.34	-0.4749	-0.5029	-0.5066	-0.5029	-0.5042
2363.4	-0.4749	-0.5017	-0.5078	-0.4993	-0.5017
2369.46	-0.4749	-0.5017	-0.5066	-0.4968	-0.5005
2375.52	-0.4736	-0.4993	-0.5078	-0.5029	-0.5042
2381.58	-0.4712	-0.4956	-0.5090	-0.5066	-0.5078
2387.64	-0.4700	-0.4932	-0.5066	-0.5005	-0.5029
2393.7	-0.4700	-0.4980	-0.5029	-0.4980	-0.5005
2399.76	-0.4688	-0.4932	-0.4993	-0.5054	-0.5017
2405.82	-0.4688	-0.4834	-0.4993	-0.5078	-0.4980
2411.88	-0.4700	-0.4822	-0.4968	-0.4993	-0.4944
2417.94	-0.4712	-0.4871	-0.4932	-0.4968	-0.4968
2424	-0.4688	-0.4907	-0.4932	-0.4968	-0.4944
2430.06	-0.4675	-0.4895	-0.4968	-0.4968	-0.4919
2436.12	-0.4700	-0.4932	-0.4944	-0.4956	-0.4944
2442.18	-0.4700	-0.4944	-0.4932	-0.4895	-0.4968
2448.24	-0.4675	-0.4932	-0.4968	-0.4907	-0.4993
2454.3	-0.4663	-0.4944	-0.4980	-0.4919	-0.4993
2460.36	-0.4639	-0.4968	-0.4968	-0.4956	-0.5005
2466.42	-0.4626	-0.4944	-0.4993	-0.4993	-0.5005
2472.48	-0.4651	-0.4919	-0.4993	-0.4932	-0.4968
2478.54	-0.4700	-0.4944	-0.4993	-0.4895	-0.4968
2484.6	-0.4700	-0.4907	-0.4993	-0.4895	-0.4956
2490.66	-0.4626	-0.4834	-0.4956	-0.4932	-0.4895
2496.72	-0.4602	-0.4834	-0.4968	-0.4944	-0.4883
2502.78	-0.4614	-0.4822	-0.4980	-0.4932	-0.4907
2508.84	-0.4590	-0.4785	-0.4944	-0.4907	-0.4944
2514.9	-0.4614	-0.4797	-0.4944	-0.4883	-0.4944
2520.96	-0.4602	-0.4810	-0.4932	-0.4858	-0.4883
2527.02	-0.4590	-0.4834	-0.4895	-0.4834	-0.4883
2533.08	-0.4565	-0.4834	-0.4919	-0.4858	-0.4907
2539.14	-0.4565	-0.4797	-0.4919	-0.4871	-0.4883
2545.2	-0.4578	-0.4773	-0.4895	-0.4883	-0.4883
2551.26	-0.4626	-0.4822	-0.4895	-0.4871	-0.4895
2557.32	-0.4614	-0.4834	-0.4883	-0.4846	-0.4883
2563.38	-0.4626	-0.4846	-0.4883	-0.4810	-0.4871
2569.44	-0.4614	-0.4834	-0.4871	-0.4785	-0.4846
2575.5	-0.4602	-0.4797	-0.4871	-0.4773	-0.4846
2581.56	-0.4614	-0.4797	-0.4871	-0.4785	-0.4858
2587.62	-0.4602	-0.4773	-0.4871	-0.4797	-0.4846
2593.68	-0.4541	-0.4749	-0.4883	-0.4773	-0.4858
2599.74	-0.4553	-0.4822	-0.4871	-0.4785	-0.4822
2605.8	-0.4529	-0.4810	-0.4797	-0.4822	-0.4761
2611.86	-0.4504	-0.4810	-0.4785	-0.4858	-0.4773
2617.92	-0.4529	-0.4834	-0.4810	-0.4846	-0.4797
2623.98	-0.4492	-0.4822	-0.4810	-0.4797	-0.4797
2630.04	-0.4456	-0.4834	-0.4797	-0.4797	-0.4822
2636.1	-0.4492	-0.4822	-0.4797	-0.4785	-0.4834
2642.16	-0.4492	-0.4736	-0.4822	-0.4749	-0.4810
2648.22	-0.4456	-0.4712	-0.4822	-0.4749	-0.4810
2654.28	-0.4456	-0.4749	-0.4797	-0.4773	-0.4846
2660.34	-0.4456	-0.4761	-0.4797	-0.4785	-0.4834
2666.4	-0.4456	-0.4736	-0.4797	-0.4785	-0.4785
2672.46	-0.4443	-0.4700	-0.4797	-0.4749	-0.4797
2678.52	-0.4456	-0.4712	-0.4797	-0.4736	-0.4785
2684.58	-0.4431	-0.4761	-0.4785	-0.4749	-0.4785
2690.64	-0.4395	-0.4749	-0.4810	-0.4712	-0.4822
2696.7	-0.4431	-0.4724	-0.4822	-0.4688	-0.4810
2702.76	-0.4419	-0.4736	-0.4810	-0.4700	-0.4797
2708.82	-0.4443	-0.4724	-0.4785	-0.4736	-0.4749
2714.88	-0.4456	-0.4773	-0.4822	-0.4749	-0.4712
2720.94	-0.4480	-0.4749	-0.4797	-0.4712	-0.4736
2727	-0.4468	-0.4724	-0.4749	-0.4700	-0.4749
2733.06	-0.4456	-0.4712	-0.4700	-0.4724	-0.4773
2739.12	-0.4443	-0.4700	-0.4688	-0.4688	-0.4773
2745.18	-0.4407	-0.4688	-0.4712	-0.4651	-0.4785
2751.24	-0.4407	-0.4700	-0.4712	-0.4675	-0.4773
2757.3	-0.4395	-0.4724	-0.4712	-0.4712	-0.4749
2763.36	-0.4407	-0.4749	-0.4749	-0.4675	-0.4736
2769.42	-0.4395	-0.4700	-0.4749	-0.4651	-0.4700
2775.48	-0.4382	-0.4651	-0.4700	-0.4614	-0.4663
2781.54	-0.4358	-0.4675	-0.4712	-0.4602	-0.4688
2787.6	-0.4346	-0.4700	-0.4700	-0.4639	-0.4700
2793.66	-0.4346	-0.4663	-0.4688	-0.4675	-0.4700
2799.72	-0.4346	-0.4626	-0.4688	-0.4712	-0.4700
2805.78	-0.4334	-0.4639	-0.4626	-0.4675	-0.4724
2811.84	-0.4346	-0.4626	-0.4614	-0.4651	-0.4749
2817.9	-0.4358	-0.4602	-0.4590	-0.4651	-0.4736
2823.96	-0.4358	-0.4602	-0.4602	-0.4602	-0.4688
2830.02	-0.4358	-0.4626	-0.4651	-0.4590	-0.4688
2836.08	-0.4382	-0.4602	-0.4639	-0.4565	-0.4651
2842.14	-0.4382	-0.4565	-0.4651	-0.4517	-0.4663
2848.2	-0.4358	-0.4578	-0.4651	-0.4517	-0.4639
2854.26	-0.4358	-0.4590	-0.4626	-0.4517	-0.4602
2860.32	-0.4346	-0.4578	-0.4602	-0.4541	-0.4602
2866.38	-0.4309	-0.4553	-0.4602	-0.4590	-0.4614
2872.44	-0.4309	-0.4553	-0.4602	-0.4565	-0.4578
2878.5	-0.4309	-0.4553	-0.4639	-0.4541	-0.4590
2884.56	-0.4321	-0.4517	-0.4614	-0.4529	-0.4602
2890.62	-0.4334	-0.4504	-0.4614	-0.4529	-0.4578
2896.68	-0.4358	-0.4553	-0.4626	-0.4517	-0.4590
2902.74	-0.4395	-0.4578	-0.4602	-0.4504	-0.4602
2908.8	-0.4382	-0.4565	-0.4590	-0.4480	-0.4614
2914.86	-0.4358	-0.4517	-0.4590	-0.4456	-0.4614
2920.92	-0.4346	-0.4504	-0.4602	-0.4456	-0.4590
2926.98	-0.4321	-0.4553	-0.4602	-0.4456	-0.4590
2933.04	-0.4297	-0.4529	-0.4590	-0.4492	-0.4590
2939.1	-0.4297	-0.4480	-0.4578	-0.4480	-0.4553
2945.16	-0.4297	-0.4480	-0.4565	-0.4480	-0.4517
2951.22	-0.4321	-0.4492	-0.4553	-0.4456	-0.4504
2957.28	-0.4285	-0.4504	-0.4565	-0.4480	-0.4541
2963.34	-0.4260	-0.4480	-0.4590	-0.4480	-0.4541
2969.4	-0.4297	-0.4480	-0.4590	-0.4431	-0.4480
2975.46	-0.4272	-0.4492	-0.4578	-0.4431	-0.4504
2981.52	-0.4248	-0.4517	-0.4590	-0.4370	-0.4517
2987.58	-0.4211	-0.4541	-0.4614	-0.4431	-0.4492
2993.64	-0.4187	-0.4529	-0.4602	-0.4443	-0.4419
2999.7	-0.4163	-0.4541	-0.4578	-0.4443	-0.4468
3005.76	-0.4126	-0.4504	-0.4541	-0.4431	-0.4517
3011.82	-0.4102	-0.4480	-0.4541	-0.4407	-0.4517
3017.88	-0.4126	-0.4480	-0.4529	-0.4382	-0.4468
3023.94	-0.4175	-0.4504	-0.4541	-0.4370	-0.4456
3030	-0.4199	-0.4517	-0.4541	-0.4407	-0.4480
3036.06	-0.4211	-0.4529	-0.4517	-0.4407	-0.4468
3042.12	-0.4199	-0.4504	-0.4456	-0.4370	-0.4468
3048.18	-0.4187	-0.4480	-0.4419	-0.4346	-0.4456
3054.24	-0.4224	-0.4492	-0.4407	-0.4334	-0.4443
3060.3	-0.4260	-0.4492	-0.4443	-0.4260	-0.4443
3066.36	-0.4199	-0.4480	-0.4480	-0.4285	-0.4443
3072.42	-0.4138	-0.4468	-0.4492	-0.4321	-0.4456
3078.48	-0.4150	-0.4431	-0.4492	-0.4309	-0.4480
3084.54	-0.4175	-0.4431	-0.4492	-0.4309	-0.4492
3090.6	-0.4138	-0.4419	-0.4480	-0.4309	-0.4431
3096.66	-0.4114	-0.4382	-0.4456	-0.4309	-0.4382
3102.72	-0.4102	-0.4370	-0.4443	-0.4285	-0.4358
3108.78	-0.4102	-0.4358	-0.4443	-0.4285	-0.4346
3114.84	-0.4114	-0.4382	-0.4443	-0.4297	-0.4358
3120.9	-0.4077	-0.4395	-0.4443	-0.4297	-0.4382
3126.96	-0.4065	-0.4395	-0.4382	-0.4309	-0.4395
3133.02	-0.4077	-0.4395	-0.4395	-0.4321	-0.4407
3139.08	-0.4065	-0.4370	-0.4395	-0.4272	-0.4358
3145.14	-0.4089	-0.4382	-0.4395	-0.4260	-0.4334
3151.2	-0.4077	-0.4346	-0.4395	-0.4260	-0.4321
3157.26	-0.4053	-0.4248	-0.4358	-0.4260	-0.4309
3163.32	-0.4041	-0.4248	-0.4395	-0.4248	-0.4309
3169.38	-0.4028	-0.4309	-0.4395	-0.4224	-0.4309
3175.44	-0.4028	-0.4297	-0.4346	-0.4236	-0.4309
3181.5	-0.4028	-0.4260	-0.4358	-0.4248	-0.4297
3187.56	-0.4028	-0.4260	-0.4382	-0.4211	-0.4297
3193.62	-0.3992	-0.4297	-0.4382	-0.4211	-0.4309
3199.68	-0.3992	-0.4309	-0.4370	-0.4248	-0.4309
3205.74	-0.4004	-0.4297	-0.4334	-0.4211	-0.4297
3211.8	-0.3992	-0.4260	-0.4297	-0.4163	-0.4321
3217.86	-0.3992	-0.4211	-0.4321	-0.4163	-0.4321
3223.92	-0.3992	-0.4224	-0.4309	-0.4163	-0.4272
3229.98	-0.4004	-0.4236	-0.4309	-0.4163	-0.4272
3236.04	-0.4028	-0.4211	-0.4346	-0.4163	-0.4309
3242.1	-0.4028	-0.4260	-0.4370	-0.4126	-0.4285
3248.16	-0.4016	-0.4260	-0.4395	-0.4150	-0.4272
3254.22	-0.3992	-0.4211	-0.4370	-0.4126	-0.4260
3260.28	-0.3979	-0.4211	-0.4334	-0.4114	-0.4248
3266.34	-0.4016	-0.4260	-0.4346	-0.4150	-0.4260
3272.4	-0.4016	-0.4260	-0.4321	-0.4150	-0.4248
3278.46	-0.4016	-0.4224	-0.4334	-0.4150	-0.4260
3284.52	-0.4016	-0.4211	-0.4334	-0.4150	-0.4260
3290.58	-0.3967	-0.4187	-0.4309	-0.4138	-0.4260
3296.64	-0.3943	-0.4187	-0.4309	-0.4150	-0.4297
3302.7	-0.3955	-0.4199	-0.4309	-0.4126	-0.4260
3308.76	-0.3967	-0.4211	-0.4285	-0.4114	-0.4272
3314.82	-0.3955	-0.4248	-0.4260	-0.4138	-0.4297
3320.88	-0.3931	-0.4224	-0.4297	-0.4138	-0.4285
3326.94	-0.3906	-0.4187	-0.4334	-0.4126	-0.4248
3333	-0.3906	-0.4187	-0.4346	-0.4114	-0.4236
3339.06	-0.3906	-0.4211	-0.4297	-0.4089	-0.4175
3345.12	-0.3882	-0.4224	-0.4236	-0.4089	-0.4114
3351.18	-0.3894	-0.4199	-0.4248	-0.4065	-0.4126
3357.24	-0.3894	-0.4150	-0.4236	-0.4041	-0.4150
3363.3	-0.3870	-0.4187	-0.4236	-0.4016	-0.4150
3369.36	-0.3845	-0.4187	-0.4211	-0.4016	-0.4138
3375.42	-0.3857	-0.4150	-0.4211	-0.4028	-0.4150
3381.48	-0.3894	-0.4114	-0.4211	-0.3992	-0.4187
3387.54	-0.3906	-0.4114	-0.4199	-0.3967	-0.4163
3393.6	-0.3870	-0.4114	-0.4187	-0.4016	-0.4150
3399.66	-0.3870	-0.4077	-0.4248	-0.4089	-0.4138
3405.72	-0.3833	-0.4065	-0.4248	-0.4065	-0.4138
3411.78	-0.3821	-0.4102	-0.4248	-0.4065	-0.4150
3417.84	-0.3857	-0.4089	-0.4187	-0.4077	-0.4114
3423.9	-0.3833	-0.4089	-0.4163	-0.4041	-0.4114
3429.96	-0.3796	-0.4102	-0.4187	-0.3992	-0.4114
3436.02	-0.3784	-0.4065	-0.4199	-0.3992	-0.4089
3442.08	-0.3821	-0.4114	-0.4163	-0.4016	-0.4053
3448.14	-0.3833	-0.4163	-0.4126	-0.4041	-0.4089
3454.2	-0.3833	-0.4150	-0.4114	-0.4028	-0.4102
3460.26	-0.3833	-0.4114	-0.4163	-0.4004	-0.4077
3466.32	-0.3857	-0.4138	-0.4199	-0.3967	-0.4065
3472.38	-0.3833	-0.4138	-0.4248	-0.3955	-0.4041
3478.44	-0.3821	-0.4114	-0.4248	-0.3955	-0.4016
3484.5	-0.3784	-0.4138	-0.4199	-0.3967	-0.4028
3490.56	-0.3760	-0.4126	-0.4163	-0.3943	-0.4053
3496.62	-0.3723	-0.4089	-0.4187	-0.3918	-0.4053
3502.68	-0.3711	-0.4065	-0.4163	-0.3955	-0.4028
3508.74	-0.3674	-0.4065	-0.4114	-0.3967	-0.4053
3514.8	-0.3711	-0.4065	-0.4114	-0.3979	-0.4016
3520.86	-0.3735	-0.4041	-0.4114	-0.4016	-0.3992
3526.92	-0.3711	-0.4077	-0.4102	-0.4028	-0.3992
3532.98	-0.3699	-0.4041	-0.4126	-0.4016	-0.3967
3539.04	-0.3735	-0.3992	-0.4065	-0.4004	-0.3967
3545.1	-0.3760	-0.4053	-0.4065	-0.4016	-0.3992
3551.16	-0.3711	-0.4016	-0.4089	-0.4004	-0.4004
3557.22	-0.3735	-0.4016	-0.4077	-0.3967	-0.3992
3563.28	-0.3760	-0.4065	-0.4089	-0.3967	-0.3967
3569.34	-0.3723	-0.4089	-0.4089	-0.3967	-0.3992
3575.4	-0.3711	-0.4065	-0.4053	-0.3906	-0.3967
3581.46	-0.3711	-0.4028	-0.4041	-0.3918	-0.3943
3587.52	-0.3687	-0.4028	-0.4028	-0.3894	-0.3918
3593.58	-0.3687	-0.4053	-0.4016	-0.3882	-0.3906
3599.64	-0.3699	-0.3992	-0.4028	-0.3918	-0.3894
3605.7	-0.3699	-0.3967	-0.4041	-0.3918	-0.3906
3611.76	-0.3711	-0.4016	-0.4065	-0.3943	-0.3918
3617.82	-0.3674	-0.4004	-0.4077	-0.3955	-0.3894
3623.88	-0.3662	-0.3967	-0.4089	-0.3918	-0.3870
3629.94	-0.3674	-0.3992	-0.4102	-0.3943	-0.3870
3636	-0.3674	-0.3992	-0.4077	-0.3955	-0.3882
3642.06	-0.3662	-0.3955	-0.4041	-0.3943	-0.3918
3648.12	-0.3699	-0.3943	-0.4004	-0.3967	-0.3918
3654.18	-0.3711	-0.3967	-0.4004	-0.3955	-0.3931
3660.24	-0.3711	-0.3967	-0.3992	-0.3906	-0.3955
3666.3	-0.3723	-0.3979	-0.4016	-0.3882	-0.3943
3672.36	-0.3662	-0.3992	-0.3992	-0.3894	-0.3931
3678.42	-0.3625	-0.3967	-0.3967	-0.3857	-0.3906
3684.48	-0.3638	-0.3979	-0.3955	-0.3821	-0.3906
3690.54	-0.3613	-0.3967	-0.3931	-0.3857	-0.3894
3696.6	-0.3625	-0.3943	-0.3943	-0.3870	-0.3906
3702.66	-0.3625	-0.3918	-0.3967	-0.3857	-0.3894
3708.72	-0.3613	-0.3906	-0.3967	-0.3857	-0.3870
3714.78	-0.3613	-0.3931	-0.3979	-0.3882	-0.3894
3720.84	-0.3625	-0.3918	-0.3992	-0.3833	-0.3882
3726.9	-0.3613	-0.3894	-0.4016	-0.3833	-0.3882
3732.96	-0.3613	-0.3906	-0.4016	-0.3857	-0.3906
3739.02	-0.3613	-0.3906	-0.3955	-0.3845	-0.3894
3745.08	-0.3564	-0.3894	-0.3943	-0.3833	-0.3857
3751.14	-0.3503	-0.3857	-0.3979	-0.3833	-0.3821
3757.2	-0.3540	-0.3845	-0.4004	-0.3833	-0.3809
3763.26	-0.3564	-0.3882	-0.3992	-0.3845	-0.3845
3769.32	-0.3528	-0.3882	-0.3967	-0.3857	-0.3857
3775.38	-0.3528	-0.3882	-0.3992	-0.3833	-0.3821
3781.44	-0.3552	-0.3882	-0.3992	-0.3845	-0.3809
3787.5	-0.3552	-0.3845	-0.3955	-0.3857	-0.3772
3793.56	-0.3564	-0.3857	-0.3906	-0.3833	-0.3772
3799.62	-0.3552	-0.3894	-0.3882	-0.3809	-0.3796
3805.68	-0.3528	-0.3894	-0.3870	-0.3784	-0.3784
3811.74	-0.3503	-0.3870	-0.3882	-0.3784	-0.3784
3817.8	-0.3516	-0.3857	-0.3845	-0.3760	-0.3809
3823.86	-0.3516	-0.3894	-0.3857	-0.3735	-0.3748
3829.92	-0.3528	-0.3906	-0.3894	-0.3723	-0.3748
3835.98	-0.3528	-0.3882	-0.3894	-0.3772	-0.3772
3842.04	-0.3528	-0.3857	-0.3894	-0.3796	-0.3809
3848.1	-0.3528	-0.3821	-0.3833	-0.3748	-0.3857
3854.16	-0.3528	-0.3833	-0.3821	-0.3748	-0.3857
3860.22	-0.3479	-0.3821	-0.3857	-0.3772	-0.3821
3866.28	-0.3516	-0.3772	-0.3870	-0.3784	-0.3821
3872.34	-0.3503	-0.3760	-0.3845	-0.3784	-0.3821
3878.4	-0.3491	-0.3821	-0.3809	-0.3760	-0.3784
3884.46	-0.3467	-0.3870	-0.3821	-0.3723	-0.3723
3890.52	-0.3479	-0.3870	-0.3845	-0.3699	-0.3687
3896.58	-0.3479	-0.3857	-0.3857	-0.3662	-0.3723
3902.64	-0.3491	-0.3809	-0.3857	-0.3674	-0.3748
3908.7	-0.3479	-0.3796	-0.3857	-0.3674	-0.3723
3914.76	-0.3479	-0.3845	-0.3870	-0.3674	-0.3723
3920.82	-0.3455	-0.3845	-0.3906	-0.3674	-0.3723
3926.88	-0.3406	-0.3821	-0.3906	-0.3687	-0.3699
3932.94	-0.3430	-0.3796	-0.3894	-0.3735	-0.3723
3939	-0.3467	-0.3735	-0.3894	-0.3723	-0.3723
3945.06	-0.3442	-0.3748	-0.3870	-0.3699	-0.3699
3951.12	-0.3442	-0.3748	-0.3833	-0.3662	-0.3674
3957.18	-0.3467	-0.3748	-0.3809	-0.3625	-0.3662
3963.24	-0.3479	-0.3748	-0.3821	-0.3625	-0.3662
3969.3	-0.3430	-0.3735	-0.3809	-0.3638	-0.3687
3975.36	-0.3442	-0.3760	-0.3784	-0.3662	-0.3687
3981.42	-0.3442	-0.3735	-0.3772	-0.3674	-0.3674
3987.48	-0.3418	-0.3723	-0.3760	-0.3674	-0.3687
3993.54	-0.3406	-0.3674	-0.3760	-0.3699	-0.3699
3999.6	-0.3442	-0.3650	-0.3760	-0.3687	-0.3674
4005.66	-0.3442	-0.3638	-0.3735	-0.3650	-0.3674
4011.72	-0.3442	-0.3699	-0.3772	-0.3650	-0.3687
4017.78	-0.3455	-0.3687	-0.3784	-0.3650	-0.3699
4023.84	-0.3418	-0.3674	-0.3748	-0.3638	-0.3674
4029.9	-0.3394	-0.3711	-0.3735	-0.3625	-0.3699
4035.96	-0.3406	-0.3760	-0.3760	-0.3613	-0.3699
4042.02	-0.3381	-0.3723	-0.3760	-0.3625	-0.3650
4048.08	-0.3381	-0.3735	-0.3748	-0.3638	-0.3625
4054.14	-0.3369	-0.3735	-0.3760	-0.3625	-0.3662
4060.2	-0.3369	-0.3723	-0.3784	-0.3625	-0.3687
4066.26	-0.3381	-0.3735	-0.3772	-0.3650	-0.3662
4072.32	-0.3381	-0.3699	-0.3760	-0.3638	-0.3638
4078.38	-0.3333	-0.3699	-0.3772	-0.3638	-0.3662
4084.44	-0.3357	-0.3699	-0.3772	-0.3613	-0.3638
4090.5	-0.3357	-0.3650	-0.3735	-0.3625	-0.3662
4096.56	-0.3357	-0.3650	-0.3674	-0.3638	-0.3638
4102.62	-0.3381	-0.3613	-0.3674	-0.3589	-0.3589
4108.68	-0.3381	-0.3564	-0.3674	-0.3552	-0.3564
4114.74	-0.3357	-0.3601	-0.3687	-0.3564	-0.3577
4120.8	-0.3357	-0.3638	-0.3662	-0.3625	-0.3601
4126.86	-0.3381	-0.3625	-0.3625	-0.3662	-0.3638
4132.92	-0.3381	-0.3613	-0.3662	-0.3638	-0.3662
4138.98	-0.3394	-0.3601	-0.3687	-0.3613	-0.3674
4145.04	-0.3381	-0.3613	-0.3674	-0.3613	-0.3674
4151.1	-0.3357	-0.3613	-0.3662	-0.3577	-0.3650
4157.16	-0.3333	-0.3613	-0.3687	-0.3540	-0.3625
4163.22	-0.3333	-0.3650	-0.3687	-0.3528	-0.3601
4169.28	-0.3320	-0.3687	-0.3687	-0.3552	-0.3601
4175.34	-0.3333	-0.3662	-0.3662	-0.3528	-0.3577
4181.4	-0.3357	-0.3638	-0.3613	-0.3540	-0.3601
4187.46	-0.3333	-0.3638	-0.3577	-0.3564	-0.3589
4193.52	-0.3333	-0.3601	-0.3589	-0.3516	-0.3625
4199.58	-0.3333	-0.3601	-0.3601	-0.3516	-0.3625
4205.64	-0.3345	-0.3613	-0.3577	-0.3503	-0.3577
4211.7	-0.3284	-0.3577	-0.3577	-0.3479	-0.3601
4217.76	-0.3284	-0.3577	-0.3577	-0.3503	-0.3577
4223.82	-0.3308	-0.3589	-0.3601	-0.3479	-0.3528
4229.88	-0.3296	-0.3577	-0.3625	-0.3491	-0.3540
4235.94	-0.3308	-0.3577	-0.3613	-0.3479	-0.3564
4242	-0.3296	-0.3577	-0.3589	-0.3442	-0.3564
4248.06	-0.3296	-0.3577	-0.3564	-0.3455	-0.3540
4254.12	-0.3308	-0.3552	-0.3528	-0.3479	-0.3516
4260.18	-0.3284	-0.3540	-0.3564	-0.3491	-0.3503
4266.24	-0.3284	-0.3601	-0.3564	-0.3491	-0.3516
4272.3	-0.3296	-0.3577	-0.3564	-0.3479	-0.3503
4278.36	-0.3271	-0.3564	-0.3552	-0.3516	-0.3516
4284.42	-0.3259	-0.3564	-0.3564	-0.3516	-0.3564
4290.48	-0.3259	-0.3528	-0.3564	-0.3467	-0.3564
4296.54	-0.3271	-0.3516	-0.3564	-0.3430	-0.3540
4302.6	-0.3247	-0.3503	-0.3552	-0.3406	-0.3540
4308.66	-0.3210	-0.3491	-0.3491	-0.3406	-0.3528
4314.72	-0.3223	-0.3528	-0.3467	-0.3418	-0.3479
4320.78	-0.3235	-0.3503	-0.3455	-0.3394	-0.3467
4326.84	-0.3223	-0.3467	-0.3442	-0.3381	-0.3455
4332.9	-0.3174	-0.3503	-0.3479	-0.3381	-0.3467
4338.96	-0.3198	-0.3528	-0.3467	-0.3369	-0.3479
4345.02	-0.3235	-0.3503	-0.3479	-0.3418	-0.3503
4351.08	-0.3210	-0.3455	-0.3491	-0.3430	-0.3479
4357.14	-0.3186	-0.3430	-0.3479	-0.3406	-0.3467
4363.2	-0.3247	-0.3467	-0.3491	-0.3418	-0.3455
4369.26	-0.3223	-0.3467	-0.3479	-0.3418	-0.3467
4375.32	-0.3186	-0.3455	-0.3491	-0.3467	-0.3442
4381.38	-0.3235	-0.3455	-0.3516	-0.3479	-0.3442
4387.44	-0.3235	-0.3467	-0.3479	-0.3479	-0.3430
4393.5	-0.3247	-0.3479	-0.3455	-0.3467	-0.3455
4399.56	-0.3247	-0.3467	-0.3467	-0.3442	-0.3467
4405.62	-0.3198	-0.3455	-0.3455	-0.3455	-0.3442
4411.68	-0.3162	-0.3442	-0.3455	-0.3467	-0.3442
4417.74	-0.3174	-0.3467	-0.3467	-0.3442	-0.3455
4423.8	-0.3174	-0.3516	-0.3491	-0.3430	-0.3467
4429.86	-0.3186	-0.3516	-0.3503	-0.3430	-0.3467
4435.92	-0.3223	-0.3479	-0.3491	-0.3418	-0.3455
4441.98	-0.3210	-0.3430	-0.3491	-0.3357	-0.3418
4448.04	-0.3149	-0.3418	-0.3479	-0.3394	-0.3418
4454.1	-0.3149	-0.3418	-0.3430	-0.3418	-0.3430
4460.16	-0.3125	-0.3406	-0.3418	-0.3406	-0.3418
4466.22	-0.3125	-0.3455	-0.3442	-0.3406	-0.3430
4472.28	-0.3113	-0.3455	-0.3442	-0.3369	-0.3406
4478.34	-0.3101	-0.3455	-0.3430	-0.3369	-0.3394
4484.4	-0.3088	-0.3442	-0.3418	-0.3394	-0.3369
4490.46	-0.3101	-0.3394	-0.3430	-0.3381	-0.3333
4496.52	-0.3125	-0.3418	-0.3442	-0.3357	-0.3345
4502.58	-0.3137	-0.3430	-0.3418	-0.3320	-0.3381
4508.64	-0.3113	-0.3406	-0.3381	-0.3296	-0.3369
4514.7	-0.3125	-0.3418	-0.3381	-0.3308	-0.3369
4520.76	-0.3125	-0.3418	-0.3369	-0.3284	-0.3345
4526.82	-0.3113	-0.3418	-0.3369	-0.3284	-0.3369
4532.88	-0.3125	-0.3430	-0.3381	-0.3345	-0.3345
4538.94	-0.3088	-0.3418	-0.3406	-0.3369	-0.3345
4545	-0.3088	-0.3406	-0.3430	-0.3369	-0.3381
4551.06	-0.3125	-0.3418	-0.3418	-0.3345	-0.3369
4557.12	-0.3088	-0.3394	-0.3394	-0.3369	-0.3308
4563.18	-0.3113	-0.3345	-0.3406	-0.3345	-0.3320
4569.24	-0.3113	-0.3345	-0.3394	-0.3333	-0.3320
4575.3	-0.3101	-0.3333	-0.3369	-0.3345	-0.3308
4581.36	-0.3101	-0.3320	-0.3357	-0.3345	-0.3345
4587.42	-0.3101	-0.3345	-0.3369	-0.3320	-0.3357
4593.48	-0.3088	-0.3308	-0.3406	-0.3345	-0.3333
4599.54	-0.3064	-0.3284	-0.3406	-0.3333	-0.3320
4605.6	-0.3076	-0.3308	-0.3369	-0.3308	-0.3320
4611.66	-0.3088	-0.3320	-0.3406	-0.3308	-0.3320
4617.72	-0.3125	-0.3320	-0.3381	-0.3284	-0.3271
4623.78	-0.3125	-0.3345	-0.3381	-0.3235	-0.3223
4629.84	-0.3149	-0.3345	-0.3406	-0.3271	-0.3186
4635.9	-0.3149	-0.3345	-0.3369	-0.3308	-0.3223
4641.96	-0.3101	-0.3357	-0.3345	-0.3271	-0.3235
4648.02	-0.3088	-0.3333	-0.3333	-0.3284	-0.3235
4654.08	-0.3088	-0.3308	-0.3345	-0.3296	-0.3247
4660.14	-0.3088	-0.3320	-0.3369	-0.3308	-0.3235
4666.2	-0.3101	-0.3333	-0.3357	-0.3296	-0.3235
4672.26	-0.3088	-0.3308	-0.3369	-0.3247	-0.3247
4678.32	-0.3076	-0.3345	-0.3381	-0.3235	-0.3284
4684.38	-0.3052	-0.3345	-0.3333	-0.3223	-0.3271
4690.44	-0.3027	-0.3345	-0.3284	-0.3186	-0.3259
4696.5	-0.3040	-0.3345	-0.3296	-0.3186	-0.3271
4702.56	-0.3040	-0.3345	-0.3308	-0.3223	-0.3235
4708.62	-0.3015	-0.3308	-0.3308	-0.3223	-0.3198
4714.68	-0.3027	-0.3259	-0.3320	-0.3235	-0.3186
4720.74	-0.3015	-0.3247	-0.3308	-0.3235	-0.3149
4726.8	-0.2991	-0.3284	-0.3308	-0.3271	-0.3174
4732.86	-0.3003	-0.3271	-0.3284	-0.3271	-0.3186
4738.92	-0.3015	-0.3259	-0.3259	-0.3223	-0.3174
4744.98	-0.3015	-0.3284	-0.3247	-0.3198	-0.3186
4751.04	-0.2991	-0.3235	-0.3284	-0.3210	-0.3162
4757.1	-0.2979	-0.3235	-0.3271	-0.3210	-0.3149
4763.16	-0.2979	-0.3271	-0.3271	-0.3198	-0.3174
4769.22	-0.2991	-0.3259	-0.3235	-0.3223	-0.3198
4775.28	-0.2979	-0.3235	-0.3223	-0.3235	-0.3186
4781.34	-0.2991	-0.3235	-0.3247	-0.3235	-0.3174
4787.4	-0.3015	-0.3223	-0.3235	-0.3210	-0.3186
4793.46	-0.3003	-0.3223	-0.3235	-0.3174	-0.3186
4799.52	-0.2991	-0.3235	-0.3271	-0.3186	-0.3174
4805.58	-0.2991	-0.3210	-0.3271	-0.3162	-0.3149
4811.64	-0.3015	-0.3223	-0.3284	-0.3137	-0.3125
4817.7	-0.3003	-0.3223	-0.3271	-0.3149	-0.3113
4823.76	-0.2991	-0.3210	-0.3247	-0.3149	-0.3125
4829.82	-0.2991	-0.3223	-0.3247	-0.3088	-0.3125
4835.88	-0.2979	-0.3235	-0.3235	-0.3040	-0.3113
4841.94	-0.2966	-0.3235	-0.3235	-0.3088	-0.3113
4848	-0.2954	-0.3223	-0.3235	-0.3125	-0.3113
4854.06	-0.2942	-0.3235	-0.3186	-0.3113	-0.3113
4860.12	-0.2966	-0.3259	-0.3186	-0.3125	-0.3125
4866.18	-0.2966	-0.3247	-0.3210	-0.3210	-0.3125
4872.24	-0.2979	-0.3247	-0.3223	-0.3223	-0.3113
4878.3	-0.2954	-0.3247	-0.3223	-0.3174	-0.3137
4884.36	-0.2930	-0.3247	-0.3223	-0.3137	-0.3125
4890.42	-0.2917	-0.3223	-0.3186	-0.3088	-0.3101
4896.48	-0.2893	-0.3223	-0.3186	-0.3113	-0.3137
4902.54	-0.2930	-0.3174	-0.3186	-0.3113	-0.3149
4908.6	-0.2930	-0.3149	-0.3137	-0.3040	-0.3125
4914.66	-0.2917	-0.3186	-0.3137	-0.3040	-0.3125
4920.72	-0.2917	-0.3186	-0.3113	-0.3052	-0.3149
4926.78	-0.2893	-0.3125	-0.3149	-0.3040	-0.3162
4932.84	-0.2893	-0.3113	-0.3174	-0.3040	-0.3174
4938.9	-0.2893	-0.3137	-0.3174	-0.3040	-0.3137
4944.96	-0.2893	-0.3137	-0.3125	-0.3064	-0.3125
4951.02	-0.2893	-0.3113	-0.3137	-0.3015	-0.3137
4957.08	-0.2856	-0.3076	-0.3162	-0.3040	-0.3149
4963.14	-0.2832	-0.3076	-0.3186	-0.3064	-0.3137
4969.2	-0.2832	-0.3088	-0.3174	-0.3076	-0.3113
4975.26	-0.2795	-0.3113	-0.3162	-0.3040	-0.3125
4981.32	-0.2832	-0.3101	-0.3186	-0.3052	-0.3137
4987.38	-0.2844	-0.3064	-0.3186	-0.3040	-0.3125
4993.44	-0.2856	-0.3052	-0.3186	-0.3027	-0.3113
4999.5	-0.2881	-0.3040	-0.3162	-0.3088	-0.3076
5005.56	-0.2856	-0.3040	-0.3149	-0.3052	-0.3076
5011.62	-0.2820	-0.3076	-0.3125	-0.3015	-0.3076
5017.68	-0.2820	-0.3088	-0.3125	-0.3003	-0.3064
5023.74	-0.2795	-0.3064	-0.3137	-0.2991	-0.3052
5029.8	-0.2783	-0.3064	-0.3149	-0.3015	-0.3052
5035.86	-0.2795	-0.3101	-0.3125	-0.3040	-0.3040
5041.92	-0.2783	-0.3064	-0.3101	-0.3003	-0.3027
5047.98	-0.2771	-0.3015	-0.3125	-0.2979	-0.3040
5054.04	-0.2783	-0.3040	-0.3113	-0.2991	-0.3052
5060.1	-0.2747	-0.3076	-0.3088	-0.2991	-0.3040
5066.16	-0.2747	-0.3052	-0.3125	-0.3003	-0.3015
5072.22	-0.2795	-0.3040	-0.3101	-0.2991	-0.3027
5078.28	-0.2783	-0.3040	-0.3113	-0.2991	-0.3027
5084.34	-0.2771	-0.3040	-0.3149	-0.2991	-0.3003
5090.4	-0.2747	-0.3027	-0.3149	-0.2954	-0.2979
5096.46	-0.2759	-0.3076	-0.3137	-0.2942	-0.2991
5102.52	-0.2795	-0.3101	-0.3088	-0.2966	-0.3027
5108.58	-0.2808	-0.3052	-0.3040	-0.2991	-0.3027
5114.64	-0.2783	-0.3015	-0.3076	-0.3015	-0.3003
5120.7	-0.2734	-0.3040	-0.3064	-0.2991	-0.2979
5126.76	-0.2710	-0.3076	-0.3040	-0.2954	-0.2954
5132.82	-0.2747	-0.3088	-0.3040	-0.2942	-0.2991
5138.88	-0.2747	-0.3052	-0.3040	-0.2930	-0.2954
5144.94	-0.2710	-0.3040	-0.3027	-0.2942	-0.2979
5151	-0.2747	-0.3015	-0.3040	-0.2966	-0.2979
5157.06	-0.2734	-0.3015	-0.3040	-0.2942	-0.2930
5163.12	-0.2722	-0.3015	-0.3015	-0.2905	-0.2930
5169.18	-0.2734	-0.3015	-0.3003	-0.2917	-0.2930
5175.24	-0.2722	-0.2979	-0.3015	-0.2930	-0.2930
5181.3	-0.2710	-0.3003	-0.3015	-0.2991	-0.2942
5187.36	-0.2722	-0.3027	-0.3027	-0.2991	-0.2930
5193.42	-0.2686	-0.2991	-0.3027	-0.2966	-0.2930
5199.48	-0.2673	-0.2991	-0.2979	-0.2979	-0.2954
5205.54	-0.2710	-0.2991	-0.2930	-0.2966	-0.2966
5211.6	-0.2710	-0.2991	-0.2954	-0.2930	-0.2954
5217.66	-0.2698	-0.3015	-0.2979	-0.2917	-0.2942
5223.72	-0.2698	-0.2991	-0.2942	-0.2917	-0.2930
5229.78	-0.2673	-0.2991	-0.2917	-0.2917	-0.2930
5235.84	-0.2686	-0.3003	-0.2917	-0.2942	-0.2942
5241.9	-0.2722	-0.3003	-0.2954	-0.2979	-0.2917
5247.96	-0.2734	-0.2966	-0.2954	-0.2942	-0.2881
5254.02	-0.2722	-0.2917	-0.2954	-0.2893	-0.2893
5260.08	-0.2686	-0.2881	-0.2979	-0.2856	-0.2966
5266.14	-0.2661	-0.2917	-0.2954	-0.2881	-0.2991
5272.2	-0.2686	-0.2954	-0.2930	-0.2893	-0.2991
5278.26	-0.2686	-0.2954	-0.2905	-0.2942	-0.2991
5284.32	-0.2698	-0.2942	-0.2905	-0.2930	-0.2942
5290.38	-0.2673	-0.2917	-0.2954	-0.2917	-0.2917
5296.44	-0.2661	-0.2917	-0.2991	-0.2893	-0.2942
5302.5	-0.2637	-0.2917	-0.2979	-0.2893	-0.2930
5308.56	-0.2625	-0.2930	-0.2942	-0.2869	-0.2905
5314.62	-0.2686	-0.2930	-0.2942	-0.2881	-0.2942
5320.68	-0.2698	-0.2893	-0.2930	-0.2844	-0.2954
5326.74	-0.2686	-0.2917	-0.2942	-0.2832	-0.2930
5332.8	-0.2686	-0.2942	-0.2942	-0.2856	-0.2954
5338.86	-0.2673	-0.2881	-0.2942	-0.2844	-0.2942
5344.92	-0.2661	-0.2869	-0.2954	-0.2820	-0.2917
5350.98	-0.2673	-0.2881	-0.2954	-0.2783	-0.2905
5357.04	-0.2661	-0.2881	-0.2930	-0.2795	-0.2893
5363.1	-0.2649	-0.2881	-0.2917	-0.2820	-0.2881
5369.16	-0.2686	-0.2844	-0.2917	-0.2820	-0.2893
5375.22	-0.2698	-0.2844	-0.2917	-0.2820	-0.2856
5381.28	-0.2661	-0.2881	-0.2905	-0.2820	-0.2856
5387.34	-0.2649	-0.2856	-0.2930	-0.2795	-0.2869
5393.4	-0.2661	-0.2832	-0.2954	-0.2783	-0.2856
5399.46	-0.2661	-0.2832	-0.2942	-0.2795	-0.2808
5405.52	-0.2637	-0.2820	-0.2893	-0.2808	-0.2808
5411.58	-0.2625	-0.2808	-0.2869	-0.2795	-0.2783
5417.64	-0.2637	-0.2844	-0.2893	-0.2783	-0.2832
5423.7	-0.2612	-0.2820	-0.2893	-0.2771	-0.2820
5429.76	-0.2612	-0.2795	-0.2893	-0.2795	-0.2844
5435.82	-0.2588	-0.2808	-0.2917	-0.2808	-0.2844
5441.88	-0.2563	-0.2832	-0.2893	-0.2783	-0.2856
5447.94	-0.2563	-0.2820	-0.2881	-0.2747	-0.2844
5454	-0.2539	-0.2808	-0.2869	-0.2722	-0.2820
5460.06	-0.2527	-0.2820	-0.2869	-0.2722	-0.2783
5466.12	-0.2515	-0.2820	-0.2905	-0.2722	-0.2747
5472.18	-0.2539	-0.2795	-0.2893	-0.2722	-0.2722
5478.24	-0.2588	-0.2844	-0.2869	-0.2722	-0.2747
5484.3	-0.2612	-0.2844	-0.2881	-0.2759	-0.2734
5490.36	-0.2563	-0.2832	-0.2844	-0.2747	-0.2698
5496.42	-0.2563	-0.2832	-0.2844	-0.2734	-0.2759
5502.48	-0.2576	-0.2832	-0.2820	-0.2722	-0.2747
5508.54	-0.2588	-0.2844	-0.2795	-0.2710	-0.2747
5514.6	-0.2600	-0.2869	-0.2808	-0.2747	-0.2783
5520.66	-0.2588	-0.2820	-0.2844	-0.2771	-0.2771
5526.72	-0.2551	-0.2820	-0.2856	-0.2783	-0.2820
5532.78	-0.3796	-0.4187	-0.4248	-0.4028	-0.4053
5538.84	-1.2720	-1.3806	-1.4087	-1.2940	-1.2854
5544.9	-1.4929	-1.5955	-1.6272	-1.4990	-1.5027
5550.96	-0.5481	-0.5725	-0.5811	-0.5420	-0.5505
5557.02	-0.0879	-0.0854	-0.0830	-0.0818	-0.0879
5563.08	-0.0598	-0.0610	-0.0610	-0.0635	-0.0647
5569.14	-0.0500	-0.0537	-0.0549	-0.0549	-0.0586
5575.2	-0.0476	-0.0476	-0.0500	-0.0476	-0.0525
5581.26	-0.0464	-0.0464	-0.0476	-0.0476	-0.0537
5587.32	-0.0403	-0.0427	-0.0452	-0.0391	-0.0488
5593.38	-0.0403	-0.0415	-0.0439	-0.0439	-0.0452
5599.44	-0.0415	-0.0415	-0.0439	-0.0452	-0.0415
5605.5	-0.0391	-0.0415	-0.0391	-0.0427	-0.0415
5611.56	-0.0378	-0.0391	-0.0378	-0.0403	-0.0427
5617.62	-0.0366	-0.0378	-0.0391	-0.0391	-0.0439
5623.68	-0.0366	-0.0378	-0.0391	-0.0403	-0.0415
5629.74	-0.0378	-0.0366	-0.0391	-0.0415	-0.0415
5635.8	-0.0354	-0.0342	-0.0354	-0.0391	-0.0415
5641.86	-0.0342	-0.0317	-0.0354	-0.0354	-0.0391
5647.92	-0.0378	-0.0354	-0.0366	-0.0378	-0.0391
5653.98	-0.0354	-0.0342	-0.0354	-0.0354	-0.0366
5660.04	-0.0330	-0.0342	-0.0342	-0.0342	-0.0391
5666.1	-0.0330	-0.0354	-0.0354	-0.0366	-0.0391
5672.16	-0.0342	-0.0330	-0.0354	-0.0366	-0.0354
5678.22	-0.0330	-0.0330	-0.0342	-0.0354	-0.0366
5684.28	-0.0342	-0.0305	-0.0354	-0.0354	-0.0391
5690.34	-0.0342	-0.0330	-0.0330	-0.0342	-0.0391
5696.4	-0.0305	-0.0342	-0.0330	-0.0354	-0.0354
5702.46	-0.0305	-0.0330	-0.0330	-0.0342	-0.0342
5708.52	-0.0330	-0.0305	-0.0342	-0.0317	-0.0354
5714.58	-0.0317	-0.0317	-0.0342	-0.0330	-0.0378
5720.64	-0.0317	-0.0342	-0.0342	-0.0330	-0.0366
5726.7	-0.0305	-0.0330	-0.0330	-0.0354	-0.0366
5732.76	-0.0317	-0.0342	-0.0305	-0.0354	-0.0354
5738.82	-0.0317	-0.0317	-0.0305	-0.0305	-0.0317
5744.88	-0.0305	-0.0330	-0.0317	-0.0305	-0.0293
5750.94	-0.0305	-0.0342	-0.0330	-0.0354	-0.0305
5757	-0.0342	-0.0305	-0.0305	-0.0317	-0.0342
5763.06	-0.0330	-0.0317	-0.0293	-0.0317	-0.0342
5769.12	-0.0305	-0.0317	-0.0305	-0.0342	-0.0317
5775.18	-0.0305	-0.0317	-0.0305	-0.0342	-0.0342
5781.24	-0.0293	-0.0305	-0.0342	-0.0317	-0.0305
5787.3	-0.0330	-0.0317	-0.0317	-0.0305	-0.0293
5793.36	-0.0330	-0.0317	-0.0305	-0.0293	-0.0305
5799.42	-0.0305	-0.0317	-0.0317	-0.0305	-0.0342
5805.48	-0.0281	-0.0317	-0.0293	-0.0305	-0.0305
5811.54	-0.0281	-0.0293	-0.0305	-0.0305	-0.0305
5817.6	-0.0293	-0.0330	-0.0317	-0.0317	-0.0305
5823.66	-0.0269	-0.0342	-0.0305	-0.0305	-0.0305
5829.72	-0.0269	-0.0305	-0.0305	-0.0330	-0.0330
5835.78	-0.0281	-0.0305	-0.0317	-0.0317	-0.0317
5841.84	-0.0256	-0.0305	-0.0305	-0.0281	-0.0305
5847.9	-0.0281	-0.0293	-0.0305	-0.0305	-0.0317
5853.96	-0.0293	-0.0305	-0.0305	-0.0293	-0.0305
5860.02	-0.0281	-0.0305	-0.0293	-0.0293	-0.0317
5866.08	-0.0269	-0.0330	-0.0317	-0.0305	-0.0317
5872.14	-0.0293	-0.0330	-0.0305	-0.0317	-0.0305
5878.2	-0.0281	-0.0330	-0.0293	-0.0317	-0.0305
5884.26	-0.0305	-0.0342	-0.0305	-0.0317	-0.0317
5890.32	-0.0293	-0.0305	-0.0293	-0.0293	-0.0305
5896.38	-0.0281	-0.0317	-0.0317	-0.0305	-0.0293
5902.44	-0.0269	-0.0317	-0.0317	-0.0293	-0.0305
5908.5	-0.0269	-0.0342	-0.0305	-0.0305	-0.0305
5914.56	-0.0281	-0.0342	-0.0293	-0.0305	-0.0281
5920.62	-0.0269	-0.0342	-0.0305	-0.0317	-0.0305
5926.68	-0.0269	-0.0305	-0.0305	-0.0342	-0.0330
5932.74	-0.0293	-0.0305	-0.0342	-0.0317	-0.0317
5938.8	-0.0281	-0.0281	-0.0330	-0.0281	-0.0305
5944.86	-0.0269	-0.0342	-0.0317	-0.0256	-0.0317
5950.92	-0.0293	-0.0330	-0.0317	-0.0293	-0.0305
5956.98	-0.0293	-0.0281	-0.0330	-0.0305	-0.0305
5963.04	-0.0305	-0.0305	-0.0330	-0.0317	-0.0317
5969.1	-0.0281	-0.0293	-0.0305	-0.0317	-0.0305
5975.16	-0.0256	-0.0281	-0.0293	-0.0305	-0.0317
5981.22	-0.0281	-0.0305	-0.0281	-0.0305	-0.0330
5987.28	-0.0281	-0.0293	-0.0281	-0.0305	-0.0354
5993.34	-0.0281	-0.0293	-0.0281	-0.0281	-0.0330
5999.4	-0.0256	-0.0305	-0.0293	-0.0293	-0.0317
6005.46	-0.0244	-0.0305	-0.0281	-0.0281	-0.0305
6011.52	-0.0244	-0.0281	-0.0293	-0.0305	-0.0305
6017.58	-0.0305	-0.0281	-0.0342	-0.0342	-0.0342
6023.64	-0.0305	-0.0281	-0.0305	-0.0305	-0.0330
6029.7	-0.0281	-0.0281	-0.0305	-0.0281	-0.0317
6035.76	-0.0281	-0.0281	-0.0293	-0.0293	-0.0330
6041.82	-0.0269	-0.0269	-0.0281	-0.0293	-0.0342
6047.88	-0.0281	-0.0305	-0.0293	-0.0305	-0.0342
6053.94	-0.0293	-0.0317	-0.0293	-0.0293	-0.0317
6060	-0.0281	-0.0305	-0.0281	-0.0220	-0.0330
6066.06	-0.0256	-0.0293	-0.0293	-0.0293	-0.0342
6072.12	-0.0269	-0.0305	-0.0305	-0.0293	-0.0305
6078.18	-0.0256	-0.0293	-0.0305	-0.0281	-0.0317
6084.24	-0.0256	-0.0305	-0.0305	-0.0293	-0.0342
6090.3	-0.0269	-0.0317	-0.0293	-0.0293	-0.0317
6096.36	-0.0281	-0.0305	-0.0305	-0.0330	-0.0317
6102.42	-0.0269	-0.0305	-0.0293	-0.0305	-0.0330
6108.48	-0.0256	-0.0305	-0.0281	-0.0281	-0.0317
6114.54	-0.0269	-0.0305	-0.0281	-0.0281	-0.0317
6120.6	-0.0256	-0.0281	-0.0293	-0.0305	-0.0305
6126.66	-0.0256	-0.0256	-0.0293	-0.0269	-0.0305
6132.72	-0.0269	-0.0305	-0.0293	-0.0281	-0.0317
6138.78	-0.0244	-0.0342	-0.0305	-0.0293	-0.0330
6144.84	-0.0256	-0.0330	-0.0305	-0.0293	-0.0317
6150.9	-0.0256	-0.0305	-0.0305	-0.0293	-0.0305
6156.96	-0.0269	-0.0281	-0.0256	-0.0281	-0.0269
6163.02	-0.0281	-0.0269	-0.0256	-0.0305	-0.0293
6169.08	-0.0256	-0.0293	-0.0281	-0.0305	-0.0293
6175.14	-0.0244	-0.0305	-0.0293	-0.0269	-0.0305
6181.2	-0.0256	-0.0305	-0.0305	-0.0293	-0.0342
6187.26	-0.0256	-0.0293	-0.0305	-0.0293	-0.0305
6193.32	-0.0256	-0.0281	-0.0281	-0.0293	-0.0305
6199.38	-0.0256	-0.0293	-0.0281	-0.0305	-0.0317
