# Supplementary material for: Elucidation of molecular kinetic schemes from macroscopic traces using system identification
Source: PLoS Comput Biol. 2017 Feb 13;13(2):e1005376. doi: 10.1371/journal.pcbi.1005376 (PMC5330533; doi:10.1371/journal.pcbi.1005376)
Supplement: S1 Data — (1) L-type calcium ion-channel current elicited by voltage steps from -90 to 0 mV, first in the absence of nifedipine, and after addition of nifedipine at 100 nM and 1 μM concentration. (2) G-protein sensitive ion-channel (GIRK4*) current traces elicited by a step in LY379268 concentration from 0 to 1 μM. (ZIP) [file pcbi.1005376.s004.zip › Data_Ion_Channels/ICY_31612.ods]

## Sheet: Sheet1
Time (ms)	y1	y2	y3	y4	y5
0.0000	-0.2295	-0.2393	-0.2344	-0.2344	-0.2588
6.0600	-0.2881	-0.2930	-0.2832	-0.2832	-0.3125
12.1200	-0.2881	-0.2734	-0.2783	-0.2783	-0.3174
18.1800	-0.2881	-0.2832	-0.2881	-0.2881	-0.3076
24.2400	-0.2930	-0.2881	-0.2832	-0.2832	-0.2979
30.3000	-0.2783	-0.2832	-0.2930	-0.2930	-0.2979
36.3600	-0.2832	-0.2832	-0.2979	-0.2979	-0.3027
42.4200	-0.2979	-0.2930	-0.2930	-0.2930	-0.3076
48.4800	-0.2930	-0.2930	-0.3027	-0.3027	-0.3076
54.5400	-0.2979	-0.2783	-0.2979	-0.2979	-0.2979
60.6000	-0.2930	-0.2734	-0.2832	-0.2832	-0.3125
66.6600	-0.2881	-0.2979	-0.2783	-0.2783	-0.3125
72.7200	-0.2979	-0.2979	-0.2832	-0.2832	-0.3027
78.7800	-0.2881	-0.2734	-0.2832	-0.2832	-0.3125
84.8400	-0.2930	-0.2881	-0.2979	-0.2979	-0.3125
90.9000	-0.2979	-0.2930	-0.2930	-0.2930	-0.3174
96.9600	-0.2832	-0.2881	-0.2979	-0.2979	-0.3125
103.0200	-0.2832	-0.2881	-0.3027	-0.3027	-0.2979
109.0800	-0.2881	-0.2930	-0.2881	-0.2881	-0.2979
115.1400	-0.2930	-0.2930	-0.2930	-0.2930	-0.3076
121.2000	-0.2979	-0.2930	-0.2832	-0.2832	-0.3076
127.2600	-0.2930	-0.2930	-0.2881	-0.2881	-0.3076
133.3200	-0.2832	-0.2832	-0.2930	-0.2930	-0.3076
139.3800	-0.2930	-0.2930	-0.2832	-0.2832	-0.3125
145.4400	-0.2930	-0.2783	-0.2930	-0.2930	-0.3223
151.5000	-0.2930	-0.2881	-0.3027	-0.3027	-0.3223
157.5600	-0.2881	-0.2832	-0.2881	-0.2881	-0.3125
163.6200	-0.2930	-0.2783	-0.2930	-0.2930	-0.3125
169.6800	-0.2930	-0.2881	-0.2979	-0.2979	-0.3027
175.7400	-0.2783	-0.2930	-0.2930	-0.2930	-0.2979
181.8000	-0.2930	-0.2881	-0.2881	-0.2881	-0.3027
187.8600	-0.2979	-0.2832	-0.2881	-0.2881	-0.3076
193.9200	-0.2881	-0.2832	-0.2832	-0.2832	-0.3125
199.9800	-0.2783	-0.2832	-0.2979	-0.2979	-0.3076
206.0400	-0.2832	-0.2832	-0.2881	-0.2881	-0.3125
212.1000	-0.2930	-0.2832	-0.2832	-0.2832	-0.3125
218.1600	-0.2930	-0.2979	-0.2930	-0.2930	-0.3125
224.2200	-0.2979	-0.2930	-0.2832	-0.2832	-0.3174
230.2800	-0.2930	-0.2930	-0.2783	-0.2783	-0.3125
236.3400	-0.2979	-0.2783	-0.2881	-0.2881	-0.3076
242.4000	-0.2930	-0.2734	-0.2881	-0.2881	-0.3174
248.4600	-0.2881	-0.2832	-0.2930	-0.2930	-0.3076
254.5200	-0.3027	-0.2881	-0.2979	-0.2979	-0.2930
260.5800	-0.2979	-0.2881	-0.3027	-0.3027	-0.2979
266.6400	-0.2832	-0.2979	-0.2930	-0.2930	-0.3125
272.7000	-0.2881	-0.2881	-0.2832	-0.2832	-0.3125
278.7600	-0.2881	-0.2783	-0.2783	-0.2783	-0.3223
284.8200	-0.2979	-0.2930	-0.2930	-0.2930	-0.3223
290.8800	-0.3027	-0.2930	-0.2832	-0.2832	-0.3174
296.9400	-0.2881	-0.2930	-0.2832	-0.2832	-0.3125
303.0000	-0.2930	-0.2930	-0.2832	-0.2832	-0.3125
309.0600	-0.2979	-0.2832	-0.2930	-0.2930	-0.3125
315.1200	-0.2832	-0.2783	-0.3076	-0.3076	-0.3125
321.1800	-0.2979	-0.2881	-0.3027	-0.3027	-0.2930
327.2400	-0.2979	-0.2832	-0.2930	-0.2930	-0.3076
333.3000	-0.2979	-0.2930	-0.2930	-0.2930	-0.3174
339.3600	-0.2979	-0.2930	-0.2930	-0.2930	-0.3076
345.4200	-0.2832	-0.2832	-0.2783	-0.2783	-0.3125
351.4800	-0.2930	-0.2930	-0.2783	-0.2783	-0.3125
357.5400	-0.2979	-0.2832	-0.2930	-0.2930	-0.3125
363.6000	-0.2930	-0.2881	-0.2930	-0.2930	-0.3223
369.6600	-0.2881	-0.2979	-0.2930	-0.2930	-0.3271
375.7200	-0.2979	-0.2881	-0.3076	-0.3076	-0.3223
381.7800	-0.2979	-0.2832	-0.2979	-0.2979	-0.3174
387.8400	-0.2930	-0.2881	-0.2783	-0.2783	-0.3076
393.9000	-0.2881	-0.2832	-0.2832	-0.2832	-0.3027
399.9600	-0.2979	-0.2881	-0.2783	-0.2783	-0.3125
406.0200	-0.2979	-0.2832	-0.2783	-0.2783	-0.2979
412.0800	-0.2832	-0.2783	-0.2930	-0.2930	-0.3076
418.1400	-0.2783	-0.2881	-0.2930	-0.2930	-0.3125
424.2000	-0.2930	-0.2881	-0.2832	-0.2832	-0.3076
430.2600	-0.2930	-0.2832	-0.2930	-0.2930	-0.3125
436.3200	-0.2930	-0.2881	-0.2979	-0.2979	-0.3125
442.3800	-0.2832	-0.2783	-0.2930	-0.2930	-0.3125
448.4400	-0.2881	-0.2832	-0.2930	-0.2930	-0.3174
454.5000	-0.3027	-0.2930	-0.2881	-0.2881	-0.3125
460.5600	-0.2881	-0.2881	-0.2930	-0.2930	-0.3174
466.6200	-0.2734	-0.2832	-0.2930	-0.2930	-0.3125
472.6800	-0.2930	-0.2881	-0.2832	-0.2832	-0.2979
478.7400	-0.2979	-0.2832	-0.2979	-0.2979	-0.3027
484.8000	-0.2979	-0.2930	-0.2979	-0.2979	-0.3076
490.8600	-0.2930	-0.2930	-0.2930	-0.2930	-0.3076
496.9200	-0.2832	-0.2881	-0.2783	-0.2783	-0.3076
502.9800	-0.2930	-0.2930	-0.2881	-0.2881	-0.3076
509.0400	-0.2783	-0.2734	-0.2881	-0.2881	-0.3174
515.1000	-0.2832	-0.2832	-0.2783	-0.2783	-0.3223
521.1600	-0.2979	-0.2930	-0.2930	-0.2930	-0.3125
527.2200	-0.2783	-0.2686	-0.2930	-0.2930	-0.3027
533.2800	-0.0879	-0.0879	-0.0684	-0.0684	-0.1123
539.3400	1.2451	1.2891	1.3818	1.3818	1.2305
545.4000	1.3428	1.3965	1.2598	1.2598	1.3574
551.4600	-0.7471	-0.6396	-0.8301	-0.8301	-0.5615
557.5200	-1.9775	-1.7871	-1.8066	-1.8066	-1.6846
563.5800	-2.1973	-1.9678	-1.9482	-1.9482	-1.9141
569.6400	-2.2705	-2.0508	-2.0117	-2.0117	-1.9873
575.7000	-2.3096	-2.0947	-2.0313	-2.0313	-2.0264
581.7600	-2.3291	-2.1045	-2.0410	-2.0410	-2.0557
587.8200	-2.3340	-2.1094	-2.0654	-2.0654	-2.0703
593.8800	-2.3340	-2.1143	-2.0752	-2.0752	-2.0898
599.9400	-2.3438	-2.1484	-2.0752	-2.0752	-2.0898
606.0000	-2.3438	-2.1729	-2.0947	-2.0947	-2.0850
612.0600	-2.3291	-2.1582	-2.0947	-2.0947	-2.0752
618.1200	-2.3486	-2.1533	-2.0801	-2.0801	-2.0752
624.1800	-2.3682	-2.1582	-2.0850	-2.0850	-2.0898
630.2400	-2.3291	-2.1680	-2.1094	-2.1094	-2.0898
636.3000	-2.3291	-2.1826	-2.1289	-2.1289	-2.0801
642.3600	-2.3438	-2.1729	-2.1143	-2.1143	-2.0752
648.4200	-2.3340	-2.1729	-2.1045	-2.1045	-2.0898
654.4800	-2.3438	-2.1729	-2.1045	-2.1045	-2.0801
660.5400	-2.3584	-2.1582	-2.0898	-2.0898	-2.0752
666.6000	-2.3389	-2.1729	-2.1094	-2.1094	-2.0898
672.6600	-2.3291	-2.1924	-2.1387	-2.1387	-2.0996
678.7200	-2.3340	-2.1924	-2.1387	-2.1387	-2.1094
684.7800	-2.3438	-2.1875	-2.1289	-2.1289	-2.1045
690.8400	-2.3340	-2.1875	-2.1191	-2.1191	-2.1045
696.9000	-2.3291	-2.1826	-2.1289	-2.1289	-2.1191
702.9600	-2.3486	-2.1973	-2.1387	-2.1387	-2.1143
709.0200	-2.3486	-2.1924	-2.1289	-2.1289	-2.0996
715.0800	-2.3340	-2.1729	-2.1338	-2.1338	-2.0898
721.1400	-2.3291	-2.1729	-2.1289	-2.1289	-2.0752
727.2000	-2.3193	-2.1826	-2.1143	-2.1143	-2.0898
733.2600	-2.3096	-2.1826	-2.1387	-2.1387	-2.0898
739.3200	-2.3242	-2.1826	-2.1387	-2.1387	-2.0752
745.3800	-2.3242	-2.1875	-2.1240	-2.1240	-2.0850
751.4400	-2.3096	-2.1924	-2.1436	-2.1436	-2.0850
757.5000	-2.3242	-2.1924	-2.1436	-2.1436	-2.0801
763.5600	-2.3145	-2.1875	-2.1338	-2.1338	-2.0947
769.6200	-2.3096	-2.1729	-2.1191	-2.1191	-2.0801
775.6800	-2.2998	-2.1729	-2.0947	-2.0947	-2.0801
781.7400	-2.2900	-2.1875	-2.0996	-2.0996	-2.0801
787.8000	-2.2900	-2.1973	-2.1094	-2.1094	-2.0752
793.8600	-2.2900	-2.1826	-2.1143	-2.1143	-2.0947
799.9200	-2.2705	-2.1729	-2.1289	-2.1289	-2.0947
805.9800	-2.2852	-2.1777	-2.1338	-2.1338	-2.0801
812.0400	-2.2803	-2.1729	-2.1289	-2.1289	-2.0947
818.1000	-2.2705	-2.1826	-2.1143	-2.1143	-2.0752
824.1600	-2.2900	-2.1680	-2.1143	-2.1143	-2.0752
830.2200	-2.2900	-2.1533	-2.1143	-2.1143	-2.0801
836.2800	-2.2803	-2.1680	-2.1289	-2.1289	-2.0703
842.3400	-2.2705	-2.1729	-2.1338	-2.1338	-2.0801
848.4000	-2.2510	-2.1680	-2.1191	-2.1191	-2.0898
854.4600	-2.2656	-2.1777	-2.0996	-2.0996	-2.0703
860.5200	-2.2656	-2.1631	-2.0947	-2.0947	-2.0654
866.5800	-2.2510	-2.1484	-2.1045	-2.1045	-2.0606
872.6400	-2.2607	-2.1533	-2.1045	-2.1045	-2.0313
878.7000	-2.2656	-2.1631	-2.1045	-2.1045	-2.0361
884.7600	-2.2461	-2.1631	-2.1094	-2.1094	-2.0508
890.8200	-2.2315	-2.1484	-2.1045	-2.1045	-2.0508
896.8800	-2.2266	-2.1387	-2.0996	-2.0996	-2.0508
902.9400	-2.2363	-2.1387	-2.1094	-2.1094	-2.0508
909.0000	-2.2363	-2.1289	-2.1045	-2.1045	-2.0459
915.0600	-2.2315	-2.1240	-2.0947	-2.0947	-2.0459
921.1200	-2.2412	-2.1289	-2.1143	-2.1143	-2.0410
927.1800	-2.2217	-2.1387	-2.1045	-2.1045	-2.0410
933.2400	-2.1924	-2.1436	-2.0947	-2.0947	-2.0313
939.3000	-2.2022	-2.1533	-2.0898	-2.0898	-2.0361
945.3600	-2.2070	-2.1338	-2.0801	-2.0801	-2.0606
951.4200	-2.2070	-2.1338	-2.0947	-2.0947	-2.0654
957.4800	-2.1973	-2.1338	-2.0898	-2.0898	-2.0459
963.5400	-2.1924	-2.1338	-2.0898	-2.0898	-2.0361
969.6000	-2.1924	-2.1387	-2.1045	-2.1045	-2.0410
975.6600	-2.1924	-2.1338	-2.0898	-2.0898	-2.0313
981.7200	-2.1875	-2.1289	-2.0801	-2.0801	-2.0264
987.7800	-2.2022	-2.1289	-2.0947	-2.0947	-2.0264
993.8400	-2.1826	-2.1240	-2.0850	-2.0850	-2.0264
999.9000	-2.1631	-2.1191	-2.0947	-2.0947	-2.0117
1005.9600	-2.1826	-2.1289	-2.0801	-2.0801	-2.0117
1012.0200	-2.1729	-2.1289	-2.0703	-2.0703	-2.0166
1018.0800	-2.1729	-2.1143	-2.0947	-2.0947	-2.0166
1024.1400	-2.1777	-2.1094	-2.0850	-2.0850	-2.0020
1030.2000	-2.1533	-2.1143	-2.0654	-2.0654	-2.0117
1036.2600	-2.1338	-2.1143	-2.0654	-2.0654	-1.9922
1042.3200	-2.1338	-2.0996	-2.0606	-2.0606	-2.0117
1048.3800	-2.1338	-2.1143	-2.0654	-2.0654	-2.0313
1054.4400	-2.1436	-2.1143	-2.0898	-2.0898	-2.0068
1060.5000	-2.1338	-2.0850	-2.0801	-2.0801	-2.0117
1066.5600	-2.1143	-2.0898	-2.0752	-2.0752	-2.0117
1072.6200	-2.1191	-2.1045	-2.0606	-2.0606	-2.0117
1078.6800	-2.1143	-2.0996	-2.0557	-2.0557	-2.0166
1084.7400	-2.1191	-2.1045	-2.0557	-2.0557	-1.9971
1090.8000	-2.1338	-2.1094	-2.0606	-2.0606	-1.9775
1096.8600	-2.1143	-2.0947	-2.0654	-2.0654	-1.9775
1102.9200	-2.1240	-2.0850	-2.0703	-2.0703	-1.9629
1108.9800	-2.1191	-2.0752	-2.0703	-2.0703	-1.9775
1115.0400	-2.1143	-2.0752	-2.0606	-2.0606	-1.9775
1121.1000	-2.1143	-2.0947	-2.0654	-2.0654	-1.9678
1127.1600	-2.1045	-2.0752	-2.0606	-2.0606	-1.9824
1133.2200	-2.1045	-2.0654	-2.0606	-2.0606	-1.9971
1139.2800	-2.0947	-2.0752	-2.0557	-2.0557	-1.9873
1145.3400	-2.0947	-2.0752	-2.0459	-2.0459	-1.9824
1151.4000	-2.0898	-2.0801	-2.0557	-2.0557	-1.9824
1157.4600	-2.0801	-2.0752	-2.0508	-2.0508	-1.9824
1163.5200	-2.0654	-2.0557	-2.0410	-2.0410	-1.9922
1169.5800	-2.0898	-2.0654	-2.0410	-2.0410	-1.9873
1175.6400	-2.0947	-2.0654	-2.0410	-2.0410	-1.9873
1181.7000	-2.0654	-2.0508	-2.0410	-2.0410	-1.9873
1187.7600	-2.0654	-2.0508	-2.0313	-2.0313	-1.9629
1193.8200	-2.0606	-2.0459	-2.0264	-2.0264	-1.9629
1199.8800	-2.0557	-2.0557	-2.0508	-2.0508	-1.9580
1205.9400	-2.0557	-2.0654	-2.0361	-2.0361	-1.9580
1212.0000	-2.0654	-2.0508	-2.0313	-2.0313	-1.9727
1218.0600	-2.0557	-2.0361	-2.0459	-2.0459	-1.9727
1224.1200	-2.0557	-2.0313	-2.0361	-2.0361	-1.9678
1230.1800	-2.0508	-2.0215	-2.0361	-2.0361	-1.9629
1236.2400	-2.0459	-2.0361	-2.0361	-2.0361	-1.9580
1242.3000	-2.0459	-2.0459	-2.0215	-2.0215	-1.9629
1248.3600	-2.0410	-2.0264	-2.0215	-2.0215	-1.9727
1254.4200	-2.0459	-2.0166	-2.0361	-2.0361	-1.9531
1260.4800	-2.0264	-2.0313	-2.0313	-2.0313	-1.9531
1266.5400	-2.0166	-2.0654	-2.0215	-2.0215	-1.9580
1272.6000	-2.0361	-2.0410	-2.0117	-2.0117	-1.9629
1278.6600	-2.0264	-2.0215	-1.9971	-1.9971	-1.9580
1284.7200	-2.0215	-2.0264	-2.0166	-2.0166	-1.9531
1290.7800	-2.0264	-2.0313	-2.0166	-2.0166	-1.9434
1296.8400	-2.0215	-2.0459	-2.0215	-2.0215	-1.9385
1302.9000	-1.9971	-2.0459	-2.0166	-2.0166	-1.9141
1308.9600	-1.9922	-2.0361	-2.0117	-2.0117	-1.9287
1315.0200	-2.0068	-2.0361	-2.0117	-2.0117	-1.9385
1321.0800	-2.0117	-2.0508	-2.0020	-2.0020	-1.9287
1327.1400	-2.0020	-2.0410	-1.9922	-1.9922	-1.9190
1333.2000	-2.0020	-2.0264	-2.0020	-2.0020	-1.9190
1339.2600	-2.0215	-2.0313	-2.0215	-2.0215	-1.9336
1345.3200	-2.0166	-2.0166	-2.0068	-2.0068	-1.9336
1351.3800	-1.9971	-2.0166	-1.9971	-1.9971	-1.9238
1357.4400	-1.9971	-2.0068	-1.9922	-1.9922	-1.9092
1363.5000	-1.9922	-2.0068	-1.9971	-1.9971	-1.9336
1369.5600	-1.9775	-2.0117	-2.0020	-2.0020	-1.9190
1375.6200	-1.9678	-2.0117	-1.9824	-1.9824	-1.9287
1381.6800	-1.9727	-2.0166	-1.9971	-1.9971	-1.9385
1387.7400	-1.9727	-2.0264	-2.0117	-2.0117	-1.9336
1393.8000	-1.9629	-2.0264	-1.9873	-1.9873	-1.9238
1399.8600	-1.9580	-1.9971	-1.9775	-1.9775	-1.9141
1405.9200	-1.9629	-2.0020	-1.9824	-1.9824	-1.9092
1411.9800	-1.9482	-2.0020	-1.9824	-1.9824	-1.9190
1418.0400	-1.9482	-2.0117	-1.9873	-1.9873	-1.9043
1424.1000	-1.9629	-2.0166	-1.9775	-1.9775	-1.8897
1430.1600	-1.9531	-2.0166	-1.9922	-1.9922	-1.8897
1436.2200	-1.9385	-1.9971	-1.9873	-1.9873	-1.8897
1442.2800	-1.9434	-1.9824	-1.9629	-1.9629	-1.8945
1448.3400	-1.9385	-1.9922	-1.9531	-1.9531	-1.8897
1454.4000	-1.9385	-1.9971	-1.9629	-1.9629	-1.8848
1460.4600	-1.9385	-1.9775	-1.9775	-1.9775	-1.9043
1466.5200	-1.9385	-1.9678	-1.9824	-1.9824	-1.9043
1472.5800	-1.9385	-1.9727	-1.9775	-1.9775	-1.8994
1478.6400	-1.9287	-1.9727	-1.9629	-1.9629	-1.9043
1484.7000	-1.9238	-1.9775	-1.9580	-1.9580	-1.9043
1490.7600	-1.9141	-1.9775	-1.9434	-1.9434	-1.8994
1496.8200	-1.9043	-1.9678	-1.9482	-1.9482	-1.9092
1502.8800	-1.9092	-1.9678	-1.9580	-1.9580	-1.8994
1508.9400	-1.9190	-1.9727	-1.9629	-1.9629	-1.8799
1515.0000	-1.8994	-1.9727	-1.9678	-1.9678	-1.8945
1521.0600	-1.8994	-1.9727	-1.9580	-1.9580	-1.8750
1527.1200	-1.8994	-1.9629	-1.9385	-1.9385	-1.8701
1533.1800	-1.8897	-1.9629	-1.9531	-1.9531	-1.8750
1539.2400	-1.8945	-1.9727	-1.9580	-1.9580	-1.8750
1545.3000	-1.8897	-1.9629	-1.9580	-1.9580	-1.8799
1551.3600	-1.8848	-1.9531	-1.9629	-1.9629	-1.8799
1557.4200	-1.8799	-1.9434	-1.9531	-1.9531	-1.8604
1563.4800	-1.8701	-1.9287	-1.9482	-1.9482	-1.8604
1569.5400	-1.8848	-1.9336	-1.9580	-1.9580	-1.8652
1575.6000	-1.8750	-1.9385	-1.9482	-1.9482	-1.8652
1581.6600	-1.8652	-1.9531	-1.9531	-1.9531	-1.8701
1587.7200	-1.8799	-1.9434	-1.9580	-1.9580	-1.8701
1593.7800	-1.8750	-1.9336	-1.9580	-1.9580	-1.8799
1599.8400	-1.8555	-1.9385	-1.9482	-1.9482	-1.8799
1605.9000	-1.8652	-1.9336	-1.9385	-1.9385	-1.8799
1611.9600	-1.8701	-1.9238	-1.9287	-1.9287	-1.8604
1618.0200	-1.8555	-1.9336	-1.9336	-1.9336	-1.8555
1624.0800	-1.8555	-1.9238	-1.9238	-1.9238	-1.8506
1630.1400	-1.8604	-1.9092	-1.9190	-1.9190	-1.8555
1636.2000	-1.8457	-1.9287	-1.9287	-1.9287	-1.8604
1642.2600	-1.8311	-1.9385	-1.9190	-1.9190	-1.8701
1648.3200	-1.8311	-1.9190	-1.9238	-1.9238	-1.8652
1654.3800	-1.8555	-1.9141	-1.9190	-1.9190	-1.8506
1660.4400	-1.8604	-1.8945	-1.9141	-1.9141	-1.8408
1666.5000	-1.8311	-1.9141	-1.9190	-1.9190	-1.8457
1672.5600	-1.8359	-1.9287	-1.9287	-1.9287	-1.8604
1678.6200	-1.8408	-1.9190	-1.9190	-1.9190	-1.8652
1684.6800	-1.8262	-1.9141	-1.9190	-1.9190	-1.8555
1690.7400	-1.8311	-1.9238	-1.9141	-1.9141	-1.8457
1696.8000	-1.8311	-1.9385	-1.9190	-1.9190	-1.8604
1702.8600	-1.8311	-1.9287	-1.9190	-1.9190	-1.8457
1708.9200	-1.8213	-1.9092	-1.8848	-1.8848	-1.8359
1714.9800	-1.8164	-1.9043	-1.8897	-1.8897	-1.8408
1721.0400	-1.8262	-1.9043	-1.8945	-1.8945	-1.8408
1727.1000	-1.8115	-1.8994	-1.8994	-1.8994	-1.8359
1733.1600	-1.8213	-1.8994	-1.9141	-1.9141	-1.8359
1739.2200	-1.8408	-1.8897	-1.9190	-1.9190	-1.8213
1745.2800	-1.8066	-1.8848	-1.8994	-1.8994	-1.8311
1751.3400	-1.7920	-1.9043	-1.8848	-1.8848	-1.8213
1757.4000	-1.7920	-1.8945	-1.8848	-1.8848	-1.8164
1763.4600	-1.8018	-1.8701	-1.8897	-1.8897	-1.8262
1769.5200	-1.7969	-1.8750	-1.8945	-1.8945	-1.8311
1775.5800	-1.7871	-1.8799	-1.8848	-1.8848	-1.8213
1781.6400	-1.7822	-1.8799	-1.8994	-1.8994	-1.8359
1787.7000	-1.7822	-1.8945	-1.8897	-1.8897	-1.8262
1793.7600	-1.7822	-1.8945	-1.8750	-1.8750	-1.8262
1799.8200	-1.7822	-1.8897	-1.8897	-1.8897	-1.8311
1805.8800	-1.7920	-1.8848	-1.8945	-1.8945	-1.8213
1811.9400	-1.7627	-1.8701	-1.8945	-1.8945	-1.8213
1818.0000	-1.7578	-1.8750	-1.8897	-1.8897	-1.8066
1824.0600	-1.7725	-1.8652	-1.8799	-1.8799	-1.8115
1830.1200	-1.7578	-1.8652	-1.8750	-1.8750	-1.8018
1836.1800	-1.7578	-1.8799	-1.8799	-1.8799	-1.8018
1842.2400	-1.7676	-1.8799	-1.8701	-1.8701	-1.8066
1848.3000	-1.7676	-1.8652	-1.8604	-1.8604	-1.8164
1854.3600	-1.7627	-1.8652	-1.8555	-1.8555	-1.8018
1860.4200	-1.7627	-1.8555	-1.8750	-1.8750	-1.7969
1866.4800	-1.7627	-1.8555	-1.8945	-1.8945	-1.7920
1872.5400	-1.7578	-1.8701	-1.8799	-1.8799	-1.7822
1878.6000	-1.7432	-1.8555	-1.8701	-1.8701	-1.7871
1884.6600	-1.7481	-1.8408	-1.8652	-1.8652	-1.7773
1890.7200	-1.7481	-1.8359	-1.8506	-1.8506	-1.7871
1896.7800	-1.7334	-1.8506	-1.8555	-1.8555	-1.8066
1902.8400	-1.7432	-1.8555	-1.8750	-1.8750	-1.8018
1908.9000	-1.7432	-1.8311	-1.8652	-1.8652	-1.7822
1914.9600	-1.7285	-1.8408	-1.8604	-1.8604	-1.7822
1921.0200	-1.7334	-1.8457	-1.8652	-1.8652	-1.7725
1927.0800	-1.7383	-1.8213	-1.8555	-1.8555	-1.7871
1933.1400	-1.7383	-1.8262	-1.8408	-1.8408	-1.8018
1939.2000	-1.7334	-1.8408	-1.8408	-1.8408	-1.8018
1945.2600	-1.7334	-1.8262	-1.8408	-1.8408	-1.7871
1951.3200	-1.7334	-1.8408	-1.8506	-1.8506	-1.7773
1957.3800	-1.7334	-1.8457	-1.8652	-1.8652	-1.7773
1963.4400	-1.7236	-1.8311	-1.8604	-1.8604	-1.7773
1969.5000	-1.7285	-1.8359	-1.8506	-1.8506	-1.7627
1975.5600	-1.7236	-1.8213	-1.8457	-1.8457	-1.7578
1981.6200	-1.7041	-1.8213	-1.8408	-1.8408	-1.7627
1987.6800	-1.7090	-1.8359	-1.8311	-1.8311	-1.7627
1993.7400	-1.7139	-1.8262	-1.8213	-1.8213	-1.7676
1999.8000	-1.7090	-1.8213	-1.8408	-1.8408	-1.7725
2005.8600	-1.7139	-1.8164	-1.8555	-1.8555	-1.7627
2011.9200	-1.7041	-1.8066	-1.8359	-1.8359	-1.7676
2017.9800	-1.6992	-1.8213	-1.8213	-1.8213	-1.7773
2024.0400	-1.6943	-1.8213	-1.8066	-1.8066	-1.7627
2030.1000	-1.6895	-1.8115	-1.8018	-1.8018	-1.7676
2036.1600	-1.7041	-1.8066	-1.8359	-1.8359	-1.7676
2042.2200	-1.7041	-1.7822	-1.8311	-1.8311	-1.7627
2048.2800	-1.6943	-1.7871	-1.8213	-1.8213	-1.7627
2054.3400	-1.6943	-1.8066	-1.8164	-1.8164	-1.7676
2060.4000	-1.6895	-1.8018	-1.7969	-1.7969	-1.7676
2066.4600	-1.6797	-1.8115	-1.8164	-1.8164	-1.7529
2072.5200	-1.6943	-1.8018	-1.8164	-1.8164	-1.7334
2078.5800	-1.6846	-1.7871	-1.8213	-1.8213	-1.7529
2084.6400	-1.6846	-1.7871	-1.8359	-1.8359	-1.7529
2090.7000	-1.6797	-1.7871	-1.8408	-1.8408	-1.7432
2096.7600	-1.6650	-1.7822	-1.8213	-1.8213	-1.7578
2102.8200	-1.6650	-1.7871	-1.8066	-1.8066	-1.7578
2108.8800	-1.6553	-1.7725	-1.8018	-1.8018	-1.7529
2114.9400	-1.6553	-1.7822	-1.8018	-1.8018	-1.7529
2121.0000	-1.6748	-1.7920	-1.8018	-1.8018	-1.7529
2127.0600	-1.6699	-1.7773	-1.8115	-1.8115	-1.7627
2133.1200	-1.6504	-1.7822	-1.8213	-1.8213	-1.7627
2139.1800	-1.6553	-1.7725	-1.8066	-1.8066	-1.7529
2145.2400	-1.6504	-1.7627	-1.7969	-1.7969	-1.7481
2151.3000	-1.6455	-1.7773	-1.7871	-1.7871	-1.7432
2157.3600	-1.6602	-1.7773	-1.7871	-1.7871	-1.7383
2163.4200	-1.6602	-1.7529	-1.7871	-1.7871	-1.7432
2169.4800	-1.6553	-1.7529	-1.7822	-1.7822	-1.7383
2175.5400	-1.6455	-1.7529	-1.7822	-1.7822	-1.7432
2181.6000	-1.6406	-1.7578	-1.7920	-1.7920	-1.7383
2187.6600	-1.6553	-1.7725	-1.7969	-1.7969	-1.7090
2193.7200	-1.6455	-1.7578	-1.7773	-1.7773	-1.7188
2199.7800	-1.6455	-1.7627	-1.7725	-1.7725	-1.7334
2205.8400	-1.6650	-1.7773	-1.7773	-1.7773	-1.7236
2211.9000	-1.6602	-1.7627	-1.7920	-1.7920	-1.7383
2217.9600	-1.6357	-1.7529	-1.7969	-1.7969	-1.7383
2224.0200	-1.6406	-1.7383	-1.7822	-1.7822	-1.7285
2230.0800	-1.6455	-1.7432	-1.7822	-1.7822	-1.7236
2236.1400	-1.6357	-1.7627	-1.7773	-1.7773	-1.7139
2242.2000	-1.6260	-1.7578	-1.7725	-1.7725	-1.7236
2248.2600	-1.6260	-1.7481	-1.7725	-1.7725	-1.7236
2254.3200	-1.6357	-1.7578	-1.7676	-1.7676	-1.7188
2260.3800	-1.6357	-1.7334	-1.7578	-1.7578	-1.7236
2266.4400	-1.6162	-1.7383	-1.7627	-1.7627	-1.7188
2272.5000	-1.6162	-1.7529	-1.7676	-1.7676	-1.7090
2278.5600	-1.6065	-1.7383	-1.7627	-1.7627	-1.7041
2284.6200	-1.6113	-1.7285	-1.7578	-1.7578	-1.6992
2290.6800	-1.6211	-1.7383	-1.7529	-1.7529	-1.7139
2296.7400	-1.6065	-1.7529	-1.7529	-1.7529	-1.7090
2302.8000	-1.6016	-1.7529	-1.7578	-1.7578	-1.6895
2308.8600	-1.6065	-1.7383	-1.7627	-1.7627	-1.6846
2314.9200	-1.6065	-1.7334	-1.7627	-1.7627	-1.6895
2320.9800	-1.6016	-1.7383	-1.7578	-1.7578	-1.7090
2327.0400	-1.6016	-1.7334	-1.7481	-1.7481	-1.7090
2333.1000	-1.6016	-1.7285	-1.7481	-1.7481	-1.6895
2339.1600	-1.6016	-1.7285	-1.7432	-1.7432	-1.6943
2345.2200	-1.5820	-1.7236	-1.7383	-1.7383	-1.7041
2351.2800	-1.5820	-1.7383	-1.7481	-1.7481	-1.6992
2357.3400	-1.5967	-1.7334	-1.7432	-1.7432	-1.6846
2363.4000	-1.6016	-1.7188	-1.7334	-1.7334	-1.6895
2369.4600	-1.6016	-1.7188	-1.7285	-1.7285	-1.6748
2375.5200	-1.5820	-1.7090	-1.7383	-1.7383	-1.6748
2381.5800	-1.5772	-1.7236	-1.7578	-1.7578	-1.6797
2387.6400	-1.5820	-1.7236	-1.7578	-1.7578	-1.6748
2393.7000	-1.5723	-1.7139	-1.7432	-1.7432	-1.6602
2399.7600	-1.5723	-1.7041	-1.7481	-1.7481	-1.6602
2405.8200	-1.5723	-1.7139	-1.7383	-1.7383	-1.6650
2411.8800	-1.5625	-1.7139	-1.7236	-1.7236	-1.6748
2417.9400	-1.5723	-1.7188	-1.7285	-1.7285	-1.6748
2424.0000	-1.5772	-1.7139	-1.7432	-1.7432	-1.6650
2430.0600	-1.5576	-1.6846	-1.7383	-1.7383	-1.6699
2436.1200	-1.5527	-1.6992	-1.7285	-1.7285	-1.6748
2442.1800	-1.5625	-1.7041	-1.7188	-1.7188	-1.6504
2448.2400	-1.5576	-1.6846	-1.7188	-1.7188	-1.6455
2454.3000	-1.5576	-1.6797	-1.7236	-1.7236	-1.6406
2460.3600	-1.5576	-1.6748	-1.7285	-1.7285	-1.6406
2466.4200	-1.5527	-1.6846	-1.7285	-1.7285	-1.6406
2472.4800	-1.5479	-1.6943	-1.7236	-1.7236	-1.6406
2478.5400	-1.5479	-1.6748	-1.7334	-1.7334	-1.6602
2484.6000	-1.5527	-1.6797	-1.7334	-1.7334	-1.6553
2490.6600	-1.5430	-1.6846	-1.7188	-1.7188	-1.6406
2496.7200	-1.5332	-1.6699	-1.7236	-1.7236	-1.6455
2502.7800	-1.5430	-1.6846	-1.7285	-1.7285	-1.6504
2508.8400	-1.5479	-1.6797	-1.7188	-1.7188	-1.6699
2514.9000	-1.5283	-1.6650	-1.7139	-1.7139	-1.6650
2520.9600	-1.5430	-1.6748	-1.7041	-1.7041	-1.6602
2527.0200	-1.5479	-1.6797	-1.6992	-1.6992	-1.6602
2533.0800	-1.5332	-1.6797	-1.7090	-1.7090	-1.6455
2539.1400	-1.5332	-1.6797	-1.7188	-1.7188	-1.6406
2545.2000	-1.5332	-1.6602	-1.7041	-1.7041	-1.6309
2551.2600	-1.5381	-1.6650	-1.7139	-1.7139	-1.6357
2557.3200	-1.5283	-1.6797	-1.7188	-1.7188	-1.6406
2563.3800	-1.5283	-1.6650	-1.7139	-1.7139	-1.6406
2569.4400	-1.5430	-1.6602	-1.6992	-1.6992	-1.6357
2575.5000	-1.5283	-1.6553	-1.6943	-1.6943	-1.6553
2581.5600	-1.5088	-1.6602	-1.6943	-1.6943	-1.6602
2587.6200	-1.5283	-1.6748	-1.6943	-1.6943	-1.6406
2593.6800	-1.5332	-1.6553	-1.6943	-1.6943	-1.6406
2599.7400	-1.5186	-1.6504	-1.7041	-1.7041	-1.6455
2605.8000	-1.5234	-1.6553	-1.6895	-1.6895	-1.6357
2611.8600	-1.5137	-1.6650	-1.6846	-1.6846	-1.6260
2617.9200	-1.5088	-1.6748	-1.6992	-1.6992	-1.6162
2623.9800	-1.5039	-1.6504	-1.6846	-1.6846	-1.6211
2630.0400	-1.4941	-1.6455	-1.6846	-1.6846	-1.6260
2636.1000	-1.5039	-1.6553	-1.6797	-1.6797	-1.6260
2642.1600	-1.4941	-1.6455	-1.6699	-1.6699	-1.6113
2648.2200	-1.4893	-1.6406	-1.6748	-1.6748	-1.6113
2654.2800	-1.5039	-1.6406	-1.6797	-1.6797	-1.6162
2660.3400	-1.4990	-1.6357	-1.6602	-1.6602	-1.6260
2666.4000	-1.4844	-1.6357	-1.6602	-1.6602	-1.6357
2672.4600	-1.4893	-1.6406	-1.6602	-1.6602	-1.6162
2678.5200	-1.4941	-1.6406	-1.6602	-1.6602	-1.6211
2684.5800	-1.4795	-1.6455	-1.6650	-1.6650	-1.6260
2690.6400	-1.4844	-1.6357	-1.6602	-1.6602	-1.6260
2696.7000	-1.4795	-1.6162	-1.6650	-1.6650	-1.6162
2702.7600	-1.4844	-1.6211	-1.6699	-1.6699	-1.6065
2708.8200	-1.4795	-1.6357	-1.6699	-1.6699	-1.5967
2714.8800	-1.4697	-1.6211	-1.6748	-1.6748	-1.5918
2720.9400	-1.4844	-1.6211	-1.6455	-1.6455	-1.5967
2727.0000	-1.4746	-1.6162	-1.6455	-1.6455	-1.6016
2733.0600	-1.4600	-1.6309	-1.6650	-1.6650	-1.5967
2739.1200	-1.4697	-1.6357	-1.6553	-1.6553	-1.5869
2745.1800	-1.4697	-1.6065	-1.6406	-1.6406	-1.5918
2751.2400	-1.4697	-1.6113	-1.6504	-1.6504	-1.5918
2757.3000	-1.4697	-1.6211	-1.6553	-1.6553	-1.5967
2763.3600	-1.4697	-1.6211	-1.6406	-1.6406	-1.5967
2769.4200	-1.4600	-1.6211	-1.6406	-1.6406	-1.6016
2775.4800	-1.4648	-1.6162	-1.6406	-1.6406	-1.5967
2781.5400	-1.4648	-1.6162	-1.6504	-1.6504	-1.6016
2787.6000	-1.4697	-1.6065	-1.6602	-1.6602	-1.6113
2793.6600	-1.4648	-1.6065	-1.6455	-1.6455	-1.5967
2799.7200	-1.4648	-1.6016	-1.6309	-1.6309	-1.5869
2805.7800	-1.4697	-1.5967	-1.6309	-1.6309	-1.5869
2811.8400	-1.4502	-1.6065	-1.6309	-1.6309	-1.5723
2817.9000	-1.4502	-1.6260	-1.6309	-1.6309	-1.5576
2823.9600	-1.4697	-1.6065	-1.6357	-1.6357	-1.5625
2830.0200	-1.4453	-1.6065	-1.6309	-1.6309	-1.5772
2836.0800	-1.4307	-1.5967	-1.6357	-1.6357	-1.5674
2842.1400	-1.4502	-1.5772	-1.6357	-1.6357	-1.5625
2848.2000	-1.4502	-1.5967	-1.6406	-1.6406	-1.5723
2854.2600	-1.4356	-1.6065	-1.6309	-1.6309	-1.5820
2860.3200	-1.4356	-1.6016	-1.6260	-1.6260	-1.5869
2866.3800	-1.4356	-1.5918	-1.6455	-1.6455	-1.5820
2872.4400	-1.4404	-1.5820	-1.6504	-1.6504	-1.5674
2878.5000	-1.4356	-1.5723	-1.6357	-1.6357	-1.5820
2884.5600	-1.4453	-1.6016	-1.6260	-1.6260	-1.5820
2890.6200	-1.4502	-1.6016	-1.6211	-1.6211	-1.5772
2896.6800	-1.4356	-1.5820	-1.6162	-1.6162	-1.5820
2902.7400	-1.4160	-1.5918	-1.6406	-1.6406	-1.5723
2908.8000	-1.4209	-1.5820	-1.6260	-1.6260	-1.5674
2914.8600	-1.4356	-1.5772	-1.6211	-1.6211	-1.5625
2920.9200	-1.4404	-1.5918	-1.6065	-1.6065	-1.5527
2926.9800	-1.4356	-1.5772	-1.5869	-1.5869	-1.5674
2933.0400	-1.4307	-1.5625	-1.6065	-1.6065	-1.5723
2939.1000	-1.4258	-1.5723	-1.6065	-1.6065	-1.5527
2945.1600	-1.4160	-1.5772	-1.6162	-1.6162	-1.5527
2951.2200	-1.4160	-1.5625	-1.6260	-1.6260	-1.5527
2957.2800	-1.4209	-1.5625	-1.6162	-1.6162	-1.5576
2963.3400	-1.4014	-1.5625	-1.6016	-1.6016	-1.5625
2969.4000	-1.3965	-1.5674	-1.6016	-1.6016	-1.5479
2975.4600	-1.4014	-1.5625	-1.6065	-1.6065	-1.5479
2981.5200	-1.3916	-1.5723	-1.6162	-1.6162	-1.5625
2987.5800	-1.4063	-1.5772	-1.6113	-1.6113	-1.5576
2993.6400	-1.4063	-1.5527	-1.5918	-1.5918	-1.5479
2999.7000	-1.4014	-1.5625	-1.6113	-1.6113	-1.5527
3005.7600	-1.3916	-1.5674	-1.5918	-1.5918	-1.5479
3011.8200	-1.3867	-1.5576	-1.5918	-1.5918	-1.5527
3017.8800	-1.3965	-1.5625	-1.6065	-1.6065	-1.5479
3023.9400	-1.4014	-1.5625	-1.6065	-1.6065	-1.5430
3030.0000	-1.3867	-1.5576	-1.6065	-1.6065	-1.5479
3036.0600	-1.3867	-1.5625	-1.6162	-1.6162	-1.5527
3042.1200	-1.3916	-1.5625	-1.5967	-1.5967	-1.5479
3048.1800	-1.3818	-1.5625	-1.5820	-1.5820	-1.5479
3054.2400	-1.3867	-1.5625	-1.5869	-1.5869	-1.5527
3060.3000	-1.3916	-1.5527	-1.5820	-1.5820	-1.5625
3066.3600	-1.3770	-1.5527	-1.5869	-1.5869	-1.5479
3072.4200	-1.3916	-1.5479	-1.6016	-1.6016	-1.5479
3078.4800	-1.3916	-1.5479	-1.5869	-1.5869	-1.5479
3084.5400	-1.3818	-1.5527	-1.5820	-1.5820	-1.5381
3090.6000	-1.3867	-1.5479	-1.5723	-1.5723	-1.5234
3096.6600	-1.3916	-1.5283	-1.5723	-1.5723	-1.5283
3102.7200	-1.3867	-1.5381	-1.5869	-1.5869	-1.5234
3108.7800	-1.3721	-1.5576	-1.5918	-1.5918	-1.5234
3114.8400	-1.3818	-1.5381	-1.5820	-1.5820	-1.5479
3120.9000	-1.3867	-1.5332	-1.5674	-1.5674	-1.5332
3126.9600	-1.3721	-1.5381	-1.5625	-1.5625	-1.5283
3133.0200	-1.3770	-1.5479	-1.5674	-1.5674	-1.5283
3139.0800	-1.3867	-1.5576	-1.5674	-1.5674	-1.5332
3145.1400	-1.3672	-1.5430	-1.5674	-1.5674	-1.5283
3151.2000	-1.3574	-1.5430	-1.5674	-1.5674	-1.5283
3157.2600	-1.3770	-1.5283	-1.5576	-1.5576	-1.5332
3163.3200	-1.3574	-1.5283	-1.5625	-1.5625	-1.5430
3169.3800	-1.3428	-1.5430	-1.5527	-1.5527	-1.5186
3175.4400	-1.3477	-1.5381	-1.5381	-1.5381	-1.5088
3181.5000	-1.3525	-1.5283	-1.5527	-1.5527	-1.5088
3187.5600	-1.3721	-1.5332	-1.5625	-1.5625	-1.5088
3193.6200	-1.3623	-1.5234	-1.5576	-1.5576	-1.5186
3199.6800	-1.3672	-1.5283	-1.5674	-1.5674	-1.5186
3205.7400	-1.3623	-1.5234	-1.5527	-1.5527	-1.5137
3211.8000	-1.3525	-1.5137	-1.5527	-1.5527	-1.5283
3217.8600	-1.3525	-1.5283	-1.5674	-1.5674	-1.5039
3223.9200	-1.3525	-1.5332	-1.5674	-1.5674	-1.5088
3229.9800	-1.3330	-1.5430	-1.5674	-1.5674	-1.5283
3236.0400	-1.3379	-1.5381	-1.5674	-1.5674	-1.5186
3242.1000	-1.3574	-1.5234	-1.5479	-1.5479	-1.4990
3248.1600	-1.3428	-1.4941	-1.5381	-1.5381	-1.5088
3254.2200	-1.3330	-1.5088	-1.5430	-1.5430	-1.5137
3260.2800	-1.3330	-1.5234	-1.5283	-1.5283	-1.5088
3266.3400	-1.3330	-1.5234	-1.5430	-1.5430	-1.5186
3272.4000	-1.3330	-1.5088	-1.5576	-1.5576	-1.4990
3278.4600	-1.3330	-1.4941	-1.5479	-1.5479	-1.4941
3284.5200	-1.3330	-1.5234	-1.5430	-1.5430	-1.4941
3290.5800	-1.3281	-1.5283	-1.5381	-1.5381	-1.4844
3296.6400	-1.3232	-1.5088	-1.5576	-1.5576	-1.4893
3302.7000	-1.3232	-1.5039	-1.5479	-1.5479	-1.4941
3308.7600	-1.3281	-1.4990	-1.5332	-1.5332	-1.4844
3314.8200	-1.3330	-1.5039	-1.5332	-1.5332	-1.4941
3320.8800	-1.3379	-1.5088	-1.5381	-1.5381	-1.4844
3326.9400	-1.3330	-1.5088	-1.5332	-1.5332	-1.4893
3333.0000	-1.3135	-1.4941	-1.5283	-1.5283	-1.4893
3339.0600	-1.3135	-1.4893	-1.5283	-1.5283	-1.4941
3345.1200	-1.3184	-1.4893	-1.5332	-1.5332	-1.4941
3351.1800	-1.3232	-1.4990	-1.5332	-1.5332	-1.4893
3357.2400	-1.3184	-1.4893	-1.5283	-1.5283	-1.4893
3363.3000	-1.3232	-1.4941	-1.5332	-1.5332	-1.4795
3369.3600	-1.3232	-1.4893	-1.5381	-1.5381	-1.4648
3375.4200	-1.3037	-1.4746	-1.5283	-1.5283	-1.4600
3381.4800	-1.3135	-1.4795	-1.5186	-1.5186	-1.4697
3387.5400	-1.3330	-1.4844	-1.5283	-1.5283	-1.4600
3393.6000	-1.3184	-1.4844	-1.5283	-1.5283	-1.4648
3399.6600	-1.2988	-1.4795	-1.5234	-1.5234	-1.4697
3405.7200	-1.3086	-1.4795	-1.5234	-1.5234	-1.4600
3411.7800	-1.3086	-1.4795	-1.5137	-1.5137	-1.4746
3417.8400	-1.3086	-1.4795	-1.5137	-1.5137	-1.4844
3423.9000	-1.3037	-1.4795	-1.5039	-1.5039	-1.4746
3429.9600	-1.2988	-1.4697	-1.5186	-1.5186	-1.4746
3436.0200	-1.3086	-1.4648	-1.5234	-1.5234	-1.4795
3442.0800	-1.2988	-1.4648	-1.5137	-1.5137	-1.4893
3448.1400	-1.2891	-1.4844	-1.5283	-1.5283	-1.4697
3454.2000	-1.2940	-1.4844	-1.5283	-1.5283	-1.4600
3460.2600	-1.2891	-1.4697	-1.5088	-1.5088	-1.4600
3466.3200	-1.2940	-1.4697	-1.5137	-1.5137	-1.4502
3472.3800	-1.2988	-1.4697	-1.5088	-1.5088	-1.4551
3478.4400	-1.2940	-1.4697	-1.5088	-1.5088	-1.4648
3484.5000	-1.2891	-1.4697	-1.5137	-1.5137	-1.4648
3490.5600	-1.2891	-1.4551	-1.4941	-1.4941	-1.4502
3496.6200	-1.3086	-1.4502	-1.5039	-1.5039	-1.4551
3502.6800	-1.2842	-1.4453	-1.5039	-1.5039	-1.4600
3508.7400	-1.2891	-1.4453	-1.4893	-1.4893	-1.4600
3514.8000	-1.2891	-1.4502	-1.4941	-1.4941	-1.4648
3520.8600	-1.2891	-1.4502	-1.5088	-1.5088	-1.4648
3526.9200	-1.2842	-1.4307	-1.5088	-1.5088	-1.4697
3532.9800	-1.2842	-1.4551	-1.5039	-1.5039	-1.4648
3539.0400	-1.2744	-1.4648	-1.4990	-1.4990	-1.4453
3545.1000	-1.2793	-1.4453	-1.4941	-1.4941	-1.4600
3551.1600	-1.2842	-1.4356	-1.4941	-1.4941	-1.4600
3557.2200	-1.2744	-1.4453	-1.4941	-1.4941	-1.4502
3563.2800	-1.2647	-1.4502	-1.4844	-1.4844	-1.4404
3569.3400	-1.2695	-1.4551	-1.4844	-1.4844	-1.4404
3575.4000	-1.2891	-1.4453	-1.4844	-1.4844	-1.4404
3581.4600	-1.2744	-1.4404	-1.4844	-1.4844	-1.4404
3587.5200	-1.2549	-1.4453	-1.4844	-1.4844	-1.4404
3593.5800	-1.2598	-1.4453	-1.4697	-1.4697	-1.4453
3599.6400	-1.2647	-1.4502	-1.4844	-1.4844	-1.4502
3605.7000	-1.2598	-1.4502	-1.5039	-1.5039	-1.4502
3611.7600	-1.2647	-1.4258	-1.4941	-1.4941	-1.4600
3617.8200	-1.2647	-1.4307	-1.4844	-1.4844	-1.4404
3623.8800	-1.2549	-1.4404	-1.4648	-1.4648	-1.4307
3629.9400	-1.2500	-1.4307	-1.4697	-1.4697	-1.4307
3636.0000	-1.2598	-1.4258	-1.4746	-1.4746	-1.4209
3642.0600	-1.2647	-1.4160	-1.4697	-1.4697	-1.4160
3648.1200	-1.2549	-1.4160	-1.4893	-1.4893	-1.4209
3654.1800	-1.2549	-1.4307	-1.4795	-1.4795	-1.4258
3660.2400	-1.2500	-1.4258	-1.4648	-1.4648	-1.4307
3666.3000	-1.2451	-1.4307	-1.4697	-1.4697	-1.4307
3672.3600	-1.2451	-1.4160	-1.4648	-1.4648	-1.4209
3678.4200	-1.2500	-1.4160	-1.4551	-1.4551	-1.4258
3684.4800	-1.2402	-1.4307	-1.4648	-1.4648	-1.4307
3690.5400	-1.2354	-1.4307	-1.4648	-1.4648	-1.4307
3696.6000	-1.2451	-1.4258	-1.4502	-1.4502	-1.4404
3702.6600	-1.2500	-1.4160	-1.4600	-1.4600	-1.4356
3708.7200	-1.2451	-1.4111	-1.4551	-1.4551	-1.4258
3714.7800	-1.2451	-1.4209	-1.4600	-1.4600	-1.4209
3720.8400	-1.2451	-1.4160	-1.4648	-1.4648	-1.4111
3726.9000	-1.2354	-1.3965	-1.4551	-1.4551	-1.4209
3732.9600	-1.2354	-1.4014	-1.4600	-1.4600	-1.4160
3739.0200	-1.2451	-1.4063	-1.4648	-1.4648	-1.4014
3745.0800	-1.2402	-1.4014	-1.4600	-1.4600	-1.4111
3751.1400	-1.2354	-1.4160	-1.4551	-1.4551	-1.4014
3757.2000	-1.2354	-1.4111	-1.4551	-1.4551	-1.4063
3763.2600	-1.2305	-1.4063	-1.4551	-1.4551	-1.4258
3769.3200	-1.2305	-1.4160	-1.4648	-1.4648	-1.4307
3775.3800	-1.2402	-1.4160	-1.4307	-1.4307	-1.4356
3781.4400	-1.2354	-1.4063	-1.4404	-1.4404	-1.4307
3787.5000	-1.2402	-1.4014	-1.4502	-1.4502	-1.4160
3793.5600	-1.2305	-1.3965	-1.4356	-1.4356	-1.4111
3799.6200	-1.2207	-1.3965	-1.4453	-1.4453	-1.4209
3805.6800	-1.2256	-1.4063	-1.4404	-1.4404	-1.4160
3811.7400	-1.2207	-1.4063	-1.4356	-1.4356	-1.4160
3817.8000	-1.2305	-1.4063	-1.4453	-1.4453	-1.4063
3823.8600	-1.2305	-1.3916	-1.4502	-1.4502	-1.4014
3829.9200	-1.2158	-1.3867	-1.4502	-1.4502	-1.4014
3835.9800	-1.2158	-1.3965	-1.4307	-1.4307	-1.3916
3842.0400	-1.2158	-1.3916	-1.4160	-1.4160	-1.3867
3848.1000	-1.2256	-1.3916	-1.4307	-1.4307	-1.4014
3854.1600	-1.2158	-1.4063	-1.4502	-1.4502	-1.4014
3860.2200	-1.2109	-1.3867	-1.4453	-1.4453	-1.4111
3866.2800	-1.2158	-1.3721	-1.4307	-1.4307	-1.4111
3872.3400	-1.2207	-1.3916	-1.4160	-1.4160	-1.4063
3878.4000	-1.2012	-1.3916	-1.4063	-1.4063	-1.4063
3884.4600	-1.2109	-1.3916	-1.4258	-1.4258	-1.3916
3890.5200	-1.2158	-1.3867	-1.4356	-1.4356	-1.3916
3896.5800	-1.2061	-1.3770	-1.4258	-1.4258	-1.3916
3902.6400	-1.2207	-1.3721	-1.4258	-1.4258	-1.3867
3908.7000	-1.2207	-1.3721	-1.4111	-1.4111	-1.3867
3914.7600	-1.2012	-1.3867	-1.4014	-1.4014	-1.3916
3920.8200	-1.1963	-1.3818	-1.4063	-1.4063	-1.3770
3926.8800	-1.2061	-1.3721	-1.4063	-1.4063	-1.3721
3932.9400	-1.2158	-1.3721	-1.4258	-1.4258	-1.3867
3939.0000	-1.2061	-1.3672	-1.4258	-1.4258	-1.3916
3945.0600	-1.1963	-1.3525	-1.4209	-1.4209	-1.3916
3951.1200	-1.1963	-1.3672	-1.4160	-1.4160	-1.3770
3957.1800	-1.1963	-1.3672	-1.4160	-1.4160	-1.3770
3963.2400	-1.1914	-1.3574	-1.4209	-1.4209	-1.3867
3969.3000	-1.2012	-1.3672	-1.4160	-1.4160	-1.3867
3975.3600	-1.2061	-1.3525	-1.4014	-1.4014	-1.3916
3981.4200	-1.1816	-1.3525	-1.4063	-1.4063	-1.4014
3987.4800	-1.1914	-1.3672	-1.4063	-1.4063	-1.3916
3993.5400	-1.1865	-1.3623	-1.4063	-1.4063	-1.3916
3999.6000	-1.1816	-1.3574	-1.4111	-1.4111	-1.3770
4005.6600	-1.1914	-1.3477	-1.3965	-1.3965	-1.3623
4011.7200	-1.1865	-1.3525	-1.3867	-1.3867	-1.3672
4017.7800	-1.1768	-1.3623	-1.4111	-1.4111	-1.3623
4023.8400	-1.1768	-1.3623	-1.4111	-1.4111	-1.3525
4029.9000	-1.1768	-1.3477	-1.4063	-1.4063	-1.3770
4035.9600	-1.1914	-1.3574	-1.4111	-1.4111	-1.3672
4042.0200	-1.1816	-1.3525	-1.3965	-1.3965	-1.3721
4048.0800	-1.1572	-1.3379	-1.3867	-1.3867	-1.3867
4054.1400	-1.1816	-1.3428	-1.3916	-1.3916	-1.3721
4060.2000	-1.1768	-1.3477	-1.3916	-1.3916	-1.3721
4066.2600	-1.1719	-1.3525	-1.4014	-1.4014	-1.3770
4072.3200	-1.1865	-1.3477	-1.3867	-1.3867	-1.3721
4078.3800	-1.1768	-1.3379	-1.3770	-1.3770	-1.3770
4084.4400	-1.1768	-1.3477	-1.3916	-1.3916	-1.3770
4090.5000	-1.1768	-1.3477	-1.3916	-1.3916	-1.3623
4096.5600	-1.1719	-1.3477	-1.3721	-1.3721	-1.3623
4102.6200	-1.1572	-1.3574	-1.3818	-1.3818	-1.3525
4108.6800	-1.1670	-1.3477	-1.3721	-1.3721	-1.3574
4114.7400	-1.1719	-1.3379	-1.3818	-1.3818	-1.3623
4120.8000	-1.1719	-1.3379	-1.3916	-1.3916	-1.3721
4126.8600	-1.1719	-1.3281	-1.3916	-1.3916	-1.3672
4132.9200	-1.1719	-1.3281	-1.3916	-1.3916	-1.3477
4138.9800	-1.1670	-1.3232	-1.3770	-1.3770	-1.3525
4145.0400	-1.1475	-1.3135	-1.3672	-1.3672	-1.3721
4151.1000	-1.1572	-1.3330	-1.3770	-1.3770	-1.3770
4157.1600	-1.1670	-1.3281	-1.3770	-1.3770	-1.3623
4163.2200	-1.1426	-1.3281	-1.3721	-1.3721	-1.3525
4169.2800	-1.1475	-1.3281	-1.3867	-1.3867	-1.3477
4175.3400	-1.1572	-1.3232	-1.3916	-1.3916	-1.3330
4181.4000	-1.1572	-1.3135	-1.3818	-1.3818	-1.3477
4187.4600	-1.1475	-1.3281	-1.3623	-1.3623	-1.3281
4193.5200	-1.1475	-1.3184	-1.3428	-1.3428	-1.3281
4199.5800	-1.1670	-1.3135	-1.3672	-1.3672	-1.3428
4205.6400	-1.1572	-1.3086	-1.3770	-1.3770	-1.3379
4211.7000	-1.1426	-1.3037	-1.3672	-1.3672	-1.3330
4217.7600	-1.1426	-1.3232	-1.3525	-1.3525	-1.3330
4223.8200	-1.1572	-1.3232	-1.3525	-1.3525	-1.3525
4229.8800	-1.1377	-1.3135	-1.3623	-1.3623	-1.3525
4235.9400	-1.1475	-1.3232	-1.3623	-1.3623	-1.3379
4242.0000	-1.1523	-1.3184	-1.3672	-1.3672	-1.3428
4248.0600	-1.1377	-1.3232	-1.3672	-1.3672	-1.3574
4254.1200	-1.1475	-1.3184	-1.3574	-1.3574	-1.3428
4260.1800	-1.1475	-1.3037	-1.3477	-1.3477	-1.3330
4266.2400	-1.1426	-1.2940	-1.3574	-1.3574	-1.3379
4272.3000	-1.1475	-1.3086	-1.3623	-1.3623	-1.3281
4278.3600	-1.1328	-1.3086	-1.3574	-1.3574	-1.3232
4284.4200	-1.1377	-1.3135	-1.3672	-1.3672	-1.3281
4290.4800	-1.1475	-1.3086	-1.3574	-1.3574	-1.3232
4296.5400	-1.1377	-1.2988	-1.3672	-1.3672	-1.3330
4302.6000	-1.1523	-1.3135	-1.3721	-1.3721	-1.3281
4308.6600	-1.1523	-1.3281	-1.3525	-1.3525	-1.3135
4314.7200	-1.1279	-1.3184	-1.3379	-1.3379	-1.3379
4320.7800	-1.1231	-1.2988	-1.3477	-1.3477	-1.3330
4326.8400	-1.1279	-1.2891	-1.3379	-1.3379	-1.3281
4332.9000	-1.1231	-1.2988	-1.3379	-1.3379	-1.3379
4338.9600	-1.1279	-1.3135	-1.3428	-1.3428	-1.3477
4345.0200	-1.1279	-1.3086	-1.3477	-1.3477	-1.3428
4351.0800	-1.1231	-1.3037	-1.3379	-1.3379	-1.3330
4357.1400	-1.1182	-1.2891	-1.3232	-1.3232	-1.3330
4363.2000	-1.1133	-1.2891	-1.3281	-1.3281	-1.3330
4369.2600	-1.1328	-1.3037	-1.3330	-1.3330	-1.3184
4375.3200	-1.1328	-1.2988	-1.3330	-1.3330	-1.3281
4381.3800	-1.1182	-1.2988	-1.3428	-1.3428	-1.3281
4387.4400	-1.1279	-1.2842	-1.3428	-1.3428	-1.3086
4393.5000	-1.1279	-1.2793	-1.3232	-1.3232	-1.3086
4399.5600	-1.1133	-1.2940	-1.3281	-1.3281	-1.3135
4405.6200	-1.1377	-1.2940	-1.3379	-1.3379	-1.3086
4411.6800	-1.1377	-1.2940	-1.3281	-1.3281	-1.3184
4417.7400	-1.1279	-1.2891	-1.3379	-1.3379	-1.3135
4423.8000	-1.1279	-1.2842	-1.3477	-1.3477	-1.3086
4429.8600	-1.1231	-1.2842	-1.3379	-1.3379	-1.3232
4435.9200	-1.1182	-1.2940	-1.3379	-1.3379	-1.3184
4441.9800	-1.1133	-1.2744	-1.3281	-1.3281	-1.3281
4448.0400	-1.1035	-1.2793	-1.3135	-1.3135	-1.3379
4454.1000	-1.1328	-1.2940	-1.3184	-1.3184	-1.3184
4460.1600	-1.1328	-1.2988	-1.3281	-1.3281	-1.3232
4466.2200	-1.1133	-1.2891	-1.3379	-1.3379	-1.3330
4472.2800	-1.1182	-1.2744	-1.3379	-1.3379	-1.3135
4478.3400	-1.1084	-1.2695	-1.3232	-1.3232	-1.3135
4484.4000	-1.1133	-1.2842	-1.3135	-1.3135	-1.3184
4490.4600	-1.1279	-1.2988	-1.3135	-1.3135	-1.3037
4496.5200	-1.1133	-1.2842	-1.3135	-1.3135	-1.2988
4502.5800	-1.0986	-1.2647	-1.3232	-1.3232	-1.2940
4508.6400	-1.1035	-1.2598	-1.3281	-1.3281	-1.3086
4514.7000	-1.1133	-1.2744	-1.3232	-1.3232	-1.3135
4520.7600	-1.1133	-1.2988	-1.3232	-1.3232	-1.2940
4526.8200	-1.1035	-1.2891	-1.3135	-1.3135	-1.3086
4532.8800	-1.1084	-1.2744	-1.3086	-1.3086	-1.3135
4538.9400	-1.1133	-1.2793	-1.3135	-1.3135	-1.2940
4545.0000	-1.0938	-1.2793	-1.3232	-1.3232	-1.3037
4551.0600	-1.0986	-1.2744	-1.3281	-1.3281	-1.3037
4557.1200	-1.1035	-1.2744	-1.3232	-1.3232	-1.2988
4563.1800	-1.0938	-1.2647	-1.3232	-1.3232	-1.3086
4569.2400	-1.0938	-1.2695	-1.3135	-1.3135	-1.3086
4575.3000	-1.1035	-1.2744	-1.3135	-1.3135	-1.2988
4581.3600	-1.0986	-1.2695	-1.3232	-1.3232	-1.2793
4587.4200	-1.1035	-1.2744	-1.3184	-1.3184	-1.2695
4593.4800	-1.1035	-1.2695	-1.3086	-1.3086	-1.2793
4599.5400	-1.0938	-1.2695	-1.3086	-1.3086	-1.2744
4605.6000	-1.0938	-1.2695	-1.3086	-1.3086	-1.2842
4611.6600	-1.0938	-1.2647	-1.2940	-1.2940	-1.2988
4617.7200	-1.0986	-1.2647	-1.2940	-1.2940	-1.2891
4623.7800	-1.0986	-1.2500	-1.2940	-1.2940	-1.2744
4629.8400	-1.0791	-1.2500	-1.2940	-1.2940	-1.3086
4635.9000	-1.0889	-1.2549	-1.2940	-1.2940	-1.3037
4641.9600	-1.0938	-1.2549	-1.2793	-1.2793	-1.2842
4648.0200	-1.0791	-1.2549	-1.2940	-1.2940	-1.2744
4654.0800	-1.0791	-1.2549	-1.3184	-1.3184	-1.2842
4660.1400	-1.0938	-1.2402	-1.2988	-1.2988	-1.2988
4666.2000	-1.0938	-1.2549	-1.2842	-1.2842	-1.2891
4672.2600	-1.0889	-1.2647	-1.2891	-1.2891	-1.2695
4678.3200	-1.0791	-1.2500	-1.2940	-1.2940	-1.2598
4684.3800	-1.0791	-1.2549	-1.2940	-1.2940	-1.2598
4690.4400	-1.0889	-1.2451	-1.2793	-1.2793	-1.2647
4696.5000	-1.0889	-1.2500	-1.2940	-1.2940	-1.2647
4702.5600	-1.0889	-1.2647	-1.3086	-1.3086	-1.2598
4708.6200	-1.0791	-1.2500	-1.2940	-1.2940	-1.2598
4714.6800	-1.0693	-1.2354	-1.2891	-1.2891	-1.2695
4720.7400	-1.0938	-1.2354	-1.2793	-1.2793	-1.2744
4726.8000	-1.0742	-1.2305	-1.2793	-1.2793	-1.2744
4732.8600	-1.0645	-1.2354	-1.2842	-1.2842	-1.2695
4738.9200	-1.0742	-1.2451	-1.2793	-1.2793	-1.2695
4744.9800	-1.0645	-1.2451	-1.2793	-1.2793	-1.2647
4751.0400	-1.0596	-1.2402	-1.2988	-1.2988	-1.2647
4757.1000	-1.0645	-1.2354	-1.2940	-1.2940	-1.2744
4763.1600	-1.0742	-1.2354	-1.2842	-1.2842	-1.2793
4769.2200	-1.0742	-1.2451	-1.2842	-1.2842	-1.2549
4775.2800	-1.0645	-1.2305	-1.2598	-1.2598	-1.2549
4781.3400	-1.0596	-1.2305	-1.2744	-1.2744	-1.2500
4787.4000	-1.0596	-1.2354	-1.2940	-1.2940	-1.2451
4793.4600	-1.0596	-1.2207	-1.2891	-1.2891	-1.2402
4799.5200	-1.0596	-1.2305	-1.2891	-1.2891	-1.2500
4805.5800	-1.0645	-1.2354	-1.2891	-1.2891	-1.2451
4811.6400	-1.0547	-1.2207	-1.2695	-1.2695	-1.2451
4817.7000	-1.0547	-1.2256	-1.2744	-1.2744	-1.2402
4823.7600	-1.0645	-1.2207	-1.2695	-1.2695	-1.2500
4829.8200	-1.0547	-1.2207	-1.2744	-1.2744	-1.2500
4835.8800	-1.0498	-1.2354	-1.2891	-1.2891	-1.2354
4841.9400	-1.0596	-1.2305	-1.2744	-1.2744	-1.2451
4848.0000	-1.0547	-1.2158	-1.2598	-1.2598	-1.2549
4854.0600	-1.0498	-1.2158	-1.2598	-1.2598	-1.2451
4860.1200	-1.0547	-1.2109	-1.2695	-1.2695	-1.2500
4866.1800	-1.0547	-1.2158	-1.2695	-1.2695	-1.2549
4872.2400	-1.0547	-1.2305	-1.2598	-1.2598	-1.2500
4878.3000	-1.0449	-1.2158	-1.2647	-1.2647	-1.2500
4884.3600	-1.0498	-1.2012	-1.2793	-1.2793	-1.2451
4890.4200	-1.0547	-1.2158	-1.2695	-1.2695	-1.2305
4896.4800	-1.0400	-1.2256	-1.2451	-1.2451	-1.2354
4902.5400	-1.0645	-1.2256	-1.2598	-1.2598	-1.2402
4908.6000	-1.0596	-1.2061	-1.2549	-1.2549	-1.2354
4914.6600	-1.0400	-1.1963	-1.2598	-1.2598	-1.2500
4920.7200	-1.0498	-1.2061	-1.2793	-1.2793	-1.2451
4926.7800	-1.0547	-1.2158	-1.2744	-1.2744	-1.2500
4932.8400	-1.0352	-1.2158	-1.2549	-1.2549	-1.2500
4938.9000	-1.0352	-1.2158	-1.2549	-1.2549	-1.2354
4944.9600	-1.0498	-1.2061	-1.2500	-1.2500	-1.2207
4951.0200	-1.0547	-1.2109	-1.2598	-1.2598	-1.2256
4957.0800	-1.0352	-1.2109	-1.2695	-1.2695	-1.2354
4963.1400	-1.0352	-1.2158	-1.2598	-1.2598	-1.2354
4969.2000	-1.0449	-1.2207	-1.2695	-1.2695	-1.2256
4975.2600	-1.0400	-1.2061	-1.2500	-1.2500	-1.2207
4981.3200	-1.0400	-1.2012	-1.2500	-1.2500	-1.2207
4987.3800	-1.0498	-1.2109	-1.2402	-1.2402	-1.2256
4993.4400	-1.0352	-1.1963	-1.2305	-1.2305	-1.2256
4999.5000	-1.0303	-1.2061	-1.2402	-1.2402	-1.2354
5005.5600	-1.0449	-1.2012	-1.2451	-1.2451	-1.2256
5011.6200	-1.0449	-1.1865	-1.2500	-1.2500	-1.2354
5017.6800	-1.0400	-1.1963	-1.2598	-1.2598	-1.2354
5023.7400	-1.0352	-1.2158	-1.2451	-1.2451	-1.2354
5029.8000	-1.0352	-1.2109	-1.2305	-1.2305	-1.2549
5035.8600	-1.0303	-1.2061	-1.2451	-1.2451	-1.2402
5041.9200	-1.0254	-1.1816	-1.2451	-1.2451	-1.2305
5047.9800	-1.0303	-1.1816	-1.2402	-1.2402	-1.2207
5054.0400	-1.0449	-1.1914	-1.2402	-1.2402	-1.2158
5060.1000	-1.0303	-1.1816	-1.2354	-1.2354	-1.2109
5066.1600	-1.0156	-1.1914	-1.2451	-1.2451	-1.2158
5072.2200	-1.0303	-1.1914	-1.2402	-1.2402	-1.2256
5078.2800	-1.0303	-1.1768	-1.2354	-1.2354	-1.2158
5084.3400	-1.0254	-1.1865	-1.2305	-1.2305	-1.2158
5090.4000	-1.0254	-1.1963	-1.2305	-1.2305	-1.2256
5096.4600	-1.0254	-1.1914	-1.2305	-1.2305	-1.2256
5102.5200	-1.0352	-1.1963	-1.2451	-1.2451	-1.2305
5108.5800	-1.0254	-1.1914	-1.2354	-1.2354	-1.2256
5114.6400	-1.0205	-1.1816	-1.2305	-1.2305	-1.2158
5120.7000	-1.0156	-1.2012	-1.2305	-1.2305	-1.2109
5126.7600	-1.0156	-1.1963	-1.2305	-1.2305	-1.2109
5132.8200	-1.0205	-1.1719	-1.2354	-1.2354	-1.1914
5138.8800	-1.0352	-1.1768	-1.2256	-1.2256	-1.1963
5144.9400	-1.0156	-1.1865	-1.2256	-1.2256	-1.2158
5151.0000	-1.0059	-1.1963	-1.2354	-1.2354	-1.2061
5157.0600	-1.0205	-1.1963	-1.2500	-1.2500	-1.2012
5163.1200	-1.0205	-1.1816	-1.2354	-1.2354	-1.2158
5169.1800	-1.0156	-1.1719	-1.2256	-1.2256	-1.2207
5175.2400	-1.0156	-1.1816	-1.2109	-1.2109	-1.2158
5181.3000	-1.0156	-1.1768	-1.2256	-1.2256	-1.2256
5187.3600	-1.0107	-1.1816	-1.2207	-1.2207	-1.2109
5193.4200	-1.0107	-1.1719	-1.2061	-1.2061	-1.2061
5199.4800	-1.0010	-1.1670	-1.2256	-1.2256	-1.2061
5205.5400	-1.0059	-1.1621	-1.2256	-1.2256	-1.2012
5211.6000	-1.0010	-1.1719	-1.2158	-1.2158	-1.2061
5217.6600	-1.0010	-1.1768	-1.2061	-1.2061	-1.2012
5223.7200	-1.0107	-1.1670	-1.2012	-1.2012	-1.2012
5229.7800	-1.0107	-1.1719	-1.2109	-1.2109	-1.1914
5235.8400	-1.0107	-1.1816	-1.2109	-1.2109	-1.1816
5241.9000	-1.0156	-1.1768	-1.1963	-1.1963	-1.1914
5247.9600	-1.0156	-1.1768	-1.2158	-1.2158	-1.1963
5254.0200	-1.0107	-1.1719	-1.2402	-1.2402	-1.2061
5260.0800	-0.9912	-1.1621	-1.2158	-1.2158	-1.2109
5266.1400	-1.0010	-1.1621	-1.2061	-1.2061	-1.2109
5272.2000	-1.0156	-1.1816	-1.2061	-1.2061	-1.1963
5278.2600	-1.0107	-1.1768	-1.1963	-1.1963	-1.1963
5284.3200	-1.0156	-1.1719	-1.2061	-1.2061	-1.2061
5290.3800	-1.0156	-1.1572	-1.2158	-1.2158	-1.1865
5296.4400	-0.9961	-1.1621	-1.2109	-1.2109	-1.1816
5302.5000	-0.9961	-1.1768	-1.2109	-1.2109	-1.1865
5308.5600	-1.0010	-1.1670	-1.2061	-1.2061	-1.1865
5314.6200	-0.9961	-1.1670	-1.1914	-1.1914	-1.1865
5320.6800	-1.0010	-1.1572	-1.2012	-1.2012	-1.1816
5326.7400	-1.0010	-1.1572	-1.2012	-1.2012	-1.1865
5332.8000	-0.9961	-1.1719	-1.2158	-1.2158	-1.1914
5338.8600	-0.9912	-1.1719	-1.2109	-1.2109	-1.1963
5344.9200	-0.9814	-1.1572	-1.2012	-1.2012	-1.2061
5350.9800	-0.9863	-1.1523	-1.1963	-1.1963	-1.1914
5357.0400	-0.9863	-1.1670	-1.1963	-1.1963	-1.1963
5363.1000	-0.9766	-1.1572	-1.2061	-1.2061	-1.1914
5369.1600	-0.9912	-1.1621	-1.2061	-1.2061	-1.1768
5375.2200	-1.0010	-1.1475	-1.1816	-1.1816	-1.1768
5381.2800	-0.9912	-1.1523	-1.1816	-1.1816	-1.1914
5387.3400	-0.9863	-1.1670	-1.1914	-1.1914	-1.1865
5393.4000	-0.9863	-1.1572	-1.1865	-1.1865	-1.1816
5399.4600	-0.9814	-1.1572	-1.1768	-1.1768	-1.1816
5405.5200	-0.9814	-1.1621	-1.1719	-1.1719	-1.1621
5411.5800	-0.9814	-1.1523	-1.1865	-1.1865	-1.1816
5417.6400	-0.9912	-1.1523	-1.1816	-1.1816	-1.1865
5423.7000	-1.0059	-1.1572	-1.1865	-1.1865	-1.1865
5429.7600	-0.9863	-1.1475	-1.1914	-1.1914	-1.1914
5435.8200	-0.9863	-1.1475	-1.1963	-1.1963	-1.1768
5441.8800	-1.0010	-1.1377	-1.1816	-1.1816	-1.1719
5447.9400	-0.9912	-1.1475	-1.1768	-1.1768	-1.1768
5454.0000	-0.9863	-1.1523	-1.1768	-1.1768	-1.1670
5460.0600	-0.9863	-1.1523	-1.1670	-1.1670	-1.1670
5466.1200	-0.9717	-1.1523	-1.1670	-1.1670	-1.1670
5472.1800	-0.9766	-1.1523	-1.1768	-1.1768	-1.1670
5478.2400	-0.9814	-1.1377	-1.1914	-1.1914	-1.1670
5484.3000	-0.9766	-1.1426	-1.1963	-1.1963	-1.1719
5490.3600	-0.9814	-1.1426	-1.1719	-1.1719	-1.1670
5496.4200	-0.9766	-1.1328	-1.1670	-1.1670	-1.1768
5502.4800	-0.9814	-1.1279	-1.1768	-1.1768	-1.1768
5508.5400	-0.9766	-1.1279	-1.1768	-1.1768	-1.1768
5514.6000	-0.9766	-1.1426	-1.1670	-1.1670	-1.1816
5520.6600	-0.9863	-1.1523	-1.1621	-1.1621	-1.1670
5526.7200	-0.9961	-1.1523	-1.1719	-1.1719	-1.1719
5532.7800	-1.1719	-1.3232	-1.3818	-1.3818	-1.4063
5538.8400	-2.4854	-2.5440	-2.6270	-2.6270	-2.9981
5544.9000	-2.6563	-2.6563	-2.6904	-2.6904	-3.1738
5550.9600	-1.1133	-1.1279	-1.1182	-1.1182	-1.2647
5557.0200	-0.4004	-0.4102	-0.3857	-0.3857	-0.4102
5563.0800	-0.3564	-0.3516	-0.3516	-0.3516	-0.3760
5569.1400	-0.3467	-0.3223	-0.3467	-0.3467	-0.3564
5575.2000	-0.3320	-0.3223	-0.3320	-0.3320	-0.3613
5581.2600	-0.3223	-0.3320	-0.3369	-0.3369	-0.3564
5587.3200	-0.3320	-0.3320	-0.3369	-0.3369	-0.3564
5593.3800	-0.3223	-0.3271	-0.3320	-0.3320	-0.3564
5599.4400	-0.3076	-0.3174	-0.3271	-0.3271	-0.3467
5605.5000	-0.3125	-0.3223	-0.3125	-0.3125	-0.3467
5611.5600	-0.3174	-0.3125	-0.3223	-0.3223	-0.3418
5617.6200	-0.3125	-0.3125	-0.3369	-0.3369	-0.3320
5623.6800	-0.3076	-0.3125	-0.3320	-0.3320	-0.3223
5629.7400	-0.3125	-0.3125	-0.3271	-0.3271	-0.3369
5635.8000	-0.3223	-0.3174	-0.3271	-0.3271	-0.3369
5641.8600	-0.3125	-0.3223	-0.3174	-0.3174	-0.3369
5647.9200	-0.3076	-0.3125	-0.3174	-0.3174	-0.3516
5653.9800	-0.3076	-0.3125	-0.3271	-0.3271	-0.3467
5660.0400	-0.3125	-0.3076	-0.3076	-0.3076	-0.3271
5666.1000	-0.2979	-0.3125	-0.3027	-0.3027	-0.3174
5672.1600	-0.3076	-0.3174	-0.3223	-0.3223	-0.3125
5678.2200	-0.3125	-0.3125	-0.3223	-0.3223	-0.3320
5684.2800	-0.3125	-0.3125	-0.3125	-0.3125	-0.3320
5690.3400	-0.3125	-0.3125	-0.3174	-0.3174	-0.3369
5696.4000	-0.3076	-0.3125	-0.3223	-0.3223	-0.3369
5702.4600	-0.3125	-0.3125	-0.3174	-0.3174	-0.3320
5708.5200	-0.3125	-0.3125	-0.3223	-0.3223	-0.3320
5714.5800	-0.3076	-0.3174	-0.3223	-0.3223	-0.3369
5720.6400	-0.3125	-0.3076	-0.3174	-0.3174	-0.3223
5726.7000	-0.3076	-0.2979	-0.3076	-0.3076	-0.3223
5732.7600	-0.3076	-0.3076	-0.3125	-0.3125	-0.3125
5738.8200	-0.3174	-0.3125	-0.3174	-0.3174	-0.3223
5744.8800	-0.3027	-0.3125	-0.3174	-0.3174	-0.3320
5750.9400	-0.3076	-0.3223	-0.3174	-0.3174	-0.3369
5757.0000	-0.3174	-0.3125	-0.3125	-0.3125	-0.3369
5763.0600	-0.3027	-0.2979	-0.3174	-0.3174	-0.3369
5769.1200	-0.3076	-0.3027	-0.3271	-0.3271	-0.3223
5775.1800	-0.3076	-0.3027	-0.3223	-0.3223	-0.3320
5781.2400	-0.3027	-0.3125	-0.3125	-0.3125	-0.3320
5787.3000	-0.3125	-0.3125	-0.3076	-0.3076	-0.3174
5793.3600	-0.3027	-0.3125	-0.2979	-0.2979	-0.3223
5799.4200	-0.2979	-0.3076	-0.3125	-0.3125	-0.3174
5805.4800	-0.3125	-0.3076	-0.3174	-0.3174	-0.3223
5811.5400	-0.3076	-0.2930	-0.3125	-0.3125	-0.3467
5817.6000	-0.3125	-0.3125	-0.3223	-0.3223	-0.3516
5823.6600	-0.3076	-0.3125	-0.3174	-0.3174	-0.3320
5829.7200	-0.3076	-0.3125	-0.3223	-0.3223	-0.3271
5835.7800	-0.3125	-0.3076	-0.3369	-0.3369	-0.3076
5841.8400	-0.3076	-0.2930	-0.3223	-0.3223	-0.3125
5847.9000	-0.2930	-0.3125	-0.3027	-0.3027	-0.3320
5853.9600	-0.3076	-0.3223	-0.3076	-0.3076	-0.3223
5860.0200	-0.2979	-0.3174	-0.2979	-0.2979	-0.3223
5866.0800	-0.2979	-0.3076	-0.3125	-0.3125	-0.3320
5872.1400	-0.3076	-0.2979	-0.3125	-0.3125	-0.3223
5878.2000	-0.3076	-0.2930	-0.3076	-0.3076	-0.3320
5884.2600	-0.3125	-0.3076	-0.3125	-0.3125	-0.3223
5890.3200	-0.3125	-0.3125	-0.3223	-0.3223	-0.3125
5896.3800	-0.3125	-0.3174	-0.3223	-0.3223	-0.3125
5902.4400	-0.3125	-0.3076	-0.3174	-0.3174	-0.3125
5908.5000	-0.2979	-0.2979	-0.3076	-0.3076	-0.3125
5914.5600	-0.2979	-0.3125	-0.3076	-0.3076	-0.3223
5920.6200	-0.3076	-0.3125	-0.3125	-0.3125	-0.3320
5926.6800	-0.3125	-0.3076	-0.3027	-0.3027	-0.3369
5932.7400	-0.2979	-0.3076	-0.3125	-0.3125	-0.3271
5938.8000	-0.3027	-0.3125	-0.3125	-0.3125	-0.3125
5944.8600	-0.2979	-0.3027	-0.3125	-0.3125	-0.3125
5950.9200	-0.3125	-0.3027	-0.3271	-0.3271	-0.3076
5956.9800	-0.3076	-0.2979	-0.3125	-0.3125	-0.3125
5963.0400	-0.2979	-0.3027	-0.3125	-0.3125	-0.3320
5969.1000	-0.3076	-0.3125	-0.3174	-0.3174	-0.3320
5975.1600	-0.3125	-0.3125	-0.3027	-0.3027	-0.3271
5981.2200	-0.3076	-0.3125	-0.3125	-0.3125	-0.3320
5987.2800	-0.3027	-0.3027	-0.3125	-0.3125	-0.3125
5993.3400	-0.3076	-0.2979	-0.2979	-0.2979	-0.3174
5999.4000	-0.3125	-0.3027	-0.3076	-0.3076	-0.3125
6005.4600	-0.2979	-0.3125	-0.3125	-0.3125	-0.3174
6011.5200	-0.2979	-0.3076	-0.3027	-0.3027	-0.3223
6017.5800	-0.3027	-0.3027	-0.3125	-0.3125	-0.3125
6023.6400	-0.3027	-0.2979	-0.3076	-0.3076	-0.3125
6029.7000	-0.2881	-0.2979	-0.3271	-0.3271	-0.3369
6035.7600	-0.2979	-0.3076	-0.3223	-0.3223	-0.3467
6041.8200	-0.3027	-0.3076	-0.3076	-0.3076	-0.3320
6047.8800	-0.3027	-0.3076	-0.3125	-0.3125	-0.3125
6053.9400	-0.2979	-0.3125	-0.3125	-0.3125	-0.3174
6060.0000	-0.2979	-0.3076	-0.2979	-0.2979	-0.3223
6066.0600	-0.3076	-0.2979	-0.3125	-0.3125	-0.3271
6072.1200	-0.3076	-0.3076	-0.3125	-0.3125	-0.3174
6078.1800	-0.2979	-0.2979	-0.3125	-0.3125	-0.3271
6084.2400	-0.3076	-0.3076	-0.3223	-0.3223	-0.3320
6090.3000	-0.3125	-0.3076	-0.3174	-0.3174	-0.3320
6096.3600	-0.3125	-0.3027	-0.3223	-0.3223	-0.3369
6102.4200	-0.3125	-0.3125	-0.3223	-0.3223	-0.3223
6108.4800	-0.3027	-0.3027	-0.3125	-0.3125	-0.3125
6114.5400	-0.2930	-0.3125	-0.2930	-0.2930	-0.3076
6120.6000	-0.3125	-0.3125	-0.3027	-0.3027	-0.3125
6126.6600	-0.3027	-0.2979	-0.3027	-0.3027	-0.3174
6132.7200	-0.2979	-0.3027	-0.3174	-0.3174	-0.3271
6138.7800	-0.3125	-0.3076	-0.3125	-0.3125	-0.3320
6144.8400	-0.3027	-0.2979	-0.3076	-0.3076	-0.3369
6150.9000	-0.3027	-0.3027	-0.3271	-0.3271	-0.3223
6156.9600	-0.2979	-0.3125	-0.3125	-0.3125	-0.3076
6163.0200	-0.2979	-0.3027	-0.3076	-0.3076	-0.3125
6169.0800	-0.3174	-0.3076	-0.3125	-0.3125	-0.3076
6175.1400	-0.3125	-0.2979	-0.3125	-0.3125	-0.3076
6181.2000	-0.2979	-0.3027	-0.3125	-0.3125	-0.3271
6187.2600	-0.3125	-0.3076	-0.3125	-0.3125	-0.3174
6193.3200	-0.3076	-0.3125	-0.2979	-0.2979	-0.3174
6199.3800	-0.2979	-0.3125	-0.3076	-0.3076	-0.3320
