# Supplementary material for: Elucidation of molecular kinetic schemes from macroscopic traces using system identification
Source: PLoS Comput Biol. 2017 Feb 13;13(2):e1005376. doi: 10.1371/journal.pcbi.1005376 (PMC5330533; doi:10.1371/journal.pcbi.1005376)
Supplement: S1 Data — (1) L-type calcium ion-channel current elicited by voltage steps from -90 to 0 mV, first in the absence of nifedipine, and after addition of nifedipine at 100 nM and 1 μM concentration. (2) G-protein sensitive ion-channel (GIRK4*) current traces elicited by a step in LY379268 concentration from 0 to 1 μM. (ZIP) [file pcbi.1005376.s004.zip › Data_Ion_Channels/ICY_41523.ods]

## Sheet: Sheet1
Time (ms)	y1	y2	y3	y4	y5
0	-0.1392	-0.1514	-0.1343	-0.1343	-0.1538
6.06	-0.1880	-0.1709	-0.1538	-0.1611	-0.1587
12.12	-0.1831	-0.1880	-0.1880	-0.1733	-0.1587
18.18	-0.1489	-0.1782	-0.1709	-0.1807	-0.1929
24.24	-0.2246	-0.1636	-0.1685	-0.1563	-0.1611
30.3	-0.1245	-0.1807	-0.1733	-0.1733	-0.1563
36.36	-0.2148	-0.1880	-0.1587	-0.1611	-0.1880
42.42	-0.1563	-0.1660	-0.1782	-0.1563	-0.1660
48.48	-0.1758	-0.1929	-0.1392	-0.1953	-0.1831
54.54	-0.1880	-0.1831	-0.1709	-0.1538	-0.1733
60.6	-0.1685	-0.1831	-0.1807	-0.1611	-0.1685
66.66	-0.1953	-0.1660	-0.1563	-0.1733	-0.1660
72.72	-0.1611	-0.1733	-0.1807	-0.1489	-0.1733
78.78	-0.1953	-0.1855	-0.1831	-0.1758	-0.1514
84.84	-0.1392	-0.1709	-0.1587	-0.1855	-0.1929
90.9	-0.2246	-0.1660	-0.1904	-0.1563	-0.1807
96.96	-0.1465	-0.1855	-0.1611	-0.1807	-0.1563
103.02	-0.1807	-0.1904	-0.1685	-0.1660	-0.1831
109.08	-0.1929	-0.1660	-0.1880	-0.1538	-0.1685
115.14	-0.1563	-0.1904	-0.1587	-0.1782	-0.1929
121.2	-0.2173	-0.1953	-0.1636	-0.1611	-0.1758
127.26	-0.1514	-0.1709	-0.1685	-0.1636	-0.1636
133.32	-0.1880	-0.1733	-0.1514	-0.1685	-0.1880
139.38	-0.1953	-0.1807	-0.1831	-0.1611	-0.1709
145.44	-0.1538	-0.1733	-0.1660	-0.1685	-0.1709
151.5	-0.1953	-0.1782	-0.1636	-0.1929	-0.1758
157.56	-0.1563	-0.1587	-0.1880	-0.1563	-0.1636
163.62	-0.1929	-0.1904	-0.1611	-0.1904	-0.1587
169.68	-0.1416	-0.1855	-0.1733	-0.1807	-0.1782
175.74	-0.2051	-0.1758	-0.1709	-0.1489	-0.1685
181.8	-0.1489	-0.2026	-0.1514	-0.1831	-0.1611
187.86	-0.1782	-0.1733	-0.1587	-0.1489	-0.1855
193.92	-0.2002	-0.1758	-0.1758	-0.1563	-0.1685
199.98	-0.1563	-0.1831	-0.1563	-0.1880	-0.1758
206.04	-0.2002	-0.1758	-0.1880	-0.1465	-0.1831
212.1	-0.1367	-0.1758	-0.1587	-0.1880	-0.1587
218.16	-0.1953	-0.1636	-0.1587	-0.1855	-0.1758
224.22	-0.1709	-0.1660	-0.1929	-0.1660	-0.1587
230.28	-0.1611	-0.1855	-0.1538	-0.1831	-0.1685
236.34	-0.1880	-0.1782	-0.1660	-0.1685	-0.1758
242.4	-0.1563	-0.1758	-0.1685	-0.1636	-0.1782
248.46	-0.2026	-0.1953	-0.1416	-0.1880	-0.1685
254.52	-0.1685	-0.1782	-0.1733	-0.1709	-0.1904
260.58	-0.1855	-0.1685	-0.1733	-0.1709	-0.1636
266.64	-0.1611	-0.1929	-0.1563	-0.1685	-0.1831
272.7	-0.1782	-0.1709	-0.1685	-0.1563	-0.1782
278.76	-0.1880	-0.1758	-0.1782	-0.1563	-0.1782
284.82	-0.1440	-0.1758	-0.1758	-0.1685	-0.1660
290.88	-0.2100	-0.1636	-0.1807	-0.1563	-0.1685
296.94	-0.1514	-0.1782	-0.1587	-0.1831	-0.1685
303	-0.1636	-0.1831	-0.1758	-0.1709	-0.1685
309.06	-0.2100	-0.1782	-0.1855	-0.1709	-0.1563
315.12	-0.1416	-0.1978	-0.1563	-0.1904	-0.1587
321.18	-0.2100	-0.1880	-0.1758	-0.1587	-0.1685
327.24	-0.1709	-0.1782	-0.1514	-0.1636	-0.1758
333.3	-0.1587	-0.1978	-0.1611	-0.1782	-0.1831
339.36	-0.2173	-0.1733	-0.1733	-0.1563	-0.1636
345.42	-0.1416	-0.1782	-0.1660	-0.1636	-0.1514
351.48	-0.2075	-0.1880	-0.1660	-0.1709	-0.1782
357.54	-0.1611	-0.1733	-0.1807	-0.1611	-0.1709
363.6	-0.1636	-0.1855	-0.1709	-0.1880	-0.1465
369.66	-0.1831	-0.1782	-0.1685	-0.1831	-0.1733
375.72	-0.1636	-0.1636	-0.1685	-0.1636	-0.1709
381.78	-0.1929	-0.1831	-0.1489	-0.1831	-0.1587
387.84	-0.1465	-0.1636	-0.1807	-0.1611	-0.1733
393.9	-0.1904	-0.1855	-0.1733	-0.1807	-0.1758
399.96	-0.1489	-0.1831	-0.1563	-0.1807	-0.1758
406.02	-0.1978	-0.1831	-0.1807	-0.1587	-0.1758
412.08	-0.1855	-0.1904	-0.1685	-0.1758	-0.1709
418.14	-0.1563	-0.1709	-0.1782	-0.1685	-0.1733
424.2	-0.2075	-0.1758	-0.1831	-0.1611	-0.1636
430.26	-0.1465	-0.1855	-0.1563	-0.1831	-0.1685
436.32	-0.1953	-0.1807	-0.1733	-0.1709	-0.1660
442.38	-0.1685	-0.1563	-0.1880	-0.1514	-0.1733
448.44	-0.1538	-0.1782	-0.1611	-0.1880	-0.1563
454.5	-0.2026	-0.1807	-0.1782	-0.1807	-0.1782
460.56	-0.1416	-0.1807	-0.1758	-0.1831	-0.1709
466.62	-0.2173	-0.1807	-0.1636	-0.1733	-0.1782
472.68	-0.1733	-0.1855	-0.1660	-0.1587	-0.1758
478.74	-0.1782	-0.1807	-0.1587	-0.1758	-0.1587
484.8	-0.2075	-0.2002	-0.1538	-0.1758	-0.1636
490.86	-0.1587	-0.1685	-0.1709	-0.1489	-0.1685
496.92	-0.2051	-0.1807	-0.1611	-0.1758	-0.1685
502.98	-0.1782	-0.1782	-0.1758	-0.1782	-0.1733
509.04	-0.1782	-0.1758	-0.1782	-0.1831	-0.1587
515.1	-0.1953	-0.1831	-0.1660	-0.1855	-0.1758
521.16	-0.1514	-0.1636	-0.1782	-0.1758	-0.2002
527.22	-0.1685	-0.1636	-0.1636	-0.1563	-0.1343
533.28	4.4605	3.1812	2.8882	3.1934	2.9785
539.34	1.6699	1.2842	1.5283	1.2476	1.3648
545.4	-0.1172	-0.2661	-0.1685	-0.1416	-0.2026
551.46	-0.8472	-0.8691	-0.7764	-0.7373	-0.8179
557.52	-1.1426	-1.1987	-1.1548	-1.0400	-1.1548
563.58	-1.3501	-1.3940	-1.3281	-1.2524	-1.3477
569.64	-1.5186	-1.5381	-1.4673	-1.3843	-1.4746
575.7	-1.5503	-1.5869	-1.5649	-1.4404	-1.5674
581.76	-1.5820	-1.6895	-1.6016	-1.5259	-1.6138
587.82	-1.7065	-1.7017	-1.6626	-1.5576	-1.6699
593.88	-1.7114	-1.7432	-1.7188	-1.5869	-1.6919
599.94	-1.7163	-1.7822	-1.7188	-1.6528	-1.7236
606	-1.7700	-1.7993	-1.7432	-1.6382	-1.7554
612.06	-1.7773	-1.8311	-1.7700	-1.6773	-1.7725
618.12	-1.7749	-1.8286	-1.7383	-1.6724	-1.7822
624.18	-1.8555	-1.8457	-1.7896	-1.6846	-1.7871
630.24	-1.8140	-1.8335	-1.7920	-1.6968	-1.7798
636.3	-1.8457	-1.8408	-1.7969	-1.7236	-1.8189
642.36	-1.8457	-1.8604	-1.8286	-1.7114	-1.8066
648.42	-1.8433	-1.8652	-1.7993	-1.7212	-1.8262
654.48	-1.8359	-1.8481	-1.8286	-1.7285	-1.8286
660.54	-1.8726	-1.8726	-1.8384	-1.7432	-1.8164
666.6	-1.8677	-1.8774	-1.8262	-1.7676	-1.8457
672.66	-1.8408	-1.8823	-1.8237	-1.7310	-1.8579
678.72	-1.8579	-1.9019	-1.8164	-1.7481	-1.8189
684.78	-1.8677	-1.8799	-1.8359	-1.7407	-1.8237
690.84	-1.8359	-1.8555	-1.8384	-1.7236	-1.8286
696.9	-1.8555	-1.9019	-1.8628	-1.7578	-1.8091
702.96	-1.8848	-1.8726	-1.8555	-1.7358	-1.8359
709.02	-1.8359	-1.8774	-1.8506	-1.7481	-1.8115
715.08	-1.8408	-1.8799	-1.8384	-1.7554	-1.8115
721.14	-1.8774	-1.8799	-1.8628	-1.7578	-1.7944
727.2	-1.8506	-1.8774	-1.8481	-1.7505	-1.8237
733.26	-1.8555	-1.9190	-1.8286	-1.7871	-1.8237
739.32	-1.9043	-1.8823	-1.8384	-1.7432	-1.8262
745.38	-1.8286	-1.8994	-1.8433	-1.7456	-1.8262
751.44	-1.8481	-1.8799	-1.8189	-1.7383	-1.8262
757.5	-1.8726	-1.8677	-1.8408	-1.7432	-1.8384
763.56	-1.8164	-1.8774	-1.8237	-1.7529	-1.8066
769.62	-1.8286	-1.8750	-1.8213	-1.7554	-1.8359
775.68	-1.8652	-1.8555	-1.8628	-1.7529	-1.8066
781.74	-1.8091	-1.8823	-1.8237	-1.7798	-1.8091
787.8	-1.8604	-1.8506	-1.8530	-1.7529	-1.8189
793.86	-1.8408	-1.8677	-1.8384	-1.7603	-1.7969
799.92	-1.8286	-1.8774	-1.8335	-1.7481	-1.8189
805.98	-1.8823	-1.8433	-1.8506	-1.7358	-1.8042
812.04	-1.8311	-1.8555	-1.8164	-1.7627	-1.7944
818.1	-1.8311	-1.8579	-1.8262	-1.7700	-1.8164
824.16	-1.8555	-1.8677	-1.8335	-1.7139	-1.7993
830.22	-1.8189	-1.8652	-1.7993	-1.7407	-1.8018
836.28	-1.8091	-1.8457	-1.8408	-1.7432	-1.7920
842.34	-1.8359	-1.8213	-1.8237	-1.7334	-1.7700
848.4	-1.8237	-1.8359	-1.8164	-1.7310	-1.7944
854.46	-1.7969	-1.8359	-1.8384	-1.7188	-1.8018
860.52	-1.8237	-1.8457	-1.8311	-1.7285	-1.7871
866.58	-1.8311	-1.8457	-1.8115	-1.7529	-1.8091
872.64	-1.8164	-1.8189	-1.8481	-1.7261	-1.8213
878.7	-1.8481	-1.8408	-1.8335	-1.7383	-1.7993
884.76	-1.8262	-1.8457	-1.8140	-1.7188	-1.8066
890.82	-1.8140	-1.8359	-1.8384	-1.7236	-1.7993
896.88	-1.8140	-1.8408	-1.7969	-1.7310	-1.7725
902.94	-1.8164	-1.8506	-1.8164	-1.7285	-1.8091
909	-1.7920	-1.8237	-1.7822	-1.7114	-1.7847
915.06	-1.8115	-1.8213	-1.7871	-1.7310	-1.7700
921.12	-1.7944	-1.7969	-1.8140	-1.7383	-1.7798
927.18	-1.7578	-1.8091	-1.8189	-1.7383	-1.7651
933.24	-1.8042	-1.8262	-1.8286	-1.7285	-1.7822
939.3	-1.7944	-1.8091	-1.7944	-1.7188	-1.7847
945.36	-1.7725	-1.7920	-1.7896	-1.7383	-1.7896
951.42	-1.7993	-1.8286	-1.7798	-1.7407	-1.8018
957.48	-1.8042	-1.8091	-1.7847	-1.7285	-1.7969
963.54	-1.7456	-1.8359	-1.7944	-1.7407	-1.7676
969.6	-1.8140	-1.8091	-1.7847	-1.6943	-1.7822
975.66	-1.7725	-1.7871	-1.7993	-1.7017	-1.7505
981.72	-1.7432	-1.7993	-1.7920	-1.7114	-1.7578
987.78	-1.8066	-1.7847	-1.7871	-1.6968	-1.7773
993.84	-1.7407	-1.7993	-1.8091	-1.6968	-1.7285
999.9	-1.7432	-1.8091	-1.7798	-1.7114	-1.7456
1005.96	-1.7944	-1.7847	-1.7920	-1.6797	-1.7603
1012.02	-1.7505	-1.7871	-1.7798	-1.6919	-1.7481
1018.08	-1.7578	-1.7896	-1.7725	-1.7114	-1.7798
1024.14	-1.7847	-1.7725	-1.7798	-1.6895	-1.7603
1030.2	-1.7188	-1.7896	-1.7456	-1.6773	-1.7554
1036.26	-1.7749	-1.7871	-1.7700	-1.6870	-1.7749
1042.32	-1.7700	-1.7481	-1.7554	-1.6846	-1.7505
1048.38	-1.7212	-1.8066	-1.7554	-1.6992	-1.7188
1054.44	-1.7334	-1.7749	-1.7725	-1.6773	-1.7383
1060.5	-1.7651	-1.7749	-1.7773	-1.6919	-1.7163
1066.56	-1.7041	-1.7676	-1.7505	-1.6943	-1.7481
1072.62	-1.7456	-1.7383	-1.7456	-1.6773	-1.7505
1078.68	-1.7432	-1.7505	-1.7578	-1.6919	-1.7456
1084.74	-1.7114	-1.7505	-1.7310	-1.6846	-1.7456
1090.8	-1.7578	-1.7285	-1.7481	-1.6675	-1.7627
1096.86	-1.7383	-1.7676	-1.7114	-1.6797	-1.7407
1102.92	-1.7212	-1.7651	-1.7212	-1.6870	-1.7529
1108.98	-1.7358	-1.7383	-1.7456	-1.6650	-1.7456
1115.04	-1.7432	-1.7481	-1.7163	-1.6968	-1.7261
1121.1	-1.6895	-1.7285	-1.7310	-1.6724	-1.7358
1127.16	-1.7310	-1.7383	-1.7310	-1.6870	-1.6919
1133.22	-1.7236	-1.7456	-1.7236	-1.6650	-1.7114
1139.28	-1.6968	-1.7358	-1.7407	-1.6699	-1.7285
1145.34	-1.7163	-1.7163	-1.7236	-1.6724	-1.6943
1151.4	-1.7261	-1.7505	-1.7017	-1.6821	-1.7163
1157.46	-1.7090	-1.7236	-1.7212	-1.6455	-1.7139
1163.52	-1.7334	-1.7529	-1.7090	-1.6602	-1.7065
1169.58	-1.6943	-1.7407	-1.7017	-1.6773	-1.7383
1175.64	-1.7065	-1.7456	-1.7212	-1.6284	-1.6992
1181.7	-1.7334	-1.7358	-1.7212	-1.6577	-1.7017
1187.76	-1.6895	-1.7212	-1.7090	-1.6309	-1.7188
1193.82	-1.7163	-1.7139	-1.7114	-1.6382	-1.6821
1199.88	-1.7065	-1.7139	-1.7065	-1.6748	-1.7163
1205.94	-1.6846	-1.6943	-1.7285	-1.6553	-1.7041
1212	-1.6821	-1.6992	-1.6895	-1.6602	-1.6821
1218.06	-1.6919	-1.7065	-1.7041	-1.6406	-1.7114
1224.12	-1.6553	-1.7090	-1.6943	-1.6455	-1.7163
1230.18	-1.6382	-1.7090	-1.6748	-1.6162	-1.6919
1236.24	-1.7090	-1.7212	-1.6943	-1.6406	-1.7261
1242.3	-1.6577	-1.6968	-1.6846	-1.6406	-1.6992
1248.36	-1.6626	-1.7041	-1.6724	-1.6480	-1.7090
1254.42	-1.6797	-1.6724	-1.6773	-1.6065	-1.7017
1260.48	-1.6333	-1.6968	-1.6773	-1.6309	-1.6846
1266.54	-1.6699	-1.7065	-1.6626	-1.6528	-1.6797
1272.6	-1.6724	-1.6943	-1.7065	-1.6406	-1.6821
1278.66	-1.6089	-1.6895	-1.6724	-1.6382	-1.6626
1284.72	-1.6626	-1.7065	-1.6528	-1.6333	-1.6626
1290.78	-1.6333	-1.6724	-1.6846	-1.6187	-1.6553
1296.84	-1.6187	-1.7017	-1.6528	-1.6235	-1.6602
1302.9	-1.6699	-1.6699	-1.6675	-1.6187	-1.6870
1308.96	-1.6724	-1.6821	-1.6870	-1.6113	-1.6748
1315.02	-1.6162	-1.6943	-1.6455	-1.6406	-1.6650
1321.08	-1.6455	-1.6577	-1.6748	-1.5869	-1.6773
1327.14	-1.6577	-1.6675	-1.6773	-1.5942	-1.6382
1333.2	-1.6431	-1.6699	-1.6577	-1.6187	-1.6406
1339.26	-1.6187	-1.6626	-1.6577	-1.5991	-1.6528
1345.32	-1.6382	-1.6724	-1.6626	-1.6065	-1.6333
1351.38	-1.6235	-1.6968	-1.6455	-1.6333	-1.6602
1357.44	-1.6089	-1.6577	-1.6431	-1.5869	-1.6333
1363.5	-1.6065	-1.6821	-1.6333	-1.6138	-1.6626
1369.56	-1.6455	-1.6577	-1.6431	-1.5967	-1.6650
1375.62	-1.5894	-1.6602	-1.6480	-1.5723	-1.6187
1381.68	-1.5942	-1.6724	-1.6553	-1.5967	-1.6626
1387.74	-1.6455	-1.6382	-1.6504	-1.5845	-1.6675
1393.8	-1.6333	-1.6357	-1.6699	-1.5894	-1.6235
1399.86	-1.5845	-1.6650	-1.6431	-1.6040	-1.6333
1405.92	-1.6235	-1.6382	-1.6382	-1.5967	-1.6626
1411.98	-1.6113	-1.6504	-1.6480	-1.6016	-1.6113
1418.04	-1.5820	-1.6382	-1.6235	-1.5967	-1.6260
1424.1	-1.6016	-1.6406	-1.6235	-1.5918	-1.6235
1430.16	-1.6138	-1.6504	-1.6260	-1.5845	-1.6309
1436.22	-1.5796	-1.6382	-1.6089	-1.5991	-1.6260
1442.28	-1.5869	-1.6309	-1.6113	-1.5747	-1.6187
1448.34	-1.6113	-1.6382	-1.6138	-1.6187	-1.6187
1454.4	-1.5918	-1.6235	-1.6187	-1.5625	-1.6333
1460.46	-1.5796	-1.6211	-1.6040	-1.5649	-1.6040
1466.52	-1.5918	-1.6187	-1.6065	-1.5796	-1.6357
1472.58	-1.5772	-1.6187	-1.6187	-1.5601	-1.6162
1478.64	-1.5479	-1.6235	-1.6235	-1.5723	-1.5942
1484.7	-1.5747	-1.6602	-1.6113	-1.5894	-1.6089
1490.76	-1.5820	-1.6309	-1.6113	-1.5674	-1.5942
1496.82	-1.5503	-1.6235	-1.6016	-1.5772	-1.5869
1502.88	-1.5772	-1.6406	-1.5991	-1.5723	-1.6406
1508.94	-1.5894	-1.6187	-1.6260	-1.5649	-1.6357
1515	-1.5747	-1.6431	-1.5967	-1.5747	-1.6040
1521.06	-1.5625	-1.5967	-1.6016	-1.5552	-1.6138
1527.12	-1.5820	-1.5967	-1.6016	-1.5649	-1.6016
1533.18	-1.5747	-1.6211	-1.5772	-1.5552	-1.6089
1539.24	-1.5503	-1.5942	-1.5967	-1.5430	-1.6187
1545.3	-1.5698	-1.5894	-1.6040	-1.5674	-1.5918
1551.36	-1.5601	-1.6089	-1.5869	-1.5747	-1.6113
1557.42	-1.5625	-1.5674	-1.6040	-1.5552	-1.5820
1563.48	-1.5405	-1.5894	-1.5918	-1.5625	-1.5845
1569.54	-1.5674	-1.6016	-1.5918	-1.5503	-1.6016
1575.6	-1.5747	-1.5942	-1.5869	-1.5210	-1.5869
1581.66	-1.5234	-1.6113	-1.5698	-1.5625	-1.5918
1587.72	-1.5356	-1.5649	-1.5625	-1.5283	-1.6138
1593.78	-1.5552	-1.5772	-1.5845	-1.5308	-1.5845
1599.84	-1.5430	-1.5747	-1.5649	-1.5332	-1.5845
1605.9	-1.5381	-1.5674	-1.5747	-1.4966	-1.5894
1611.96	-1.5137	-1.5869	-1.5698	-1.5210	-1.5576
1618.02	-1.5527	-1.5869	-1.5698	-1.5259	-1.5820
1624.08	-1.5405	-1.5649	-1.5796	-1.4966	-1.5601
1630.14	-1.4966	-1.5991	-1.5698	-1.5356	-1.5674
1636.2	-1.5112	-1.5649	-1.5796	-1.5161	-1.5991
1642.26	-1.5503	-1.5649	-1.5674	-1.5234	-1.5723
1648.32	-1.5015	-1.5723	-1.5308	-1.5283	-1.5674
1654.38	-1.5210	-1.5747	-1.5527	-1.4941	-1.5796
1660.44	-1.5356	-1.5479	-1.5527	-1.5015	-1.5674
1666.5	-1.5186	-1.5698	-1.5356	-1.5259	-1.5625
1672.56	-1.5137	-1.5381	-1.5259	-1.4771	-1.5674
1678.62	-1.5259	-1.5332	-1.5430	-1.5137	-1.5527
1684.68	-1.5112	-1.5698	-1.5356	-1.5259	-1.5454
1690.74	-1.5186	-1.5332	-1.5430	-1.4844	-1.5405
1696.8	-1.4771	-1.5527	-1.5356	-1.5186	-1.5308
1702.86	-1.4819	-1.5356	-1.5308	-1.5039	-1.5234
1708.92	-1.4966	-1.5356	-1.5430	-1.4990	-1.5308
1714.98	-1.4771	-1.5576	-1.5381	-1.5283	-1.5503
1721.04	-1.4771	-1.5454	-1.5479	-1.4966	-1.5503
1727.1	-1.4819	-1.5137	-1.5454	-1.4893	-1.5454
1733.16	-1.4648	-1.5479	-1.5308	-1.4868	-1.5625
1739.22	-1.4990	-1.4941	-1.5332	-1.4722	-1.5283
1745.28	-1.4648	-1.5283	-1.5430	-1.5015	-1.5283
1751.34	-1.4795	-1.5405	-1.5332	-1.4941	-1.5503
1757.4	-1.5088	-1.5064	-1.5356	-1.4673	-1.5112
1763.46	-1.4697	-1.5454	-1.5283	-1.5088	-1.5234
1769.52	-1.4771	-1.5381	-1.5381	-1.4941	-1.5283
1775.58	-1.4648	-1.5186	-1.5332	-1.4795	-1.5015
1781.64	-1.4673	-1.5283	-1.5210	-1.4868	-1.5430
1787.7	-1.4648	-1.5015	-1.5234	-1.4722	-1.5405
1793.76	-1.4282	-1.5234	-1.5064	-1.4722	-1.5064
1799.82	-1.4380	-1.5430	-1.5015	-1.4844	-1.5088
1805.88	-1.4941	-1.5015	-1.4868	-1.4429	-1.5186
1811.94	-1.4502	-1.5039	-1.5161	-1.4746	-1.4893
1818	-1.4502	-1.5137	-1.4966	-1.4795	-1.5210
1824.06	-1.4917	-1.4722	-1.5210	-1.4648	-1.5112
1830.12	-1.4575	-1.5210	-1.4990	-1.4819	-1.5015
1836.18	-1.4478	-1.5088	-1.5186	-1.4746	-1.5430
1842.24	-1.4526	-1.4941	-1.4990	-1.4356	-1.5186
1848.3	-1.4429	-1.5015	-1.4868	-1.4771	-1.5234
1854.36	-1.4551	-1.4941	-1.4941	-1.4502	-1.5283
1860.42	-1.4185	-1.4819	-1.5015	-1.4575	-1.5112
1866.48	-1.4404	-1.5088	-1.4771	-1.4722	-1.5381
1872.54	-1.4917	-1.4551	-1.4893	-1.4209	-1.5088
1878.6	-1.4526	-1.4673	-1.4746	-1.4551	-1.4795
1884.66	-1.4209	-1.4819	-1.4819	-1.4673	-1.4941
1890.72	-1.4795	-1.4746	-1.4966	-1.4453	-1.4966
1896.78	-1.4478	-1.4819	-1.4819	-1.4771	-1.4771
1902.84	-1.4502	-1.4844	-1.4917	-1.4600	-1.4941
1908.9	-1.4356	-1.4600	-1.5039	-1.4356	-1.4624
1914.96	-1.4258	-1.4697	-1.4746	-1.4673	-1.4819
1921.02	-1.4624	-1.4673	-1.4697	-1.4356	-1.5064
1927.08	-1.4356	-1.4868	-1.4722	-1.4380	-1.4648
1933.14	-1.3867	-1.5112	-1.4746	-1.4478	-1.4673
1939.2	-1.4209	-1.4575	-1.4746	-1.4111	-1.4795
1945.26	-1.4282	-1.4771	-1.4575	-1.4551	-1.4746
1951.32	-1.4087	-1.4673	-1.4746	-1.4380	-1.4941
1957.38	-1.4087	-1.4258	-1.4673	-1.4185	-1.4478
1963.44	-1.4233	-1.4648	-1.4648	-1.4282	-1.4673
1969.5	-1.4282	-1.4648	-1.4722	-1.4356	-1.4868
1975.56	-1.4209	-1.4380	-1.4575	-1.4087	-1.4697
1981.62	-1.3770	-1.4697	-1.4404	-1.4478	-1.4819
1987.68	-1.4209	-1.4331	-1.4648	-1.4136	-1.4893
1993.74	-1.4185	-1.4478	-1.4526	-1.4185	-1.4673
1999.8	-1.3770	-1.4844	-1.4551	-1.4404	-1.4600
2005.86	-1.4063	-1.4356	-1.4600	-1.3916	-1.4600
2011.92	-1.4136	-1.4307	-1.4307	-1.4160	-1.4404
2017.98	-1.4258	-1.4624	-1.4648	-1.3989	-1.4648
2024.04	-1.4087	-1.4185	-1.4722	-1.3770	-1.4624
2030.1	-1.3818	-1.4380	-1.4478	-1.4038	-1.4209
2036.16	-1.4160	-1.4478	-1.4478	-1.4038	-1.4575
2042.22	-1.4233	-1.4111	-1.4502	-1.3843	-1.4478
2048.28	-1.3843	-1.4429	-1.4453	-1.4356	-1.4551
2054.34	-1.3843	-1.4282	-1.4282	-1.4185	-1.4673
2060.4	-1.4063	-1.4356	-1.4453	-1.3916	-1.4526
2066.46	-1.3892	-1.4526	-1.4185	-1.4136	-1.4624
2072.52	-1.3892	-1.4209	-1.4233	-1.3843	-1.4453
2078.58	-1.3794	-1.4331	-1.4453	-1.4136	-1.4429
2084.64	-1.3745	-1.4526	-1.4160	-1.4111	-1.4722
2090.7	-1.3916	-1.4111	-1.4526	-1.3794	-1.4307
2096.76	-1.3452	-1.4282	-1.4185	-1.4160	-1.4429
2102.82	-1.3574	-1.4111	-1.4185	-1.3892	-1.4502
2108.88	-1.3867	-1.4038	-1.4233	-1.3672	-1.4282
2114.94	-1.3721	-1.4087	-1.3916	-1.4063	-1.4038
2121	-1.3550	-1.3818	-1.4087	-1.3916	-1.4356
2127.06	-1.3940	-1.3940	-1.4111	-1.3965	-1.4380
2133.12	-1.3672	-1.4258	-1.4038	-1.4063	-1.4307
2139.18	-1.3770	-1.3867	-1.4136	-1.3452	-1.4209
2145.24	-1.3403	-1.4063	-1.4111	-1.3794	-1.4185
2151.3	-1.3501	-1.4136	-1.3989	-1.3916	-1.4331
2157.36	-1.3672	-1.3867	-1.4380	-1.3599	-1.3965
2163.42	-1.3306	-1.3940	-1.4063	-1.3892	-1.4014
2169.48	-1.3452	-1.3843	-1.4111	-1.3623	-1.4233
2175.54	-1.3501	-1.3696	-1.4258	-1.3525	-1.4185
2181.6	-1.3574	-1.3818	-1.3989	-1.3770	-1.4209
2187.66	-1.3696	-1.3672	-1.4136	-1.3696	-1.4233
2193.72	-1.3281	-1.3940	-1.3989	-1.3428	-1.4331
2199.78	-1.3477	-1.3965	-1.3867	-1.3648	-1.4258
2205.84	-1.3745	-1.3794	-1.3892	-1.3501	-1.4160
2211.9	-1.3306	-1.3818	-1.4063	-1.3818	-1.3965
2217.96	-1.3208	-1.3916	-1.3794	-1.3599	-1.4282
2224.02	-1.3184	-1.3696	-1.4185	-1.3232	-1.4063
2230.08	-1.3306	-1.3940	-1.3770	-1.3574	-1.3989
2236.14	-1.3477	-1.3672	-1.4014	-1.3525	-1.4136
2242.2	-1.3135	-1.3550	-1.3965	-1.3257	-1.3867
2248.26	-1.3135	-1.3843	-1.3794	-1.3623	-1.3843
2254.32	-1.3281	-1.3550	-1.3818	-1.3403	-1.4038
2260.38	-1.3403	-1.3648	-1.3794	-1.3330	-1.3916
2266.44	-1.3135	-1.3696	-1.3770	-1.3648	-1.3965
2272.5	-1.3403	-1.3672	-1.3770	-1.3403	-1.4038
2278.56	-1.3208	-1.3672	-1.3843	-1.3428	-1.3867
2284.62	-1.3062	-1.3599	-1.3770	-1.3355	-1.3989
2290.68	-1.3110	-1.3599	-1.4111	-1.3086	-1.3916
2296.74	-1.3184	-1.3721	-1.3892	-1.3477	-1.3867
2302.8	-1.3355	-1.3550	-1.3672	-1.3403	-1.3916
2308.86	-1.2988	-1.3428	-1.3916	-1.3110	-1.3843
2314.92	-1.3013	-1.3477	-1.3623	-1.3501	-1.3843
2320.98	-1.3452	-1.3477	-1.3892	-1.3208	-1.3916
2327.04	-1.3062	-1.3550	-1.3623	-1.3403	-1.3672
2333.1	-1.2793	-1.3696	-1.3501	-1.3452	-1.3648
2339.16	-1.3232	-1.3452	-1.3574	-1.3306	-1.3867
2345.22	-1.3184	-1.3232	-1.3672	-1.3257	-1.3721
2351.28	-1.2964	-1.3403	-1.3477	-1.3477	-1.3989
2357.34	-1.3086	-1.3257	-1.3721	-1.3159	-1.3892
2363.4	-1.3208	-1.3501	-1.3525	-1.3281	-1.3672
2369.46	-1.2988	-1.3355	-1.3525	-1.3135	-1.3770
2375.52	-1.2842	-1.3281	-1.3696	-1.3184	-1.3525
2381.58	-1.2695	-1.3525	-1.3355	-1.3257	-1.3574
2387.64	-1.3062	-1.3525	-1.3574	-1.3159	-1.3770
2393.7	-1.2695	-1.3525	-1.3379	-1.3184	-1.3721
2399.76	-1.2720	-1.3525	-1.3257	-1.3525	-1.3599
2405.82	-1.2793	-1.3330	-1.3330	-1.3013	-1.3696
2411.88	-1.2866	-1.3159	-1.3330	-1.3110	-1.3648
2417.94	-1.2720	-1.3355	-1.3330	-1.3135	-1.3550
2424	-1.2793	-1.3208	-1.3550	-1.2940	-1.3794
2430.06	-1.2647	-1.3281	-1.3184	-1.3208	-1.3379
2436.12	-1.2891	-1.3159	-1.3550	-1.2964	-1.3696
2442.18	-1.2695	-1.3037	-1.3403	-1.3013	-1.3623
2448.24	-1.2427	-1.3110	-1.3355	-1.3232	-1.3403
2454.3	-1.2427	-1.3110	-1.3403	-1.2817	-1.3428
2460.36	-1.2573	-1.3184	-1.3501	-1.3184	-1.3379
2466.42	-1.2427	-1.3257	-1.3281	-1.3232	-1.3477
2472.48	-1.2647	-1.3037	-1.3184	-1.3013	-1.3403
2478.54	-1.2573	-1.2940	-1.3159	-1.3159	-1.3599
2484.6	-1.2793	-1.2940	-1.3062	-1.3135	-1.3525
2490.66	-1.2647	-1.2842	-1.3159	-1.2695	-1.3574
2496.72	-1.2231	-1.3110	-1.3232	-1.3062	-1.3452
2502.78	-1.2622	-1.3110	-1.3013	-1.2915	-1.3452
2508.84	-1.2647	-1.2915	-1.3208	-1.2647	-1.3086
2514.9	-1.2329	-1.3355	-1.2964	-1.3110	-1.3232
2520.96	-1.2524	-1.3062	-1.3135	-1.2524	-1.3330
2527.02	-1.2329	-1.2940	-1.3257	-1.2549	-1.3135
2533.08	-1.2524	-1.3062	-1.3159	-1.3135	-1.3403
2539.14	-1.2329	-1.2891	-1.3208	-1.2720	-1.3525
2545.2	-1.2109	-1.2793	-1.2817	-1.2866	-1.3110
2551.26	-1.2280	-1.3013	-1.2915	-1.2940	-1.3477
2557.32	-1.2451	-1.2793	-1.2964	-1.2622	-1.3355
2563.38	-1.1939	-1.2695	-1.2793	-1.2891	-1.3110
2569.44	-1.2476	-1.2793	-1.2891	-1.2671	-1.3379
2575.5	-1.2500	-1.2647	-1.3013	-1.2598	-1.2915
2581.56	-1.1939	-1.2891	-1.3013	-1.2817	-1.3135
2587.62	-1.2256	-1.2695	-1.3110	-1.2573	-1.3184
2593.68	-1.2524	-1.2793	-1.3110	-1.2695	-1.2817
2599.74	-1.2012	-1.2940	-1.2793	-1.2940	-1.3257
2605.8	-1.2134	-1.2647	-1.3110	-1.2524	-1.3037
2611.86	-1.2134	-1.2720	-1.2891	-1.2915	-1.3013
2617.92	-1.2305	-1.2695	-1.2671	-1.2769	-1.3159
2623.98	-1.1963	-1.2720	-1.2940	-1.2451	-1.3159
2630.04	-1.2207	-1.2622	-1.2695	-1.2769	-1.3037
2636.1	-1.2402	-1.2842	-1.2793	-1.2769	-1.3062
2642.16	-1.2134	-1.2769	-1.3062	-1.2329	-1.3013
2648.22	-1.1914	-1.2769	-1.2988	-1.2524	-1.2891
2654.28	-1.2427	-1.2549	-1.2842	-1.2402	-1.2891
2660.34	-1.2134	-1.2744	-1.3037	-1.2280	-1.2793
2666.4	-1.1865	-1.2817	-1.2769	-1.2622	-1.2866
2672.46	-1.2109	-1.2720	-1.2940	-1.2329	-1.2891
2678.52	-1.2012	-1.2500	-1.2695	-1.2500	-1.2598
2684.58	-1.1963	-1.2427	-1.2524	-1.2549	-1.3135
2690.64	-1.1890	-1.2622	-1.2622	-1.2305	-1.2817
2696.7	-1.1914	-1.2598	-1.2793	-1.2573	-1.3086
2702.76	-1.2134	-1.2451	-1.2891	-1.2183	-1.2964
2708.82	-1.1987	-1.2231	-1.2842	-1.2305	-1.2744
2714.88	-1.1841	-1.2427	-1.2891	-1.2427	-1.2940
2720.94	-1.2036	-1.2329	-1.2891	-1.2085	-1.2793
2727	-1.1963	-1.2329	-1.2891	-1.2134	-1.2476
2733.06	-1.1646	-1.2280	-1.2769	-1.2500	-1.2964
2739.12	-1.1768	-1.2305	-1.2842	-1.2280	-1.2817
2745.18	-1.1841	-1.2427	-1.2744	-1.2305	-1.2451
2751.24	-1.1597	-1.2451	-1.2524	-1.2305	-1.2817
2757.3	-1.1694	-1.2207	-1.2891	-1.2231	-1.2866
2763.36	-1.1646	-1.2354	-1.2598	-1.2231	-1.2622
2769.42	-1.2036	-1.2402	-1.2598	-1.2036	-1.2695
2775.48	-1.1694	-1.2134	-1.2549	-1.2036	-1.2598
2781.54	-1.1353	-1.2500	-1.2500	-1.2231	-1.2549
2787.6	-1.2036	-1.2134	-1.2744	-1.1865	-1.2720
2793.66	-1.1694	-1.2256	-1.2598	-1.1987	-1.2427
2799.72	-1.1572	-1.2183	-1.2720	-1.2183	-1.2451
2805.78	-1.1670	-1.2231	-1.2598	-1.1939	-1.2598
2811.84	-1.1719	-1.2109	-1.2720	-1.2231	-1.2524
2817.9	-1.1499	-1.2329	-1.2524	-1.2207	-1.2695
2823.96	-1.1401	-1.2036	-1.2524	-1.1914	-1.2622
2830.02	-1.1328	-1.2329	-1.2524	-1.2207	-1.2549
2836.08	-1.1572	-1.2305	-1.2354	-1.1987	-1.2793
2842.14	-1.1401	-1.1987	-1.2524	-1.1816	-1.2476
2848.2	-1.1133	-1.2207	-1.2256	-1.1841	-1.2500
2854.26	-1.1768	-1.2207	-1.2451	-1.1816	-1.2427
2860.32	-1.1523	-1.1914	-1.2402	-1.1890	-1.2207
2866.38	-1.1133	-1.1963	-1.2109	-1.2085	-1.2354
2872.44	-1.1328	-1.1963	-1.2329	-1.1743	-1.2549
2878.5	-1.1523	-1.2085	-1.2598	-1.2036	-1.2402
2884.56	-1.1108	-1.2036	-1.2085	-1.2085	-1.2573
2890.62	-1.1231	-1.2012	-1.2256	-1.1743	-1.2354
2896.68	-1.1353	-1.2207	-1.2036	-1.1865	-1.2402
2902.74	-1.1401	-1.1841	-1.2158	-1.1914	-1.2549
2908.8	-1.1157	-1.1865	-1.2427	-1.1963	-1.2207
2914.86	-1.1206	-1.1939	-1.2012	-1.1841	-1.2134
2920.92	-1.1499	-1.1841	-1.2109	-1.1670	-1.2524
2926.98	-1.1157	-1.1816	-1.2354	-1.1743	-1.2305
2933.04	-1.0986	-1.2061	-1.2158	-1.1768	-1.2354
2939.1	-1.1304	-1.1743	-1.2134	-1.1719	-1.2500
2945.16	-1.1377	-1.1841	-1.2280	-1.1841	-1.2134
2951.22	-1.1060	-1.2134	-1.2036	-1.1572	-1.2280
2957.28	-1.1035	-1.1841	-1.2329	-1.1548	-1.2378
2963.34	-1.1231	-1.1987	-1.2012	-1.1841	-1.2134
2969.4	-1.1182	-1.1841	-1.2036	-1.1694	-1.2427
2975.46	-1.0889	-1.1841	-1.2036	-1.1646	-1.2183
2981.52	-1.0938	-1.1841	-1.1865	-1.1816	-1.2183
2987.58	-1.1084	-1.1743	-1.2134	-1.1523	-1.2158
2993.64	-1.0767	-1.1646	-1.1987	-1.1621	-1.2134
2999.7	-1.0767	-1.1816	-1.2036	-1.1719	-1.2280
3005.76	-1.1401	-1.1621	-1.1939	-1.1475	-1.2085
3011.82	-1.1060	-1.1646	-1.2231	-1.1621	-1.1841
3017.88	-1.0840	-1.1646	-1.1939	-1.1743	-1.2329
3023.94	-1.1182	-1.1548	-1.2183	-1.1621	-1.1792
3030	-1.0742	-1.1768	-1.2012	-1.1841	-1.2085
3036.06	-1.0596	-1.1816	-1.1939	-1.1572	-1.2329
3042.12	-1.1011	-1.1646	-1.1963	-1.1499	-1.1890
3048.18	-1.0864	-1.1768	-1.1890	-1.1670	-1.2231
3054.24	-1.0864	-1.1499	-1.1914	-1.1523	-1.2329
3060.3	-1.0889	-1.1499	-1.2256	-1.1401	-1.1865
3066.36	-1.0938	-1.1621	-1.1914	-1.1377	-1.2134
3072.42	-1.1035	-1.1475	-1.1939	-1.1450	-1.1939
3078.48	-1.0815	-1.1670	-1.2109	-1.1475	-1.1621
3084.54	-1.0938	-1.1499	-1.1939	-1.1426	-1.2231
3090.6	-1.1255	-1.1523	-1.2183	-1.1231	-1.1841
3096.66	-1.0620	-1.1450	-1.1939	-1.1621	-1.1743
3102.72	-1.0913	-1.1401	-1.1841	-1.1426	-1.2085
3108.78	-1.0864	-1.1523	-1.2134	-1.1328	-1.2036
3114.84	-1.0645	-1.1597	-1.1646	-1.1523	-1.1963
3120.9	-1.0596	-1.1353	-1.1914	-1.1255	-1.2036
3126.96	-1.0693	-1.1328	-1.1841	-1.1157	-1.1743
3133.02	-1.0718	-1.1401	-1.1499	-1.1401	-1.1963
3139.08	-1.0596	-1.1255	-1.1914	-1.1353	-1.1670
3145.14	-1.0254	-1.1255	-1.1768	-1.1353	-1.1816
3151.2	-1.0767	-1.1353	-1.1719	-1.1548	-1.1792
3157.26	-1.0864	-1.1084	-1.2036	-1.1255	-1.1841
3163.32	-1.0474	-1.1108	-1.1719	-1.1328	-1.1816
3169.38	-1.0596	-1.1157	-1.1768	-1.1231	-1.2036
3175.44	-1.0742	-1.1279	-1.1816	-1.1328	-1.1768
3181.5	-1.0571	-1.1353	-1.1572	-1.1401	-1.2012
3187.56	-1.0523	-1.1206	-1.1719	-1.1157	-1.2109
3193.62	-1.0376	-1.1206	-1.1792	-1.1206	-1.1548
3199.68	-1.0620	-1.1157	-1.1646	-1.1377	-1.1768
3205.74	-1.0669	-1.1011	-1.1743	-1.0864	-1.1548
3211.8	-1.0132	-1.1060	-1.1743	-1.1377	-1.1548
3217.86	-1.0376	-1.1133	-1.1621	-1.1011	-1.1646
3223.92	-1.0669	-1.0913	-1.2036	-1.1011	-1.1621
3229.98	-1.0523	-1.1133	-1.1597	-1.1035	-1.1572
3236.04	-1.0400	-1.1133	-1.1572	-1.1157	-1.1694
3242.1	-1.0742	-1.1231	-1.2036	-1.1133	-1.1450
3248.16	-1.0498	-1.1206	-1.1426	-1.1255	-1.1694
3254.22	-1.0474	-1.1084	-1.1572	-1.1035	-1.2036
3260.28	-1.0474	-1.1157	-1.1548	-1.1035	-1.1548
3266.34	-1.0620	-1.1279	-1.1450	-1.1157	-1.1621
3272.4	-1.0327	-1.1060	-1.1548	-1.0791	-1.1646
3278.46	-1.0278	-1.1133	-1.1401	-1.0962	-1.1450
3284.52	-1.0596	-1.1182	-1.1548	-1.1060	-1.1597
3290.58	-1.0303	-1.0791	-1.1646	-1.0767	-1.1426
3296.64	-1.0083	-1.0864	-1.1426	-1.1035	-1.1328
3302.7	-1.0547	-1.0962	-1.1621	-1.0864	-1.1694
3308.76	-1.0352	-1.0791	-1.1572	-1.0840	-1.1450
3314.82	-1.0156	-1.1060	-1.1255	-1.1157	-1.1450
3320.88	-1.0474	-1.0938	-1.1523	-1.1060	-1.1621
3326.94	-1.0620	-1.1084	-1.1475	-1.1060	-1.1353
3333	-1.0059	-1.0986	-1.1255	-1.1035	-1.1865
3339.06	-1.0181	-1.0791	-1.1450	-1.0596	-1.1670
3345.12	-1.0230	-1.0986	-1.1353	-1.0962	-1.1377
3351.18	-1.0254	-1.0840	-1.1450	-1.1035	-1.1572
3357.24	-1.0132	-1.0620	-1.1377	-1.0669	-1.1255
3363.3	-1.0059	-1.0767	-1.1304	-1.0742	-1.1328
3369.36	-1.0474	-1.0767	-1.1255	-1.0693	-1.1353
3375.42	-1.0205	-1.0742	-1.1426	-1.0669	-1.1108
3381.48	-1.0181	-1.1060	-1.1011	-1.0986	-1.1157
3387.54	-1.0669	-1.0767	-1.1304	-1.0791	-1.1401
3393.6	-1.0059	-1.0840	-1.1304	-1.0815	-1.1084
3399.66	-0.9985	-1.0938	-1.1182	-1.0889	-1.1548
3405.72	-1.0474	-1.0840	-1.1133	-1.0596	-1.1304
3411.78	-1.0059	-1.0645	-1.1206	-1.0742	-1.1060
3417.84	-1.0034	-1.0693	-1.1255	-1.0693	-1.1475
3423.9	-1.0327	-1.0620	-1.1475	-1.0596	-1.1279
3429.96	-1.0059	-1.0669	-1.1231	-1.0864	-1.1060
3436.02	-0.9863	-1.0571	-1.1108	-1.0645	-1.1548
3442.08	-1.0156	-1.0523	-1.1231	-1.0815	-1.1231
3448.14	-1.0132	-1.0742	-1.1011	-1.0767	-1.1328
3454.2	-1.0010	-1.0474	-1.1035	-1.0620	-1.1377
3460.26	-0.9937	-1.0596	-1.1133	-1.0693	-1.1133
3466.32	-1.0230	-1.0571	-1.1108	-1.0620	-1.1206
3472.38	-0.9888	-1.0474	-1.1255	-1.0523	-1.1231
3478.44	-0.9717	-1.0571	-1.1035	-1.0742	-1.0938
3484.5	-1.0181	-1.0571	-1.1011	-1.0571	-1.1206
3490.56	-0.9912	-1.0278	-1.1426	-1.0571	-1.1035
3496.62	-0.9717	-1.0620	-1.1157	-1.0571	-1.1157
3502.68	-0.9644	-1.0498	-1.1133	-1.0523	-1.1108
3508.74	-1.0156	-1.0645	-1.1157	-1.0474	-1.1035
3514.8	-0.9863	-1.0620	-1.1084	-1.0693	-1.1231
3520.86	-1.0010	-1.0523	-1.1108	-1.0523	-1.1304
3526.92	-0.9985	-1.0449	-1.1108	-1.0645	-1.1035
3532.98	-0.9985	-1.0547	-1.0889	-1.0791	-1.1157
3539.04	-0.9961	-1.0376	-1.1060	-1.0425	-1.1206
3545.1	-0.9692	-1.0620	-1.1108	-1.0693	-1.0718
3551.16	-1.0010	-1.0327	-1.0938	-1.0523	-1.1108
3557.22	-0.9814	-1.0474	-1.1108	-1.0352	-1.1060
3563.28	-0.9546	-1.0718	-1.0864	-1.0523	-1.0962
3569.34	-0.9839	-1.0474	-1.0864	-1.0352	-1.0962
3575.4	-0.9863	-1.0352	-1.1084	-1.0425	-1.0815
3581.46	-0.9448	-1.0645	-1.0742	-1.0547	-1.1060
3587.52	-0.9888	-1.0523	-1.0938	-1.0376	-1.1108
3593.58	-1.0083	-1.0278	-1.0913	-1.0498	-1.0815
3599.64	-0.9766	-1.0474	-1.0791	-1.0669	-1.1011
3605.7	-0.9595	-1.0083	-1.0791	-1.0449	-1.0889
3611.76	-0.9668	-1.0352	-1.0864	-1.0645	-1.0571
3617.82	-0.9839	-1.0547	-1.0596	-1.0376	-1.0986
3623.88	-0.9595	-1.0083	-1.0962	-1.0254	-1.0791
3629.94	-0.9448	-1.0376	-1.0864	-1.0278	-1.0669
3636	-0.9814	-1.0400	-1.0815	-1.0181	-1.0693
3642.06	-0.9595	-1.0083	-1.1133	-1.0400	-1.0669
3648.12	-0.9546	-1.0498	-1.0840	-1.0376	-1.0767
3654.18	-0.9814	-1.0107	-1.0767	-1.0083	-1.0791
3660.24	-0.9766	-1.0278	-1.0791	-1.0278	-1.0571
3666.3	-0.9692	-1.0303	-1.0693	-1.0571	-1.0767
3672.36	-0.9644	-1.0107	-1.0718	-1.0132	-1.0962
3678.42	-0.9644	-1.0254	-1.0596	-1.0352	-1.0547
3684.48	-0.9790	-1.0278	-1.0474	-1.0230	-1.0742
3690.54	-0.9692	-1.0107	-1.0815	-1.0107	-1.0669
3696.6	-0.9302	-1.0400	-1.0352	-1.0059	-1.0693
3702.66	-0.9546	-1.0205	-1.0571	-1.0132	-1.0791
3708.72	-0.9692	-1.0107	-1.0791	-0.9985	-1.0547
3714.78	-0.9204	-1.0352	-1.0376	-1.0107	-1.0645
3720.84	-0.9448	-1.0278	-1.0596	-1.0400	-1.0718
3726.9	-0.9473	-1.0034	-1.0669	-1.0303	-1.0840
3732.96	-0.9375	-1.0303	-1.0425	-1.0230	-1.0815
3739.02	-0.9351	-0.9985	-1.0523	-1.0156	-1.0767
3745.08	-0.9497	-1.0083	-1.0571	-1.0278	-1.0645
3751.14	-0.9546	-1.0254	-1.0523	-1.0083	-1.0815
3757.2	-0.9424	-0.9888	-1.0620	-0.9985	-1.0645
3763.26	-0.9204	-0.9863	-1.0547	-1.0059	-1.0352
3769.32	-0.9302	-1.0132	-1.0596	-1.0107	-1.0767
3775.38	-0.9619	-0.9790	-1.0547	-0.9961	-1.0376
3781.44	-0.9180	-1.0010	-1.0547	-1.0059	-1.0693
3787.5	-0.9277	-0.9985	-1.0474	-1.0107	-1.0547
3793.56	-0.9399	-0.9985	-1.0571	-0.9961	-1.0352
3799.62	-0.9448	-1.0181	-1.0620	-1.0156	-1.0620
3805.68	-0.9277	-0.9717	-1.0669	-1.0107	-1.0596
3811.74	-0.9229	-1.0010	-1.0352	-0.9985	-1.0474
3817.8	-0.9448	-1.0107	-1.0352	-1.0205	-1.0645
3823.86	-0.9497	-0.9692	-1.0523	-0.9961	-1.0474
3829.92	-0.9106	-1.0107	-1.0376	-1.0083	-1.0278
3835.98	-0.9399	-0.9839	-1.0352	-1.0010	-1.0742
3842.04	-0.9399	-0.9888	-1.0327	-1.0107	-1.0303
3848.1	-0.9082	-1.0010	-1.0303	-1.0205	-1.0474
3854.16	-0.9180	-1.0059	-1.0449	-1.0132	-1.0645
3860.22	-0.9277	-0.9814	-1.0474	-1.0083	-1.0278
3866.28	-0.9180	-1.0059	-1.0181	-1.0156	-1.0523
3872.34	-0.9058	-0.9961	-1.0376	-0.9839	-1.0547
3878.4	-0.9082	-1.0059	-1.0230	-1.0010	-1.0278
3884.46	-0.9302	-1.0156	-1.0230	-0.9912	-1.0645
3890.52	-0.9204	-0.9692	-1.0425	-0.9839	-1.0352
3896.58	-0.8911	-0.9912	-1.0278	-0.9961	-1.0352
3902.64	-0.9204	-0.9741	-1.0400	-0.9766	-1.0376
3908.7	-0.9253	-0.9741	-1.0425	-0.9644	-1.0352
3914.76	-0.9082	-1.0010	-1.0303	-0.9888	-1.0278
3920.82	-0.8838	-0.9790	-1.0425	-0.9863	-1.0425
3926.88	-0.9204	-0.9766	-1.0449	-0.9692	-1.0156
3932.94	-0.9277	-1.0156	-1.0083	-0.9790	-1.0278
3939	-0.9009	-0.9937	-1.0352	-0.9863	-1.0376
3945.06	-0.9009	-0.9863	-1.0010	-0.9985	-1.0181
3951.12	-0.9351	-0.9741	-0.9912	-0.9888	-1.0474
3957.18	-0.9204	-0.9570	-1.0303	-0.9766	-1.0156
3963.24	-0.8911	-0.9985	-1.0034	-0.9937	-1.0010
3969.3	-0.9229	-0.9595	-0.9912	-0.9668	-1.0425
3975.36	-0.9082	-0.9448	-1.0278	-0.9570	-0.9888
3981.42	-0.8911	-1.0034	-0.9912	-0.9692	-1.0205
3987.48	-0.8813	-0.9644	-1.0230	-0.9717	-1.0156
3993.54	-0.9058	-0.9570	-1.0327	-0.9595	-0.9961
3999.6	-0.8911	-0.9912	-1.0034	-0.9790	-1.0181
4005.66	-0.8862	-0.9766	-1.0181	-0.9644	-1.0132
4011.72	-0.8789	-0.9790	-1.0034	-0.9668	-0.9937
4017.78	-0.8911	-0.9839	-0.9717	-0.9717	-1.0449
4023.84	-0.9155	-0.9595	-1.0181	-0.9375	-1.0230
4029.9	-0.8740	-0.9937	-1.0083	-0.9961	-1.0132
4035.96	-0.8765	-0.9570	-1.0181	-0.9570	-1.0278
4042.02	-0.9131	-0.9473	-1.0376	-0.9595	-0.9961
4048.08	-0.8740	-0.9668	-0.9912	-0.9766	-1.0254
4054.14	-0.8789	-0.9448	-0.9985	-0.9595	-1.0083
4060.2	-0.8911	-0.9497	-1.0083	-0.9766	-0.9863
4066.26	-0.9106	-0.9595	-0.9839	-0.9766	-1.0010
4072.32	-0.8667	-0.9570	-1.0156	-0.9424	-0.9985
4078.38	-0.8643	-0.9595	-0.9961	-0.9790	-0.9937
4084.44	-0.9082	-0.9692	-0.9814	-0.9692	-1.0205
4090.5	-0.8984	-0.9448	-1.0181	-0.9692	-1.0132
4096.56	-0.8813	-0.9644	-0.9985	-0.9521	-0.9937
4102.62	-0.9131	-0.9473	-1.0083	-0.9546	-1.0107
4108.68	-0.9106	-0.9229	-1.0181	-0.9570	-0.9985
4114.74	-0.8594	-0.9692	-0.9985	-0.9399	-0.9912
4120.8	-0.8960	-0.9375	-1.0010	-0.9473	-1.0059
4126.86	-0.8936	-0.9448	-1.0205	-0.9448	-0.9912
4132.92	-0.8789	-0.9448	-0.9937	-0.9766	-1.0132
4138.98	-0.8667	-0.9473	-0.9985	-0.9521	-1.0107
4145.04	-0.8618	-0.9644	-0.9692	-0.9570	-1.0010
4151.1	-0.8911	-0.9595	-0.9668	-0.9473	-1.0059
4157.16	-0.8789	-0.9302	-0.9985	-0.9546	-0.9937
4163.22	-0.8447	-0.9546	-0.9692	-0.9497	-0.9912
4169.28	-0.8789	-0.9473	-0.9668	-0.9375	-0.9961
4175.34	-0.8838	-0.9204	-0.9790	-0.9326	-0.9766
4181.4	-0.8545	-0.9448	-0.9497	-0.9448	-0.9863
4187.46	-0.8862	-0.9375	-0.9863	-0.9277	-0.9668
4193.52	-0.8838	-0.9204	-0.9741	-0.9448	-0.9766
4199.58	-0.8643	-0.9399	-0.9595	-0.9497	-0.9888
4205.64	-0.8667	-0.9204	-0.9692	-0.9375	-0.9741
4211.7	-0.8716	-0.9326	-0.9741	-0.9497	-0.9619
4217.76	-0.8667	-0.9424	-0.9546	-0.9546	-1.0010
4223.82	-0.8691	-0.9106	-0.9741	-0.9399	-0.9937
4229.88	-0.8398	-0.9351	-0.9595	-0.9473	-0.9863
4235.94	-0.8960	-0.9155	-0.9692	-0.9351	-1.0034
4242	-0.8765	-0.9204	-1.0059	-0.9131	-0.9863
4248.06	-0.8398	-0.9253	-0.9521	-0.9399	-0.9814
4254.12	-0.8618	-0.9009	-0.9717	-0.9155	-0.9766
4260.18	-0.8765	-0.9082	-0.9839	-0.9155	-0.9595
4266.24	-0.8716	-0.9473	-0.9546	-0.9277	-0.9766
4272.3	-0.8594	-0.9033	-0.9814	-0.9204	-0.9692
4278.36	-0.8374	-0.9399	-0.9497	-0.9180	-0.9497
4284.42	-0.8667	-0.9448	-0.9668	-0.9229	-1.0083
4290.48	-0.8667	-0.9058	-0.9863	-0.9106	-0.9595
4296.54	-0.8105	-0.9302	-0.9424	-0.9277	-0.9619
4302.6	-0.8496	-0.9326	-0.9473	-0.9131	-0.9912
4308.66	-0.8496	-0.8984	-0.9497	-0.9106	-0.9692
4314.72	-0.8203	-0.9302	-0.9570	-0.9424	-0.9741
4320.78	-0.8301	-0.8911	-0.9644	-0.9082	-0.9814
4326.84	-0.8472	-0.8984	-0.9766	-0.9033	-0.9546
4332.9	-0.8447	-0.9106	-0.9448	-0.9131	-0.9448
4338.96	-0.8423	-0.8936	-0.9668	-0.9351	-0.9570
4345.02	-0.8643	-0.9009	-0.9570	-0.9277	-0.9546
4351.08	-0.8398	-0.9155	-0.9302	-0.9204	-0.9644
4357.14	-0.8398	-0.9009	-0.9766	-0.9058	-0.9644
4363.2	-0.8423	-0.9106	-0.9302	-0.9106	-0.9570
4369.26	-0.7861	-0.9033	-0.9521	-0.9302	-0.9766
4375.32	-0.8594	-0.8984	-0.9692	-0.8691	-0.9448
4381.38	-0.8154	-0.9277	-0.9448	-0.9155	-0.9546
4387.44	-0.8228	-0.9009	-0.9595	-0.9058	-0.9692
4393.5	-0.8569	-0.8887	-0.9619	-0.9058	-0.9204
4399.56	-0.8008	-0.9155	-0.9302	-0.9155	-0.9619
4405.62	-0.8643	-0.8765	-0.9790	-0.8960	-0.9521
4411.68	-0.8398	-0.9180	-0.9375	-0.9033	-0.9155
4417.74	-0.8105	-0.8984	-0.9253	-0.9082	-0.9595
4423.8	-0.8545	-0.8936	-0.9619	-0.9009	-0.9424
4429.86	-0.8374	-0.9180	-0.9058	-0.9106	-0.9570
4435.92	-0.8179	-0.8911	-0.9351	-0.9058	-0.9644
4441.98	-0.8301	-0.8960	-0.9473	-0.8911	-0.9399
4448.04	-0.8154	-0.9106	-0.9204	-0.9106	-0.9448
4454.1	-0.8032	-0.8838	-0.9277	-0.8911	-0.9570
4460.16	-0.8276	-0.8765	-0.9351	-0.9082	-0.9131
4466.22	-0.8179	-0.8862	-0.9155	-0.9106	-0.9302
4472.28	-0.8032	-0.8740	-0.9399	-0.8984	-0.9302
4478.34	-0.8228	-0.8789	-0.9351	-0.9106	-0.9399
4484.4	-0.8203	-0.9009	-0.9033	-0.9082	-0.9448
4490.46	-0.8105	-0.8813	-0.9302	-0.8911	-0.9399
4496.52	-0.8301	-0.9082	-0.9106	-0.9009	-0.9399
4502.58	-0.8154	-0.8813	-0.9131	-0.8813	-0.9595
4508.64	-0.8008	-0.8765	-0.9180	-0.8911	-0.9277
4514.7	-0.8154	-0.8936	-0.9009	-0.8887	-0.9424
4520.76	-0.7959	-0.8643	-0.9351	-0.8765	-0.9229
4526.82	-0.8032	-0.8691	-0.9351	-0.8862	-0.9204
4532.88	-0.8325	-0.8813	-0.9106	-0.8691	-0.9204
4538.94	-0.8032	-0.8716	-0.9399	-0.8618	-0.9180
4545	-0.7983	-0.8838	-0.9204	-0.9155	-0.9180
4551.06	-0.8325	-0.8960	-0.9204	-0.8740	-0.9204
4557.12	-0.7910	-0.8545	-0.9131	-0.8789	-0.9399
4563.18	-0.8008	-0.8765	-0.9009	-0.9009	-0.9204
4569.24	-0.8252	-0.8789	-0.9155	-0.8643	-0.9326
4575.3	-0.7837	-0.8569	-0.9155	-0.8813	-0.9204
4581.36	-0.8203	-0.8862	-0.8740	-0.8691	-0.9204
4587.42	-0.8032	-0.8643	-0.9058	-0.8789	-0.9326
4593.48	-0.7837	-0.8618	-0.9155	-0.8740	-0.9082
4599.54	-0.8032	-0.8789	-0.8984	-0.8789	-0.9302
4605.6	-0.7910	-0.8716	-0.9106	-0.8691	-0.9180
4611.66	-0.7690	-0.8789	-0.9131	-0.8862	-0.9033
4617.72	-0.8105	-0.8887	-0.8862	-0.8618	-0.9204
4623.78	-0.7813	-0.8643	-0.9155	-0.8691	-0.9082
4629.84	-0.7813	-0.8838	-0.8813	-0.8740	-0.9204
4635.9	-0.8130	-0.8716	-0.8936	-0.8618	-0.9204
4641.96	-0.7837	-0.8618	-0.9155	-0.8691	-0.9375
4648.02	-0.7813	-0.8643	-0.9009	-0.8960	-0.9229
4654.08	-0.8154	-0.8472	-0.9009	-0.8374	-0.9277
4660.14	-0.7593	-0.8496	-0.9180	-0.8423	-0.9155
4666.2	-0.7813	-0.8691	-0.9033	-0.8545	-0.9106
4672.26	-0.8105	-0.8423	-0.9082	-0.8325	-0.9058
4678.32	-0.7617	-0.8643	-0.9058	-0.8667	-0.8838
4684.38	-0.7788	-0.8838	-0.8911	-0.8496	-0.9106
4690.44	-0.8032	-0.8374	-0.8960	-0.8496	-0.9204
4696.5	-0.7544	-0.8667	-0.8936	-0.8569	-0.8862
4702.56	-0.8105	-0.8521	-0.8887	-0.8496	-0.9155
4708.62	-0.8105	-0.8374	-0.8887	-0.8472	-0.9058
4714.68	-0.7544	-0.8594	-0.8838	-0.8521	-0.9106
4720.74	-0.7886	-0.8569	-0.8984	-0.8350	-0.9253
4726.8	-0.8057	-0.8374	-0.8887	-0.8374	-0.8984
4732.86	-0.7544	-0.8618	-0.8862	-0.8716	-0.9009
4738.92	-0.7837	-0.8374	-0.8936	-0.8423	-0.8984
4744.98	-0.7910	-0.8618	-0.9155	-0.8521	-0.9009
4751.04	-0.7617	-0.8398	-0.8887	-0.8691	-0.9058
4757.1	-0.7715	-0.8472	-0.9106	-0.8447	-0.8960
4763.16	-0.7715	-0.8569	-0.8936	-0.8716	-0.8960
4769.22	-0.7446	-0.8398	-0.8984	-0.8350	-0.9009
4775.28	-0.7788	-0.8423	-0.8936	-0.8398	-0.9033
4781.34	-0.7861	-0.8374	-0.8691	-0.8545	-0.8960
4787.4	-0.7788	-0.8057	-0.8911	-0.8252	-0.9302
4793.46	-0.7593	-0.8447	-0.9009	-0.8350	-0.8911
4799.52	-0.7690	-0.8276	-0.8594	-0.8447	-0.8984
4805.58	-0.7446	-0.8203	-0.8813	-0.8252	-0.8911
4811.64	-0.7617	-0.8423	-0.8862	-0.8423	-0.8643
4817.7	-0.7837	-0.8423	-0.8667	-0.8325	-0.8911
4823.76	-0.7593	-0.8228	-0.8838	-0.8301	-0.8911
4829.82	-0.7520	-0.8252	-0.8740	-0.8447	-0.8813
4835.88	-0.7861	-0.8228	-0.8691	-0.8350	-0.8838
4841.94	-0.7495	-0.8203	-0.8911	-0.8301	-0.8911
4848	-0.7690	-0.8276	-0.8716	-0.8423	-0.8887
4854.06	-0.7813	-0.8301	-0.8765	-0.8203	-0.9131
4860.12	-0.7568	-0.8203	-0.8789	-0.8252	-0.8691
4866.18	-0.7861	-0.8447	-0.8789	-0.8325	-0.8936
4872.24	-0.7861	-0.8325	-0.8740	-0.8032	-0.9009
4878.3	-0.7373	-0.8301	-0.8813	-0.8423	-0.8643
4884.36	-0.7739	-0.8130	-0.8691	-0.8203	-0.8911
4890.42	-0.7617	-0.8301	-0.9009	-0.8203	-0.8691
4896.48	-0.7275	-0.8130	-0.8643	-0.8374	-0.8838
4902.54	-0.7861	-0.8008	-0.8594	-0.8301	-0.8911
4908.6	-0.7373	-0.8154	-0.8740	-0.8130	-0.8765
4914.66	-0.7275	-0.8130	-0.8569	-0.8423	-0.8691
4920.72	-0.7788	-0.7910	-0.8740	-0.8130	-0.9082
4926.78	-0.7544	-0.8301	-0.8691	-0.8105	-0.8813
4932.84	-0.7275	-0.8325	-0.8350	-0.8203	-0.8643
4938.9	-0.7788	-0.8203	-0.8789	-0.7910	-0.8813
4944.96	-0.7275	-0.8325	-0.8618	-0.8130	-0.8521
4951.02	-0.7471	-0.8228	-0.8765	-0.8276	-0.8813
4957.08	-0.7617	-0.8008	-0.8765	-0.7886	-0.8545
4963.14	-0.7349	-0.8301	-0.8374	-0.8301	-0.8667
4969.2	-0.7324	-0.8179	-0.8594	-0.8130	-0.8960
4975.26	-0.7739	-0.7983	-0.8667	-0.8081	-0.8521
4981.32	-0.7544	-0.7959	-0.8325	-0.8301	-0.8545
4987.38	-0.7373	-0.8032	-0.8740	-0.8105	-0.8667
4993.44	-0.7617	-0.7935	-0.8521	-0.8008	-0.8691
4999.5	-0.7397	-0.8154	-0.8691	-0.8203	-0.8740
5005.56	-0.7324	-0.7983	-0.8618	-0.7959	-0.8569
5011.62	-0.7446	-0.8105	-0.8813	-0.8008	-0.8594
5017.68	-0.7275	-0.8154	-0.8496	-0.7983	-0.8594
5023.74	-0.7300	-0.8008	-0.8789	-0.8032	-0.8472
5029.8	-0.7471	-0.8154	-0.8691	-0.8154	-0.8447
5035.86	-0.7202	-0.8179	-0.8398	-0.7959	-0.8716
5041.92	-0.7397	-0.7886	-0.8423	-0.8179	-0.8350
5047.98	-0.7080	-0.8325	-0.8276	-0.8228	-0.8618
5054.04	-0.7251	-0.7886	-0.8496	-0.8008	-0.8765
5060.1	-0.7275	-0.8081	-0.8521	-0.8032	-0.8667
5066.16	-0.7349	-0.8057	-0.8301	-0.7959	-0.8813
5072.22	-0.7324	-0.7715	-0.8447	-0.7983	-0.8545
5078.28	-0.7471	-0.8081	-0.8374	-0.7886	-0.8472
5084.34	-0.7227	-0.8057	-0.8228	-0.7861	-0.8594
5090.4	-0.7104	-0.7739	-0.8740	-0.7813	-0.8521
5096.46	-0.7422	-0.8032	-0.8423	-0.7983	-0.8252
5102.52	-0.7251	-0.8057	-0.8521	-0.7935	-0.8789
5108.58	-0.7153	-0.7983	-0.8447	-0.8105	-0.8423
5114.64	-0.7446	-0.8032	-0.8350	-0.8008	-0.8667
5120.7	-0.7275	-0.7861	-0.8521	-0.7861	-0.8765
5126.76	-0.7129	-0.7642	-0.8301	-0.7837	-0.8545
5132.82	-0.7495	-0.7910	-0.8301	-0.7935	-0.8691
5138.88	-0.7275	-0.7813	-0.8350	-0.7837	-0.8521
5144.94	-0.7178	-0.7690	-0.8325	-0.7935	-0.8301
5151	-0.7422	-0.7861	-0.8423	-0.7910	-0.8569
5157.06	-0.7031	-0.7813	-0.8203	-0.7739	-0.8521
5163.12	-0.7080	-0.7983	-0.8301	-0.8081	-0.8423
5169.18	-0.7300	-0.7788	-0.8423	-0.8105	-0.8667
5175.24	-0.6860	-0.8008	-0.8374	-0.7690	-0.8374
5181.3	-0.6934	-0.7813	-0.8203	-0.8008	-0.8569
5187.36	-0.7349	-0.7764	-0.8398	-0.7837	-0.8594
5193.42	-0.6787	-0.7764	-0.8154	-0.7666	-0.8423
5199.48	-0.7300	-0.7666	-0.8276	-0.7861	-0.8545
5205.54	-0.7422	-0.7593	-0.8350	-0.7861	-0.8496
5211.6	-0.6714	-0.7690	-0.8252	-0.7910	-0.8276
5217.66	-0.7324	-0.7764	-0.8447	-0.7813	-0.8374
5223.72	-0.6836	-0.7715	-0.8423	-0.7739	-0.8350
5229.78	-0.6982	-0.7935	-0.8398	-0.7959	-0.8228
5235.84	-0.7202	-0.7910	-0.8105	-0.7813	-0.8325
5241.9	-0.6909	-0.7886	-0.8301	-0.7764	-0.8276
5247.96	-0.7056	-0.7739	-0.8008	-0.8008	-0.8301
5254.02	-0.7275	-0.7837	-0.8350	-0.7520	-0.8447
5260.08	-0.6787	-0.7617	-0.8081	-0.7788	-0.8252
5266.14	-0.7080	-0.7837	-0.8154	-0.7983	-0.8374
5272.2	-0.7349	-0.7495	-0.8350	-0.7666	-0.8325
5278.26	-0.6885	-0.7739	-0.8203	-0.7739	-0.8203
5284.32	-0.7080	-0.7642	-0.8228	-0.7666	-0.8252
5290.38	-0.7349	-0.7471	-0.8374	-0.7715	-0.8398
5296.44	-0.6909	-0.7544	-0.8130	-0.7739	-0.8203
5302.5	-0.7153	-0.7642	-0.8228	-0.7739	-0.8472
5308.56	-0.7178	-0.7568	-0.8228	-0.7642	-0.8130
5314.62	-0.6689	-0.7788	-0.7959	-0.7739	-0.8398
5320.68	-0.7080	-0.7544	-0.8179	-0.7715	-0.8447
5326.74	-0.7056	-0.7617	-0.7935	-0.7617	-0.8228
5332.8	-0.6665	-0.7642	-0.7983	-0.7837	-0.8398
5338.86	-0.7178	-0.7471	-0.7983	-0.7422	-0.8447
5344.92	-0.6860	-0.7617	-0.8008	-0.7666	-0.8032
5350.98	-0.6763	-0.7642	-0.8032	-0.7642	-0.8398
5357.04	-0.7227	-0.7446	-0.8130	-0.7642	-0.8325
5363.1	-0.6641	-0.7739	-0.7983	-0.7788	-0.7935
5369.16	-0.6934	-0.7642	-0.7983	-0.7739	-0.8228
5375.22	-0.7153	-0.7739	-0.8154	-0.7446	-0.8154
5381.28	-0.6714	-0.7764	-0.7935	-0.7764	-0.8105
5387.34	-0.6934	-0.7544	-0.7959	-0.7593	-0.8179
5393.4	-0.6982	-0.7520	-0.7910	-0.7593	-0.7813
5399.46	-0.6616	-0.7764	-0.8008	-0.7715	-0.8228
5405.52	-0.6909	-0.7422	-0.7837	-0.7495	-0.8105
5411.58	-0.7178	-0.7544	-0.7910	-0.7397	-0.7959
5417.64	-0.6689	-0.7520	-0.7959	-0.7642	-0.8301
5423.7	-0.7251	-0.7520	-0.8154	-0.7520	-0.8081
5429.76	-0.6982	-0.7300	-0.8032	-0.7495	-0.7935
5435.82	-0.6787	-0.7544	-0.7861	-0.7373	-0.8057
5441.88	-0.7007	-0.7275	-0.8032	-0.7642	-0.7886
5447.94	-0.6860	-0.7471	-0.7813	-0.7617	-0.8032
5454	-0.6763	-0.7422	-0.7935	-0.7520	-0.7959
5460.06	-0.6812	-0.7422	-0.7788	-0.7520	-0.7983
5466.12	-0.6860	-0.7471	-0.7910	-0.7471	-0.8203
5472.18	-0.6592	-0.7349	-0.7837	-0.7251	-0.8081
5478.24	-0.6641	-0.7349	-0.7764	-0.7520	-0.7788
5484.3	-0.6836	-0.7495	-0.7886	-0.7495	-0.8179
5490.36	-0.6592	-0.7251	-0.7739	-0.7446	-0.8032
5496.42	-0.6738	-0.7568	-0.7690	-0.7495	-0.7910
5502.48	-0.6763	-0.7251	-0.7910	-0.7422	-0.8032
5508.54	-0.6470	-0.7324	-0.7813	-0.7544	-0.7739
5514.6	-0.7056	-0.7471	-0.7813	-0.7788	-0.7935
5520.66	-0.6763	-0.7397	-0.7837	-0.7520	-0.7935
5526.72	-0.6641	-0.7544	-0.7861	-0.7715	-0.7813
5532.78	-3.7231	-5.0000	-3.7842	-3.5864	-3.6475
5538.84	-1.5210	-2.1143	-1.4624	-1.6357	-1.6919
5544.9	-0.3833	-0.4053	-0.3491	-0.3882	-0.3589
5550.96	-0.3662	-0.3174	-0.2710	-0.2979	-0.3247
5557.02	-0.3442	-0.3003	-0.2637	-0.2637	-0.2808
5563.08	-0.2979	-0.2832	-0.2490	-0.2808	-0.2759
5569.14	-0.3540	-0.2905	-0.2515	-0.2515	-0.2588
5575.2	-0.3052	-0.2661	-0.2441	-0.2417	-0.2563
5581.26	-0.3101	-0.2905	-0.2197	-0.2637	-0.2466
5587.32	-0.3320	-0.2661	-0.2417	-0.2319	-0.2588
5593.38	-0.2783	-0.2637	-0.2466	-0.2393	-0.2271
5599.44	-0.2954	-0.2759	-0.2197	-0.2441	-0.2417
5605.5	-0.3369	-0.2490	-0.2100	-0.2222	-0.2368
5611.56	-0.2563	-0.2563	-0.2173	-0.2368	-0.2148
5617.62	-0.3174	-0.2515	-0.2246	-0.2222	-0.2515
5623.68	-0.2734	-0.2368	-0.2197	-0.2148	-0.2344
5629.74	-0.2588	-0.2441	-0.1880	-0.2173	-0.2246
5635.8	-0.2979	-0.2441	-0.2051	-0.2197	-0.2295
5641.86	-0.2393	-0.2515	-0.2368	-0.2246	-0.2100
5647.92	-0.2710	-0.2441	-0.2124	-0.2271	-0.2246
5653.98	-0.2734	-0.2441	-0.2148	-0.2075	-0.2173
5660.04	-0.2441	-0.2466	-0.1978	-0.2173	-0.2002
5666.1	-0.2905	-0.2661	-0.2051	-0.2319	-0.2173
5672.16	-0.2734	-0.2490	-0.2148	-0.2026	-0.2271
5678.22	-0.2466	-0.2393	-0.2002	-0.2319	-0.2148
5684.28	-0.2881	-0.2539	-0.1978	-0.2026	-0.2344
5690.34	-0.2368	-0.2271	-0.2100	-0.1953	-0.2026
5696.4	-0.2441	-0.2441	-0.1880	-0.2271	-0.2148
5702.46	-0.2588	-0.2368	-0.2051	-0.1880	-0.2173
5708.52	-0.2393	-0.2319	-0.2173	-0.2002	-0.1904
5714.58	-0.2759	-0.2466	-0.2002	-0.2271	-0.2124
5720.64	-0.2441	-0.2368	-0.2051	-0.1904	-0.1953
5726.7	-0.2563	-0.2490	-0.2002	-0.1978	-0.1953
5732.76	-0.2661	-0.2539	-0.2075	-0.2197	-0.2124
5738.82	-0.2368	-0.2271	-0.2148	-0.2026	-0.2051
5744.88	-0.2734	-0.2612	-0.1953	-0.2075	-0.1807
5750.94	-0.2466	-0.2368	-0.1953	-0.2051	-0.2148
5757	-0.2466	-0.2197	-0.1929	-0.1929	-0.1953
5763.06	-0.2710	-0.2368	-0.1953	-0.2124	-0.1953
5769.12	-0.2319	-0.2393	-0.1929	-0.1929	-0.2100
5775.18	-0.2466	-0.2173	-0.2124	-0.1855	-0.1953
5781.24	-0.2661	-0.2246	-0.1733	-0.2148	-0.1953
5787.3	-0.2344	-0.2295	-0.1953	-0.1904	-0.1953
5793.36	-0.2393	-0.2271	-0.1978	-0.2124	-0.1782
5799.42	-0.2686	-0.2368	-0.2026	-0.2051	-0.2173
5805.48	-0.2393	-0.2271	-0.2075	-0.1953	-0.2026
5811.54	-0.2368	-0.2271	-0.1929	-0.2173	-0.1929
5817.6	-0.2686	-0.2271	-0.1855	-0.2173	-0.2100
5823.66	-0.2368	-0.2246	-0.1880	-0.1782	-0.2002
5829.72	-0.2588	-0.2271	-0.1978	-0.2002	-0.1782
5835.78	-0.2295	-0.2197	-0.1953	-0.2051	-0.2051
5841.84	-0.2490	-0.2295	-0.2002	-0.1855	-0.1929
5847.9	-0.2515	-0.2563	-0.1880	-0.2124	-0.1758
5853.96	-0.2100	-0.2319	-0.2002	-0.1758	-0.2026
5860.02	-0.2661	-0.2222	-0.1953	-0.1807	-0.1807
5866.08	-0.2344	-0.2466	-0.1831	-0.2173	-0.2100
5872.14	-0.2344	-0.2222	-0.2148	-0.1807	-0.1953
5878.2	-0.2588	-0.2148	-0.1953	-0.2026	-0.1758
5884.26	-0.2319	-0.2344	-0.1904	-0.2173	-0.2173
5890.32	-0.2661	-0.2319	-0.2026	-0.1807	-0.1929
5896.38	-0.2441	-0.2368	-0.1831	-0.2026	-0.1733
5902.44	-0.2441	-0.2271	-0.1880	-0.1929	-0.2075
5908.5	-0.2759	-0.2319	-0.1782	-0.1758	-0.1709
5914.56	-0.2124	-0.2466	-0.1782	-0.2075	-0.1880
5920.62	-0.2661	-0.2246	-0.1929	-0.1782	-0.1953
5926.68	-0.2319	-0.2319	-0.1953	-0.1880	-0.1880
5932.74	-0.2002	-0.2368	-0.1855	-0.2075	-0.2051
5938.8	-0.2710	-0.2222	-0.2148	-0.1807	-0.2100
5944.86	-0.2271	-0.2368	-0.1855	-0.2051	-0.1904
5950.92	-0.2271	-0.2319	-0.1880	-0.2148	-0.2051
5956.98	-0.2710	-0.2075	-0.1855	-0.1807	-0.1978
5963.04	-0.2148	-0.2222	-0.1831	-0.2100	-0.1831
5969.1	-0.2441	-0.2319	-0.1978	-0.1953	-0.2124
5975.16	-0.2661	-0.2197	-0.1904	-0.1807	-0.1758
5981.22	-0.2148	-0.2319	-0.1807	-0.2075	-0.2026
5987.28	-0.2637	-0.2271	-0.1904	-0.1831	-0.1953
5993.34	-0.2271	-0.2222	-0.1978	-0.2026	-0.1855
5999.4	-0.2100	-0.2344	-0.1904	-0.1929	-0.1904
6005.46	-0.2832	-0.2173	-0.2051	-0.1758	-0.1880
6011.52	-0.2173	-0.2344	-0.1855	-0.1904	-0.1758
6017.58	-0.2441	-0.2173	-0.1904	-0.2002	-0.1953
6023.64	-0.2710	-0.2100	-0.1782	-0.1807	-0.1929
6029.7	-0.2002	-0.2344	-0.1978	-0.2002	-0.1953
6035.76	-0.2563	-0.2368	-0.1904	-0.1953	-0.2148
6041.82	-0.2563	-0.2173	-0.1904	-0.1855	-0.1831
6047.88	-0.2026	-0.2295	-0.1831	-0.1953	-0.1855
6053.94	-0.2759	-0.2344	-0.1953	-0.1685	-0.1978
6060	-0.2271	-0.2246	-0.2002	-0.1953	-0.1758
6066.06	-0.2197	-0.2295	-0.1855	-0.2051	-0.1978
6072.12	-0.2661	-0.2124	-0.2075	-0.1758	-0.1978
6078.18	-0.2051	-0.2271	-0.1880	-0.1953	-0.1733
6084.24	-0.2368	-0.2271	-0.2002	-0.2051	-0.2124
6090.3	-0.2637	-0.2148	-0.2148	-0.1904	-0.1978
6096.36	-0.2002	-0.2124	-0.1782	-0.2100	-0.1929
6102.42	-0.2612	-0.2368	-0.1880	-0.2051	-0.2075
6108.48	-0.2393	-0.2148	-0.1929	-0.1904	-0.1855
6114.54	-0.2222	-0.2393	-0.1831	-0.2100	-0.1880
6120.6	-0.2759	-0.2100	-0.1904	-0.1807	-0.2002
6126.66	-0.2075	-0.2246	-0.1953	-0.1807	-0.1685
6132.72	-0.2246	-0.2393	-0.1880	-0.1929	-0.1929
6138.78	-0.2686	-0.2271	-0.1929	-0.1489	-0.1855
6144.84	-0.1880	-0.2271	-0.1978	-0.1978	-0.1782
6150.9	-0.2368	-0.2271	-0.1953	-0.1929	-0.1953
6156.96	-0.2515	-0.1953	-0.1929	-0.1758	-0.1855
6163.02	-0.1953	-0.2246	-0.1953	-0.2026	-0.1880
6169.08	-0.2783	-0.2271	-0.1953	-0.1953	-0.1953
6175.14	-0.2393	-0.2148	-0.1855	-0.1880	-0.1807
6181.2	-0.2124	-0.2173	-0.1831	-0.2051	-0.1831
6187.26	-0.2856	-0.2197	-0.1880	-0.1685	-0.1929
6193.32	-0.2075	-0.2295	-0.1953	-0.1880	-0.1733
6199.38	-0.2344	-0.2319	-0.1782	-0.1880	-0.1929
