# Supplementary material for: Elucidation of molecular kinetic schemes from macroscopic traces using system identification
Source: PLoS Comput Biol. 2017 Feb 13;13(2):e1005376. doi: 10.1371/journal.pcbi.1005376 (PMC5330533; doi:10.1371/journal.pcbi.1005376)
Supplement: S1 Data — (1) L-type calcium ion-channel current elicited by voltage steps from -90 to 0 mV, first in the absence of nifedipine, and after addition of nifedipine at 100 nM and 1 μM concentration. (2) G-protein sensitive ion-channel (GIRK4*) current traces elicited by a step in LY379268 concentration from 0 to 1 μM. (ZIP) [file pcbi.1005376.s004.zip › Data_Ion_Channels/ICY_41612.ods]

## Sheet: Sheet1
Time (ms)	y1	y2	y3	y4	y5
0	-0.1221	-0.1147	-0.1196	-0.1245	-0.1196
6.06	-0.1538	-0.1489	-0.1538	-0.1563	-0.1514
12.12	-0.1489	-0.1416	-0.1514	-0.1611	-0.1514
18.18	-0.1514	-0.1465	-0.1538	-0.1514	-0.1587
24.24	-0.1538	-0.1465	-0.1489	-0.1514	-0.1563
30.3	-0.1538	-0.1465	-0.1489	-0.1563	-0.1489
36.36	-0.1563	-0.1465	-0.1465	-0.1563	-0.1538
42.42	-0.1514	-0.1392	-0.1489	-0.1538	-0.1563
48.48	-0.1489	-0.1465	-0.1489	-0.1538	-0.1514
54.54	-0.1538	-0.1563	-0.1489	-0.1563	-0.1538
60.6	-0.1465	-0.1489	-0.1489	-0.1563	-0.1563
66.66	-0.1538	-0.1465	-0.1440	-0.1538	-0.1611
72.72	-0.1538	-0.1489	-0.1489	-0.1538	-0.1563
78.78	-0.1489	-0.1563	-0.1538	-0.1563	-0.1489
84.84	-0.1514	-0.1538	-0.1465	-0.1514	-0.1563
90.9	-0.1514	-0.1440	-0.1489	-0.1514	-0.1587
96.96	-0.1538	-0.1465	-0.1514	-0.1563	-0.1465
103.02	-0.1538	-0.1538	-0.1489	-0.1538	-0.1489
109.08	-0.1538	-0.1465	-0.1489	-0.1563	-0.1563
115.14	-0.1563	-0.1465	-0.1440	-0.1611	-0.1538
121.2	-0.1538	-0.1489	-0.1538	-0.1538	-0.1563
127.26	-0.1465	-0.1416	-0.1538	-0.1514	-0.1587
133.32	-0.1538	-0.1514	-0.1416	-0.1563	-0.1514
139.38	-0.1538	-0.1538	-0.1440	-0.1563	-0.1514
145.44	-0.1440	-0.1416	-0.1514	-0.1587	-0.1538
151.5	-0.1514	-0.1465	-0.1563	-0.1538	-0.1514
157.56	-0.1538	-0.1514	-0.1563	-0.1514	-0.1538
163.62	-0.1538	-0.1489	-0.1489	-0.1611	-0.1489
169.68	-0.1538	-0.1489	-0.1465	-0.1587	-0.1538
175.74	-0.1538	-0.1392	-0.1563	-0.1563	-0.1563
181.8	-0.1538	-0.1416	-0.1465	-0.1563	-0.1514
187.86	-0.1538	-0.1538	-0.1489	-0.1489	-0.1514
193.92	-0.1465	-0.1440	-0.1587	-0.1514	-0.1538
199.98	-0.1489	-0.1440	-0.1489	-0.1538	-0.1563
206.04	-0.1514	-0.1489	-0.1489	-0.1538	-0.1587
212.1	-0.1489	-0.1440	-0.1538	-0.1563	-0.1563
218.16	-0.1538	-0.1514	-0.1465	-0.1587	-0.1538
224.22	-0.1538	-0.1489	-0.1440	-0.1489	-0.1563
230.28	-0.1538	-0.1465	-0.1465	-0.1538	-0.1538
236.34	-0.1538	-0.1563	-0.1489	-0.1563	-0.1514
242.4	-0.1440	-0.1465	-0.1489	-0.1465	-0.1563
248.46	-0.1563	-0.1440	-0.1489	-0.1514	-0.1611
254.52	-0.1587	-0.1563	-0.1465	-0.1563	-0.1587
260.58	-0.1465	-0.1538	-0.1465	-0.1538	-0.1489
266.64	-0.1465	-0.1440	-0.1465	-0.1514	-0.1514
272.7	-0.1538	-0.1465	-0.1538	-0.1489	-0.1587
278.76	-0.1538	-0.1465	-0.1563	-0.1538	-0.1563
284.82	-0.1563	-0.1465	-0.1489	-0.1563	-0.1563
290.88	-0.1538	-0.1440	-0.1489	-0.1489	-0.1489
296.94	-0.1514	-0.1465	-0.1489	-0.1489	-0.1514
303	-0.1587	-0.1514	-0.1489	-0.1489	-0.1563
309.06	-0.1489	-0.1489	-0.1538	-0.1489	-0.1538
315.12	-0.1489	-0.1538	-0.1440	-0.1563	-0.1563
321.18	-0.1587	-0.1563	-0.1538	-0.1563	-0.1660
327.24	-0.1489	-0.1465	-0.1611	-0.1538	-0.1611
333.3	-0.1563	-0.1489	-0.1514	-0.1563	-0.1514
339.36	-0.1563	-0.1489	-0.1465	-0.1563	-0.1538
345.42	-0.1514	-0.1416	-0.1416	-0.1538	-0.1465
351.48	-0.1538	-0.1489	-0.1416	-0.1489	-0.1489
357.54	-0.1489	-0.1440	-0.1489	-0.1489	-0.1587
363.6	-0.1489	-0.1392	-0.1563	-0.1563	-0.1489
369.66	-0.1538	-0.1489	-0.1538	-0.1538	-0.1489
375.72	-0.1465	-0.1514	-0.1489	-0.1538	-0.1563
381.78	-0.1538	-0.1489	-0.1489	-0.1563	-0.1538
387.84	-0.1611	-0.1514	-0.1489	-0.1465	-0.1538
393.9	-0.1538	-0.1514	-0.1489	-0.1538	-0.1563
399.96	-0.1538	-0.1465	-0.1440	-0.1563	-0.1587
406.02	-0.1489	-0.1465	-0.1538	-0.1514	-0.1587
412.08	-0.1416	-0.1489	-0.1538	-0.1611	-0.1489
418.14	-0.1563	-0.1489	-0.1440	-0.1538	-0.1538
424.2	-0.1538	-0.1465	-0.1489	-0.1514	-0.1489
430.26	-0.1416	-0.1440	-0.1563	-0.1563	-0.1489
436.32	-0.1563	-0.1465	-0.1514	-0.1489	-0.1611
442.38	-0.1563	-0.1440	-0.1489	-0.1465	-0.1563
448.44	-0.1514	-0.1465	-0.1489	-0.1538	-0.1514
454.5	-0.1538	-0.1489	-0.1538	-0.1563	-0.1563
460.56	-0.1514	-0.1416	-0.1587	-0.1563	-0.1489
466.62	-0.1514	-0.1465	-0.1489	-0.1563	-0.1440
472.68	-0.1489	-0.1563	-0.1538	-0.1489	-0.1563
478.74	-0.1489	-0.1465	-0.1514	-0.1489	-0.1563
484.8	-0.1563	-0.1489	-0.1440	-0.1514	-0.1514
490.86	-0.1538	-0.1465	-0.1538	-0.1514	-0.1538
496.92	-0.1514	-0.1489	-0.1416	-0.1514	-0.1563
502.98	-0.1563	-0.1489	-0.1392	-0.1465	-0.1563
509.04	-0.1489	-0.1416	-0.1514	-0.1563	-0.1538
515.1	-0.1538	-0.1465	-0.1489	-0.1587	-0.1514
521.16	-0.1538	-0.1538	-0.1489	-0.1465	-0.1538
527.22	-0.1392	-0.1440	-0.1489	-0.1392	-0.1392
533.28	0.0244	0.0146	0.0146	0.0146	-0.0049
539.34	1.2598	1.2280	1.2134	1.1914	1.1084
545.4	1.4136	1.4453	1.4233	1.4063	1.3940
551.46	-0.2832	-0.2515	-0.2563	-0.2490	-0.2197
557.52	-1.1548	-1.1987	-1.2256	-1.2134	-1.2329
563.58	-1.2329	-1.3062	-1.3501	-1.3574	-1.3794
569.64	-1.2476	-1.3281	-1.3745	-1.3818	-1.3965
575.7	-1.2549	-1.3403	-1.4014	-1.3965	-1.4063
581.76	-1.2598	-1.3379	-1.4014	-1.4136	-1.4014
587.82	-1.2695	-1.3306	-1.3940	-1.4111	-1.4063
593.88	-1.2598	-1.3208	-1.3965	-1.4063	-1.4014
599.94	-1.2549	-1.3184	-1.3940	-1.4063	-1.3940
606	-1.2622	-1.3110	-1.4063	-1.4063	-1.4014
612.06	-1.2598	-1.3013	-1.4038	-1.4014	-1.4014
618.12	-1.2647	-1.3037	-1.3916	-1.3989	-1.3940
624.18	-1.2671	-1.3062	-1.3916	-1.3916	-1.3940
630.24	-1.2647	-1.3013	-1.3916	-1.3965	-1.3818
636.3	-1.2622	-1.3037	-1.3892	-1.3916	-1.3843
642.36	-1.2598	-1.3062	-1.3818	-1.3867	-1.3867
648.42	-1.2671	-1.3037	-1.3696	-1.3843	-1.3843
654.48	-1.2744	-1.3135	-1.3623	-1.3672	-1.3745
660.54	-1.2671	-1.3086	-1.3672	-1.3599	-1.3648
666.6	-1.2671	-1.3086	-1.3672	-1.3550	-1.3574
672.66	-1.2622	-1.3135	-1.3648	-1.3477	-1.3525
678.72	-1.2524	-1.3013	-1.3574	-1.3550	-1.3525
684.78	-1.2622	-1.2988	-1.3477	-1.3550	-1.3501
690.84	-1.2598	-1.3013	-1.3403	-1.3525	-1.3428
696.9	-1.2598	-1.2891	-1.3428	-1.3550	-1.3355
702.96	-1.2524	-1.2866	-1.3403	-1.3477	-1.3428
709.02	-1.2427	-1.2817	-1.3379	-1.3452	-1.3330
715.08	-1.2451	-1.2744	-1.3208	-1.3477	-1.3159
721.14	-1.2451	-1.2793	-1.3159	-1.3330	-1.3086
727.2	-1.2378	-1.2817	-1.3159	-1.3330	-1.3086
733.26	-1.2354	-1.2793	-1.3086	-1.3355	-1.3110
739.32	-1.2329	-1.2720	-1.3062	-1.3232	-1.3110
745.38	-1.2207	-1.2598	-1.2988	-1.3110	-1.3037
751.44	-1.2280	-1.2573	-1.2964	-1.3037	-1.3013
757.5	-1.2231	-1.2524	-1.3086	-1.2988	-1.2964
763.56	-1.2061	-1.2476	-1.3062	-1.2964	-1.2866
769.62	-1.2085	-1.2476	-1.2891	-1.2915	-1.2842
775.68	-1.2109	-1.2378	-1.2915	-1.2866	-1.2744
781.74	-1.2085	-1.2354	-1.2940	-1.2915	-1.2671
787.8	-1.2109	-1.2427	-1.2817	-1.2842	-1.2695
793.86	-1.2036	-1.2378	-1.2817	-1.2769	-1.2622
799.92	-1.2012	-1.2329	-1.2769	-1.2720	-1.2549
805.98	-1.1987	-1.2329	-1.2817	-1.2622	-1.2622
812.04	-1.1914	-1.2231	-1.2793	-1.2695	-1.2647
818.1	-1.1963	-1.2280	-1.2671	-1.2671	-1.2622
824.16	-1.1939	-1.2231	-1.2793	-1.2598	-1.2573
830.22	-1.1816	-1.2231	-1.2720	-1.2622	-1.2500
836.28	-1.1768	-1.2256	-1.2573	-1.2549	-1.2451
842.34	-1.1694	-1.2256	-1.2549	-1.2500	-1.2402
848.4	-1.1694	-1.2231	-1.2500	-1.2500	-1.2329
854.46	-1.1694	-1.2207	-1.2549	-1.2451	-1.2378
860.52	-1.1621	-1.2109	-1.2647	-1.2427	-1.2354
866.58	-1.1621	-1.2085	-1.2598	-1.2378	-1.2231
872.64	-1.1646	-1.2012	-1.2573	-1.2280	-1.2183
878.7	-1.1572	-1.1914	-1.2573	-1.2329	-1.2158
884.76	-1.1621	-1.1963	-1.2451	-1.2305	-1.2134
890.82	-1.1548	-1.1939	-1.2451	-1.2231	-1.2134
896.88	-1.1475	-1.1914	-1.2476	-1.2280	-1.2061
902.94	-1.1499	-1.1939	-1.2427	-1.2231	-1.2012
909	-1.1426	-1.1890	-1.2354	-1.2207	-1.1963
915.06	-1.1450	-1.1865	-1.2305	-1.2256	-1.1841
921.12	-1.1475	-1.1914	-1.2207	-1.2207	-1.1865
927.18	-1.1401	-1.1841	-1.2158	-1.2207	-1.1816
933.24	-1.1426	-1.1743	-1.2231	-1.2109	-1.1816
939.3	-1.1523	-1.1743	-1.2305	-1.1963	-1.1890
945.36	-1.1426	-1.1694	-1.2134	-1.1963	-1.1816
951.42	-1.1377	-1.1743	-1.1963	-1.1963	-1.1816
957.48	-1.1426	-1.1694	-1.1963	-1.1914	-1.1816
963.54	-1.1426	-1.1572	-1.2012	-1.1939	-1.1670
969.6	-1.1450	-1.1621	-1.1987	-1.1890	-1.1694
975.66	-1.1353	-1.1572	-1.1987	-1.1841	-1.1694
981.72	-1.1353	-1.1548	-1.1865	-1.1963	-1.1646
987.78	-1.1353	-1.1646	-1.1865	-1.1939	-1.1670
993.84	-1.1279	-1.1646	-1.1890	-1.1914	-1.1646
999.9	-1.1279	-1.1475	-1.1841	-1.1914	-1.1548
1005.96	-1.1182	-1.1523	-1.1792	-1.1768	-1.1719
1012.02	-1.1133	-1.1548	-1.1743	-1.1743	-1.1694
1018.08	-1.1182	-1.1475	-1.1694	-1.1719	-1.1621
1024.14	-1.1035	-1.1450	-1.1743	-1.1646	-1.1597
1030.2	-1.0962	-1.1328	-1.1670	-1.1646	-1.1426
1036.26	-1.1133	-1.1353	-1.1572	-1.1646	-1.1450
1042.32	-1.1084	-1.1304	-1.1597	-1.1646	-1.1499
1048.38	-1.0986	-1.1304	-1.1572	-1.1694	-1.1450
1054.44	-1.1035	-1.1328	-1.1548	-1.1572	-1.1450
1060.5	-1.1035	-1.1231	-1.1523	-1.1548	-1.1377
1066.56	-1.1060	-1.1182	-1.1426	-1.1523	-1.1328
1072.62	-1.1035	-1.1255	-1.1450	-1.1499	-1.1328
1078.68	-1.0962	-1.1157	-1.1426	-1.1475	-1.1182
1084.74	-1.0913	-1.1157	-1.1401	-1.1377	-1.1084
1090.8	-1.0693	-1.1182	-1.1450	-1.1279	-1.1157
1096.86	-1.0620	-1.1108	-1.1401	-1.1328	-1.1206
1102.92	-1.0693	-1.1084	-1.1328	-1.1279	-1.1157
1108.98	-1.0742	-1.1035	-1.1304	-1.1304	-1.1108
1115.04	-1.0840	-1.1011	-1.1206	-1.1377	-1.1035
1121.1	-1.0840	-1.1035	-1.1255	-1.1231	-1.1060
1127.16	-1.0767	-1.0962	-1.1304	-1.1231	-1.1035
1133.22	-1.0791	-1.0986	-1.1182	-1.1328	-1.0962
1139.28	-1.0767	-1.1011	-1.1182	-1.1279	-1.0938
1145.34	-1.0645	-1.0938	-1.1182	-1.1206	-1.0913
1151.4	-1.0645	-1.0864	-1.1133	-1.1133	-1.0889
1157.46	-1.0596	-1.0840	-1.1182	-1.1011	-1.0840
1163.52	-1.0498	-1.0791	-1.1133	-1.1060	-1.0767
1169.58	-1.0547	-1.0913	-1.1060	-1.1060	-1.0791
1175.64	-1.0571	-1.0962	-1.1133	-1.1035	-1.0742
1181.7	-1.0547	-1.0840	-1.1060	-1.1060	-1.0669
1187.76	-1.0474	-1.0791	-1.1011	-1.0889	-1.0693
1193.82	-1.0425	-1.0742	-1.1011	-1.0913	-1.0596
1199.88	-1.0474	-1.0742	-1.0938	-1.0938	-1.0498
1205.94	-1.0474	-1.0767	-1.0938	-1.0864	-1.0547
1212	-1.0352	-1.0669	-1.0864	-1.0889	-1.0400
1218.06	-1.0425	-1.0742	-1.0767	-1.0889	-1.0352
1224.12	-1.0376	-1.0718	-1.0840	-1.0864	-1.0449
1230.18	-1.0376	-1.0571	-1.0791	-1.0815	-1.0400
1236.24	-1.0425	-1.0645	-1.0767	-1.0718	-1.0425
1242.3	-1.0352	-1.0596	-1.0815	-1.0669	-1.0449
1248.36	-1.0327	-1.0547	-1.0791	-1.0742	-1.0376
1254.42	-1.0327	-1.0547	-1.0718	-1.0620	-1.0327
1260.48	-1.0303	-1.0523	-1.0718	-1.0596	-1.0327
1266.54	-1.0278	-1.0547	-1.0693	-1.0669	-1.0303
1272.6	-1.0303	-1.0596	-1.0669	-1.0571	-1.0327
1278.66	-1.0303	-1.0474	-1.0669	-1.0571	-1.0254
1284.72	-1.0376	-1.0449	-1.0693	-1.0547	-1.0230
1290.78	-1.0278	-1.0352	-1.0767	-1.0449	-1.0278
1296.84	-1.0205	-1.0303	-1.0693	-1.0498	-1.0254
1302.9	-1.0230	-1.0425	-1.0523	-1.0523	-1.0205
1308.96	-1.0181	-1.0376	-1.0498	-1.0498	-1.0156
1315.02	-1.0230	-1.0376	-1.0474	-1.0523	-1.0034
1321.08	-1.0303	-1.0449	-1.0498	-1.0474	-1.0059
1327.14	-1.0230	-1.0352	-1.0547	-1.0449	-1.0083
1333.2	-1.0254	-1.0352	-1.0523	-1.0400	-1.0034
1339.26	-1.0230	-1.0425	-1.0547	-1.0327	-1.0034
1345.32	-1.0132	-1.0278	-1.0498	-1.0352	-0.9961
1351.38	-1.0107	-1.0352	-1.0400	-1.0278	-0.9937
1357.44	-1.0059	-1.0327	-1.0400	-1.0230	-0.9912
1363.5	-1.0034	-1.0230	-1.0327	-1.0254	-0.9888
1369.56	-1.0107	-1.0327	-1.0230	-1.0230	-0.9937
1375.62	-1.0083	-1.0278	-1.0181	-1.0181	-0.9912
1381.68	-1.0034	-1.0156	-1.0132	-1.0205	-0.9863
1387.74	-1.0010	-1.0230	-1.0156	-1.0132	-0.9839
1393.8	-0.9912	-1.0156	-1.0156	-1.0205	-0.9790
1399.86	-1.0083	-1.0083	-1.0083	-1.0278	-0.9790
1405.92	-1.0083	-1.0107	-1.0205	-1.0205	-0.9863
1411.98	-0.9961	-1.0034	-1.0205	-1.0156	-0.9692
1418.04	-0.9961	-0.9985	-1.0132	-1.0132	-0.9644
1424.1	-0.9912	-0.9985	-1.0230	-1.0083	-0.9692
1430.16	-0.9839	-0.9912	-1.0132	-1.0059	-0.9595
1436.22	-0.9937	-0.9961	-0.9961	-1.0059	-0.9668
1442.28	-0.9888	-0.9985	-1.0034	-1.0034	-0.9644
1448.34	-0.9912	-0.9985	-1.0034	-1.0034	-0.9570
1454.4	-0.9888	-0.9961	-0.9985	-0.9985	-0.9570
1460.46	-0.9790	-0.9863	-1.0059	-1.0059	-0.9570
1466.52	-0.9766	-0.9790	-0.9985	-1.0010	-0.9570
1472.58	-0.9766	-0.9863	-0.9937	-0.9912	-0.9570
1478.64	-0.9692	-0.9766	-0.9961	-0.9912	-0.9473
1484.7	-0.9644	-0.9766	-0.9961	-0.9863	-0.9473
1490.76	-0.9546	-0.9766	-0.9961	-0.9790	-0.9546
1496.82	-0.9497	-0.9692	-0.9888	-0.9888	-0.9473
1502.88	-0.9521	-0.9766	-0.9766	-0.9888	-0.9399
1508.94	-0.9497	-0.9766	-0.9766	-0.9888	-0.9302
1515	-0.9424	-0.9644	-0.9790	-0.9839	-0.9302
1521.06	-0.9497	-0.9741	-0.9790	-0.9766	-0.9399
1527.12	-0.9546	-0.9741	-0.9766	-0.9766	-0.9424
1533.18	-0.9570	-0.9644	-0.9692	-0.9839	-0.9399
1539.24	-0.9497	-0.9692	-0.9692	-0.9790	-0.9399
1545.3	-0.9351	-0.9717	-0.9692	-0.9790	-0.9277
1551.36	-0.9399	-0.9766	-0.9619	-0.9814	-0.9277
1557.42	-0.9424	-0.9741	-0.9668	-0.9766	-0.9302
1563.48	-0.9424	-0.9692	-0.9692	-0.9766	-0.9277
1569.54	-0.9424	-0.9741	-0.9668	-0.9717	-0.9375
1575.6	-0.9399	-0.9644	-0.9668	-0.9668	-0.9375
1581.66	-0.9375	-0.9497	-0.9619	-0.9619	-0.9326
1587.72	-0.9399	-0.9619	-0.9595	-0.9595	-0.9351
1593.78	-0.9375	-0.9595	-0.9619	-0.9570	-0.9277
1599.84	-0.9375	-0.9546	-0.9497	-0.9497	-0.9229
1605.9	-0.9351	-0.9595	-0.9424	-0.9399	-0.9204
1611.96	-0.9229	-0.9546	-0.9424	-0.9473	-0.9155
1618.02	-0.9302	-0.9570	-0.9473	-0.9424	-0.9155
1624.08	-0.9277	-0.9570	-0.9570	-0.9375	-0.9131
1630.14	-0.9229	-0.9595	-0.9424	-0.9375	-0.9106
1636.2	-0.9253	-0.9644	-0.9375	-0.9302	-0.9204
1642.26	-0.9229	-0.9546	-0.9424	-0.9351	-0.9155
1648.32	-0.9180	-0.9473	-0.9351	-0.9424	-0.9058
1654.38	-0.9082	-0.9448	-0.9399	-0.9399	-0.9058
1660.44	-0.9033	-0.9375	-0.9375	-0.9424	-0.9033
1666.5	-0.9131	-0.9326	-0.9302	-0.9424	-0.9009
1672.56	-0.9106	-0.9351	-0.9351	-0.9351	-0.8936
1678.62	-0.9058	-0.9302	-0.9302	-0.9326	-0.8813
1684.68	-0.9180	-0.9302	-0.9204	-0.9326	-0.8887
1690.74	-0.9155	-0.9277	-0.9277	-0.9253	-0.8984
1696.8	-0.9058	-0.9204	-0.9302	-0.9229	-0.8887
1702.86	-0.9082	-0.9277	-0.9229	-0.9302	-0.8911
1708.92	-0.9009	-0.9253	-0.9204	-0.9302	-0.8911
1714.98	-0.8936	-0.9204	-0.9155	-0.9253	-0.8862
1721.04	-0.8911	-0.9155	-0.9155	-0.9204	-0.8789
1727.1	-0.8887	-0.9058	-0.9204	-0.9204	-0.8789
1733.16	-0.8960	-0.9082	-0.9131	-0.9204	-0.8813
1739.22	-0.8984	-0.9131	-0.9155	-0.9131	-0.8838
1745.28	-0.8936	-0.9106	-0.9106	-0.9155	-0.8716
1751.34	-0.8960	-0.9106	-0.9106	-0.9082	-0.8667
1757.4	-0.9009	-0.9058	-0.9131	-0.9082	-0.8643
1763.46	-0.9009	-0.9033	-0.9106	-0.9082	-0.8618
1769.52	-0.9009	-0.9106	-0.9155	-0.9009	-0.8716
1775.58	-0.8911	-0.9058	-0.9180	-0.9009	-0.8716
1781.64	-0.8862	-0.8984	-0.9106	-0.9082	-0.8643
1787.7	-0.8911	-0.9033	-0.9009	-0.9058	-0.8667
1793.76	-0.8911	-0.8984	-0.8984	-0.8984	-0.8594
1799.82	-0.8960	-0.8911	-0.8960	-0.8936	-0.8545
1805.88	-0.9033	-0.8911	-0.9009	-0.8862	-0.8618
1811.94	-0.8936	-0.8887	-0.9009	-0.8838	-0.8594
1818	-0.8862	-0.8887	-0.8960	-0.8813	-0.8594
1824.06	-0.8789	-0.8911	-0.9009	-0.8838	-0.8569
1830.12	-0.8838	-0.8911	-0.8887	-0.8887	-0.8521
1836.18	-0.8911	-0.8960	-0.8789	-0.8789	-0.8521
1842.24	-0.8765	-0.8862	-0.8887	-0.8813	-0.8521
1848.3	-0.8740	-0.8813	-0.8838	-0.8838	-0.8472
1854.36	-0.8716	-0.8911	-0.8838	-0.8813	-0.8521
1860.42	-0.8765	-0.8911	-0.8838	-0.8813	-0.8521
1866.48	-0.8765	-0.8887	-0.8838	-0.8765	-0.8472
1872.54	-0.8765	-0.8911	-0.8813	-0.8667	-0.8423
1878.6	-0.8691	-0.8813	-0.8740	-0.8765	-0.8447
1884.66	-0.8643	-0.8813	-0.8740	-0.8789	-0.8398
1890.72	-0.8618	-0.8789	-0.8813	-0.8691	-0.8398
1896.78	-0.8569	-0.8765	-0.8765	-0.8691	-0.8374
1902.84	-0.8618	-0.8813	-0.8643	-0.8618	-0.8423
1908.9	-0.8618	-0.8789	-0.8740	-0.8618	-0.8423
1914.96	-0.8618	-0.8740	-0.8765	-0.8618	-0.8374
1921.02	-0.8618	-0.8862	-0.8740	-0.8594	-0.8423
1927.08	-0.8545	-0.8838	-0.8740	-0.8643	-0.8398
1933.14	-0.8472	-0.8765	-0.8618	-0.8691	-0.8301
1939.2	-0.8545	-0.8765	-0.8643	-0.8643	-0.8301
1945.26	-0.8569	-0.8618	-0.8594	-0.8618	-0.8325
1951.32	-0.8618	-0.8643	-0.8569	-0.8569	-0.8276
1957.38	-0.8594	-0.8618	-0.8618	-0.8496	-0.8228
1963.44	-0.8545	-0.8594	-0.8569	-0.8521	-0.8228
1969.5	-0.8545	-0.8691	-0.8521	-0.8472	-0.8252
1975.56	-0.8521	-0.8643	-0.8545	-0.8423	-0.8179
1981.62	-0.8447	-0.8521	-0.8569	-0.8423	-0.8130
1987.68	-0.8447	-0.8496	-0.8521	-0.8447	-0.8179
1993.74	-0.8350	-0.8447	-0.8496	-0.8472	-0.8105
1999.8	-0.8423	-0.8447	-0.8423	-0.8472	-0.8081
2005.86	-0.8496	-0.8472	-0.8447	-0.8472	-0.8154
2011.92	-0.8423	-0.8496	-0.8569	-0.8521	-0.8081
2017.98	-0.8423	-0.8521	-0.8496	-0.8447	-0.8105
2024.04	-0.8447	-0.8521	-0.8423	-0.8472	-0.8130
2030.1	-0.8423	-0.8447	-0.8374	-0.8521	-0.8105
2036.16	-0.8423	-0.8496	-0.8374	-0.8398	-0.8105
2042.22	-0.8301	-0.8496	-0.8398	-0.8398	-0.8057
2048.28	-0.8325	-0.8447	-0.8374	-0.8472	-0.8032
2054.34	-0.8374	-0.8496	-0.8374	-0.8423	-0.8081
2060.4	-0.8301	-0.8496	-0.8472	-0.8472	-0.8057
2066.46	-0.8325	-0.8496	-0.8423	-0.8496	-0.7959
2072.52	-0.8301	-0.8423	-0.8398	-0.8423	-0.7837
2078.58	-0.8228	-0.8301	-0.8423	-0.8398	-0.7813
2084.64	-0.8301	-0.8301	-0.8423	-0.8350	-0.7861
2090.7	-0.8301	-0.8301	-0.8398	-0.8301	-0.7935
2096.76	-0.8276	-0.8276	-0.8325	-0.8374	-0.7861
2102.82	-0.8301	-0.8276	-0.8301	-0.8447	-0.7886
2108.88	-0.8228	-0.8276	-0.8350	-0.8374	-0.7837
2114.94	-0.8203	-0.8252	-0.8228	-0.8301	-0.7813
2121	-0.8252	-0.8350	-0.8276	-0.8252	-0.7861
2127.06	-0.8203	-0.8252	-0.8325	-0.8252	-0.7910
2133.12	-0.8276	-0.8203	-0.8276	-0.8252	-0.7886
2139.18	-0.8350	-0.8228	-0.8228	-0.8228	-0.7935
2145.24	-0.8228	-0.8252	-0.8203	-0.8252	-0.7886
2151.3	-0.8179	-0.8252	-0.8179	-0.8130	-0.7813
2157.36	-0.8105	-0.8276	-0.8228	-0.8105	-0.7813
2163.42	-0.8105	-0.8252	-0.8228	-0.8203	-0.7764
2169.48	-0.8179	-0.8203	-0.8154	-0.8179	-0.7739
2175.54	-0.8105	-0.8154	-0.8228	-0.8130	-0.7739
2181.6	-0.8032	-0.8130	-0.8203	-0.8154	-0.7739
2187.66	-0.8057	-0.8228	-0.8228	-0.8105	-0.7764
2193.72	-0.8032	-0.8179	-0.8228	-0.8203	-0.7690
2199.78	-0.8032	-0.8130	-0.8105	-0.8130	-0.7690
2205.84	-0.8032	-0.8179	-0.8081	-0.8032	-0.7715
2211.9	-0.7959	-0.8130	-0.8105	-0.8057	-0.7642
2217.96	-0.7983	-0.8105	-0.8130	-0.8032	-0.7642
2224.02	-0.7983	-0.8105	-0.8203	-0.8032	-0.7715
2230.08	-0.7935	-0.8057	-0.8057	-0.8057	-0.7593
2236.14	-0.7910	-0.8179	-0.7983	-0.8008	-0.7642
2242.2	-0.7788	-0.8130	-0.8032	-0.8008	-0.7715
2248.26	-0.7813	-0.8032	-0.8032	-0.8057	-0.7739
2254.32	-0.7935	-0.7983	-0.8032	-0.7983	-0.7788
2260.38	-0.7910	-0.7910	-0.8057	-0.7959	-0.7715
2266.44	-0.7910	-0.8008	-0.8032	-0.7935	-0.7642
2272.5	-0.7886	-0.8032	-0.8105	-0.7837	-0.7715
2278.56	-0.7788	-0.7886	-0.8032	-0.7910	-0.7715
2284.62	-0.7837	-0.7910	-0.7910	-0.7935	-0.7715
2290.68	-0.7886	-0.7959	-0.7983	-0.7837	-0.7739
2296.74	-0.7886	-0.7910	-0.7910	-0.7886	-0.7617
2302.8	-0.7935	-0.7910	-0.7983	-0.7837	-0.7617
2308.86	-0.7813	-0.7935	-0.8081	-0.7837	-0.7544
2314.92	-0.7788	-0.7910	-0.8008	-0.7935	-0.7471
2320.98	-0.7886	-0.7910	-0.7910	-0.7861	-0.7544
2327.04	-0.7788	-0.7861	-0.7837	-0.7886	-0.7495
2333.1	-0.7813	-0.7837	-0.7788	-0.7910	-0.7422
2339.16	-0.7837	-0.7813	-0.7861	-0.7788	-0.7422
2345.22	-0.7861	-0.7788	-0.7837	-0.7813	-0.7422
2351.28	-0.7837	-0.7788	-0.7788	-0.7813	-0.7446
2357.34	-0.7715	-0.7813	-0.7837	-0.7788	-0.7397
2363.4	-0.7764	-0.7813	-0.7788	-0.7813	-0.7324
2369.46	-0.7813	-0.7813	-0.7739	-0.7813	-0.7373
2375.52	-0.7739	-0.7813	-0.7788	-0.7690	-0.7373
2381.58	-0.7642	-0.7837	-0.7715	-0.7764	-0.7275
2387.64	-0.7642	-0.7910	-0.7690	-0.7813	-0.7349
2393.7	-0.7593	-0.7813	-0.7715	-0.7788	-0.7349
2399.76	-0.7642	-0.7739	-0.7715	-0.7739	-0.7324
2405.82	-0.7617	-0.7764	-0.7690	-0.7715	-0.7275
2411.88	-0.7593	-0.7739	-0.7690	-0.7788	-0.7275
2417.94	-0.7642	-0.7739	-0.7715	-0.7764	-0.7275
2424	-0.7642	-0.7715	-0.7715	-0.7715	-0.7324
2430.06	-0.7642	-0.7666	-0.7666	-0.7764	-0.7300
2436.12	-0.7690	-0.7715	-0.7715	-0.7715	-0.7349
2442.18	-0.7593	-0.7642	-0.7739	-0.7593	-0.7324
2448.24	-0.7617	-0.7544	-0.7715	-0.7617	-0.7275
2454.3	-0.7642	-0.7544	-0.7788	-0.7593	-0.7300
2460.36	-0.7568	-0.7593	-0.7788	-0.7617	-0.7275
2466.42	-0.7593	-0.7568	-0.7642	-0.7642	-0.7202
2472.48	-0.7568	-0.7617	-0.7617	-0.7544	-0.7104
2478.54	-0.7446	-0.7593	-0.7642	-0.7544	-0.7080
2484.6	-0.7593	-0.7617	-0.7642	-0.7544	-0.7153
2490.66	-0.7593	-0.7642	-0.7690	-0.7544	-0.7202
2496.72	-0.7422	-0.7568	-0.7617	-0.7593	-0.7129
2502.78	-0.7471	-0.7617	-0.7544	-0.7544	-0.7178
2508.84	-0.7495	-0.7642	-0.7617	-0.7495	-0.7227
2514.9	-0.7495	-0.7568	-0.7642	-0.7520	-0.7178
2520.96	-0.7446	-0.7593	-0.7568	-0.7471	-0.7178
2527.02	-0.7397	-0.7593	-0.7617	-0.7495	-0.7104
2533.08	-0.7446	-0.7544	-0.7593	-0.7520	-0.7056
2539.14	-0.7446	-0.7544	-0.7544	-0.7422	-0.7129
2545.2	-0.7397	-0.7397	-0.7495	-0.7422	-0.7056
2551.26	-0.7397	-0.7422	-0.7446	-0.7373	-0.7031
2557.32	-0.7349	-0.7471	-0.7446	-0.7349	-0.7056
2563.38	-0.7300	-0.7495	-0.7397	-0.7422	-0.6982
2569.44	-0.7324	-0.7544	-0.7422	-0.7349	-0.7031
2575.5	-0.7324	-0.7520	-0.7520	-0.7300	-0.7056
2581.56	-0.7300	-0.7446	-0.7471	-0.7324	-0.6958
2587.62	-0.7349	-0.7471	-0.7446	-0.7251	-0.7031
2593.68	-0.7324	-0.7446	-0.7471	-0.7275	-0.7031
2599.74	-0.7373	-0.7471	-0.7422	-0.7349	-0.6958
2605.8	-0.7373	-0.7446	-0.7446	-0.7251	-0.7031
2611.86	-0.7397	-0.7422	-0.7446	-0.7275	-0.7007
2617.92	-0.7397	-0.7397	-0.7422	-0.7324	-0.7007
2623.98	-0.7251	-0.7397	-0.7446	-0.7251	-0.6982
2630.04	-0.7178	-0.7349	-0.7397	-0.7227	-0.6934
2636.1	-0.7202	-0.7422	-0.7300	-0.7202	-0.6982
2642.16	-0.7178	-0.7397	-0.7251	-0.7251	-0.6958
2648.22	-0.7251	-0.7373	-0.7251	-0.7324	-0.6909
2654.28	-0.7300	-0.7446	-0.7300	-0.7227	-0.7007
2660.34	-0.7227	-0.7324	-0.7300	-0.7202	-0.7031
2666.4	-0.7153	-0.7251	-0.7227	-0.7202	-0.6982
2672.46	-0.7153	-0.7251	-0.7251	-0.7129	-0.6982
2678.52	-0.7202	-0.7251	-0.7251	-0.7227	-0.6958
2684.58	-0.7202	-0.7300	-0.7227	-0.7202	-0.6909
2690.64	-0.7153	-0.7324	-0.7300	-0.7129	-0.6934
2696.7	-0.7129	-0.7349	-0.7275	-0.7153	-0.6860
2702.76	-0.7202	-0.7324	-0.7178	-0.7153	-0.6836
2708.82	-0.7153	-0.7300	-0.7251	-0.7129	-0.6860
2714.88	-0.7202	-0.7275	-0.7153	-0.7153	-0.6812
2720.94	-0.7178	-0.7324	-0.7129	-0.7178	-0.6885
2727	-0.7031	-0.7275	-0.7202	-0.7202	-0.6885
2733.06	-0.7031	-0.7251	-0.7227	-0.7227	-0.6909
2739.12	-0.7153	-0.7300	-0.7251	-0.7178	-0.6982
2745.18	-0.7104	-0.7275	-0.7251	-0.7153	-0.6909
2751.24	-0.7104	-0.7324	-0.7178	-0.7129	-0.6860
2757.3	-0.7129	-0.7251	-0.7227	-0.7056	-0.6885
2763.36	-0.7031	-0.7153	-0.7275	-0.7080	-0.6763
2769.42	-0.7007	-0.7202	-0.7227	-0.7056	-0.6836
2775.48	-0.6958	-0.7202	-0.7251	-0.7056	-0.6836
2781.54	-0.6934	-0.7153	-0.7178	-0.7031	-0.6763
2787.6	-0.7056	-0.7153	-0.7104	-0.7031	-0.6738
2793.66	-0.7007	-0.7129	-0.7153	-0.7104	-0.6714
2799.72	-0.6958	-0.7080	-0.7178	-0.7129	-0.6689
2805.78	-0.6934	-0.7080	-0.7275	-0.6982	-0.6763
2811.84	-0.6909	-0.7104	-0.7275	-0.6982	-0.6689
2817.9	-0.6982	-0.7080	-0.7104	-0.7007	-0.6665
2823.96	-0.6958	-0.7056	-0.7104	-0.6958	-0.6665
2830.02	-0.6860	-0.7031	-0.7056	-0.6934	-0.6641
2836.08	-0.6860	-0.7104	-0.7031	-0.6958	-0.6689
2842.14	-0.6885	-0.7056	-0.7153	-0.6909	-0.6738
2848.2	-0.6934	-0.7007	-0.7227	-0.6982	-0.6665
2854.26	-0.6934	-0.7056	-0.7056	-0.7031	-0.6616
2860.32	-0.6836	-0.7129	-0.6958	-0.6982	-0.6616
2866.38	-0.6860	-0.7129	-0.6958	-0.6982	-0.6616
2872.44	-0.6885	-0.7031	-0.7007	-0.6982	-0.6641
2878.5	-0.6860	-0.6982	-0.7056	-0.6958	-0.6665
2884.56	-0.6934	-0.7056	-0.7007	-0.6934	-0.6641
2890.62	-0.6958	-0.7080	-0.6958	-0.6860	-0.6592
2896.68	-0.6860	-0.7007	-0.6934	-0.6885	-0.6494
2902.74	-0.6982	-0.6958	-0.6934	-0.6836	-0.6543
2908.8	-0.6885	-0.6934	-0.6982	-0.6787	-0.6616
2914.86	-0.6787	-0.6934	-0.6909	-0.6836	-0.6567
2920.92	-0.6812	-0.7007	-0.6885	-0.6860	-0.6494
2926.98	-0.6787	-0.6982	-0.6860	-0.6885	-0.6519
2933.04	-0.6836	-0.6958	-0.6860	-0.6860	-0.6519
2939.1	-0.6812	-0.6934	-0.6958	-0.6738	-0.6543
2945.16	-0.6763	-0.6934	-0.6958	-0.6738	-0.6567
2951.22	-0.6836	-0.6958	-0.6860	-0.6763	-0.6567
2957.28	-0.6763	-0.6909	-0.6860	-0.6714	-0.6567
2963.34	-0.6689	-0.6860	-0.6909	-0.6812	-0.6470
2969.4	-0.6763	-0.6860	-0.6836	-0.6763	-0.6421
2975.46	-0.6763	-0.6860	-0.6909	-0.6714	-0.6470
2981.52	-0.6763	-0.6860	-0.6909	-0.6812	-0.6470
2987.58	-0.6714	-0.6909	-0.6763	-0.6738	-0.6470
2993.64	-0.6616	-0.6836	-0.6787	-0.6665	-0.6494
2999.7	-0.6689	-0.6836	-0.6763	-0.6763	-0.6445
3005.76	-0.6665	-0.6860	-0.6763	-0.6714	-0.6445
3011.82	-0.6616	-0.6860	-0.6738	-0.6738	-0.6396
3017.88	-0.6641	-0.6934	-0.6665	-0.6714	-0.6372
3023.94	-0.6616	-0.6836	-0.6763	-0.6665	-0.6299
3030	-0.6592	-0.6812	-0.6738	-0.6714	-0.6274
3036.06	-0.6641	-0.6860	-0.6738	-0.6714	-0.6323
3042.12	-0.6616	-0.6836	-0.6763	-0.6689	-0.6348
3048.18	-0.6665	-0.6787	-0.6641	-0.6689	-0.6421
3054.24	-0.6665	-0.6763	-0.6689	-0.6641	-0.6421
3060.3	-0.6567	-0.6763	-0.6738	-0.6641	-0.6348
3066.36	-0.6567	-0.6738	-0.6689	-0.6641	-0.6348
3072.42	-0.6592	-0.6665	-0.6738	-0.6494	-0.6348
3078.48	-0.6592	-0.6689	-0.6738	-0.6519	-0.6323
3084.54	-0.6616	-0.6714	-0.6689	-0.6494	-0.6348
3090.6	-0.6567	-0.6689	-0.6763	-0.6494	-0.6323
3096.66	-0.6494	-0.6616	-0.6836	-0.6641	-0.6348
3102.72	-0.6470	-0.6665	-0.6787	-0.6616	-0.6372
3108.78	-0.6445	-0.6689	-0.6812	-0.6592	-0.6274
3114.84	-0.6519	-0.6641	-0.6689	-0.6641	-0.6226
3120.9	-0.6543	-0.6641	-0.6689	-0.6616	-0.6274
3126.96	-0.6396	-0.6641	-0.6689	-0.6543	-0.6274
3133.02	-0.6396	-0.6567	-0.6689	-0.6543	-0.6250
3139.08	-0.6519	-0.6616	-0.6787	-0.6470	-0.6226
3145.14	-0.6470	-0.6616	-0.6812	-0.6543	-0.6177
3151.2	-0.6494	-0.6665	-0.6738	-0.6567	-0.6226
3157.26	-0.6421	-0.6641	-0.6714	-0.6470	-0.6323
3163.32	-0.6348	-0.6616	-0.6641	-0.6543	-0.6226
3169.38	-0.6445	-0.6641	-0.6616	-0.6519	-0.6250
3175.44	-0.6421	-0.6641	-0.6665	-0.6519	-0.6250
3181.5	-0.6372	-0.6616	-0.6592	-0.6567	-0.6226
3187.56	-0.6421	-0.6641	-0.6543	-0.6470	-0.6177
3193.62	-0.6348	-0.6567	-0.6714	-0.6421	-0.6152
3199.68	-0.6323	-0.6567	-0.6689	-0.6445	-0.6177
3205.74	-0.6348	-0.6616	-0.6641	-0.6372	-0.6201
3211.8	-0.6274	-0.6592	-0.6592	-0.6421	-0.6177
3217.86	-0.6323	-0.6592	-0.6592	-0.6445	-0.6152
3223.92	-0.6299	-0.6567	-0.6641	-0.6372	-0.6128
3229.98	-0.6299	-0.6592	-0.6543	-0.6396	-0.6128
3236.04	-0.6372	-0.6616	-0.6494	-0.6372	-0.6104
3242.1	-0.6372	-0.6543	-0.6567	-0.6396	-0.6079
3248.16	-0.6372	-0.6494	-0.6494	-0.6445	-0.6055
3254.22	-0.6421	-0.6567	-0.6445	-0.6348	-0.6055
3260.28	-0.6323	-0.6543	-0.6519	-0.6323	-0.6079
3266.34	-0.6348	-0.6567	-0.6494	-0.6372	-0.6079
3272.4	-0.6372	-0.6616	-0.6494	-0.6348	-0.6079
3278.46	-0.6250	-0.6592	-0.6543	-0.6396	-0.6079
3284.52	-0.6274	-0.6543	-0.6519	-0.6372	-0.6152
3290.58	-0.6299	-0.6445	-0.6543	-0.6299	-0.6104
3296.64	-0.6250	-0.6372	-0.6494	-0.6348	-0.6055
3302.7	-0.6274	-0.6470	-0.6470	-0.6348	-0.6128
3308.76	-0.6274	-0.6470	-0.6396	-0.6323	-0.6079
3314.82	-0.6274	-0.6421	-0.6372	-0.6372	-0.6030
3320.88	-0.6299	-0.6445	-0.6445	-0.6299	-0.6079
3326.94	-0.6226	-0.6396	-0.6445	-0.6274	-0.6079
3333	-0.6250	-0.6445	-0.6323	-0.6299	-0.6128
3339.06	-0.6226	-0.6494	-0.6421	-0.6250	-0.6079
3345.12	-0.6177	-0.6445	-0.6494	-0.6299	-0.6006
3351.18	-0.6250	-0.6445	-0.6372	-0.6323	-0.6104
3357.24	-0.6250	-0.6470	-0.6348	-0.6201	-0.6128
3363.3	-0.6177	-0.6445	-0.6323	-0.6226	-0.6079
3369.36	-0.6250	-0.6445	-0.6323	-0.6250	-0.6030
3375.42	-0.6226	-0.6372	-0.6348	-0.6274	-0.6030
3381.48	-0.6250	-0.6323	-0.6250	-0.6348	-0.6030
3387.54	-0.6250	-0.6445	-0.6250	-0.6177	-0.6030
3393.6	-0.6055	-0.6421	-0.6348	-0.6128	-0.5957
3399.66	-0.6128	-0.6372	-0.6250	-0.6177	-0.5957
3405.72	-0.6177	-0.6372	-0.6226	-0.6152	-0.6030
3411.78	-0.6079	-0.6299	-0.6250	-0.6152	-0.6006
3417.84	-0.6128	-0.6372	-0.6152	-0.6177	-0.6030
3423.9	-0.6152	-0.6323	-0.6201	-0.6201	-0.6055
3429.96	-0.6104	-0.6201	-0.6299	-0.6274	-0.5884
3436.02	-0.6201	-0.6274	-0.6274	-0.6226	-0.5884
3442.08	-0.6152	-0.6226	-0.6250	-0.6177	-0.5859
3448.14	-0.6128	-0.6201	-0.6177	-0.6226	-0.5859
3454.2	-0.6152	-0.6348	-0.6226	-0.6201	-0.5884
3460.26	-0.6030	-0.6299	-0.6201	-0.6079	-0.5859
3466.32	-0.6006	-0.6250	-0.6177	-0.6104	-0.5884
3472.38	-0.6030	-0.6250	-0.6323	-0.6104	-0.5859
3478.44	-0.6055	-0.6177	-0.6396	-0.6128	-0.5835
3484.5	-0.6079	-0.6177	-0.6128	-0.6104	-0.5859
3490.56	-0.6055	-0.6299	-0.6152	-0.6006	-0.5811
3496.62	-0.5981	-0.6323	-0.6201	-0.6104	-0.5786
3502.68	-0.5957	-0.6323	-0.6128	-0.6128	-0.5859
3508.74	-0.5957	-0.6250	-0.6152	-0.6079	-0.5811
3514.8	-0.5981	-0.6201	-0.6104	-0.6079	-0.5713
3520.86	-0.5981	-0.6250	-0.6104	-0.6079	-0.5835
3526.92	-0.5908	-0.6201	-0.6152	-0.6128	-0.5811
3532.98	-0.5981	-0.6201	-0.6128	-0.6104	-0.5762
3539.04	-0.6079	-0.6201	-0.6152	-0.5981	-0.5835
3545.1	-0.6006	-0.6177	-0.6177	-0.5981	-0.5786
3551.16	-0.6006	-0.6226	-0.6128	-0.6030	-0.5762
3557.22	-0.5957	-0.6201	-0.6152	-0.6006	-0.5835
3563.28	-0.5981	-0.6104	-0.6152	-0.6055	-0.5859
3569.34	-0.6030	-0.6152	-0.6079	-0.6079	-0.5859
3575.4	-0.5981	-0.6152	-0.6079	-0.6079	-0.5835
3581.46	-0.5957	-0.6128	-0.6079	-0.6079	-0.5737
3587.52	-0.5859	-0.6152	-0.6104	-0.5981	-0.5713
3593.58	-0.5835	-0.6104	-0.6177	-0.6006	-0.5737
3599.64	-0.6006	-0.6104	-0.6079	-0.6006	-0.5737
3605.7	-0.5981	-0.6152	-0.6079	-0.5908	-0.5786
3611.76	-0.5908	-0.6030	-0.6104	-0.6006	-0.5688
3617.82	-0.5957	-0.6030	-0.6079	-0.6055	-0.5664
3623.88	-0.5884	-0.6055	-0.6079	-0.5908	-0.5713
3629.94	-0.5859	-0.5981	-0.6079	-0.5957	-0.5713
3636	-0.5957	-0.5981	-0.6030	-0.5957	-0.5737
3642.06	-0.5908	-0.6030	-0.6006	-0.5884	-0.5762
3648.12	-0.5908	-0.6055	-0.5957	-0.5884	-0.5737
3654.18	-0.5957	-0.6152	-0.6055	-0.5933	-0.5737
3660.24	-0.5811	-0.6104	-0.6128	-0.5957	-0.5713
3666.3	-0.5811	-0.6079	-0.5981	-0.5981	-0.5688
3672.36	-0.5884	-0.6079	-0.5981	-0.5908	-0.5688
3678.42	-0.5786	-0.6055	-0.6079	-0.5957	-0.5664
3684.48	-0.5786	-0.6055	-0.5957	-0.5981	-0.5786
3690.54	-0.5859	-0.6030	-0.5957	-0.5859	-0.5786
3696.6	-0.5884	-0.6006	-0.6006	-0.5884	-0.5688
3702.66	-0.5884	-0.6030	-0.5981	-0.5908	-0.5737
3708.72	-0.5786	-0.5981	-0.6030	-0.5835	-0.5713
3714.78	-0.5762	-0.6030	-0.6006	-0.5884	-0.5591
3720.84	-0.5762	-0.6030	-0.5981	-0.5908	-0.5591
3726.9	-0.5737	-0.5933	-0.6006	-0.5957	-0.5640
3732.96	-0.5859	-0.5981	-0.5908	-0.5908	-0.5591
3739.02	-0.5859	-0.6006	-0.5884	-0.5835	-0.5591
3745.08	-0.5786	-0.5957	-0.5908	-0.5859	-0.5591
3751.14	-0.5811	-0.5981	-0.5859	-0.5884	-0.5518
3757.2	-0.5688	-0.6030	-0.5884	-0.5859	-0.5591
3763.26	-0.5664	-0.5957	-0.5957	-0.5884	-0.5591
3769.32	-0.5786	-0.5884	-0.5957	-0.5859	-0.5640
3775.38	-0.5786	-0.5859	-0.5933	-0.5835	-0.5591
3781.44	-0.5811	-0.5908	-0.5908	-0.5884	-0.5518
3787.5	-0.5835	-0.6055	-0.5933	-0.5811	-0.5615
3793.56	-0.5688	-0.5957	-0.5933	-0.5786	-0.5640
3799.62	-0.5762	-0.5933	-0.5859	-0.5786	-0.5591
3805.68	-0.5884	-0.5957	-0.5884	-0.5762	-0.5591
3811.74	-0.5786	-0.5884	-0.5884	-0.5859	-0.5591
3817.8	-0.5713	-0.5957	-0.5884	-0.5859	-0.5615
3823.86	-0.5688	-0.5981	-0.5908	-0.5762	-0.5615
3829.92	-0.5688	-0.5884	-0.5835	-0.5786	-0.5518
3835.98	-0.5762	-0.5933	-0.5786	-0.5811	-0.5518
3842.04	-0.5713	-0.5933	-0.5859	-0.5713	-0.5566
3848.1	-0.5664	-0.5859	-0.5835	-0.5688	-0.5542
3854.16	-0.5640	-0.5908	-0.5884	-0.5688	-0.5566
3860.22	-0.5615	-0.5884	-0.5933	-0.5688	-0.5566
3866.28	-0.5688	-0.5859	-0.5908	-0.5713	-0.5469
3872.34	-0.5688	-0.5884	-0.5908	-0.5688	-0.5493
3878.4	-0.5566	-0.5859	-0.5786	-0.5713	-0.5518
3884.46	-0.5591	-0.5859	-0.5762	-0.5713	-0.5518
3890.52	-0.5566	-0.5859	-0.5859	-0.5737	-0.5542
3896.58	-0.5566	-0.5786	-0.5786	-0.5688	-0.5542
3902.64	-0.5664	-0.5859	-0.5713	-0.5664	-0.5518
3908.7	-0.5664	-0.5859	-0.5786	-0.5664	-0.5396
3914.76	-0.5615	-0.5835	-0.5786	-0.5737	-0.5396
3920.82	-0.5591	-0.5908	-0.5811	-0.5664	-0.5493
3926.88	-0.5493	-0.5786	-0.5835	-0.5664	-0.5469
3932.94	-0.5542	-0.5737	-0.5786	-0.5688	-0.5469
3939	-0.5566	-0.5859	-0.5786	-0.5640	-0.5493
3945.06	-0.5591	-0.5835	-0.5786	-0.5664	-0.5396
3951.12	-0.5640	-0.5835	-0.5737	-0.5664	-0.5396
3957.18	-0.5640	-0.5811	-0.5688	-0.5615	-0.5444
3963.24	-0.5591	-0.5737	-0.5713	-0.5640	-0.5371
3969.3	-0.5566	-0.5811	-0.5713	-0.5615	-0.5444
3975.36	-0.5518	-0.5811	-0.5688	-0.5566	-0.5518
3981.42	-0.5444	-0.5786	-0.5664	-0.5615	-0.5396
3987.48	-0.5469	-0.5835	-0.5640	-0.5591	-0.5396
3993.54	-0.5469	-0.5688	-0.5664	-0.5591	-0.5371
3999.6	-0.5420	-0.5713	-0.5640	-0.5615	-0.5322
4005.66	-0.5469	-0.5859	-0.5615	-0.5566	-0.5371
4011.72	-0.5469	-0.5737	-0.5688	-0.5542	-0.5322
4017.78	-0.5444	-0.5762	-0.5664	-0.5542	-0.5371
4023.84	-0.5444	-0.5762	-0.5664	-0.5469	-0.5518
4029.9	-0.5444	-0.5713	-0.5640	-0.5566	-0.5444
4035.96	-0.5469	-0.5737	-0.5664	-0.5542	-0.5396
4042.02	-0.5542	-0.5713	-0.5688	-0.5542	-0.5469
4048.08	-0.5493	-0.5664	-0.5688	-0.5591	-0.5347
4054.14	-0.5396	-0.5615	-0.5713	-0.5493	-0.5396
4060.2	-0.5420	-0.5591	-0.5762	-0.5566	-0.5420
4066.26	-0.5493	-0.5640	-0.5713	-0.5615	-0.5298
4072.32	-0.5493	-0.5688	-0.5664	-0.5542	-0.5298
4078.38	-0.5469	-0.5664	-0.5664	-0.5566	-0.5298
4084.44	-0.5444	-0.5688	-0.5615	-0.5566	-0.5371
4090.5	-0.5493	-0.5713	-0.5566	-0.5469	-0.5396
4096.56	-0.5518	-0.5591	-0.5591	-0.5493	-0.5371
4102.62	-0.5518	-0.5591	-0.5640	-0.5542	-0.5396
4108.68	-0.5493	-0.5591	-0.5615	-0.5469	-0.5322
4114.74	-0.5469	-0.5591	-0.5615	-0.5493	-0.5249
4120.8	-0.5444	-0.5664	-0.5615	-0.5518	-0.5298
4126.86	-0.5420	-0.5688	-0.5615	-0.5493	-0.5322
4132.92	-0.5444	-0.5737	-0.5566	-0.5493	-0.5249
4138.98	-0.5371	-0.5688	-0.5566	-0.5396	-0.5273
4145.04	-0.5298	-0.5640	-0.5493	-0.5469	-0.5249
4151.1	-0.5273	-0.5615	-0.5518	-0.5518	-0.5298
4157.16	-0.5273	-0.5591	-0.5591	-0.5420	-0.5298
4163.22	-0.5322	-0.5542	-0.5566	-0.5444	-0.5200
4169.28	-0.5396	-0.5640	-0.5591	-0.5444	-0.5176
4175.34	-0.5322	-0.5688	-0.5591	-0.5371	-0.5200
4181.4	-0.5298	-0.5664	-0.5542	-0.5371	-0.5151
4187.46	-0.5298	-0.5688	-0.5469	-0.5396	-0.5127
4193.52	-0.5298	-0.5591	-0.5518	-0.5444	-0.5151
4199.58	-0.5347	-0.5566	-0.5493	-0.5420	-0.5200
4205.64	-0.5371	-0.5566	-0.5469	-0.5347	-0.5298
4211.7	-0.5298	-0.5493	-0.5493	-0.5396	-0.5200
4217.76	-0.5298	-0.5591	-0.5493	-0.5371	-0.5127
4223.82	-0.5273	-0.5640	-0.5542	-0.5298	-0.5176
4229.88	-0.5225	-0.5542	-0.5591	-0.5371	-0.5103
4235.94	-0.5273	-0.5615	-0.5518	-0.5347	-0.5127
4242	-0.5298	-0.5615	-0.5469	-0.5298	-0.5176
4248.06	-0.5249	-0.5591	-0.5444	-0.5347	-0.5103
4254.12	-0.5225	-0.5688	-0.5396	-0.5273	-0.5200
4260.18	-0.5298	-0.5664	-0.5469	-0.5249	-0.5225
4266.24	-0.5347	-0.5591	-0.5444	-0.5371	-0.5176
4272.3	-0.5298	-0.5615	-0.5493	-0.5371	-0.5127
4278.36	-0.5176	-0.5566	-0.5493	-0.5371	-0.5078
4284.42	-0.5200	-0.5615	-0.5371	-0.5322	-0.5103
4290.48	-0.5225	-0.5566	-0.5396	-0.5273	-0.5176
4296.54	-0.5151	-0.5444	-0.5347	-0.5298	-0.5200
4302.6	-0.5176	-0.5469	-0.5371	-0.5273	-0.5151
4308.66	-0.5200	-0.5444	-0.5444	-0.5200	-0.5078
4314.72	-0.5273	-0.5469	-0.5396	-0.5322	-0.5078
4320.78	-0.5273	-0.5518	-0.5371	-0.5322	-0.5103
4326.84	-0.5225	-0.5518	-0.5322	-0.5298	-0.5103
4332.9	-0.5200	-0.5493	-0.5298	-0.5298	-0.5151
4338.96	-0.5273	-0.5542	-0.5347	-0.5200	-0.5127
4345.02	-0.5176	-0.5493	-0.5420	-0.5298	-0.5078
4351.08	-0.5200	-0.5493	-0.5396	-0.5322	-0.5054
4357.14	-0.5249	-0.5542	-0.5371	-0.5225	-0.5078
4363.2	-0.5176	-0.5469	-0.5396	-0.5298	-0.5078
4369.26	-0.5249	-0.5493	-0.5371	-0.5298	-0.5103
4375.32	-0.5176	-0.5469	-0.5420	-0.5249	-0.5103
4381.38	-0.5103	-0.5420	-0.5396	-0.5298	-0.5029
4387.44	-0.5200	-0.5493	-0.5322	-0.5225	-0.5054
4393.5	-0.5176	-0.5469	-0.5347	-0.5249	-0.5078
4399.56	-0.5176	-0.5444	-0.5273	-0.5298	-0.5054
4405.62	-0.5298	-0.5444	-0.5298	-0.5176	-0.5103
4411.68	-0.5225	-0.5396	-0.5371	-0.5225	-0.5078
4417.74	-0.5151	-0.5469	-0.5322	-0.5225	-0.5078
4423.8	-0.5151	-0.5493	-0.5347	-0.5176	-0.5054
4429.86	-0.5176	-0.5444	-0.5371	-0.5249	-0.5005
4435.92	-0.5151	-0.5493	-0.5347	-0.5249	-0.5054
4441.98	-0.5127	-0.5566	-0.5444	-0.5176	-0.5078
4448.04	-0.5200	-0.5469	-0.5420	-0.5200	-0.5054
4454.1	-0.5127	-0.5469	-0.5298	-0.5127	-0.5005
4460.16	-0.5103	-0.5469	-0.5298	-0.5151	-0.4956
4466.22	-0.5176	-0.5396	-0.5298	-0.5176	-0.4907
4472.28	-0.5176	-0.5396	-0.5371	-0.5078	-0.4932
4478.34	-0.5078	-0.5396	-0.5371	-0.5054	-0.4956
4484.4	-0.5005	-0.5396	-0.5273	-0.5127	-0.4956
4490.46	-0.5029	-0.5444	-0.5371	-0.5127	-0.4980
4496.52	-0.5078	-0.5396	-0.5347	-0.5176	-0.4980
4502.58	-0.5054	-0.5469	-0.5249	-0.5151	-0.4956
4508.64	-0.4980	-0.5420	-0.5273	-0.5078	-0.4907
4514.7	-0.4956	-0.5396	-0.5273	-0.5151	-0.4883
4520.76	-0.4932	-0.5444	-0.5273	-0.5103	-0.4932
4526.82	-0.4980	-0.5396	-0.5273	-0.5078	-0.4907
4532.88	-0.5078	-0.5396	-0.5176	-0.5151	-0.4785
4538.94	-0.5054	-0.5469	-0.5176	-0.5127	-0.4834
4545	-0.4980	-0.5469	-0.5273	-0.5103	-0.4907
4551.06	-0.4980	-0.5396	-0.5298	-0.5103	-0.4932
4557.12	-0.4956	-0.5396	-0.5347	-0.5078	-0.5054
4563.18	-0.4883	-0.5420	-0.5273	-0.5127	-0.4956
4569.24	-0.4956	-0.5420	-0.5249	-0.5127	-0.5005
4575.3	-0.4956	-0.5420	-0.5298	-0.5103	-0.5029
4581.36	-0.5005	-0.5444	-0.5298	-0.5054	-0.4932
4587.42	-0.5005	-0.5469	-0.5249	-0.4980	-0.4956
4593.48	-0.4907	-0.5396	-0.5249	-0.5054	-0.4980
4599.54	-0.4932	-0.5420	-0.5127	-0.5127	-0.4907
4605.6	-0.4932	-0.5469	-0.5127	-0.5103	-0.4932
4611.66	-0.4980	-0.5396	-0.5225	-0.5078	-0.4907
4617.72	-0.5078	-0.5420	-0.5176	-0.5054	-0.4980
4623.78	-0.5054	-0.5420	-0.5176	-0.4980	-0.4956
4629.84	-0.4956	-0.5371	-0.5225	-0.5054	-0.4858
4635.9	-0.4980	-0.5396	-0.5273	-0.5054	-0.4883
4641.96	-0.5078	-0.5322	-0.5322	-0.5005	-0.4956
4648.02	-0.5054	-0.5298	-0.5298	-0.5103	-0.4907
4654.08	-0.4932	-0.5371	-0.5151	-0.5078	-0.4932
4660.14	-0.4883	-0.5371	-0.5176	-0.5078	-0.4907
4666.2	-0.4980	-0.5298	-0.5103	-0.5151	-0.4883
4672.26	-0.4980	-0.5347	-0.5127	-0.5078	-0.4932
4678.32	-0.4907	-0.5396	-0.5176	-0.5054	-0.4883
4684.38	-0.4980	-0.5420	-0.5054	-0.5078	-0.4858
4690.44	-0.4956	-0.5298	-0.5078	-0.4980	-0.4883
4696.5	-0.4907	-0.5151	-0.5078	-0.5005	-0.4761
4702.56	-0.4907	-0.5249	-0.5078	-0.5029	-0.4712
4708.62	-0.4858	-0.5273	-0.5176	-0.5005	-0.4736
4714.68	-0.4834	-0.5298	-0.5103	-0.5029	-0.4785
4720.74	-0.4956	-0.5347	-0.5078	-0.5029	-0.4810
4726.8	-0.4956	-0.5322	-0.5127	-0.5005	-0.4810
4732.86	-0.4907	-0.5298	-0.5078	-0.5078	-0.4785
4738.92	-0.4907	-0.5273	-0.5176	-0.4980	-0.4834
4744.98	-0.4810	-0.5249	-0.5176	-0.4980	-0.4834
4751.04	-0.4858	-0.5200	-0.5103	-0.4980	-0.4810
4757.1	-0.4907	-0.5200	-0.5103	-0.4932	-0.4785
4763.16	-0.4834	-0.5200	-0.5054	-0.5029	-0.4761
4769.22	-0.4858	-0.5298	-0.4980	-0.4932	-0.4688
4775.28	-0.4810	-0.5273	-0.5054	-0.4883	-0.4663
4781.34	-0.4834	-0.5176	-0.5054	-0.4907	-0.4663
4787.4	-0.4883	-0.5273	-0.5078	-0.4883	-0.4736
4793.46	-0.4810	-0.5298	-0.5078	-0.4932	-0.4712
4799.52	-0.4858	-0.5273	-0.4932	-0.4956	-0.4712
4805.58	-0.4834	-0.5249	-0.4932	-0.4907	-0.4785
4811.64	-0.4785	-0.5176	-0.5005	-0.4883	-0.4663
4817.7	-0.4834	-0.5200	-0.5005	-0.4883	-0.4688
4823.76	-0.4834	-0.5249	-0.5054	-0.4883	-0.4761
4829.82	-0.4785	-0.5176	-0.5078	-0.4883	-0.4688
4835.88	-0.4810	-0.5200	-0.5005	-0.4907	-0.4688
4841.94	-0.4761	-0.5200	-0.5029	-0.4883	-0.4688
4848	-0.4736	-0.5127	-0.5054	-0.4883	-0.4614
4854.06	-0.4761	-0.5127	-0.5054	-0.4810	-0.4663
4860.12	-0.4761	-0.5151	-0.5078	-0.4858	-0.4663
4866.18	-0.4736	-0.5151	-0.4932	-0.4883	-0.4614
4872.24	-0.4810	-0.5200	-0.4980	-0.4785	-0.4736
4878.3	-0.4810	-0.5176	-0.5054	-0.4810	-0.4736
4884.36	-0.4810	-0.5200	-0.4980	-0.4810	-0.4712
4890.42	-0.4761	-0.5151	-0.4980	-0.4761	-0.4736
4896.48	-0.4712	-0.5078	-0.4932	-0.4858	-0.4663
4902.54	-0.4761	-0.5200	-0.4932	-0.4834	-0.4688
4908.6	-0.4736	-0.5176	-0.5005	-0.4810	-0.4688
4914.66	-0.4712	-0.5127	-0.4980	-0.4858	-0.4541
4920.72	-0.4712	-0.5225	-0.4980	-0.4785	-0.4590
4926.78	-0.4663	-0.5151	-0.5005	-0.4761	-0.4614
4932.84	-0.4663	-0.5103	-0.4980	-0.4883	-0.4565
4938.9	-0.4736	-0.5176	-0.4980	-0.4883	-0.4541
4944.96	-0.4712	-0.5127	-0.4956	-0.4907	-0.4590
4951.02	-0.4761	-0.5103	-0.4883	-0.4883	-0.4614
4957.08	-0.4736	-0.5176	-0.4858	-0.4785	-0.4565
4963.14	-0.4712	-0.5078	-0.4858	-0.4785	-0.4517
4969.2	-0.4761	-0.5078	-0.4883	-0.4785	-0.4614
4975.26	-0.4688	-0.5054	-0.4980	-0.4761	-0.4614
4981.32	-0.4614	-0.5078	-0.5005	-0.4810	-0.4517
4987.38	-0.4688	-0.5127	-0.4980	-0.4810	-0.4565
4993.44	-0.4663	-0.5151	-0.4907	-0.4810	-0.4639
4999.5	-0.4688	-0.5127	-0.4858	-0.4834	-0.4614
5005.56	-0.4688	-0.5127	-0.4907	-0.4810	-0.4663
5011.62	-0.4614	-0.5078	-0.4883	-0.4810	-0.4614
5017.68	-0.4663	-0.5054	-0.4883	-0.4761	-0.4590
5023.74	-0.4639	-0.5078	-0.4956	-0.4761	-0.4614
5029.8	-0.4663	-0.4980	-0.4883	-0.4834	-0.4541
5035.86	-0.4688	-0.4980	-0.4858	-0.4834	-0.4590
5041.92	-0.4590	-0.4980	-0.4907	-0.4761	-0.4590
5047.98	-0.4614	-0.5005	-0.4858	-0.4688	-0.4492
5054.04	-0.4639	-0.5078	-0.4883	-0.4663	-0.4541
5060.1	-0.4614	-0.5029	-0.4980	-0.4639	-0.4590
5066.16	-0.4639	-0.5005	-0.4956	-0.4614	-0.4517
5072.22	-0.4614	-0.5029	-0.4980	-0.4614	-0.4517
5078.28	-0.4614	-0.4980	-0.4956	-0.4688	-0.4492
5084.34	-0.4688	-0.5054	-0.4907	-0.4712	-0.4492
5090.4	-0.4639	-0.5005	-0.4932	-0.4614	-0.4541
5096.46	-0.4541	-0.4980	-0.4907	-0.4712	-0.4492
5102.52	-0.4590	-0.5005	-0.4858	-0.4761	-0.4492
5108.58	-0.4614	-0.4980	-0.4883	-0.4761	-0.4565
5114.64	-0.4614	-0.4980	-0.4834	-0.4785	-0.4517
5120.7	-0.4614	-0.5029	-0.4810	-0.4761	-0.4517
5126.76	-0.4517	-0.4980	-0.4858	-0.4785	-0.4541
5132.82	-0.4541	-0.4980	-0.4858	-0.4712	-0.4468
5138.88	-0.4590	-0.5005	-0.4907	-0.4590	-0.4468
5144.94	-0.4468	-0.4858	-0.4883	-0.4688	-0.4468
5151	-0.4492	-0.4907	-0.4883	-0.4736	-0.4468
5157.06	-0.4468	-0.5005	-0.4858	-0.4688	-0.4468
5163.12	-0.4468	-0.4980	-0.4810	-0.4663	-0.4419
5169.18	-0.4492	-0.4980	-0.4834	-0.4688	-0.4443
5175.24	-0.4419	-0.4907	-0.4907	-0.4736	-0.4468
5181.3	-0.4443	-0.4858	-0.4858	-0.4736	-0.4419
5187.36	-0.4468	-0.4980	-0.4858	-0.4688	-0.4492
5193.42	-0.4370	-0.4980	-0.4907	-0.4663	-0.4492
5199.48	-0.4492	-0.4907	-0.4761	-0.4663	-0.4517
5205.54	-0.4565	-0.4883	-0.4834	-0.4614	-0.4517
5211.6	-0.4517	-0.4907	-0.4858	-0.4614	-0.4468
5217.66	-0.4541	-0.4932	-0.4736	-0.4614	-0.4468
5223.72	-0.4492	-0.4956	-0.4785	-0.4590	-0.4468
5229.78	-0.4468	-0.4932	-0.4810	-0.4614	-0.4395
5235.84	-0.4517	-0.4980	-0.4785	-0.4614	-0.4395
5241.9	-0.4443	-0.4932	-0.4858	-0.4614	-0.4443
5247.96	-0.4419	-0.4858	-0.4736	-0.4639	-0.4492
5254.02	-0.4492	-0.4858	-0.4712	-0.4517	-0.4419
5260.08	-0.4443	-0.4785	-0.4736	-0.4541	-0.4395
5266.14	-0.4492	-0.4810	-0.4663	-0.4614	-0.4370
5272.2	-0.4492	-0.4761	-0.4761	-0.4614	-0.4395
5278.26	-0.4419	-0.4761	-0.4810	-0.4614	-0.4346
5284.32	-0.4443	-0.4883	-0.4614	-0.4614	-0.4419
5290.38	-0.4468	-0.4907	-0.4761	-0.4590	-0.4492
5296.44	-0.4419	-0.4810	-0.4736	-0.4614	-0.4492
5302.5	-0.4468	-0.4785	-0.4688	-0.4614	-0.4468
5308.56	-0.4492	-0.4761	-0.4712	-0.4565	-0.4419
5314.62	-0.4492	-0.4810	-0.4688	-0.4565	-0.4395
5320.68	-0.4517	-0.4883	-0.4736	-0.4517	-0.4395
5326.74	-0.4468	-0.4834	-0.4736	-0.4565	-0.4419
5332.8	-0.4517	-0.4834	-0.4614	-0.4639	-0.4419
5338.86	-0.4492	-0.4858	-0.4663	-0.4590	-0.4419
5344.92	-0.4468	-0.4810	-0.4761	-0.4614	-0.4395
5350.98	-0.4492	-0.4785	-0.4785	-0.4614	-0.4419
5357.04	-0.4468	-0.4810	-0.4785	-0.4565	-0.4395
5363.1	-0.4419	-0.4785	-0.4761	-0.4614	-0.4346
5369.16	-0.4395	-0.4810	-0.4736	-0.4614	-0.4395
5375.22	-0.4370	-0.4712	-0.4810	-0.4590	-0.4346
5381.28	-0.4346	-0.4712	-0.4761	-0.4590	-0.4297
5387.34	-0.4395	-0.4810	-0.4712	-0.4517	-0.4370
5393.4	-0.4321	-0.4761	-0.4688	-0.4541	-0.4443
5399.46	-0.4321	-0.4712	-0.4639	-0.4565	-0.4395
5405.52	-0.4321	-0.4761	-0.4736	-0.4590	-0.4395
5411.58	-0.4321	-0.4736	-0.4736	-0.4565	-0.4395
5417.64	-0.4395	-0.4761	-0.4736	-0.4517	-0.4346
5423.7	-0.4346	-0.4785	-0.4785	-0.4492	-0.4370
5429.76	-0.4346	-0.4736	-0.4688	-0.4565	-0.4395
5435.82	-0.4419	-0.4736	-0.4565	-0.4565	-0.4395
5441.88	-0.4321	-0.4785	-0.4663	-0.4492	-0.4395
5447.94	-0.4346	-0.4712	-0.4614	-0.4517	-0.4321
5454	-0.4395	-0.4785	-0.4663	-0.4517	-0.4346
5460.06	-0.4297	-0.4712	-0.4736	-0.4517	-0.4346
5466.12	-0.4272	-0.4614	-0.4663	-0.4468	-0.4272
5472.18	-0.4297	-0.4639	-0.4614	-0.4443	-0.4297
5478.24	-0.4321	-0.4712	-0.4663	-0.4492	-0.4297
5484.3	-0.4370	-0.4761	-0.4614	-0.4517	-0.4272
5490.36	-0.4321	-0.4785	-0.4639	-0.4492	-0.4321
5496.42	-0.4272	-0.4712	-0.4614	-0.4492	-0.4321
5502.48	-0.4272	-0.4736	-0.4565	-0.4468	-0.4272
5508.54	-0.4224	-0.4688	-0.4590	-0.4395	-0.4370
5514.6	-0.4297	-0.4639	-0.4517	-0.4492	-0.4443
5520.66	-0.4321	-0.4712	-0.4565	-0.4492	-0.4370
5526.72	-0.4346	-0.4785	-0.4712	-0.4517	-0.4370
5532.78	-0.5811	-0.6348	-0.6250	-0.5884	-0.5933
5538.84	-1.7407	-1.8066	-1.7944	-1.7114	-1.7383
5544.9	-2.2022	-2.1655	-2.1533	-2.1436	-2.0947
5550.96	-0.9790	-0.9131	-0.9009	-0.9546	-0.9009
5557.02	-0.2808	-0.2441	-0.2490	-0.2661	-0.2563
5563.08	-0.2222	-0.1904	-0.2051	-0.2051	-0.2026
5569.14	-0.2124	-0.1953	-0.1953	-0.1904	-0.1929
5575.2	-0.2075	-0.1929	-0.1880	-0.1782	-0.1831
5581.26	-0.2100	-0.1831	-0.1904	-0.1831	-0.1831
5587.32	-0.2100	-0.1782	-0.1929	-0.1807	-0.1929
5593.38	-0.1953	-0.1758	-0.1807	-0.1807	-0.1880
5599.44	-0.2026	-0.1782	-0.1733	-0.1880	-0.1831
5605.5	-0.2002	-0.1758	-0.1831	-0.1855	-0.1831
5611.56	-0.1929	-0.1709	-0.1807	-0.1782	-0.1782
5617.62	-0.1953	-0.1782	-0.1782	-0.1782	-0.1831
5623.68	-0.1953	-0.1758	-0.1831	-0.1733	-0.1880
5629.74	-0.1953	-0.1636	-0.1782	-0.1758	-0.1758
5635.8	-0.1978	-0.1733	-0.1758	-0.1782	-0.1709
5641.86	-0.1929	-0.1709	-0.1807	-0.1733	-0.1758
5647.92	-0.1855	-0.1709	-0.1782	-0.1758	-0.1758
5653.98	-0.1880	-0.1782	-0.1758	-0.1733	-0.1807
5660.04	-0.1855	-0.1709	-0.1758	-0.1782	-0.1758
5666.1	-0.1904	-0.1733	-0.1685	-0.1855	-0.1709
5672.16	-0.1880	-0.1758	-0.1733	-0.1758	-0.1831
5678.22	-0.1855	-0.1660	-0.1782	-0.1733	-0.1782
5684.28	-0.1953	-0.1660	-0.1831	-0.1709	-0.1758
5690.34	-0.1953	-0.1709	-0.1855	-0.1660	-0.1782
5696.4	-0.1880	-0.1685	-0.1758	-0.1685	-0.1685
5702.46	-0.1855	-0.1733	-0.1709	-0.1733	-0.1685
5708.52	-0.1855	-0.1685	-0.1782	-0.1733	-0.1709
5714.58	-0.1855	-0.1636	-0.1733	-0.1685	-0.1733
5720.64	-0.1904	-0.1636	-0.1660	-0.1660	-0.1782
5726.7	-0.1880	-0.1611	-0.1709	-0.1685	-0.1758
5732.76	-0.1855	-0.1685	-0.1685	-0.1782	-0.1685
5738.82	-0.1855	-0.1758	-0.1733	-0.1758	-0.1782
5744.88	-0.1782	-0.1660	-0.1758	-0.1782	-0.1758
5750.94	-0.1831	-0.1685	-0.1733	-0.1782	-0.1709
5757	-0.1807	-0.1709	-0.1758	-0.1685	-0.1733
5763.06	-0.1782	-0.1611	-0.1685	-0.1685	-0.1709
5769.12	-0.1904	-0.1660	-0.1611	-0.1685	-0.1685
5775.18	-0.1831	-0.1709	-0.1733	-0.1611	-0.1758
5781.24	-0.1782	-0.1660	-0.1685	-0.1709	-0.1709
5787.3	-0.1831	-0.1611	-0.1636	-0.1709	-0.1685
5793.36	-0.1782	-0.1636	-0.1709	-0.1611	-0.1660
5799.42	-0.1904	-0.1660	-0.1709	-0.1660	-0.1636
5805.48	-0.1880	-0.1685	-0.1709	-0.1660	-0.1733
5811.54	-0.1758	-0.1660	-0.1685	-0.1685	-0.1733
5817.6	-0.1807	-0.1660	-0.1660	-0.1758	-0.1660
5823.66	-0.1831	-0.1685	-0.1660	-0.1733	-0.1636
5829.72	-0.1782	-0.1685	-0.1685	-0.1733	-0.1636
5835.78	-0.1831	-0.1733	-0.1685	-0.1685	-0.1733
5841.84	-0.1855	-0.1611	-0.1685	-0.1636	-0.1758
5847.9	-0.1855	-0.1587	-0.1685	-0.1709	-0.1709
5853.96	-0.1855	-0.1685	-0.1636	-0.1685	-0.1709
5860.02	-0.1807	-0.1636	-0.1685	-0.1660	-0.1636
5866.08	-0.1855	-0.1611	-0.1709	-0.1685	-0.1709
5872.14	-0.1807	-0.1611	-0.1685	-0.1563	-0.1733
5878.2	-0.1758	-0.1611	-0.1733	-0.1685	-0.1685
5884.26	-0.1807	-0.1685	-0.1660	-0.1758	-0.1685
5890.32	-0.1855	-0.1685	-0.1611	-0.1685	-0.1758
5896.38	-0.1831	-0.1587	-0.1636	-0.1685	-0.1709
5902.44	-0.1880	-0.1660	-0.1636	-0.1660	-0.1660
5908.5	-0.1782	-0.1709	-0.1733	-0.1636	-0.1685
5914.56	-0.1782	-0.1660	-0.1733	-0.1660	-0.1660
5920.62	-0.1831	-0.1611	-0.1685	-0.1587	-0.1660
5926.68	-0.1758	-0.1636	-0.1660	-0.1636	-0.1660
5932.74	-0.1733	-0.1636	-0.1636	-0.1709	-0.1709
5938.8	-0.1782	-0.1660	-0.1685	-0.1660	-0.1782
5944.86	-0.1782	-0.1538	-0.1709	-0.1636	-0.1709
5950.92	-0.1855	-0.1636	-0.1685	-0.1660	-0.1685
5956.98	-0.1855	-0.1685	-0.1709	-0.1611	-0.1709
5963.04	-0.1782	-0.1611	-0.1709	-0.1685	-0.1611
5969.1	-0.1782	-0.1636	-0.1611	-0.1660	-0.1660
5975.16	-0.1758	-0.1636	-0.1636	-0.1611	-0.1660
5981.22	-0.1758	-0.1563	-0.1660	-0.1685	-0.1611
5987.28	-0.1782	-0.1636	-0.1685	-0.1660	-0.1709
5993.34	-0.1782	-0.1611	-0.1685	-0.1611	-0.1685
5999.4	-0.1782	-0.1587	-0.1563	-0.1660	-0.1636
6005.46	-0.1807	-0.1636	-0.1611	-0.1660	-0.1709
6011.52	-0.1733	-0.1563	-0.1685	-0.1733	-0.1685
6017.58	-0.1758	-0.1660	-0.1685	-0.1685	-0.1636
6023.64	-0.1709	-0.1611	-0.1685	-0.1660	-0.1660
6029.7	-0.1685	-0.1563	-0.1685	-0.1685	-0.1660
6035.76	-0.1782	-0.1587	-0.1660	-0.1636	-0.1611
6041.82	-0.1758	-0.1563	-0.1709	-0.1587	-0.1636
6047.88	-0.1758	-0.1587	-0.1685	-0.1660	-0.1660
6053.94	-0.1758	-0.1636	-0.1660	-0.1636	-0.1636
6060	-0.1709	-0.1563	-0.1709	-0.1611	-0.1660
6066.06	-0.1807	-0.1563	-0.1611	-0.1660	-0.1660
6072.12	-0.1831	-0.1636	-0.1636	-0.1587	-0.1636
6078.18	-0.1733	-0.1587	-0.1709	-0.1660	-0.1587
6084.24	-0.1782	-0.1660	-0.1685	-0.1660	-0.1660
6090.3	-0.1733	-0.1685	-0.1636	-0.1563	-0.1685
6096.36	-0.1733	-0.1587	-0.1636	-0.1660	-0.1636
6102.42	-0.1831	-0.1587	-0.1587	-0.1660	-0.1660
6108.48	-0.1782	-0.1611	-0.1636	-0.1611	-0.1660
6114.54	-0.1758	-0.1563	-0.1660	-0.1660	-0.1660
6120.6	-0.1782	-0.1636	-0.1660	-0.1587	-0.1685
6126.66	-0.1709	-0.1611	-0.1685	-0.1636	-0.1636
6132.72	-0.1758	-0.1660	-0.1660	-0.1660	-0.1636
6138.78	-0.1782	-0.1660	-0.1660	-0.1587	-0.1709
6144.84	-0.1709	-0.1611	-0.1685	-0.1636	-0.1636
6150.9	-0.1758	-0.1587	-0.1587	-0.1685	-0.1636
6156.96	-0.1685	-0.1660	-0.1660	-0.1636	-0.1660
6163.02	-0.1660	-0.1611	-0.1685	-0.1636	-0.1587
6169.08	-0.1782	-0.1563	-0.1660	-0.1611	-0.1636
6175.14	-0.1758	-0.1563	-0.1660	-0.1587	-0.1636
6181.2	-0.1733	-0.1587	-0.1611	-0.1660	-0.1636
6187.26	-0.1733	-0.1611	-0.1636	-0.1611	-0.1636
6193.32	-0.1685	-0.1587	-0.1685	-0.1636	-0.1587
6199.38	-0.1709	-0.1563	-0.1587	-0.1660	-0.1636
