# Supplementary material for: Elucidation of molecular kinetic schemes from macroscopic traces using system identification
Source: PLoS Comput Biol. 2017 Feb 13;13(2):e1005376. doi: 10.1371/journal.pcbi.1005376 (PMC5330533; doi:10.1371/journal.pcbi.1005376)
Supplement: S1 Data — (1) L-type calcium ion-channel current elicited by voltage steps from -90 to 0 mV, first in the absence of nifedipine, and after addition of nifedipine at 100 nM and 1 μM concentration. (2) G-protein sensitive ion-channel (GIRK4*) current traces elicited by a step in LY379268 concentration from 0 to 1 μM. (ZIP) [file pcbi.1005376.s004.zip › Data_Ion_Channels/ICY_61426.ods]

## Sheet: Sheet1
Time (ms)	y1	y2	y3	y4	y5
0	-0.0464	-0.0562	-0.0513	-0.0513	-0.0562
6.06	-0.0708	-0.0781	-0.0757	-0.0757	-0.0732
12.12	-0.0684	-0.0757	-0.0781	-0.0781	-0.0757
18.18	-0.0708	-0.0781	-0.0732	-0.0732	-0.0781
24.24	-0.0684	-0.0757	-0.0757	-0.0757	-0.0757
30.3	-0.0684	-0.0757	-0.0757	-0.0757	-0.0781
36.36	-0.0684	-0.0708	-0.0757	-0.0757	-0.0757
42.42	-0.0684	-0.0757	-0.0708	-0.0708	-0.0732
48.48	-0.0635	-0.0708	-0.0732	-0.0732	-0.0781
54.54	-0.0659	-0.0708	-0.0708	-0.0708	-0.0732
60.6	-0.0708	-0.0781	-0.0757	-0.0757	-0.0757
66.66	-0.0708	-0.0757	-0.0757	-0.0757	-0.0781
72.72	-0.0659	-0.0732	-0.0757	-0.0757	-0.0757
78.78	-0.0659	-0.0757	-0.0659	-0.0659	-0.0781
84.84	-0.0635	-0.0732	-0.0757	-0.0757	-0.0781
90.9	-0.0659	-0.0708	-0.0781	-0.0781	-0.0732
96.96	-0.0684	-0.0708	-0.0708	-0.0708	-0.0781
103.02	-0.0684	-0.0708	-0.0732	-0.0732	-0.0781
109.08	-0.0708	-0.0757	-0.0684	-0.0684	-0.0757
115.14	-0.0708	-0.0757	-0.0781	-0.0781	-0.0806
121.2	-0.0684	-0.0757	-0.0757	-0.0757	-0.0732
127.26	-0.0708	-0.0781	-0.0757	-0.0757	-0.0781
133.32	-0.0684	-0.0781	-0.0781	-0.0781	-0.0781
139.38	-0.0684	-0.0732	-0.0732	-0.0732	-0.0708
145.44	-0.0635	-0.0732	-0.0757	-0.0757	-0.0781
151.5	-0.0659	-0.0757	-0.0781	-0.0781	-0.0781
157.56	-0.0684	-0.0757	-0.0757	-0.0757	-0.0757
163.62	-0.0708	-0.0781	-0.0757	-0.0757	-0.0757
169.68	-0.0708	-0.0732	-0.0708	-0.0708	-0.0781
175.74	-0.0732	-0.0732	-0.0708	-0.0708	-0.0806
181.8	-0.0708	-0.0708	-0.0757	-0.0757	-0.0781
187.86	-0.0708	-0.0781	-0.0708	-0.0708	-0.0757
193.92	-0.0732	-0.0781	-0.0732	-0.0732	-0.0757
199.98	-0.0732	-0.0781	-0.0757	-0.0757	-0.0781
206.04	-0.0659	-0.0732	-0.0732	-0.0732	-0.0781
212.1	-0.0684	-0.0732	-0.0708	-0.0708	-0.0806
218.16	-0.0659	-0.0757	-0.0757	-0.0757	-0.0781
224.22	-0.0708	-0.0757	-0.0757	-0.0757	-0.0781
230.28	-0.0684	-0.0757	-0.0732	-0.0732	-0.0830
236.34	-0.0708	-0.0757	-0.0732	-0.0732	-0.0781
242.4	-0.0684	-0.0757	-0.0732	-0.0732	-0.0781
248.46	-0.0708	-0.0708	-0.0757	-0.0757	-0.0781
254.52	-0.0684	-0.0732	-0.0757	-0.0757	-0.0757
260.58	-0.0635	-0.0757	-0.0708	-0.0708	-0.0781
266.64	-0.0635	-0.0757	-0.0684	-0.0684	-0.0781
272.7	-0.0708	-0.0732	-0.0732	-0.0732	-0.0757
278.76	-0.0732	-0.0732	-0.0732	-0.0732	-0.0708
284.82	-0.0684	-0.0757	-0.0781	-0.0781	-0.0757
290.88	-0.0659	-0.0757	-0.0757	-0.0757	-0.0757
296.94	-0.0708	-0.0732	-0.0684	-0.0684	-0.0806
303	-0.0708	-0.0757	-0.0708	-0.0708	-0.0781
309.06	-0.0708	-0.0708	-0.0781	-0.0781	-0.0757
315.12	-0.0659	-0.0708	-0.0708	-0.0708	-0.0757
321.18	-0.0659	-0.0781	-0.0708	-0.0708	-0.0757
327.24	-0.0659	-0.0757	-0.0732	-0.0732	-0.0806
333.3	-0.0708	-0.0781	-0.0732	-0.0732	-0.0830
339.36	-0.0684	-0.0757	-0.0781	-0.0781	-0.0781
345.42	-0.0732	-0.0757	-0.0732	-0.0732	-0.0757
351.48	-0.0684	-0.0732	-0.0781	-0.0781	-0.0781
357.54	-0.0684	-0.0757	-0.0757	-0.0757	-0.0806
363.6	-0.0708	-0.0708	-0.0732	-0.0732	-0.0806
369.66	-0.0732	-0.0708	-0.0781	-0.0781	-0.0781
375.72	-0.0708	-0.0732	-0.0757	-0.0757	-0.0732
381.78	-0.0684	-0.0781	-0.0708	-0.0708	-0.0757
387.84	-0.0684	-0.0757	-0.0708	-0.0708	-0.0781
393.9	-0.0708	-0.0708	-0.0781	-0.0781	-0.0781
399.96	-0.0708	-0.0708	-0.0781	-0.0781	-0.0757
406.02	-0.0708	-0.0757	-0.0757	-0.0757	-0.0781
412.08	-0.0684	-0.0757	-0.0757	-0.0757	-0.0781
418.14	-0.0708	-0.0708	-0.0708	-0.0708	-0.0781
424.2	-0.0659	-0.0781	-0.0732	-0.0732	-0.0781
430.26	-0.0684	-0.0708	-0.0757	-0.0757	-0.0757
436.32	-0.0757	-0.0708	-0.0732	-0.0732	-0.0781
442.38	-0.0781	-0.0708	-0.0732	-0.0732	-0.0757
448.44	-0.0732	-0.0732	-0.0757	-0.0757	-0.0781
454.5	-0.0684	-0.0732	-0.0708	-0.0708	-0.0781
460.56	-0.0684	-0.0781	-0.0684	-0.0684	-0.0757
466.62	-0.0708	-0.0757	-0.0708	-0.0708	-0.0757
472.68	-0.0708	-0.0732	-0.0732	-0.0732	-0.0757
478.74	-0.0708	-0.0757	-0.0708	-0.0708	-0.0781
484.8	-0.0684	-0.0732	-0.0757	-0.0757	-0.0830
490.86	-0.0659	-0.0781	-0.0732	-0.0732	-0.0806
496.92	-0.0684	-0.0732	-0.0732	-0.0732	-0.0781
502.98	-0.0684	-0.0757	-0.0757	-0.0757	-0.0781
509.04	-0.0708	-0.0732	-0.0708	-0.0708	-0.0781
515.1	-0.0708	-0.0708	-0.0708	-0.0708	-0.0806
521.16	-0.0684	-0.0757	-0.0757	-0.0757	-0.0781
527.22	-0.0659	-0.0684	-0.0732	-0.0732	-0.0757
533.28	0.0757	0.0977	0.0757	0.0757	0.0464
539.34	1.1060	1.2988	1.1182	1.1182	1.0523
545.4	1.4697	1.6895	1.4624	1.4624	1.4526
551.46	0.2295	0.2759	0.1880	0.1880	0.2368
557.52	-0.7520	-0.7910	-0.8154	-0.8154	-0.7642
563.58	-1.1255	-1.1646	-1.1841	-1.1841	-1.1523
569.64	-1.2842	-1.3355	-1.3501	-1.3501	-1.3208
575.7	-1.3648	-1.4185	-1.4307	-1.4307	-1.3965
581.76	-1.4063	-1.4575	-1.4697	-1.4697	-1.4331
587.82	-1.4380	-1.4844	-1.5064	-1.5064	-1.4575
593.88	-1.4624	-1.5064	-1.5283	-1.5283	-1.4746
599.94	-1.4795	-1.5234	-1.5405	-1.5405	-1.4917
606	-1.4917	-1.5405	-1.5454	-1.5454	-1.5064
612.06	-1.5015	-1.5479	-1.5503	-1.5503	-1.5161
618.12	-1.5137	-1.5527	-1.5601	-1.5601	-1.5283
624.18	-1.5137	-1.5649	-1.5576	-1.5576	-1.5308
630.24	-1.5186	-1.5625	-1.5625	-1.5625	-1.5332
636.3	-1.5259	-1.5601	-1.5674	-1.5674	-1.5332
642.36	-1.5332	-1.5576	-1.5723	-1.5723	-1.5430
648.42	-1.5356	-1.5649	-1.5796	-1.5796	-1.5576
654.48	-1.5283	-1.5747	-1.5820	-1.5820	-1.5552
660.54	-1.5234	-1.5820	-1.5845	-1.5845	-1.5454
666.6	-1.5356	-1.5820	-1.5845	-1.5845	-1.5430
672.66	-1.5430	-1.5796	-1.5796	-1.5796	-1.5405
678.72	-1.5381	-1.5869	-1.5772	-1.5772	-1.5454
684.78	-1.5430	-1.5845	-1.5796	-1.5796	-1.5552
690.84	-1.5454	-1.5820	-1.5820	-1.5820	-1.5527
696.9	-1.5454	-1.5747	-1.5747	-1.5747	-1.5503
702.96	-1.5430	-1.5747	-1.5747	-1.5747	-1.5552
709.02	-1.5405	-1.5698	-1.5747	-1.5747	-1.5527
715.08	-1.5381	-1.5649	-1.5747	-1.5747	-1.5479
721.14	-1.5356	-1.5625	-1.5772	-1.5772	-1.5430
727.2	-1.5405	-1.5674	-1.5747	-1.5747	-1.5454
733.26	-1.5454	-1.5649	-1.5723	-1.5723	-1.5430
739.32	-1.5405	-1.5674	-1.5796	-1.5796	-1.5381
745.38	-1.5381	-1.5723	-1.5747	-1.5747	-1.5405
751.44	-1.5332	-1.5747	-1.5674	-1.5674	-1.5430
757.5	-1.5308	-1.5723	-1.5625	-1.5625	-1.5356
763.56	-1.5283	-1.5674	-1.5723	-1.5723	-1.5332
769.62	-1.5259	-1.5649	-1.5747	-1.5747	-1.5356
775.68	-1.5210	-1.5601	-1.5601	-1.5601	-1.5308
781.74	-1.5210	-1.5552	-1.5625	-1.5625	-1.5332
787.8	-1.5259	-1.5479	-1.5674	-1.5674	-1.5308
793.86	-1.5234	-1.5503	-1.5625	-1.5625	-1.5259
799.92	-1.5210	-1.5479	-1.5649	-1.5649	-1.5210
805.98	-1.5161	-1.5503	-1.5625	-1.5625	-1.5161
812.04	-1.5210	-1.5552	-1.5552	-1.5552	-1.5112
818.1	-1.5161	-1.5503	-1.5479	-1.5479	-1.5137
824.16	-1.5186	-1.5454	-1.5527	-1.5527	-1.5161
830.22	-1.5234	-1.5454	-1.5527	-1.5527	-1.5161
836.28	-1.5234	-1.5479	-1.5552	-1.5552	-1.5088
842.34	-1.5161	-1.5405	-1.5527	-1.5527	-1.5088
848.4	-1.5137	-1.5430	-1.5405	-1.5405	-1.5088
854.46	-1.5064	-1.5356	-1.5454	-1.5454	-1.5064
860.52	-1.5137	-1.5283	-1.5405	-1.5405	-1.5039
866.58	-1.5137	-1.5234	-1.5356	-1.5356	-1.5015
872.64	-1.5088	-1.5259	-1.5405	-1.5405	-1.4941
878.7	-1.5015	-1.5332	-1.5381	-1.5381	-1.4966
884.76	-1.4990	-1.5283	-1.5381	-1.5381	-1.5039
890.82	-1.4941	-1.5308	-1.5332	-1.5332	-1.5015
896.88	-1.4966	-1.5259	-1.5332	-1.5332	-1.5015
902.94	-1.4893	-1.5234	-1.5332	-1.5332	-1.4966
909	-1.4941	-1.5210	-1.5259	-1.5259	-1.4868
915.06	-1.4941	-1.5161	-1.5186	-1.5186	-1.4893
921.12	-1.4893	-1.5186	-1.5137	-1.5137	-1.4893
927.18	-1.4917	-1.5234	-1.5064	-1.5064	-1.4844
933.24	-1.4844	-1.5186	-1.5039	-1.5039	-1.4868
939.3	-1.4771	-1.5161	-1.5112	-1.5112	-1.4868
945.36	-1.4746	-1.5186	-1.5088	-1.5088	-1.4819
951.42	-1.4648	-1.5112	-1.5039	-1.5039	-1.4795
957.48	-1.4673	-1.5064	-1.5064	-1.5064	-1.4722
963.54	-1.4746	-1.5064	-1.5015	-1.5015	-1.4746
969.6	-1.4771	-1.5064	-1.4941	-1.4941	-1.4697
975.66	-1.4722	-1.4966	-1.4966	-1.4966	-1.4673
981.72	-1.4673	-1.4941	-1.4941	-1.4941	-1.4673
987.78	-1.4648	-1.4893	-1.4893	-1.4893	-1.4624
993.84	-1.4600	-1.4868	-1.4868	-1.4868	-1.4648
999.9	-1.4624	-1.4844	-1.4893	-1.4893	-1.4648
1005.96	-1.4648	-1.4819	-1.4941	-1.4941	-1.4575
1012.02	-1.4526	-1.4844	-1.4868	-1.4868	-1.4673
1018.08	-1.4453	-1.4819	-1.4844	-1.4844	-1.4673
1024.14	-1.4453	-1.4819	-1.4844	-1.4844	-1.4624
1030.2	-1.4453	-1.4771	-1.4697	-1.4697	-1.4673
1036.26	-1.4404	-1.4746	-1.4697	-1.4697	-1.4673
1042.32	-1.4453	-1.4673	-1.4697	-1.4697	-1.4624
1048.38	-1.4453	-1.4697	-1.4697	-1.4697	-1.4551
1054.44	-1.4380	-1.4819	-1.4697	-1.4697	-1.4478
1060.5	-1.4356	-1.4771	-1.4673	-1.4673	-1.4502
1066.56	-1.4404	-1.4648	-1.4624	-1.4624	-1.4600
1072.62	-1.4380	-1.4673	-1.4526	-1.4526	-1.4526
1078.68	-1.4331	-1.4722	-1.4478	-1.4478	-1.4478
1084.74	-1.4331	-1.4697	-1.4453	-1.4453	-1.4478
1090.8	-1.4282	-1.4697	-1.4478	-1.4478	-1.4429
1096.86	-1.4258	-1.4600	-1.4478	-1.4478	-1.4404
1102.92	-1.4233	-1.4575	-1.4404	-1.4404	-1.4404
1108.98	-1.4185	-1.4502	-1.4429	-1.4429	-1.4356
1115.04	-1.4160	-1.4526	-1.4502	-1.4502	-1.4356
1121.1	-1.4087	-1.4551	-1.4453	-1.4453	-1.4429
1127.16	-1.4111	-1.4502	-1.4404	-1.4404	-1.4429
1133.22	-1.4111	-1.4478	-1.4356	-1.4356	-1.4380
1139.28	-1.4111	-1.4404	-1.4380	-1.4380	-1.4258
1145.34	-1.4136	-1.4429	-1.4380	-1.4380	-1.4233
1151.4	-1.4111	-1.4429	-1.4380	-1.4380	-1.4282
1157.46	-1.4063	-1.4453	-1.4307	-1.4307	-1.4331
1163.52	-1.4111	-1.4404	-1.4356	-1.4356	-1.4282
1169.58	-1.4160	-1.4404	-1.4453	-1.4453	-1.4185
1175.64	-1.4185	-1.4453	-1.4453	-1.4453	-1.4136
1181.7	-1.4063	-1.4453	-1.4404	-1.4404	-1.4111
1187.76	-1.4038	-1.4404	-1.4380	-1.4380	-1.4063
1193.82	-1.4014	-1.4282	-1.4356	-1.4356	-1.4063
1199.88	-1.4014	-1.4282	-1.4307	-1.4307	-1.4111
1205.94	-1.3965	-1.4282	-1.4282	-1.4282	-1.4185
1212	-1.3989	-1.4209	-1.4233	-1.4233	-1.4160
1218.06	-1.3989	-1.4258	-1.4185	-1.4185	-1.4038
1224.12	-1.3916	-1.4331	-1.4185	-1.4185	-1.4014
1230.18	-1.3892	-1.4282	-1.4185	-1.4185	-1.4111
1236.24	-1.3940	-1.4233	-1.4282	-1.4282	-1.4063
1242.3	-1.3940	-1.4185	-1.4307	-1.4307	-1.3989
1248.36	-1.3892	-1.4160	-1.4233	-1.4233	-1.3989
1254.42	-1.3794	-1.4111	-1.4209	-1.4209	-1.3916
1260.48	-1.3843	-1.4111	-1.4160	-1.4160	-1.3867
1266.54	-1.3843	-1.4233	-1.4087	-1.4087	-1.3916
1272.6	-1.3770	-1.4233	-1.4063	-1.4063	-1.3892
1278.66	-1.3770	-1.4185	-1.4063	-1.4063	-1.3867
1284.72	-1.3818	-1.4111	-1.4063	-1.4063	-1.3843
1290.78	-1.3721	-1.3989	-1.4038	-1.4038	-1.3794
1296.84	-1.3745	-1.3916	-1.4038	-1.4038	-1.3843
1302.9	-1.3770	-1.3916	-1.4063	-1.4063	-1.3843
1308.96	-1.3745	-1.3989	-1.4038	-1.4038	-1.3843
1315.02	-1.3794	-1.3965	-1.3916	-1.3916	-1.3867
1321.08	-1.3770	-1.3989	-1.3940	-1.3940	-1.3745
1327.14	-1.3770	-1.3989	-1.3892	-1.3892	-1.3745
1333.2	-1.3721	-1.3940	-1.3867	-1.3867	-1.3818
1339.26	-1.3745	-1.3867	-1.3867	-1.3867	-1.3794
1345.32	-1.3721	-1.3867	-1.3867	-1.3867	-1.3794
1351.38	-1.3794	-1.3916	-1.3867	-1.3867	-1.3818
1357.44	-1.3770	-1.3965	-1.3794	-1.3794	-1.3770
1363.5	-1.3696	-1.3892	-1.3843	-1.3843	-1.3696
1369.56	-1.3648	-1.3867	-1.3843	-1.3843	-1.3672
1375.62	-1.3599	-1.3916	-1.3794	-1.3794	-1.3623
1381.68	-1.3599	-1.3965	-1.3892	-1.3892	-1.3696
1387.74	-1.3574	-1.3940	-1.3916	-1.3916	-1.3721
1393.8	-1.3574	-1.3867	-1.3892	-1.3892	-1.3599
1399.86	-1.3599	-1.3843	-1.3892	-1.3892	-1.3623
1405.92	-1.3550	-1.3818	-1.3843	-1.3843	-1.3672
1411.98	-1.3623	-1.3843	-1.3818	-1.3818	-1.3672
1418.04	-1.3599	-1.3745	-1.3770	-1.3770	-1.3648
1424.1	-1.3599	-1.3721	-1.3721	-1.3721	-1.3599
1430.16	-1.3599	-1.3745	-1.3696	-1.3696	-1.3599
1436.22	-1.3574	-1.3794	-1.3696	-1.3696	-1.3599
1442.28	-1.3501	-1.3770	-1.3696	-1.3696	-1.3525
1448.34	-1.3477	-1.3672	-1.3672	-1.3672	-1.3525
1454.4	-1.3403	-1.3623	-1.3648	-1.3648	-1.3550
1460.46	-1.3403	-1.3525	-1.3648	-1.3648	-1.3574
1466.52	-1.3501	-1.3623	-1.3599	-1.3599	-1.3574
1472.58	-1.3525	-1.3648	-1.3648	-1.3648	-1.3525
1478.64	-1.3501	-1.3696	-1.3672	-1.3672	-1.3501
1484.7	-1.3477	-1.3672	-1.3599	-1.3599	-1.3525
1490.76	-1.3501	-1.3623	-1.3599	-1.3599	-1.3525
1496.82	-1.3501	-1.3550	-1.3599	-1.3599	-1.3550
1502.88	-1.3452	-1.3623	-1.3525	-1.3525	-1.3501
1508.94	-1.3355	-1.3648	-1.3525	-1.3525	-1.3452
1515	-1.3330	-1.3574	-1.3501	-1.3501	-1.3452
1521.06	-1.3428	-1.3574	-1.3501	-1.3501	-1.3452
1527.12	-1.3452	-1.3599	-1.3501	-1.3501	-1.3428
1533.18	-1.3403	-1.3599	-1.3501	-1.3501	-1.3403
1539.24	-1.3306	-1.3550	-1.3477	-1.3477	-1.3330
1545.3	-1.3355	-1.3477	-1.3428	-1.3428	-1.3330
1551.36	-1.3306	-1.3428	-1.3525	-1.3525	-1.3379
1557.42	-1.3281	-1.3403	-1.3452	-1.3452	-1.3355
1563.48	-1.3281	-1.3452	-1.3355	-1.3355	-1.3281
1569.54	-1.3257	-1.3428	-1.3428	-1.3428	-1.3208
1575.6	-1.3208	-1.3477	-1.3477	-1.3477	-1.3135
1581.66	-1.3232	-1.3525	-1.3501	-1.3501	-1.3208
1587.72	-1.3232	-1.3501	-1.3452	-1.3452	-1.3184
1593.78	-1.3184	-1.3452	-1.3379	-1.3379	-1.3110
1599.84	-1.3208	-1.3379	-1.3355	-1.3355	-1.3184
1605.9	-1.3159	-1.3330	-1.3355	-1.3355	-1.3135
1611.96	-1.3159	-1.3355	-1.3330	-1.3330	-1.3062
1618.02	-1.3135	-1.3330	-1.3355	-1.3355	-1.3110
1624.08	-1.3159	-1.3281	-1.3403	-1.3403	-1.3110
1630.14	-1.3159	-1.3330	-1.3355	-1.3355	-1.3110
1636.2	-1.3135	-1.3379	-1.3306	-1.3306	-1.3110
1642.26	-1.3086	-1.3403	-1.3281	-1.3281	-1.3159
1648.32	-1.3086	-1.3306	-1.3257	-1.3257	-1.3208
1654.38	-1.3037	-1.3281	-1.3281	-1.3281	-1.3135
1660.44	-1.3037	-1.3281	-1.3257	-1.3257	-1.3062
1666.5	-1.3013	-1.3232	-1.3257	-1.3257	-1.3110
1672.56	-1.2988	-1.3232	-1.3232	-1.3232	-1.3110
1678.62	-1.2988	-1.3184	-1.3184	-1.3184	-1.3110
1684.68	-1.2964	-1.3208	-1.3208	-1.3208	-1.3110
1690.74	-1.2940	-1.3232	-1.3281	-1.3281	-1.3062
1696.8	-1.3013	-1.3184	-1.3281	-1.3281	-1.3062
1702.86	-1.2988	-1.3110	-1.3281	-1.3281	-1.3037
1708.92	-1.2964	-1.3110	-1.3281	-1.3281	-1.2988
1714.98	-1.2940	-1.3110	-1.3306	-1.3306	-1.3086
1721.04	-1.2915	-1.3086	-1.3281	-1.3281	-1.3062
1727.1	-1.2891	-1.3110	-1.3135	-1.3135	-1.2940
1733.16	-1.2915	-1.3110	-1.3110	-1.3110	-1.2940
1739.22	-1.2915	-1.3110	-1.3184	-1.3184	-1.2940
1745.28	-1.2940	-1.3062	-1.3159	-1.3159	-1.2964
1751.34	-1.2915	-1.3086	-1.3110	-1.3110	-1.3013
1757.4	-1.2915	-1.3110	-1.3110	-1.3110	-1.2988
1763.46	-1.2891	-1.3135	-1.3135	-1.3135	-1.2988
1769.52	-1.2915	-1.3110	-1.3159	-1.3159	-1.2940
1775.58	-1.2866	-1.3062	-1.3110	-1.3110	-1.2842
1781.64	-1.2817	-1.2940	-1.2988	-1.2988	-1.2866
1787.7	-1.2769	-1.2891	-1.2964	-1.2964	-1.2915
1793.76	-1.2744	-1.2964	-1.2964	-1.2964	-1.2842
1799.82	-1.2744	-1.2964	-1.2964	-1.2964	-1.2842
1805.88	-1.2842	-1.3013	-1.3037	-1.3037	-1.2793
1811.94	-1.2817	-1.2988	-1.3037	-1.3037	-1.2769
1818	-1.2769	-1.2988	-1.3086	-1.3086	-1.2817
1824.06	-1.2744	-1.3013	-1.3086	-1.3086	-1.2817
1830.12	-1.2744	-1.2940	-1.3037	-1.3037	-1.2793
1836.18	-1.2695	-1.2915	-1.3013	-1.3013	-1.2744
1842.24	-1.2671	-1.2842	-1.3013	-1.3013	-1.2744
1848.3	-1.2695	-1.2817	-1.2964	-1.2964	-1.2793
1854.36	-1.2671	-1.2866	-1.2964	-1.2964	-1.2744
1860.42	-1.2720	-1.2866	-1.2891	-1.2891	-1.2744
1866.48	-1.2695	-1.2842	-1.2866	-1.2866	-1.2817
1872.54	-1.2647	-1.2866	-1.2891	-1.2891	-1.2866
1878.6	-1.2573	-1.2842	-1.2915	-1.2915	-1.2866
1884.66	-1.2598	-1.2842	-1.2940	-1.2940	-1.2842
1890.72	-1.2549	-1.2866	-1.2891	-1.2891	-1.2720
1896.78	-1.2573	-1.2793	-1.2817	-1.2817	-1.2695
1902.84	-1.2598	-1.2744	-1.2793	-1.2793	-1.2744
1908.9	-1.2647	-1.2793	-1.2769	-1.2769	-1.2744
1914.96	-1.2647	-1.2817	-1.2891	-1.2891	-1.2720
1921.02	-1.2622	-1.2817	-1.2891	-1.2891	-1.2695
1927.08	-1.2573	-1.2817	-1.2891	-1.2891	-1.2695
1933.14	-1.2598	-1.2695	-1.2964	-1.2964	-1.2647
1939.2	-1.2549	-1.2695	-1.2940	-1.2940	-1.2598
1945.26	-1.2573	-1.2695	-1.2891	-1.2891	-1.2573
1951.32	-1.2549	-1.2622	-1.2817	-1.2817	-1.2549
1957.38	-1.2500	-1.2671	-1.2866	-1.2866	-1.2500
1963.44	-1.2500	-1.2671	-1.2891	-1.2891	-1.2524
1969.5	-1.2622	-1.2695	-1.2940	-1.2940	-1.2524
1975.56	-1.2549	-1.2695	-1.2891	-1.2891	-1.2451
1981.62	-1.2500	-1.2695	-1.2793	-1.2793	-1.2451
1987.68	-1.2524	-1.2695	-1.2793	-1.2793	-1.2500
1993.74	-1.2598	-1.2720	-1.2842	-1.2842	-1.2500
1999.8	-1.2598	-1.2671	-1.2793	-1.2793	-1.2500
2005.86	-1.2524	-1.2598	-1.2769	-1.2769	-1.2476
2011.92	-1.2500	-1.2622	-1.2744	-1.2744	-1.2451
2017.98	-1.2549	-1.2598	-1.2769	-1.2769	-1.2476
2024.04	-1.2524	-1.2622	-1.2744	-1.2744	-1.2427
2030.1	-1.2549	-1.2573	-1.2671	-1.2671	-1.2427
2036.16	-1.2476	-1.2598	-1.2744	-1.2744	-1.2427
2042.22	-1.2451	-1.2622	-1.2695	-1.2695	-1.2354
2048.28	-1.2402	-1.2573	-1.2647	-1.2647	-1.2280
2054.34	-1.2354	-1.2573	-1.2598	-1.2598	-1.2280
2060.4	-1.2329	-1.2573	-1.2598	-1.2598	-1.2305
2066.46	-1.2329	-1.2524	-1.2647	-1.2647	-1.2329
2072.52	-1.2329	-1.2549	-1.2622	-1.2622	-1.2305
2078.58	-1.2378	-1.2598	-1.2647	-1.2647	-1.2305
2084.64	-1.2402	-1.2500	-1.2695	-1.2695	-1.2231
2090.7	-1.2354	-1.2427	-1.2695	-1.2695	-1.2207
2096.76	-1.2329	-1.2402	-1.2598	-1.2598	-1.2207
2102.82	-1.2378	-1.2476	-1.2573	-1.2573	-1.2231
2108.88	-1.2354	-1.2500	-1.2573	-1.2573	-1.2256
2114.94	-1.2354	-1.2500	-1.2622	-1.2622	-1.2305
2121	-1.2354	-1.2500	-1.2622	-1.2622	-1.2231
2127.06	-1.2305	-1.2476	-1.2647	-1.2647	-1.2183
2133.12	-1.2305	-1.2451	-1.2647	-1.2647	-1.2256
2139.18	-1.2231	-1.2451	-1.2647	-1.2647	-1.2305
2145.24	-1.2231	-1.2402	-1.2549	-1.2549	-1.2256
2151.3	-1.2207	-1.2329	-1.2500	-1.2500	-1.2256
2157.36	-1.2231	-1.2305	-1.2524	-1.2524	-1.2207
2163.42	-1.2231	-1.2329	-1.2549	-1.2549	-1.2109
2169.48	-1.2231	-1.2354	-1.2622	-1.2622	-1.2109
2175.54	-1.2207	-1.2427	-1.2549	-1.2549	-1.2109
2181.6	-1.2231	-1.2354	-1.2476	-1.2476	-1.2134
2187.66	-1.2183	-1.2354	-1.2427	-1.2427	-1.2183
2193.72	-1.2207	-1.2354	-1.2451	-1.2451	-1.2158
2199.78	-1.2207	-1.2354	-1.2476	-1.2476	-1.2207
2205.84	-1.2183	-1.2354	-1.2524	-1.2524	-1.2134
2211.9	-1.2158	-1.2329	-1.2524	-1.2524	-1.2085
2217.96	-1.2183	-1.2329	-1.2476	-1.2476	-1.2109
2224.02	-1.2207	-1.2280	-1.2500	-1.2500	-1.2109
2230.08	-1.2183	-1.2231	-1.2500	-1.2500	-1.2085
2236.14	-1.2085	-1.2231	-1.2476	-1.2476	-1.2134
2242.2	-1.2036	-1.2280	-1.2427	-1.2427	-1.2085
2248.26	-1.2036	-1.2256	-1.2402	-1.2402	-1.2109
2254.32	-1.2036	-1.2207	-1.2354	-1.2354	-1.2158
2260.38	-1.1987	-1.2158	-1.2354	-1.2354	-1.2109
2266.44	-1.1987	-1.2231	-1.2329	-1.2329	-1.2085
2272.5	-1.2012	-1.2280	-1.2354	-1.2354	-1.2061
2278.56	-1.2012	-1.2207	-1.2354	-1.2354	-1.2061
2284.62	-1.1914	-1.2207	-1.2354	-1.2354	-1.2085
2290.68	-1.1890	-1.2183	-1.2329	-1.2329	-1.2134
2296.74	-1.1939	-1.2158	-1.2329	-1.2329	-1.2134
2302.8	-1.1939	-1.2134	-1.2354	-1.2354	-1.2085
2308.86	-1.1914	-1.2085	-1.2329	-1.2329	-1.2036
2314.92	-1.1939	-1.2061	-1.2256	-1.2256	-1.2012
2320.98	-1.1914	-1.2109	-1.2305	-1.2305	-1.2012
2327.04	-1.1963	-1.2183	-1.2329	-1.2329	-1.1987
2333.1	-1.1914	-1.2183	-1.2305	-1.2305	-1.1987
2339.16	-1.1865	-1.2158	-1.2305	-1.2305	-1.1939
2345.22	-1.1890	-1.2134	-1.2329	-1.2329	-1.1914
2351.28	-1.1890	-1.2085	-1.2280	-1.2280	-1.2012
2357.34	-1.1816	-1.2061	-1.2231	-1.2231	-1.1987
2363.4	-1.1841	-1.2036	-1.2207	-1.2207	-1.1963
2369.46	-1.1890	-1.1987	-1.2207	-1.2207	-1.1939
2375.52	-1.1939	-1.1963	-1.2280	-1.2280	-1.1914
2381.58	-1.1963	-1.1939	-1.2280	-1.2280	-1.1865
2387.64	-1.1914	-1.1914	-1.2207	-1.2207	-1.1890
2393.7	-1.1914	-1.1939	-1.2207	-1.2207	-1.1939
2399.76	-1.1914	-1.1963	-1.2207	-1.2207	-1.1939
2405.82	-1.1914	-1.1987	-1.2231	-1.2231	-1.1914
2411.88	-1.1816	-1.1987	-1.2183	-1.2183	-1.1890
2417.94	-1.1841	-1.1963	-1.2109	-1.2109	-1.1914
2424	-1.1816	-1.1939	-1.2085	-1.2085	-1.1890
2430.06	-1.1792	-1.1939	-1.2085	-1.2085	-1.1865
2436.12	-1.1719	-1.1890	-1.2134	-1.2134	-1.1939
2442.18	-1.1743	-1.1939	-1.2134	-1.2134	-1.1914
2448.24	-1.1792	-1.1890	-1.2036	-1.2036	-1.1816
2454.3	-1.1816	-1.1914	-1.2061	-1.2061	-1.1792
2460.36	-1.1768	-1.1914	-1.2085	-1.2085	-1.1768
2466.42	-1.1743	-1.1865	-1.2085	-1.2085	-1.1816
2472.48	-1.1768	-1.1914	-1.2036	-1.2036	-1.1865
2478.54	-1.1865	-1.1865	-1.2036	-1.2036	-1.1841
2484.6	-1.1890	-1.1792	-1.2061	-1.2061	-1.1768
2490.66	-1.1841	-1.1841	-1.2085	-1.2085	-1.1719
2496.72	-1.1768	-1.1768	-1.2036	-1.2036	-1.1719
2502.78	-1.1694	-1.1768	-1.2036	-1.2036	-1.1719
2508.84	-1.1694	-1.1841	-1.2012	-1.2012	-1.1646
2514.9	-1.1719	-1.1816	-1.1987	-1.1987	-1.1646
2520.96	-1.1621	-1.1743	-1.2012	-1.2012	-1.1670
2527.02	-1.1646	-1.1816	-1.1939	-1.1939	-1.1694
2533.08	-1.1646	-1.1841	-1.1987	-1.1987	-1.1719
2539.14	-1.1597	-1.1914	-1.2036	-1.2036	-1.1694
2545.2	-1.1523	-1.1816	-1.1939	-1.1939	-1.1646
2551.26	-1.1548	-1.1670	-1.1914	-1.1914	-1.1646
2557.32	-1.1597	-1.1719	-1.1939	-1.1939	-1.1646
2563.38	-1.1646	-1.1743	-1.1987	-1.1987	-1.1646
2569.44	-1.1646	-1.1719	-1.1939	-1.1939	-1.1597
2575.5	-1.1670	-1.1719	-1.1914	-1.1914	-1.1597
2581.56	-1.1621	-1.1694	-1.1890	-1.1890	-1.1646
2587.62	-1.1523	-1.1670	-1.1841	-1.1841	-1.1646
2593.68	-1.1523	-1.1743	-1.1841	-1.1841	-1.1646
2599.74	-1.1548	-1.1719	-1.1841	-1.1841	-1.1621
2605.8	-1.1572	-1.1694	-1.1841	-1.1841	-1.1646
2611.86	-1.1499	-1.1621	-1.1792	-1.1792	-1.1670
2617.92	-1.1450	-1.1670	-1.1865	-1.1865	-1.1719
2623.98	-1.1475	-1.1646	-1.1939	-1.1939	-1.1646
2630.04	-1.1523	-1.1548	-1.1890	-1.1890	-1.1597
2636.1	-1.1426	-1.1548	-1.1816	-1.1816	-1.1572
2642.16	-1.1475	-1.1597	-1.1841	-1.1841	-1.1621
2648.22	-1.1499	-1.1572	-1.1816	-1.1816	-1.1646
2654.28	-1.1450	-1.1523	-1.1743	-1.1743	-1.1621
2660.34	-1.1401	-1.1572	-1.1694	-1.1694	-1.1621
2666.4	-1.1426	-1.1548	-1.1694	-1.1694	-1.1646
2672.46	-1.1450	-1.1572	-1.1719	-1.1719	-1.1621
2678.52	-1.1426	-1.1621	-1.1719	-1.1719	-1.1597
2684.58	-1.1328	-1.1670	-1.1719	-1.1719	-1.1548
2690.64	-1.1304	-1.1621	-1.1743	-1.1743	-1.1450
2696.7	-1.1279	-1.1523	-1.1743	-1.1743	-1.1426
2702.76	-1.1328	-1.1548	-1.1743	-1.1743	-1.1450
2708.82	-1.1353	-1.1523	-1.1694	-1.1694	-1.1475
2714.88	-1.1328	-1.1475	-1.1670	-1.1670	-1.1426
2720.94	-1.1255	-1.1450	-1.1719	-1.1719	-1.1450
2727	-1.1279	-1.1475	-1.1743	-1.1743	-1.1450
2733.06	-1.1328	-1.1475	-1.1743	-1.1743	-1.1523
2739.12	-1.1328	-1.1499	-1.1670	-1.1670	-1.1499
2745.18	-1.1328	-1.1499	-1.1646	-1.1646	-1.1475
2751.24	-1.1328	-1.1475	-1.1621	-1.1621	-1.1426
2757.3	-1.1353	-1.1548	-1.1548	-1.1548	-1.1401
2763.36	-1.1401	-1.1499	-1.1523	-1.1523	-1.1377
2769.42	-1.1328	-1.1499	-1.1597	-1.1597	-1.1401
2775.48	-1.1328	-1.1499	-1.1646	-1.1646	-1.1328
2781.54	-1.1304	-1.1499	-1.1572	-1.1572	-1.1328
2787.6	-1.1304	-1.1499	-1.1572	-1.1572	-1.1401
2793.66	-1.1255	-1.1450	-1.1597	-1.1597	-1.1426
2799.72	-1.1255	-1.1475	-1.1523	-1.1523	-1.1377
2805.78	-1.1231	-1.1450	-1.1499	-1.1499	-1.1353
2811.84	-1.1328	-1.1523	-1.1475	-1.1475	-1.1377
2817.9	-1.1304	-1.1475	-1.1450	-1.1450	-1.1450
2823.96	-1.1206	-1.1426	-1.1548	-1.1548	-1.1450
2830.02	-1.1133	-1.1450	-1.1548	-1.1548	-1.1353
2836.08	-1.1133	-1.1426	-1.1548	-1.1548	-1.1328
2842.14	-1.1157	-1.1450	-1.1548	-1.1548	-1.1353
2848.2	-1.1157	-1.1401	-1.1450	-1.1450	-1.1377
2854.26	-1.1157	-1.1401	-1.1450	-1.1450	-1.1377
2860.32	-1.1182	-1.1328	-1.1475	-1.1475	-1.1377
2866.38	-1.1133	-1.1377	-1.1475	-1.1475	-1.1377
2872.44	-1.1133	-1.1401	-1.1499	-1.1499	-1.1377
2878.5	-1.1182	-1.1353	-1.1499	-1.1499	-1.1304
2884.56	-1.1108	-1.1328	-1.1475	-1.1475	-1.1206
2890.62	-1.1133	-1.1353	-1.1499	-1.1499	-1.1231
2896.68	-1.1133	-1.1328	-1.1450	-1.1450	-1.1255
2902.74	-1.1060	-1.1328	-1.1450	-1.1450	-1.1255
2908.8	-1.1035	-1.1353	-1.1426	-1.1426	-1.1206
2914.86	-1.1084	-1.1328	-1.1401	-1.1401	-1.1206
2920.92	-1.1084	-1.1328	-1.1377	-1.1377	-1.1255
2926.98	-1.1084	-1.1328	-1.1255	-1.1255	-1.1255
2933.04	-1.1035	-1.1328	-1.1255	-1.1255	-1.1255
2939.1	-1.1035	-1.1255	-1.1255	-1.1255	-1.1231
2945.16	-1.1108	-1.1279	-1.1255	-1.1255	-1.1255
2951.22	-1.1108	-1.1231	-1.1255	-1.1255	-1.1279
2957.28	-1.1011	-1.1231	-1.1255	-1.1255	-1.1255
2963.34	-1.1011	-1.1206	-1.1255	-1.1255	-1.1255
2969.4	-1.1035	-1.1206	-1.1255	-1.1255	-1.1182
2975.46	-1.1084	-1.1231	-1.1279	-1.1279	-1.1157
2981.52	-1.1060	-1.1157	-1.1206	-1.1206	-1.1182
2987.58	-1.1035	-1.1157	-1.1157	-1.1157	-1.1157
2993.64	-1.1035	-1.1157	-1.1157	-1.1157	-1.1084
2999.7	-1.1060	-1.1157	-1.1231	-1.1231	-1.1157
3005.76	-1.0986	-1.1133	-1.1328	-1.1328	-1.1182
3011.82	-1.1011	-1.1157	-1.1353	-1.1353	-1.1157
3017.88	-1.0962	-1.1108	-1.1328	-1.1328	-1.1084
3023.94	-1.1011	-1.1133	-1.1279	-1.1279	-1.1084
3030	-1.0962	-1.1108	-1.1231	-1.1231	-1.1133
3036.06	-1.0986	-1.1084	-1.1206	-1.1206	-1.1108
3042.12	-1.0962	-1.1157	-1.1231	-1.1231	-1.1060
3048.18	-1.0962	-1.1084	-1.1157	-1.1157	-1.1060
3054.24	-1.0962	-1.1108	-1.1182	-1.1182	-1.1060
3060.3	-1.0962	-1.1060	-1.1157	-1.1157	-1.1035
3066.36	-1.0962	-1.1035	-1.1108	-1.1108	-1.1011
3072.42	-1.0986	-1.1060	-1.1133	-1.1133	-1.1011
3078.48	-1.1011	-1.1084	-1.1157	-1.1157	-1.1084
3084.54	-1.0986	-1.1133	-1.1231	-1.1231	-1.1084
3090.6	-1.0913	-1.1108	-1.1255	-1.1255	-1.1084
3096.66	-1.0913	-1.1060	-1.1206	-1.1206	-1.1084
3102.72	-1.0913	-1.1011	-1.1206	-1.1206	-1.1060
3108.78	-1.0938	-1.1035	-1.1206	-1.1206	-1.1011
3114.84	-1.0864	-1.1011	-1.1279	-1.1279	-1.1035
3120.9	-1.0815	-1.1011	-1.1231	-1.1231	-1.1011
3126.96	-1.0840	-1.1035	-1.1157	-1.1157	-1.0938
3133.02	-1.0840	-1.0962	-1.1157	-1.1157	-1.0986
3139.08	-1.0840	-1.0962	-1.1182	-1.1182	-1.1035
3145.14	-1.0864	-1.1035	-1.1060	-1.1060	-1.1084
3151.2	-1.0864	-1.1060	-1.1035	-1.1035	-1.1060
3157.26	-1.0864	-1.1060	-1.1108	-1.1108	-1.1060
3163.32	-1.0913	-1.1060	-1.1060	-1.1060	-1.1011
3169.38	-1.0889	-1.0986	-1.1084	-1.1084	-1.0913
3175.44	-1.0864	-1.0938	-1.1133	-1.1133	-1.0962
3181.5	-1.0840	-1.0938	-1.1108	-1.1108	-1.1060
3187.56	-1.0767	-1.0913	-1.1084	-1.1084	-1.1060
3193.62	-1.0791	-1.0864	-1.1060	-1.1060	-1.0962
3199.68	-1.0840	-1.0938	-1.1060	-1.1060	-1.0889
3205.74	-1.0815	-1.0986	-1.1060	-1.1060	-1.0889
3211.8	-1.0815	-1.0864	-1.0986	-1.0986	-1.0913
3217.86	-1.0791	-1.0864	-1.0962	-1.0962	-1.0962
3223.92	-1.0767	-1.0864	-1.0962	-1.0962	-1.0938
3229.98	-1.0767	-1.0815	-1.0962	-1.0962	-1.0864
3236.04	-1.0742	-1.0840	-1.1035	-1.1035	-1.0840
3242.1	-1.0742	-1.0864	-1.1035	-1.1035	-1.0889
3248.16	-1.0718	-1.0864	-1.1011	-1.1011	-1.0938
3254.22	-1.0620	-1.0864	-1.0938	-1.0938	-1.0840
3260.28	-1.0596	-1.0815	-1.0889	-1.0889	-1.0840
3266.34	-1.0645	-1.0815	-1.0889	-1.0889	-1.0889
3272.4	-1.0718	-1.0864	-1.0889	-1.0889	-1.0864
3278.46	-1.0669	-1.0864	-1.0913	-1.0913	-1.0840
3284.52	-1.0669	-1.0815	-1.0889	-1.0889	-1.0889
3290.58	-1.0669	-1.0815	-1.0889	-1.0889	-1.0864
3296.64	-1.0669	-1.0791	-1.0962	-1.0962	-1.0767
3302.7	-1.0620	-1.0791	-1.0962	-1.0962	-1.0767
3308.76	-1.0645	-1.0791	-1.0913	-1.0913	-1.0767
3314.82	-1.0669	-1.0815	-1.0864	-1.0864	-1.0815
3320.88	-1.0669	-1.0840	-1.0864	-1.0864	-1.0767
3326.94	-1.0620	-1.0840	-1.0864	-1.0864	-1.0815
3333	-1.0669	-1.0767	-1.0864	-1.0864	-1.0840
3339.06	-1.0669	-1.0742	-1.0864	-1.0864	-1.0791
3345.12	-1.0693	-1.0742	-1.0864	-1.0864	-1.0815
3351.18	-1.0693	-1.0718	-1.0840	-1.0840	-1.0767
3357.24	-1.0645	-1.0767	-1.0864	-1.0864	-1.0669
3363.3	-1.0620	-1.0742	-1.0840	-1.0840	-1.0742
3369.36	-1.0547	-1.0718	-1.0864	-1.0864	-1.0693
3375.42	-1.0547	-1.0742	-1.0889	-1.0889	-1.0645
3381.48	-1.0523	-1.0767	-1.0815	-1.0815	-1.0742
3387.54	-1.0523	-1.0742	-1.0815	-1.0815	-1.0718
3393.6	-1.0571	-1.0742	-1.0791	-1.0791	-1.0645
3399.66	-1.0547	-1.0718	-1.0815	-1.0815	-1.0693
3405.72	-1.0449	-1.0669	-1.0767	-1.0767	-1.0669
3411.78	-1.0474	-1.0571	-1.0718	-1.0718	-1.0693
3417.84	-1.0474	-1.0571	-1.0767	-1.0767	-1.0693
3423.9	-1.0523	-1.0669	-1.0815	-1.0815	-1.0620
3429.96	-1.0523	-1.0718	-1.0767	-1.0767	-1.0645
3436.02	-1.0498	-1.0718	-1.0767	-1.0767	-1.0596
3442.08	-1.0449	-1.0669	-1.0742	-1.0742	-1.0571
3448.14	-1.0523	-1.0596	-1.0767	-1.0767	-1.0620
3454.2	-1.0498	-1.0571	-1.0742	-1.0742	-1.0571
3460.26	-1.0449	-1.0571	-1.0791	-1.0791	-1.0571
3466.32	-1.0449	-1.0571	-1.0815	-1.0815	-1.0596
3472.38	-1.0449	-1.0547	-1.0742	-1.0742	-1.0523
3478.44	-1.0376	-1.0596	-1.0718	-1.0718	-1.0523
3484.5	-1.0376	-1.0596	-1.0718	-1.0718	-1.0523
3490.56	-1.0425	-1.0571	-1.0669	-1.0669	-1.0571
3496.62	-1.0376	-1.0571	-1.0645	-1.0645	-1.0645
3502.68	-1.0327	-1.0547	-1.0669	-1.0669	-1.0596
3508.74	-1.0327	-1.0571	-1.0669	-1.0669	-1.0547
3514.8	-1.0352	-1.0571	-1.0620	-1.0620	-1.0547
3520.86	-1.0400	-1.0498	-1.0645	-1.0645	-1.0523
3526.92	-1.0352	-1.0474	-1.0669	-1.0669	-1.0523
3532.98	-1.0376	-1.0498	-1.0718	-1.0718	-1.0620
3539.04	-1.0376	-1.0498	-1.0693	-1.0693	-1.0571
3545.1	-1.0425	-1.0547	-1.0620	-1.0620	-1.0547
3551.16	-1.0400	-1.0547	-1.0571	-1.0571	-1.0474
3557.22	-1.0352	-1.0498	-1.0571	-1.0571	-1.0474
3563.28	-1.0278	-1.0523	-1.0571	-1.0571	-1.0547
3569.34	-1.0278	-1.0547	-1.0645	-1.0645	-1.0523
3575.4	-1.0327	-1.0547	-1.0645	-1.0645	-1.0498
3581.46	-1.0400	-1.0523	-1.0596	-1.0596	-1.0547
3587.52	-1.0376	-1.0474	-1.0571	-1.0571	-1.0523
3593.58	-1.0400	-1.0400	-1.0596	-1.0596	-1.0498
3599.64	-1.0376	-1.0352	-1.0596	-1.0596	-1.0498
3605.7	-1.0278	-1.0327	-1.0645	-1.0645	-1.0474
3611.76	-1.0254	-1.0425	-1.0596	-1.0596	-1.0498
3617.82	-1.0205	-1.0449	-1.0523	-1.0523	-1.0523
3623.88	-1.0181	-1.0376	-1.0523	-1.0523	-1.0400
3629.94	-1.0254	-1.0376	-1.0474	-1.0474	-1.0474
3636	-1.0230	-1.0352	-1.0474	-1.0474	-1.0547
3642.06	-1.0181	-1.0449	-1.0571	-1.0571	-1.0547
3648.12	-1.0254	-1.0376	-1.0523	-1.0523	-1.0523
3654.18	-1.0254	-1.0376	-1.0523	-1.0523	-1.0425
3660.24	-1.0254	-1.0352	-1.0523	-1.0523	-1.0400
3666.3	-1.0205	-1.0303	-1.0474	-1.0474	-1.0400
3672.36	-1.0230	-1.0352	-1.0449	-1.0449	-1.0376
3678.42	-1.0181	-1.0352	-1.0449	-1.0449	-1.0352
3684.48	-1.0156	-1.0352	-1.0425	-1.0425	-1.0352
3690.54	-1.0181	-1.0352	-1.0425	-1.0425	-1.0303
3696.6	-1.0230	-1.0352	-1.0400	-1.0400	-1.0327
3702.66	-1.0181	-1.0254	-1.0425	-1.0425	-1.0352
3708.72	-1.0205	-1.0254	-1.0400	-1.0400	-1.0303
3714.78	-1.0230	-1.0205	-1.0352	-1.0352	-1.0327
3720.84	-1.0181	-1.0254	-1.0376	-1.0376	-1.0278
3726.9	-1.0156	-1.0254	-1.0376	-1.0376	-1.0230
3732.96	-1.0156	-1.0181	-1.0352	-1.0352	-1.0254
3739.02	-1.0230	-1.0132	-1.0376	-1.0376	-1.0254
3745.08	-1.0205	-1.0083	-1.0400	-1.0400	-1.0205
3751.14	-1.0132	-1.0156	-1.0352	-1.0352	-1.0205
3757.2	-1.0083	-1.0205	-1.0376	-1.0376	-1.0181
3763.26	-1.0132	-1.0156	-1.0352	-1.0352	-1.0254
3769.32	-1.0083	-1.0132	-1.0352	-1.0352	-1.0254
3775.38	-1.0083	-1.0205	-1.0327	-1.0327	-1.0205
3781.44	-1.0132	-1.0181	-1.0254	-1.0254	-1.0230
3787.5	-1.0132	-1.0156	-1.0303	-1.0303	-1.0181
3793.56	-1.0083	-1.0132	-1.0303	-1.0303	-1.0181
3799.62	-1.0034	-1.0181	-1.0303	-1.0303	-1.0205
3805.68	-1.0010	-1.0205	-1.0327	-1.0327	-1.0181
3811.74	-0.9985	-1.0181	-1.0303	-1.0303	-1.0181
3817.8	-1.0010	-1.0132	-1.0327	-1.0327	-1.0230
3823.86	-0.9985	-1.0083	-1.0278	-1.0278	-1.0181
3829.92	-0.9937	-1.0083	-1.0254	-1.0254	-1.0107
3835.98	-1.0010	-1.0132	-1.0205	-1.0205	-1.0083
3842.04	-1.0083	-1.0132	-1.0205	-1.0205	-1.0132
3848.1	-1.0083	-1.0083	-1.0132	-1.0132	-1.0181
3854.16	-1.0034	-1.0010	-1.0132	-1.0132	-1.0181
3860.22	-1.0010	-1.0107	-1.0132	-1.0132	-1.0156
3866.28	-0.9961	-1.0132	-1.0132	-1.0132	-1.0205
3872.34	-0.9961	-1.0132	-1.0181	-1.0181	-1.0181
3878.4	-0.9985	-1.0083	-1.0181	-1.0181	-1.0107
3884.46	-0.9961	-1.0059	-1.0181	-1.0181	-1.0083
3890.52	-0.9961	-1.0059	-1.0254	-1.0254	-1.0059
3896.58	-1.0010	-1.0059	-1.0181	-1.0181	-1.0107
3902.64	-0.9961	-1.0059	-1.0181	-1.0181	-1.0132
3908.7	-0.9937	-1.0059	-1.0230	-1.0230	-1.0083
3914.76	-0.9937	-1.0083	-1.0254	-1.0254	-1.0083
3920.82	-0.9912	-1.0010	-1.0254	-1.0254	-1.0107
3926.88	-0.9839	-1.0010	-1.0181	-1.0181	-1.0132
3932.94	-0.9888	-0.9961	-1.0156	-1.0156	-1.0156
3939	-0.9863	-0.9912	-1.0132	-1.0132	-1.0083
3945.06	-0.9888	-0.9937	-1.0181	-1.0181	-0.9985
3951.12	-0.9863	-0.9985	-1.0205	-1.0205	-1.0034
3957.18	-0.9937	-0.9985	-1.0181	-1.0181	-1.0059
3963.24	-0.9961	-0.9961	-1.0107	-1.0107	-1.0010
3969.3	-0.9888	-0.9961	-1.0083	-1.0083	-0.9985
3975.36	-0.9790	-0.9961	-1.0083	-1.0083	-0.9961
3981.42	-0.9766	-0.9888	-1.0083	-1.0083	-0.9985
3987.48	-0.9766	-0.9888	-1.0107	-1.0107	-0.9961
3993.54	-0.9790	-0.9912	-1.0132	-1.0132	-0.9937
3999.6	-0.9814	-0.9888	-1.0156	-1.0156	-0.9937
4005.66	-0.9814	-0.9937	-1.0132	-1.0132	-0.9888
4011.72	-0.9790	-0.9961	-1.0083	-1.0083	-0.9863
4017.78	-0.9790	-0.9888	-1.0034	-1.0034	-0.9937
4023.84	-0.9766	-0.9863	-1.0083	-1.0083	-0.9937
4029.9	-0.9790	-0.9790	-1.0059	-1.0059	-0.9961
4035.96	-0.9766	-0.9790	-1.0059	-1.0059	-0.9985
4042.02	-0.9814	-0.9814	-1.0083	-1.0083	-0.9937
4048.08	-0.9790	-0.9790	-1.0083	-1.0083	-0.9888
4054.14	-0.9790	-0.9790	-1.0059	-1.0059	-0.9863
4060.2	-0.9741	-0.9863	-1.0034	-1.0034	-0.9839
4066.26	-0.9766	-0.9863	-1.0059	-1.0059	-0.9863
4072.32	-0.9766	-0.9863	-1.0034	-1.0034	-0.9790
4078.38	-0.9741	-0.9839	-0.9985	-0.9985	-0.9863
4084.44	-0.9790	-0.9766	-0.9985	-0.9985	-0.9937
4090.5	-0.9814	-0.9766	-0.9961	-0.9961	-0.9863
4096.56	-0.9766	-0.9766	-0.9961	-0.9961	-0.9766
4102.62	-0.9741	-0.9766	-0.9961	-0.9961	-0.9790
4108.68	-0.9766	-0.9766	-0.9961	-0.9961	-0.9790
4114.74	-0.9766	-0.9766	-0.9985	-0.9985	-0.9766
4120.8	-0.9717	-0.9692	-0.9937	-0.9937	-0.9814
4126.86	-0.9692	-0.9668	-0.9912	-0.9912	-0.9790
4132.92	-0.9692	-0.9741	-0.9937	-0.9937	-0.9766
4138.98	-0.9692	-0.9790	-0.9888	-0.9888	-0.9814
4145.04	-0.9741	-0.9790	-0.9888	-0.9888	-0.9790
4151.1	-0.9741	-0.9766	-0.9912	-0.9912	-0.9814
4157.16	-0.9741	-0.9814	-0.9888	-0.9888	-0.9766
4163.22	-0.9692	-0.9766	-0.9888	-0.9888	-0.9766
4169.28	-0.9766	-0.9741	-0.9937	-0.9937	-0.9814
4175.34	-0.9766	-0.9766	-0.9961	-0.9961	-0.9839
4181.4	-0.9692	-0.9766	-0.9863	-0.9863	-0.9839
4187.46	-0.9692	-0.9717	-0.9863	-0.9863	-0.9814
4193.52	-0.9741	-0.9668	-0.9937	-0.9937	-0.9790
4199.58	-0.9692	-0.9741	-0.9863	-0.9863	-0.9814
4205.64	-0.9619	-0.9741	-0.9863	-0.9863	-0.9790
4211.7	-0.9595	-0.9766	-0.9814	-0.9814	-0.9790
4217.76	-0.9668	-0.9644	-0.9790	-0.9790	-0.9790
4223.82	-0.9595	-0.9546	-0.9863	-0.9863	-0.9766
4229.88	-0.9619	-0.9521	-0.9888	-0.9888	-0.9790
4235.94	-0.9619	-0.9570	-0.9863	-0.9863	-0.9766
4242	-0.9595	-0.9570	-0.9790	-0.9790	-0.9741
4248.06	-0.9546	-0.9497	-0.9766	-0.9766	-0.9766
4254.12	-0.9595	-0.9546	-0.9790	-0.9790	-0.9766
4260.18	-0.9595	-0.9570	-0.9814	-0.9814	-0.9741
4266.24	-0.9644	-0.9619	-0.9790	-0.9790	-0.9668
4272.3	-0.9644	-0.9595	-0.9766	-0.9766	-0.9644
4278.36	-0.9644	-0.9546	-0.9741	-0.9741	-0.9717
4284.42	-0.9619	-0.9546	-0.9790	-0.9790	-0.9766
4290.48	-0.9595	-0.9570	-0.9741	-0.9741	-0.9741
4296.54	-0.9570	-0.9521	-0.9644	-0.9644	-0.9717
4302.6	-0.9521	-0.9521	-0.9692	-0.9692	-0.9668
4308.66	-0.9497	-0.9570	-0.9766	-0.9766	-0.9619
4314.72	-0.9448	-0.9570	-0.9717	-0.9717	-0.9668
4320.78	-0.9473	-0.9570	-0.9741	-0.9741	-0.9668
4326.84	-0.9473	-0.9521	-0.9766	-0.9766	-0.9668
4332.9	-0.9546	-0.9497	-0.9692	-0.9692	-0.9692
4338.96	-0.9546	-0.9448	-0.9692	-0.9692	-0.9668
4345.02	-0.9497	-0.9473	-0.9717	-0.9717	-0.9619
4351.08	-0.9497	-0.9521	-0.9692	-0.9692	-0.9595
4357.14	-0.9521	-0.9497	-0.9717	-0.9717	-0.9619
4363.2	-0.9497	-0.9473	-0.9692	-0.9692	-0.9570
4369.26	-0.9448	-0.9448	-0.9668	-0.9668	-0.9546
4375.32	-0.9399	-0.9448	-0.9692	-0.9692	-0.9595
4381.38	-0.9424	-0.9399	-0.9595	-0.9595	-0.9619
4387.44	-0.9473	-0.9399	-0.9570	-0.9570	-0.9644
4393.5	-0.9521	-0.9399	-0.9619	-0.9619	-0.9595
4399.56	-0.9497	-0.9448	-0.9595	-0.9595	-0.9570
4405.62	-0.9521	-0.9399	-0.9619	-0.9619	-0.9546
4411.68	-0.9473	-0.9399	-0.9619	-0.9619	-0.9497
4417.74	-0.9473	-0.9399	-0.9644	-0.9644	-0.9497
4423.8	-0.9424	-0.9424	-0.9668	-0.9668	-0.9497
4429.86	-0.9424	-0.9399	-0.9595	-0.9595	-0.9473
4435.92	-0.9375	-0.9375	-0.9595	-0.9595	-0.9521
4441.98	-0.9375	-0.9497	-0.9595	-0.9595	-0.9546
4448.04	-0.9351	-0.9473	-0.9570	-0.9570	-0.9521
4454.1	-0.9351	-0.9424	-0.9570	-0.9570	-0.9521
4460.16	-0.9424	-0.9448	-0.9595	-0.9595	-0.9521
4466.22	-0.9473	-0.9448	-0.9595	-0.9595	-0.9497
4472.28	-0.9399	-0.9399	-0.9595	-0.9595	-0.9473
4478.34	-0.9326	-0.9351	-0.9546	-0.9546	-0.9497
4484.4	-0.9302	-0.9326	-0.9521	-0.9521	-0.9497
4490.46	-0.9302	-0.9351	-0.9521	-0.9521	-0.9497
4496.52	-0.9326	-0.9375	-0.9497	-0.9497	-0.9399
4502.58	-0.9326	-0.9375	-0.9497	-0.9497	-0.9399
4508.64	-0.9302	-0.9399	-0.9473	-0.9473	-0.9351
4514.7	-0.9302	-0.9351	-0.9497	-0.9497	-0.9351
4520.76	-0.9253	-0.9351	-0.9497	-0.9497	-0.9375
4526.82	-0.9302	-0.9399	-0.9473	-0.9473	-0.9399
4532.88	-0.9277	-0.9351	-0.9448	-0.9448	-0.9399
4538.94	-0.9253	-0.9326	-0.9448	-0.9448	-0.9399
4545	-0.9253	-0.9326	-0.9424	-0.9424	-0.9399
4551.06	-0.9277	-0.9351	-0.9473	-0.9473	-0.9399
4557.12	-0.9229	-0.9351	-0.9473	-0.9473	-0.9399
4563.18	-0.9277	-0.9302	-0.9375	-0.9375	-0.9399
4569.24	-0.9277	-0.9302	-0.9375	-0.9375	-0.9399
4575.3	-0.9229	-0.9302	-0.9424	-0.9424	-0.9399
4581.36	-0.9204	-0.9277	-0.9448	-0.9448	-0.9375
4587.42	-0.9180	-0.9277	-0.9424	-0.9424	-0.9375
4593.48	-0.9229	-0.9302	-0.9399	-0.9399	-0.9424
4599.54	-0.9204	-0.9277	-0.9473	-0.9473	-0.9424
4605.6	-0.9180	-0.9277	-0.9497	-0.9497	-0.9424
4611.66	-0.9253	-0.9229	-0.9424	-0.9424	-0.9473
4617.72	-0.9204	-0.9229	-0.9399	-0.9399	-0.9424
4623.78	-0.9155	-0.9229	-0.9399	-0.9399	-0.9351
4629.84	-0.9180	-0.9277	-0.9399	-0.9399	-0.9326
4635.9	-0.9204	-0.9277	-0.9351	-0.9351	-0.9351
4641.96	-0.9204	-0.9204	-0.9302	-0.9302	-0.9326
4648.02	-0.9155	-0.9180	-0.9351	-0.9351	-0.9375
4654.08	-0.9131	-0.9229	-0.9399	-0.9399	-0.9399
4660.14	-0.9155	-0.9253	-0.9375	-0.9375	-0.9424
4666.2	-0.9131	-0.9204	-0.9302	-0.9302	-0.9399
4672.26	-0.9082	-0.9155	-0.9277	-0.9277	-0.9399
4678.32	-0.9106	-0.9204	-0.9326	-0.9326	-0.9351
4684.38	-0.9082	-0.9229	-0.9302	-0.9302	-0.9302
4690.44	-0.9131	-0.9229	-0.9302	-0.9302	-0.9229
4696.5	-0.9131	-0.9204	-0.9277	-0.9277	-0.9253
4702.56	-0.9082	-0.9180	-0.9277	-0.9277	-0.9326
4708.62	-0.9033	-0.9180	-0.9253	-0.9253	-0.9326
4714.68	-0.9082	-0.9180	-0.9253	-0.9253	-0.9302
4720.74	-0.9058	-0.9180	-0.9253	-0.9253	-0.9253
4726.8	-0.9082	-0.9180	-0.9277	-0.9277	-0.9229
4732.86	-0.9082	-0.9155	-0.9302	-0.9302	-0.9229
4738.92	-0.9106	-0.9131	-0.9277	-0.9277	-0.9229
4744.98	-0.9082	-0.9082	-0.9204	-0.9204	-0.9204
4751.04	-0.9082	-0.9033	-0.9204	-0.9204	-0.9180
4757.1	-0.9082	-0.9033	-0.9229	-0.9229	-0.9155
4763.16	-0.9082	-0.9131	-0.9180	-0.9180	-0.9180
4769.22	-0.8960	-0.9155	-0.9229	-0.9229	-0.9204
4775.28	-0.8984	-0.9106	-0.9253	-0.9253	-0.9180
4781.34	-0.8984	-0.9033	-0.9229	-0.9229	-0.9180
4787.4	-0.8960	-0.9058	-0.9253	-0.9253	-0.9229
4793.46	-0.8936	-0.9033	-0.9277	-0.9277	-0.9253
4799.52	-0.8960	-0.9033	-0.9229	-0.9229	-0.9180
4805.58	-0.8960	-0.9058	-0.9253	-0.9253	-0.9155
4811.64	-0.9009	-0.9033	-0.9229	-0.9229	-0.9180
4817.7	-0.9009	-0.9058	-0.9155	-0.9155	-0.9204
4823.76	-0.8984	-0.9033	-0.9155	-0.9155	-0.9229
4829.82	-0.8984	-0.8984	-0.9180	-0.9180	-0.9229
4835.88	-0.8960	-0.8984	-0.9155	-0.9155	-0.9180
4841.94	-0.8936	-0.9009	-0.9180	-0.9180	-0.9204
4848	-0.8984	-0.9009	-0.9204	-0.9204	-0.9180
4854.06	-0.8936	-0.9009	-0.9180	-0.9180	-0.9106
4860.12	-0.8960	-0.8984	-0.9180	-0.9180	-0.9106
4866.18	-0.8960	-0.8960	-0.9106	-0.9106	-0.9180
4872.24	-0.8911	-0.8984	-0.9106	-0.9106	-0.9131
4878.3	-0.8838	-0.8960	-0.9106	-0.9106	-0.9106
4884.36	-0.8862	-0.8960	-0.9106	-0.9106	-0.9155
4890.42	-0.8936	-0.8984	-0.9082	-0.9082	-0.9155
4896.48	-0.9009	-0.8960	-0.9082	-0.9082	-0.9131
4902.54	-0.8936	-0.8984	-0.9155	-0.9155	-0.9106
4908.6	-0.8911	-0.8936	-0.9180	-0.9180	-0.9082
4914.66	-0.8862	-0.8911	-0.9082	-0.9082	-0.9131
4920.72	-0.8813	-0.8887	-0.9082	-0.9082	-0.9131
4926.78	-0.8813	-0.8911	-0.9082	-0.9082	-0.9082
4932.84	-0.8813	-0.8838	-0.9058	-0.9058	-0.9009
4938.9	-0.8789	-0.8862	-0.9082	-0.9082	-0.9009
4944.96	-0.8838	-0.8887	-0.9131	-0.9131	-0.9033
4951.02	-0.8789	-0.8862	-0.9106	-0.9106	-0.9033
4957.08	-0.8813	-0.8813	-0.9009	-0.9009	-0.9033
4963.14	-0.8813	-0.8789	-0.9009	-0.9009	-0.9082
4969.2	-0.8813	-0.8813	-0.9033	-0.9033	-0.9009
4975.26	-0.8813	-0.8838	-0.9106	-0.9106	-0.8911
4981.32	-0.8789	-0.8838	-0.9131	-0.9131	-0.8911
4987.38	-0.8765	-0.8813	-0.9155	-0.9155	-0.8911
4993.44	-0.8813	-0.8789	-0.9131	-0.9131	-0.8984
4999.5	-0.8838	-0.8789	-0.9033	-0.9033	-0.8887
5005.56	-0.8789	-0.8838	-0.9009	-0.9009	-0.8960
5011.62	-0.8765	-0.8813	-0.8984	-0.8984	-0.9009
5017.68	-0.8765	-0.8813	-0.9009	-0.9009	-0.8984
5023.74	-0.8716	-0.8813	-0.9082	-0.9082	-0.8911
5029.8	-0.8716	-0.8813	-0.9033	-0.9033	-0.8911
5035.86	-0.8765	-0.8887	-0.9009	-0.9009	-0.8862
5041.92	-0.8740	-0.8887	-0.8984	-0.8984	-0.8813
5047.98	-0.8691	-0.8911	-0.8984	-0.8984	-0.8862
5054.04	-0.8667	-0.8911	-0.8984	-0.8984	-0.8862
5060.1	-0.8691	-0.8887	-0.8911	-0.8911	-0.8813
5066.16	-0.8618	-0.8765	-0.8960	-0.8960	-0.8813
5072.22	-0.8643	-0.8740	-0.8960	-0.8960	-0.8813
5078.28	-0.8643	-0.8716	-0.8911	-0.8911	-0.8838
5084.34	-0.8691	-0.8716	-0.8960	-0.8960	-0.8911
5090.4	-0.8691	-0.8813	-0.8960	-0.8960	-0.8960
5096.46	-0.8691	-0.8740	-0.8911	-0.8911	-0.8960
5102.52	-0.8667	-0.8691	-0.8911	-0.8911	-0.8960
5108.58	-0.8691	-0.8691	-0.8984	-0.8984	-0.8960
5114.64	-0.8667	-0.8740	-0.8936	-0.8936	-0.8984
5120.7	-0.8618	-0.8716	-0.8911	-0.8911	-0.8911
5126.76	-0.8618	-0.8691	-0.8936	-0.8936	-0.8862
5132.82	-0.8716	-0.8643	-0.8911	-0.8911	-0.8813
5138.88	-0.8691	-0.8691	-0.8911	-0.8911	-0.8789
5144.94	-0.8643	-0.8691	-0.8911	-0.8911	-0.8789
5151	-0.8618	-0.8643	-0.8862	-0.8862	-0.8838
5157.06	-0.8618	-0.8716	-0.8887	-0.8887	-0.8813
5163.12	-0.8594	-0.8765	-0.8960	-0.8960	-0.8813
5169.18	-0.8618	-0.8716	-0.8984	-0.8984	-0.8838
5175.24	-0.8618	-0.8667	-0.8911	-0.8911	-0.8765
5181.3	-0.8594	-0.8643	-0.8838	-0.8838	-0.8691
5187.36	-0.8545	-0.8643	-0.8838	-0.8838	-0.8716
5193.42	-0.8545	-0.8691	-0.8838	-0.8838	-0.8716
5199.48	-0.8618	-0.8667	-0.8838	-0.8838	-0.8740
5205.54	-0.8643	-0.8691	-0.8838	-0.8838	-0.8813
5211.6	-0.8569	-0.8643	-0.8813	-0.8813	-0.8813
5217.66	-0.8496	-0.8594	-0.8813	-0.8813	-0.8789
5223.72	-0.8521	-0.8618	-0.8813	-0.8813	-0.8765
5229.78	-0.8569	-0.8569	-0.8813	-0.8813	-0.8789
5235.84	-0.8569	-0.8569	-0.8789	-0.8789	-0.8765
5241.9	-0.8569	-0.8643	-0.8765	-0.8765	-0.8716
5247.96	-0.8545	-0.8643	-0.8789	-0.8789	-0.8716
5254.02	-0.8521	-0.8521	-0.8813	-0.8813	-0.8691
5260.08	-0.8569	-0.8521	-0.8789	-0.8789	-0.8643
5266.14	-0.8594	-0.8521	-0.8740	-0.8740	-0.8716
5272.2	-0.8594	-0.8521	-0.8716	-0.8716	-0.8789
5278.26	-0.8569	-0.8545	-0.8740	-0.8740	-0.8716
5284.32	-0.8569	-0.8521	-0.8716	-0.8716	-0.8691
5290.38	-0.8569	-0.8545	-0.8765	-0.8765	-0.8716
5296.44	-0.8569	-0.8594	-0.8789	-0.8789	-0.8716
5302.5	-0.8569	-0.8569	-0.8789	-0.8789	-0.8716
5308.56	-0.8545	-0.8496	-0.8789	-0.8789	-0.8740
5314.62	-0.8569	-0.8472	-0.8813	-0.8813	-0.8740
5320.68	-0.8521	-0.8496	-0.8789	-0.8789	-0.8667
5326.74	-0.8472	-0.8521	-0.8740	-0.8740	-0.8667
5332.8	-0.8423	-0.8545	-0.8765	-0.8765	-0.8643
5338.86	-0.8447	-0.8521	-0.8716	-0.8716	-0.8643
5344.92	-0.8423	-0.8521	-0.8618	-0.8618	-0.8716
5350.98	-0.8423	-0.8447	-0.8643	-0.8643	-0.8716
5357.04	-0.8350	-0.8423	-0.8643	-0.8643	-0.8643
5363.1	-0.8423	-0.8472	-0.8667	-0.8667	-0.8667
5369.16	-0.8472	-0.8496	-0.8740	-0.8740	-0.8594
5375.22	-0.8496	-0.8398	-0.8765	-0.8765	-0.8569
5381.28	-0.8423	-0.8398	-0.8667	-0.8667	-0.8618
5387.34	-0.8374	-0.8423	-0.8618	-0.8618	-0.8594
5393.4	-0.8423	-0.8447	-0.8643	-0.8643	-0.8594
5399.46	-0.8423	-0.8496	-0.8618	-0.8618	-0.8594
5405.52	-0.8398	-0.8496	-0.8643	-0.8643	-0.8569
5411.58	-0.8398	-0.8423	-0.8618	-0.8618	-0.8569
5417.64	-0.8423	-0.8325	-0.8521	-0.8521	-0.8569
5423.7	-0.8398	-0.8325	-0.8496	-0.8496	-0.8618
5429.76	-0.8423	-0.8325	-0.8569	-0.8569	-0.8618
5435.82	-0.8374	-0.8374	-0.8643	-0.8643	-0.8545
5441.88	-0.8398	-0.8472	-0.8594	-0.8594	-0.8594
5447.94	-0.8325	-0.8374	-0.8545	-0.8545	-0.8618
5454	-0.8325	-0.8374	-0.8594	-0.8594	-0.8594
5460.06	-0.8325	-0.8398	-0.8594	-0.8594	-0.8545
5466.12	-0.8325	-0.8350	-0.8569	-0.8569	-0.8545
5472.18	-0.8374	-0.8350	-0.8643	-0.8643	-0.8594
5478.24	-0.8423	-0.8374	-0.8618	-0.8618	-0.8618
5484.3	-0.8398	-0.8350	-0.8594	-0.8594	-0.8569
5490.36	-0.8301	-0.8350	-0.8569	-0.8569	-0.8594
5496.42	-0.8301	-0.8350	-0.8521	-0.8521	-0.8618
5502.48	-0.8350	-0.8423	-0.8545	-0.8545	-0.8521
5508.54	-0.8398	-0.8472	-0.8545	-0.8545	-0.8521
5514.6	-0.8325	-0.8398	-0.8521	-0.8521	-0.8569
5520.66	-0.8301	-0.8350	-0.8472	-0.8472	-0.8521
5526.72	-0.8325	-0.8374	-0.8545	-0.8545	-0.8521
5532.78	-0.9741	-0.9595	-0.9814	-0.9814	-0.9912
5538.84	-1.9434	-1.9141	-1.9214	-1.9214	-1.9482
5544.9	-2.0386	-2.0679	-2.0703	-2.0703	-2.0459
5550.96	-0.8008	-0.8252	-0.8423	-0.8423	-0.8081
5557.02	-0.1953	-0.2051	-0.2124	-0.2124	-0.2051
5563.08	-0.1538	-0.1563	-0.1538	-0.1538	-0.1587
5569.14	-0.1367	-0.1392	-0.1343	-0.1343	-0.1440
5575.2	-0.1245	-0.1294	-0.1294	-0.1294	-0.1294
5581.26	-0.1221	-0.1196	-0.1270	-0.1270	-0.1270
5587.32	-0.1172	-0.1196	-0.1196	-0.1196	-0.1221
5593.38	-0.1074	-0.1147	-0.1172	-0.1172	-0.1221
5599.44	-0.1074	-0.1099	-0.1074	-0.1074	-0.1147
5605.5	-0.1099	-0.1147	-0.1099	-0.1099	-0.1099
5611.56	-0.1099	-0.1147	-0.1099	-0.1099	-0.1099
5617.62	-0.1025	-0.1099	-0.1099	-0.1099	-0.1074
5623.68	-0.1001	-0.1050	-0.1074	-0.1074	-0.1074
5629.74	-0.1001	-0.1025	-0.1001	-0.1001	-0.1074
5635.8	-0.1001	-0.1001	-0.1074	-0.1074	-0.1074
5641.86	-0.1001	-0.1001	-0.1074	-0.1074	-0.1025
5647.92	-0.1001	-0.1001	-0.1001	-0.1001	-0.1050
5653.98	-0.0903	-0.0977	-0.0977	-0.0977	-0.1025
5660.04	-0.0928	-0.0977	-0.0977	-0.0977	-0.0952
5666.1	-0.0952	-0.0977	-0.1001	-0.1001	-0.0952
5672.16	-0.0952	-0.0977	-0.1001	-0.1001	-0.1001
5678.22	-0.0952	-0.1001	-0.0977	-0.0977	-0.1050
5684.28	-0.0977	-0.1001	-0.0977	-0.0977	-0.1001
5690.34	-0.0952	-0.0928	-0.0928	-0.0928	-0.0952
5696.4	-0.0903	-0.0952	-0.0952	-0.0952	-0.0952
5702.46	-0.0879	-0.0903	-0.1025	-0.1025	-0.0903
5708.52	-0.0879	-0.0952	-0.0977	-0.0977	-0.0928
5714.58	-0.0879	-0.0952	-0.0952	-0.0952	-0.0928
5720.64	-0.0879	-0.0928	-0.0928	-0.0928	-0.0928
5726.7	-0.0879	-0.0879	-0.0928	-0.0928	-0.0952
5732.76	-0.0854	-0.0903	-0.0928	-0.0928	-0.0952
5738.82	-0.0854	-0.0928	-0.0952	-0.0952	-0.0879
5744.88	-0.0903	-0.0903	-0.0952	-0.0952	-0.0903
5750.94	-0.0903	-0.0854	-0.0977	-0.0977	-0.0977
5757	-0.0879	-0.0903	-0.1001	-0.1001	-0.0952
5763.06	-0.0879	-0.0928	-0.0952	-0.0952	-0.0928
5769.12	-0.0879	-0.0854	-0.0952	-0.0952	-0.0928
5775.18	-0.0879	-0.0903	-0.0903	-0.0903	-0.0928
5781.24	-0.0879	-0.0854	-0.0879	-0.0879	-0.0952
5787.3	-0.0830	-0.0879	-0.0928	-0.0928	-0.0952
5793.36	-0.0830	-0.0928	-0.0928	-0.0928	-0.0903
5799.42	-0.0830	-0.0952	-0.0928	-0.0928	-0.0903
5805.48	-0.0854	-0.0928	-0.0903	-0.0903	-0.0903
5811.54	-0.0879	-0.0903	-0.0854	-0.0854	-0.0952
5817.6	-0.0903	-0.0903	-0.0952	-0.0952	-0.0952
5823.66	-0.0854	-0.0879	-0.0928	-0.0928	-0.0903
5829.72	-0.0830	-0.0879	-0.0903	-0.0903	-0.0879
5835.78	-0.0830	-0.0879	-0.0903	-0.0903	-0.0879
5841.84	-0.0879	-0.0903	-0.0928	-0.0928	-0.0854
5847.9	-0.0854	-0.0830	-0.0903	-0.0903	-0.0879
5853.96	-0.0879	-0.0830	-0.0879	-0.0879	-0.0903
5860.02	-0.0854	-0.0879	-0.0879	-0.0879	-0.0928
5866.08	-0.0854	-0.0879	-0.0879	-0.0879	-0.0903
5872.14	-0.0830	-0.0903	-0.0879	-0.0879	-0.0903
5878.2	-0.0879	-0.0903	-0.0903	-0.0903	-0.0903
5884.26	-0.0903	-0.0830	-0.0903	-0.0903	-0.0903
5890.32	-0.0830	-0.0854	-0.0879	-0.0879	-0.0903
5896.38	-0.0781	-0.0854	-0.0903	-0.0903	-0.0903
5902.44	-0.0781	-0.0830	-0.0928	-0.0928	-0.0879
5908.5	-0.0830	-0.0903	-0.0879	-0.0879	-0.0928
5914.56	-0.0830	-0.0854	-0.0854	-0.0854	-0.0928
5920.62	-0.0854	-0.0830	-0.0903	-0.0903	-0.0903
5926.68	-0.0781	-0.0903	-0.0879	-0.0879	-0.0903
5932.74	-0.0854	-0.0903	-0.0854	-0.0854	-0.0903
5938.8	-0.0854	-0.0879	-0.0903	-0.0903	-0.0903
5944.86	-0.0854	-0.0830	-0.0879	-0.0879	-0.0879
5950.92	-0.0806	-0.0879	-0.0879	-0.0879	-0.0903
5956.98	-0.0806	-0.0903	-0.0903	-0.0903	-0.0903
5963.04	-0.0854	-0.0879	-0.0854	-0.0854	-0.0903
5969.1	-0.0830	-0.0879	-0.0830	-0.0830	-0.0928
5975.16	-0.0806	-0.0903	-0.0854	-0.0854	-0.0903
5981.22	-0.0854	-0.0879	-0.0854	-0.0854	-0.0903
5987.28	-0.0830	-0.0830	-0.0879	-0.0879	-0.0903
5993.34	-0.0806	-0.0830	-0.0903	-0.0903	-0.0854
5999.4	-0.0830	-0.0806	-0.0879	-0.0879	-0.0879
6005.46	-0.0830	-0.0806	-0.0879	-0.0879	-0.0903
6011.52	-0.0781	-0.0830	-0.0830	-0.0830	-0.0879
6017.58	-0.0830	-0.0879	-0.0830	-0.0830	-0.0928
6023.64	-0.0830	-0.0879	-0.0879	-0.0879	-0.0830
6029.7	-0.0879	-0.0879	-0.0903	-0.0903	-0.0879
6035.76	-0.0806	-0.0830	-0.0903	-0.0903	-0.0928
6041.82	-0.0830	-0.0830	-0.0879	-0.0879	-0.0854
6047.88	-0.0830	-0.0806	-0.0806	-0.0806	-0.0879
6053.94	-0.0830	-0.0806	-0.0830	-0.0830	-0.0928
6060	-0.0781	-0.0830	-0.0830	-0.0830	-0.0903
6066.06	-0.0830	-0.0879	-0.0879	-0.0879	-0.0879
6072.12	-0.0781	-0.0830	-0.0879	-0.0879	-0.0854
6078.18	-0.0830	-0.0830	-0.0879	-0.0879	-0.0879
6084.24	-0.0830	-0.0879	-0.0879	-0.0879	-0.0928
6090.3	-0.0830	-0.0879	-0.0830	-0.0830	-0.0903
6096.36	-0.0806	-0.0830	-0.0806	-0.0806	-0.0928
6102.42	-0.0830	-0.0781	-0.0830	-0.0830	-0.0903
6108.48	-0.0806	-0.0830	-0.0806	-0.0806	-0.0879
6114.54	-0.0830	-0.0830	-0.0830	-0.0830	-0.0928
6120.6	-0.0879	-0.0830	-0.0830	-0.0830	-0.0879
6126.66	-0.0830	-0.0830	-0.0854	-0.0854	-0.0830
6132.72	-0.0781	-0.0830	-0.0879	-0.0879	-0.0903
6138.78	-0.0806	-0.0830	-0.0879	-0.0879	-0.0854
6144.84	-0.0830	-0.0879	-0.0830	-0.0830	-0.0830
6150.9	-0.0830	-0.0879	-0.0830	-0.0830	-0.0903
6156.96	-0.0806	-0.0879	-0.0830	-0.0830	-0.0903
6163.02	-0.0830	-0.0830	-0.0830	-0.0830	-0.0854
6169.08	-0.0806	-0.0781	-0.0854	-0.0854	-0.0879
6175.14	-0.0806	-0.0879	-0.0854	-0.0854	-0.0854
6181.2	-0.0806	-0.0879	-0.0830	-0.0830	-0.0879
6187.26	-0.0806	-0.0830	-0.0854	-0.0854	-0.0879
6193.32	-0.0806	-0.0806	-0.0806	-0.0806	-0.0830
6199.38	-0.0854	-0.0830	-0.0830	-0.0830	-0.0903
