# Supplementary material for: Elucidation of molecular kinetic schemes from macroscopic traces using system identification
Source: PLoS Comput Biol. 2017 Feb 13;13(2):e1005376. doi: 10.1371/journal.pcbi.1005376 (PMC5330533; doi:10.1371/journal.pcbi.1005376)
Supplement: S1 Data — (1) L-type calcium ion-channel current elicited by voltage steps from -90 to 0 mV, first in the absence of nifedipine, and after addition of nifedipine at 100 nM and 1 μM concentration. (2) G-protein sensitive ion-channel (GIRK4*) current traces elicited by a step in LY379268 concentration from 0 to 1 μM. (ZIP) [file pcbi.1005376.s004.zip › Data_Ion_Channels/ICY_61426.txt]

0	-0.04639	-0.05615	-0.05127	-0.05127	-0.05615
6.06	-0.07080	-0.07813	-0.07568	-0.07568	-0.07324
12.12	-0.06836	-0.07568	-0.07813	-0.07813	-0.07568
18.18	-0.07080	-0.07813	-0.07324	-0.07324	-0.07813
24.24	-0.06836	-0.07568	-0.07568	-0.07568	-0.07568
30.3	-0.06836	-0.07568	-0.07568	-0.07568	-0.07813
36.36	-0.06836	-0.07080	-0.07568	-0.07568	-0.07568
42.42	-0.06836	-0.07568	-0.07080	-0.07080	-0.07324
48.48	-0.06348	-0.07080	-0.07324	-0.07324	-0.07813
54.54	-0.06592	-0.07080	-0.07080	-0.07080	-0.07324
60.6	-0.07080	-0.07813	-0.07568	-0.07568	-0.07568
66.66	-0.07080	-0.07568	-0.07568	-0.07568	-0.07813
72.72	-0.06592	-0.07324	-0.07568	-0.07568	-0.07568
78.78	-0.06592	-0.07568	-0.06592	-0.06592	-0.07813
84.84	-0.06348	-0.07324	-0.07568	-0.07568	-0.07813
90.9	-0.06592	-0.07080	-0.07813	-0.07813	-0.07324
96.96	-0.06836	-0.07080	-0.07080	-0.07080	-0.07813
103.02	-0.06836	-0.07080	-0.07324	-0.07324	-0.07813
109.08	-0.07080	-0.07568	-0.06836	-0.06836	-0.07568
115.14	-0.07080	-0.07568	-0.07813	-0.07813	-0.08057
121.2	-0.06836	-0.07568	-0.07568	-0.07568	-0.07324
127.26	-0.07080	-0.07813	-0.07568	-0.07568	-0.07813
133.32	-0.06836	-0.07813	-0.07813	-0.07813	-0.07813
139.38	-0.06836	-0.07324	-0.07324	-0.07324	-0.07080
145.44	-0.06348	-0.07324	-0.07568	-0.07568	-0.07813
151.5	-0.06592	-0.07568	-0.07813	-0.07813	-0.07813
157.56	-0.06836	-0.07568	-0.07568	-0.07568	-0.07568
163.62	-0.07080	-0.07813	-0.07568	-0.07568	-0.07568
169.68	-0.07080	-0.07324	-0.07080	-0.07080	-0.07813
175.74	-0.07324	-0.07324	-0.07080	-0.07080	-0.08057
181.8	-0.07080	-0.07080	-0.07568	-0.07568	-0.07813
187.86	-0.07080	-0.07813	-0.07080	-0.07080	-0.07568
193.92	-0.07324	-0.07813	-0.07324	-0.07324	-0.07568
199.98	-0.07324	-0.07813	-0.07568	-0.07568	-0.07813
206.04	-0.06592	-0.07324	-0.07324	-0.07324	-0.07813
212.1	-0.06836	-0.07324	-0.07080	-0.07080	-0.08057
218.16	-0.06592	-0.07568	-0.07568	-0.07568	-0.07813
224.22	-0.07080	-0.07568	-0.07568	-0.07568	-0.07813
230.28	-0.06836	-0.07568	-0.07324	-0.07324	-0.08301
236.34	-0.07080	-0.07568	-0.07324	-0.07324	-0.07813
242.4	-0.06836	-0.07568	-0.07324	-0.07324	-0.07813
248.46	-0.07080	-0.07080	-0.07568	-0.07568	-0.07813
254.52	-0.06836	-0.07324	-0.07568	-0.07568	-0.07568
260.58	-0.06348	-0.07568	-0.07080	-0.07080	-0.07813
266.64	-0.06348	-0.07568	-0.06836	-0.06836	-0.07813
272.7	-0.07080	-0.07324	-0.07324	-0.07324	-0.07568
278.76	-0.07324	-0.07324	-0.07324	-0.07324	-0.07080
284.82	-0.06836	-0.07568	-0.07813	-0.07813	-0.07568
290.88	-0.06592	-0.07568	-0.07568	-0.07568	-0.07568
296.94	-0.07080	-0.07324	-0.06836	-0.06836	-0.08057
303	-0.07080	-0.07568	-0.07080	-0.07080	-0.07813
309.06	-0.07080	-0.07080	-0.07813	-0.07813	-0.07568
315.12	-0.06592	-0.07080	-0.07080	-0.07080	-0.07568
321.18	-0.06592	-0.07813	-0.07080	-0.07080	-0.07568
327.24	-0.06592	-0.07568	-0.07324	-0.07324	-0.08057
333.3	-0.07080	-0.07813	-0.07324	-0.07324	-0.08301
339.36	-0.06836	-0.07568	-0.07813	-0.07813	-0.07813
345.42	-0.07324	-0.07568	-0.07324	-0.07324	-0.07568
351.48	-0.06836	-0.07324	-0.07813	-0.07813	-0.07813
357.54	-0.06836	-0.07568	-0.07568	-0.07568	-0.08057
363.6	-0.07080	-0.07080	-0.07324	-0.07324	-0.08057
369.66	-0.07324	-0.07080	-0.07813	-0.07813	-0.07813
375.72	-0.07080	-0.07324	-0.07568	-0.07568	-0.07324
381.78	-0.06836	-0.07813	-0.07080	-0.07080	-0.07568
387.84	-0.06836	-0.07568	-0.07080	-0.07080	-0.07813
393.9	-0.07080	-0.07080	-0.07813	-0.07813	-0.07813
399.96	-0.07080	-0.07080	-0.07813	-0.07813	-0.07568
406.02	-0.07080	-0.07568	-0.07568	-0.07568	-0.07813
412.08	-0.06836	-0.07568	-0.07568	-0.07568	-0.07813
418.14	-0.07080	-0.07080	-0.07080	-0.07080	-0.07813
424.2	-0.06592	-0.07813	-0.07324	-0.07324	-0.07813
430.26	-0.06836	-0.07080	-0.07568	-0.07568	-0.07568
436.32	-0.07568	-0.07080	-0.07324	-0.07324	-0.07813
442.38	-0.07813	-0.07080	-0.07324	-0.07324	-0.07568
448.44	-0.07324	-0.07324	-0.07568	-0.07568	-0.07813
454.5	-0.06836	-0.07324	-0.07080	-0.07080	-0.07813
460.56	-0.06836	-0.07813	-0.06836	-0.06836	-0.07568
466.62	-0.07080	-0.07568	-0.07080	-0.07080	-0.07568
472.68	-0.07080	-0.07324	-0.07324	-0.07324	-0.07568
478.74	-0.07080	-0.07568	-0.07080	-0.07080	-0.07813
484.8	-0.06836	-0.07324	-0.07568	-0.07568	-0.08301
490.86	-0.06592	-0.07813	-0.07324	-0.07324	-0.08057
496.92	-0.06836	-0.07324	-0.07324	-0.07324	-0.07813
502.98	-0.06836	-0.07568	-0.07568	-0.07568	-0.07813
509.04	-0.07080	-0.07324	-0.07080	-0.07080	-0.07813
515.1	-0.07080	-0.07080	-0.07080	-0.07080	-0.08057
521.16	-0.06836	-0.07568	-0.07568	-0.07568	-0.07813
527.22	-0.06592	-0.06836	-0.07324	-0.07324	-0.07568
533.28	0.07568	0.09766	0.07568	0.07568	0.04639
539.34	1.10596	1.29883	1.11816	1.11816	1.05225
545.4	1.46973	1.68945	1.46240	1.46240	1.45264
551.46	0.22949	0.27588	0.18799	0.18799	0.23682
557.52	-0.75195	-0.79102	-0.81543	-0.81543	-0.76416
563.58	-1.12549	-1.16455	-1.18408	-1.18408	-1.15234
569.64	-1.28418	-1.33545	-1.35010	-1.35010	-1.32080
575.7	-1.36475	-1.41846	-1.43066	-1.43066	-1.39648
581.76	-1.40625	-1.45752	-1.46973	-1.46973	-1.43311
587.82	-1.43799	-1.48438	-1.50635	-1.50635	-1.45752
593.88	-1.46240	-1.50635	-1.52832	-1.52832	-1.47461
599.94	-1.47949	-1.52344	-1.54053	-1.54053	-1.49170
606	-1.49170	-1.54053	-1.54541	-1.54541	-1.50635
612.06	-1.50146	-1.54785	-1.55029	-1.55029	-1.51611
618.12	-1.51367	-1.55273	-1.56006	-1.56006	-1.52832
624.18	-1.51367	-1.56494	-1.55762	-1.55762	-1.53076
630.24	-1.51855	-1.56250	-1.56250	-1.56250	-1.53320
636.3	-1.52588	-1.56006	-1.56738	-1.56738	-1.53320
642.36	-1.53320	-1.55762	-1.57227	-1.57227	-1.54297
648.42	-1.53564	-1.56494	-1.57959	-1.57959	-1.55762
654.48	-1.52832	-1.57471	-1.58203	-1.58203	-1.55518
660.54	-1.52344	-1.58203	-1.58447	-1.58447	-1.54541
666.6	-1.53564	-1.58203	-1.58447	-1.58447	-1.54297
672.66	-1.54297	-1.57959	-1.57959	-1.57959	-1.54053
678.72	-1.53809	-1.58691	-1.57715	-1.57715	-1.54541
684.78	-1.54297	-1.58447	-1.57959	-1.57959	-1.55518
690.84	-1.54541	-1.58203	-1.58203	-1.58203	-1.55273
696.9	-1.54541	-1.57471	-1.57471	-1.57471	-1.55029
702.96	-1.54297	-1.57471	-1.57471	-1.57471	-1.55518
709.02	-1.54053	-1.56982	-1.57471	-1.57471	-1.55273
715.08	-1.53809	-1.56494	-1.57471	-1.57471	-1.54785
721.14	-1.53564	-1.56250	-1.57715	-1.57715	-1.54297
727.2	-1.54053	-1.56738	-1.57471	-1.57471	-1.54541
733.26	-1.54541	-1.56494	-1.57227	-1.57227	-1.54297
739.32	-1.54053	-1.56738	-1.57959	-1.57959	-1.53809
745.38	-1.53809	-1.57227	-1.57471	-1.57471	-1.54053
751.44	-1.53320	-1.57471	-1.56738	-1.56738	-1.54297
757.5	-1.53076	-1.57227	-1.56250	-1.56250	-1.53564
763.56	-1.52832	-1.56738	-1.57227	-1.57227	-1.53320
769.62	-1.52588	-1.56494	-1.57471	-1.57471	-1.53564
775.68	-1.52100	-1.56006	-1.56006	-1.56006	-1.53076
781.74	-1.52100	-1.55518	-1.56250	-1.56250	-1.53320
787.8	-1.52588	-1.54785	-1.56738	-1.56738	-1.53076
793.86	-1.52344	-1.55029	-1.56250	-1.56250	-1.52588
799.92	-1.52100	-1.54785	-1.56494	-1.56494	-1.52100
805.98	-1.51611	-1.55029	-1.56250	-1.56250	-1.51611
812.04	-1.52100	-1.55518	-1.55518	-1.55518	-1.51123
818.1	-1.51611	-1.55029	-1.54785	-1.54785	-1.51367
824.16	-1.51855	-1.54541	-1.55273	-1.55273	-1.51611
830.22	-1.52344	-1.54541	-1.55273	-1.55273	-1.51611
836.28	-1.52344	-1.54785	-1.55518	-1.55518	-1.50879
842.34	-1.51611	-1.54053	-1.55273	-1.55273	-1.50879
848.4	-1.51367	-1.54297	-1.54053	-1.54053	-1.50879
854.46	-1.50635	-1.53564	-1.54541	-1.54541	-1.50635
860.52	-1.51367	-1.52832	-1.54053	-1.54053	-1.50391
866.58	-1.51367	-1.52344	-1.53564	-1.53564	-1.50146
872.64	-1.50879	-1.52588	-1.54053	-1.54053	-1.49414
878.7	-1.50146	-1.53320	-1.53809	-1.53809	-1.49658
884.76	-1.49902	-1.52832	-1.53809	-1.53809	-1.50391
890.82	-1.49414	-1.53076	-1.53320	-1.53320	-1.50146
896.88	-1.49658	-1.52588	-1.53320	-1.53320	-1.50146
902.94	-1.48926	-1.52344	-1.53320	-1.53320	-1.49658
909	-1.49414	-1.52100	-1.52588	-1.52588	-1.48682
915.06	-1.49414	-1.51611	-1.51855	-1.51855	-1.48926
921.12	-1.48926	-1.51855	-1.51367	-1.51367	-1.48926
927.18	-1.49170	-1.52344	-1.50635	-1.50635	-1.48438
933.24	-1.48438	-1.51855	-1.50391	-1.50391	-1.48682
939.3	-1.47705	-1.51611	-1.51123	-1.51123	-1.48682
945.36	-1.47461	-1.51855	-1.50879	-1.50879	-1.48193
951.42	-1.46484	-1.51123	-1.50391	-1.50391	-1.47949
957.48	-1.46729	-1.50635	-1.50635	-1.50635	-1.47217
963.54	-1.47461	-1.50635	-1.50146	-1.50146	-1.47461
969.6	-1.47705	-1.50635	-1.49414	-1.49414	-1.46973
975.66	-1.47217	-1.49658	-1.49658	-1.49658	-1.46729
981.72	-1.46729	-1.49414	-1.49414	-1.49414	-1.46729
987.78	-1.46484	-1.48926	-1.48926	-1.48926	-1.46240
993.84	-1.45996	-1.48682	-1.48682	-1.48682	-1.46484
999.9	-1.46240	-1.48438	-1.48926	-1.48926	-1.46484
1005.96	-1.46484	-1.48193	-1.49414	-1.49414	-1.45752
1012.02	-1.45264	-1.48438	-1.48682	-1.48682	-1.46729
1018.08	-1.44531	-1.48193	-1.48438	-1.48438	-1.46729
1024.14	-1.44531	-1.48193	-1.48438	-1.48438	-1.46240
1030.2	-1.44531	-1.47705	-1.46973	-1.46973	-1.46729
1036.26	-1.44043	-1.47461	-1.46973	-1.46973	-1.46729
1042.32	-1.44531	-1.46729	-1.46973	-1.46973	-1.46240
1048.38	-1.44531	-1.46973	-1.46973	-1.46973	-1.45508
1054.44	-1.43799	-1.48193	-1.46973	-1.46973	-1.44775
1060.5	-1.43555	-1.47705	-1.46729	-1.46729	-1.45020
1066.56	-1.44043	-1.46484	-1.46240	-1.46240	-1.45996
1072.62	-1.43799	-1.46729	-1.45264	-1.45264	-1.45264
1078.68	-1.43311	-1.47217	-1.44775	-1.44775	-1.44775
1084.74	-1.43311	-1.46973	-1.44531	-1.44531	-1.44775
1090.8	-1.42822	-1.46973	-1.44775	-1.44775	-1.44287
1096.86	-1.42578	-1.45996	-1.44775	-1.44775	-1.44043
1102.92	-1.42334	-1.45752	-1.44043	-1.44043	-1.44043
1108.98	-1.41846	-1.45020	-1.44287	-1.44287	-1.43555
1115.04	-1.41602	-1.45264	-1.45020	-1.45020	-1.43555
1121.1	-1.40869	-1.45508	-1.44531	-1.44531	-1.44287
1127.16	-1.41113	-1.45020	-1.44043	-1.44043	-1.44287
1133.22	-1.41113	-1.44775	-1.43555	-1.43555	-1.43799
1139.28	-1.41113	-1.44043	-1.43799	-1.43799	-1.42578
1145.34	-1.41357	-1.44287	-1.43799	-1.43799	-1.42334
1151.4	-1.41113	-1.44287	-1.43799	-1.43799	-1.42822
1157.46	-1.40625	-1.44531	-1.43066	-1.43066	-1.43311
1163.52	-1.41113	-1.44043	-1.43555	-1.43555	-1.42822
1169.58	-1.41602	-1.44043	-1.44531	-1.44531	-1.41846
1175.64	-1.41846	-1.44531	-1.44531	-1.44531	-1.41357
1181.7	-1.40625	-1.44531	-1.44043	-1.44043	-1.41113
1187.76	-1.40381	-1.44043	-1.43799	-1.43799	-1.40625
1193.82	-1.40137	-1.42822	-1.43555	-1.43555	-1.40625
1199.88	-1.40137	-1.42822	-1.43066	-1.43066	-1.41113
1205.94	-1.39648	-1.42822	-1.42822	-1.42822	-1.41846
1212	-1.39893	-1.42090	-1.42334	-1.42334	-1.41602
1218.06	-1.39893	-1.42578	-1.41846	-1.41846	-1.40381
1224.12	-1.39160	-1.43311	-1.41846	-1.41846	-1.40137
1230.18	-1.38916	-1.42822	-1.41846	-1.41846	-1.41113
1236.24	-1.39404	-1.42334	-1.42822	-1.42822	-1.40625
1242.3	-1.39404	-1.41846	-1.43066	-1.43066	-1.39893
1248.36	-1.38916	-1.41602	-1.42334	-1.42334	-1.39893
1254.42	-1.37939	-1.41113	-1.42090	-1.42090	-1.39160
1260.48	-1.38428	-1.41113	-1.41602	-1.41602	-1.38672
1266.54	-1.38428	-1.42334	-1.40869	-1.40869	-1.39160
1272.6	-1.37695	-1.42334	-1.40625	-1.40625	-1.38916
1278.66	-1.37695	-1.41846	-1.40625	-1.40625	-1.38672
1284.72	-1.38184	-1.41113	-1.40625	-1.40625	-1.38428
1290.78	-1.37207	-1.39893	-1.40381	-1.40381	-1.37939
1296.84	-1.37451	-1.39160	-1.40381	-1.40381	-1.38428
1302.9	-1.37695	-1.39160	-1.40625	-1.40625	-1.38428
1308.96	-1.37451	-1.39893	-1.40381	-1.40381	-1.38428
1315.02	-1.37939	-1.39648	-1.39160	-1.39160	-1.38672
1321.08	-1.37695	-1.39893	-1.39404	-1.39404	-1.37451
1327.14	-1.37695	-1.39893	-1.38916	-1.38916	-1.37451
1333.2	-1.37207	-1.39404	-1.38672	-1.38672	-1.38184
1339.26	-1.37451	-1.38672	-1.38672	-1.38672	-1.37939
1345.32	-1.37207	-1.38672	-1.38672	-1.38672	-1.37939
1351.38	-1.37939	-1.39160	-1.38672	-1.38672	-1.38184
1357.44	-1.37695	-1.39648	-1.37939	-1.37939	-1.37695
1363.5	-1.36963	-1.38916	-1.38428	-1.38428	-1.36963
1369.56	-1.36475	-1.38672	-1.38428	-1.38428	-1.36719
1375.62	-1.35986	-1.39160	-1.37939	-1.37939	-1.36230
1381.68	-1.35986	-1.39648	-1.38916	-1.38916	-1.36963
1387.74	-1.35742	-1.39404	-1.39160	-1.39160	-1.37207
1393.8	-1.35742	-1.38672	-1.38916	-1.38916	-1.35986
1399.86	-1.35986	-1.38428	-1.38916	-1.38916	-1.36230
1405.92	-1.35498	-1.38184	-1.38428	-1.38428	-1.36719
1411.98	-1.36230	-1.38428	-1.38184	-1.38184	-1.36719
1418.04	-1.35986	-1.37451	-1.37695	-1.37695	-1.36475
1424.1	-1.35986	-1.37207	-1.37207	-1.37207	-1.35986
1430.16	-1.35986	-1.37451	-1.36963	-1.36963	-1.35986
1436.22	-1.35742	-1.37939	-1.36963	-1.36963	-1.35986
1442.28	-1.35010	-1.37695	-1.36963	-1.36963	-1.35254
1448.34	-1.34766	-1.36719	-1.36719	-1.36719	-1.35254
1454.4	-1.34033	-1.36230	-1.36475	-1.36475	-1.35498
1460.46	-1.34033	-1.35254	-1.36475	-1.36475	-1.35742
1466.52	-1.35010	-1.36230	-1.35986	-1.35986	-1.35742
1472.58	-1.35254	-1.36475	-1.36475	-1.36475	-1.35254
1478.64	-1.35010	-1.36963	-1.36719	-1.36719	-1.35010
1484.7	-1.34766	-1.36719	-1.35986	-1.35986	-1.35254
1490.76	-1.35010	-1.36230	-1.35986	-1.35986	-1.35254
1496.82	-1.35010	-1.35498	-1.35986	-1.35986	-1.35498
1502.88	-1.34521	-1.36230	-1.35254	-1.35254	-1.35010
1508.94	-1.33545	-1.36475	-1.35254	-1.35254	-1.34521
1515	-1.33301	-1.35742	-1.35010	-1.35010	-1.34521
1521.06	-1.34277	-1.35742	-1.35010	-1.35010	-1.34521
1527.12	-1.34521	-1.35986	-1.35010	-1.35010	-1.34277
1533.18	-1.34033	-1.35986	-1.35010	-1.35010	-1.34033
1539.24	-1.33057	-1.35498	-1.34766	-1.34766	-1.33301
1545.3	-1.33545	-1.34766	-1.34277	-1.34277	-1.33301
1551.36	-1.33057	-1.34277	-1.35254	-1.35254	-1.33789
1557.42	-1.32813	-1.34033	-1.34521	-1.34521	-1.33545
1563.48	-1.32813	-1.34521	-1.33545	-1.33545	-1.32813
1569.54	-1.32568	-1.34277	-1.34277	-1.34277	-1.32080
1575.6	-1.32080	-1.34766	-1.34766	-1.34766	-1.31348
1581.66	-1.32324	-1.35254	-1.35010	-1.35010	-1.32080
1587.72	-1.32324	-1.35010	-1.34521	-1.34521	-1.31836
1593.78	-1.31836	-1.34521	-1.33789	-1.33789	-1.31104
1599.84	-1.32080	-1.33789	-1.33545	-1.33545	-1.31836
1605.9	-1.31592	-1.33301	-1.33545	-1.33545	-1.31348
1611.96	-1.31592	-1.33545	-1.33301	-1.33301	-1.30615
1618.02	-1.31348	-1.33301	-1.33545	-1.33545	-1.31104
1624.08	-1.31592	-1.32813	-1.34033	-1.34033	-1.31104
1630.14	-1.31592	-1.33301	-1.33545	-1.33545	-1.31104
1636.2	-1.31348	-1.33789	-1.33057	-1.33057	-1.31104
1642.26	-1.30859	-1.34033	-1.32813	-1.32813	-1.31592
1648.32	-1.30859	-1.33057	-1.32568	-1.32568	-1.32080
1654.38	-1.30371	-1.32813	-1.32813	-1.32813	-1.31348
1660.44	-1.30371	-1.32813	-1.32568	-1.32568	-1.30615
1666.5	-1.30127	-1.32324	-1.32568	-1.32568	-1.31104
1672.56	-1.29883	-1.32324	-1.32324	-1.32324	-1.31104
1678.62	-1.29883	-1.31836	-1.31836	-1.31836	-1.31104
1684.68	-1.29639	-1.32080	-1.32080	-1.32080	-1.31104
1690.74	-1.29395	-1.32324	-1.32813	-1.32813	-1.30615
1696.8	-1.30127	-1.31836	-1.32813	-1.32813	-1.30615
1702.86	-1.29883	-1.31104	-1.32813	-1.32813	-1.30371
1708.92	-1.29639	-1.31104	-1.32813	-1.32813	-1.29883
1714.98	-1.29395	-1.31104	-1.33057	-1.33057	-1.30859
1721.04	-1.29150	-1.30859	-1.32813	-1.32813	-1.30615
1727.1	-1.28906	-1.31104	-1.31348	-1.31348	-1.29395
1733.16	-1.29150	-1.31104	-1.31104	-1.31104	-1.29395
1739.22	-1.29150	-1.31104	-1.31836	-1.31836	-1.29395
1745.28	-1.29395	-1.30615	-1.31592	-1.31592	-1.29639
1751.34	-1.29150	-1.30859	-1.31104	-1.31104	-1.30127
1757.4	-1.29150	-1.31104	-1.31104	-1.31104	-1.29883
1763.46	-1.28906	-1.31348	-1.31348	-1.31348	-1.29883
1769.52	-1.29150	-1.31104	-1.31592	-1.31592	-1.29395
1775.58	-1.28662	-1.30615	-1.31104	-1.31104	-1.28418
1781.64	-1.28174	-1.29395	-1.29883	-1.29883	-1.28662
1787.7	-1.27686	-1.28906	-1.29639	-1.29639	-1.29150
1793.76	-1.27441	-1.29639	-1.29639	-1.29639	-1.28418
1799.82	-1.27441	-1.29639	-1.29639	-1.29639	-1.28418
1805.88	-1.28418	-1.30127	-1.30371	-1.30371	-1.27930
1811.94	-1.28174	-1.29883	-1.30371	-1.30371	-1.27686
1818	-1.27686	-1.29883	-1.30859	-1.30859	-1.28174
1824.06	-1.27441	-1.30127	-1.30859	-1.30859	-1.28174
1830.12	-1.27441	-1.29395	-1.30371	-1.30371	-1.27930
1836.18	-1.26953	-1.29150	-1.30127	-1.30127	-1.27441
1842.24	-1.26709	-1.28418	-1.30127	-1.30127	-1.27441
1848.3	-1.26953	-1.28174	-1.29639	-1.29639	-1.27930
1854.36	-1.26709	-1.28662	-1.29639	-1.29639	-1.27441
1860.42	-1.27197	-1.28662	-1.28906	-1.28906	-1.27441
1866.48	-1.26953	-1.28418	-1.28662	-1.28662	-1.28174
1872.54	-1.26465	-1.28662	-1.28906	-1.28906	-1.28662
1878.6	-1.25732	-1.28418	-1.29150	-1.29150	-1.28662
1884.66	-1.25977	-1.28418	-1.29395	-1.29395	-1.28418
1890.72	-1.25488	-1.28662	-1.28906	-1.28906	-1.27197
1896.78	-1.25732	-1.27930	-1.28174	-1.28174	-1.26953
1902.84	-1.25977	-1.27441	-1.27930	-1.27930	-1.27441
1908.9	-1.26465	-1.27930	-1.27686	-1.27686	-1.27441
1914.96	-1.26465	-1.28174	-1.28906	-1.28906	-1.27197
1921.02	-1.26221	-1.28174	-1.28906	-1.28906	-1.26953
1927.08	-1.25732	-1.28174	-1.28906	-1.28906	-1.26953
1933.14	-1.25977	-1.26953	-1.29639	-1.29639	-1.26465
1939.2	-1.25488	-1.26953	-1.29395	-1.29395	-1.25977
1945.26	-1.25732	-1.26953	-1.28906	-1.28906	-1.25732
1951.32	-1.25488	-1.26221	-1.28174	-1.28174	-1.25488
1957.38	-1.25000	-1.26709	-1.28662	-1.28662	-1.25000
1963.44	-1.25000	-1.26709	-1.28906	-1.28906	-1.25244
1969.5	-1.26221	-1.26953	-1.29395	-1.29395	-1.25244
1975.56	-1.25488	-1.26953	-1.28906	-1.28906	-1.24512
1981.62	-1.25000	-1.26953	-1.27930	-1.27930	-1.24512
1987.68	-1.25244	-1.26953	-1.27930	-1.27930	-1.25000
1993.74	-1.25977	-1.27197	-1.28418	-1.28418	-1.25000
1999.8	-1.25977	-1.26709	-1.27930	-1.27930	-1.25000
2005.86	-1.25244	-1.25977	-1.27686	-1.27686	-1.24756
2011.92	-1.25000	-1.26221	-1.27441	-1.27441	-1.24512
2017.98	-1.25488	-1.25977	-1.27686	-1.27686	-1.24756
2024.04	-1.25244	-1.26221	-1.27441	-1.27441	-1.24268
2030.1	-1.25488	-1.25732	-1.26709	-1.26709	-1.24268
2036.16	-1.24756	-1.25977	-1.27441	-1.27441	-1.24268
2042.22	-1.24512	-1.26221	-1.26953	-1.26953	-1.23535
2048.28	-1.24023	-1.25732	-1.26465	-1.26465	-1.22803
2054.34	-1.23535	-1.25732	-1.25977	-1.25977	-1.22803
2060.4	-1.23291	-1.25732	-1.25977	-1.25977	-1.23047
2066.46	-1.23291	-1.25244	-1.26465	-1.26465	-1.23291
2072.52	-1.23291	-1.25488	-1.26221	-1.26221	-1.23047
2078.58	-1.23779	-1.25977	-1.26465	-1.26465	-1.23047
2084.64	-1.24023	-1.25000	-1.26953	-1.26953	-1.22314
2090.7	-1.23535	-1.24268	-1.26953	-1.26953	-1.22070
2096.76	-1.23291	-1.24023	-1.25977	-1.25977	-1.22070
2102.82	-1.23779	-1.24756	-1.25732	-1.25732	-1.22314
2108.88	-1.23535	-1.25000	-1.25732	-1.25732	-1.22559
2114.94	-1.23535	-1.25000	-1.26221	-1.26221	-1.23047
2121	-1.23535	-1.25000	-1.26221	-1.26221	-1.22314
2127.06	-1.23047	-1.24756	-1.26465	-1.26465	-1.21826
2133.12	-1.23047	-1.24512	-1.26465	-1.26465	-1.22559
2139.18	-1.22314	-1.24512	-1.26465	-1.26465	-1.23047
2145.24	-1.22314	-1.24023	-1.25488	-1.25488	-1.22559
2151.3	-1.22070	-1.23291	-1.25000	-1.25000	-1.22559
2157.36	-1.22314	-1.23047	-1.25244	-1.25244	-1.22070
2163.42	-1.22314	-1.23291	-1.25488	-1.25488	-1.21094
2169.48	-1.22314	-1.23535	-1.26221	-1.26221	-1.21094
2175.54	-1.22070	-1.24268	-1.25488	-1.25488	-1.21094
2181.6	-1.22314	-1.23535	-1.24756	-1.24756	-1.21338
2187.66	-1.21826	-1.23535	-1.24268	-1.24268	-1.21826
2193.72	-1.22070	-1.23535	-1.24512	-1.24512	-1.21582
2199.78	-1.22070	-1.23535	-1.24756	-1.24756	-1.22070
2205.84	-1.21826	-1.23535	-1.25244	-1.25244	-1.21338
2211.9	-1.21582	-1.23291	-1.25244	-1.25244	-1.20850
2217.96	-1.21826	-1.23291	-1.24756	-1.24756	-1.21094
2224.02	-1.22070	-1.22803	-1.25000	-1.25000	-1.21094
2230.08	-1.21826	-1.22314	-1.25000	-1.25000	-1.20850
2236.14	-1.20850	-1.22314	-1.24756	-1.24756	-1.21338
2242.2	-1.20361	-1.22803	-1.24268	-1.24268	-1.20850
2248.26	-1.20361	-1.22559	-1.24023	-1.24023	-1.21094
2254.32	-1.20361	-1.22070	-1.23535	-1.23535	-1.21582
2260.38	-1.19873	-1.21582	-1.23535	-1.23535	-1.21094
2266.44	-1.19873	-1.22314	-1.23291	-1.23291	-1.20850
2272.5	-1.20117	-1.22803	-1.23535	-1.23535	-1.20605
2278.56	-1.20117	-1.22070	-1.23535	-1.23535	-1.20605
2284.62	-1.19141	-1.22070	-1.23535	-1.23535	-1.20850
2290.68	-1.18896	-1.21826	-1.23291	-1.23291	-1.21338
2296.74	-1.19385	-1.21582	-1.23291	-1.23291	-1.21338
2302.8	-1.19385	-1.21338	-1.23535	-1.23535	-1.20850
2308.86	-1.19141	-1.20850	-1.23291	-1.23291	-1.20361
2314.92	-1.19385	-1.20605	-1.22559	-1.22559	-1.20117
2320.98	-1.19141	-1.21094	-1.23047	-1.23047	-1.20117
2327.04	-1.19629	-1.21826	-1.23291	-1.23291	-1.19873
2333.1	-1.19141	-1.21826	-1.23047	-1.23047	-1.19873
2339.16	-1.18652	-1.21582	-1.23047	-1.23047	-1.19385
2345.22	-1.18896	-1.21338	-1.23291	-1.23291	-1.19141
2351.28	-1.18896	-1.20850	-1.22803	-1.22803	-1.20117
2357.34	-1.18164	-1.20605	-1.22314	-1.22314	-1.19873
2363.4	-1.18408	-1.20361	-1.22070	-1.22070	-1.19629
2369.46	-1.18896	-1.19873	-1.22070	-1.22070	-1.19385
2375.52	-1.19385	-1.19629	-1.22803	-1.22803	-1.19141
2381.58	-1.19629	-1.19385	-1.22803	-1.22803	-1.18652
2387.64	-1.19141	-1.19141	-1.22070	-1.22070	-1.18896
2393.7	-1.19141	-1.19385	-1.22070	-1.22070	-1.19385
2399.76	-1.19141	-1.19629	-1.22070	-1.22070	-1.19385
2405.82	-1.19141	-1.19873	-1.22314	-1.22314	-1.19141
2411.88	-1.18164	-1.19873	-1.21826	-1.21826	-1.18896
2417.94	-1.18408	-1.19629	-1.21094	-1.21094	-1.19141
2424	-1.18164	-1.19385	-1.20850	-1.20850	-1.18896
2430.06	-1.17920	-1.19385	-1.20850	-1.20850	-1.18652
2436.12	-1.17188	-1.18896	-1.21338	-1.21338	-1.19385
2442.18	-1.17432	-1.19385	-1.21338	-1.21338	-1.19141
2448.24	-1.17920	-1.18896	-1.20361	-1.20361	-1.18164
2454.3	-1.18164	-1.19141	-1.20605	-1.20605	-1.17920
2460.36	-1.17676	-1.19141	-1.20850	-1.20850	-1.17676
2466.42	-1.17432	-1.18652	-1.20850	-1.20850	-1.18164
2472.48	-1.17676	-1.19141	-1.20361	-1.20361	-1.18652
2478.54	-1.18652	-1.18652	-1.20361	-1.20361	-1.18408
2484.6	-1.18896	-1.17920	-1.20605	-1.20605	-1.17676
2490.66	-1.18408	-1.18408	-1.20850	-1.20850	-1.17188
2496.72	-1.17676	-1.17676	-1.20361	-1.20361	-1.17188
2502.78	-1.16943	-1.17676	-1.20361	-1.20361	-1.17188
2508.84	-1.16943	-1.18408	-1.20117	-1.20117	-1.16455
2514.9	-1.17188	-1.18164	-1.19873	-1.19873	-1.16455
2520.96	-1.16211	-1.17432	-1.20117	-1.20117	-1.16699
2527.02	-1.16455	-1.18164	-1.19385	-1.19385	-1.16943
2533.08	-1.16455	-1.18408	-1.19873	-1.19873	-1.17188
2539.14	-1.15967	-1.19141	-1.20361	-1.20361	-1.16943
2545.2	-1.15234	-1.18164	-1.19385	-1.19385	-1.16455
2551.26	-1.15479	-1.16699	-1.19141	-1.19141	-1.16455
2557.32	-1.15967	-1.17188	-1.19385	-1.19385	-1.16455
2563.38	-1.16455	-1.17432	-1.19873	-1.19873	-1.16455
2569.44	-1.16455	-1.17188	-1.19385	-1.19385	-1.15967
2575.5	-1.16699	-1.17188	-1.19141	-1.19141	-1.15967
2581.56	-1.16211	-1.16943	-1.18896	-1.18896	-1.16455
2587.62	-1.15234	-1.16699	-1.18408	-1.18408	-1.16455
2593.68	-1.15234	-1.17432	-1.18408	-1.18408	-1.16455
2599.74	-1.15479	-1.17188	-1.18408	-1.18408	-1.16211
2605.8	-1.15723	-1.16943	-1.18408	-1.18408	-1.16455
2611.86	-1.14990	-1.16211	-1.17920	-1.17920	-1.16699
2617.92	-1.14502	-1.16699	-1.18652	-1.18652	-1.17188
2623.98	-1.14746	-1.16455	-1.19385	-1.19385	-1.16455
2630.04	-1.15234	-1.15479	-1.18896	-1.18896	-1.15967
2636.1	-1.14258	-1.15479	-1.18164	-1.18164	-1.15723
2642.16	-1.14746	-1.15967	-1.18408	-1.18408	-1.16211
2648.22	-1.14990	-1.15723	-1.18164	-1.18164	-1.16455
2654.28	-1.14502	-1.15234	-1.17432	-1.17432	-1.16211
2660.34	-1.14014	-1.15723	-1.16943	-1.16943	-1.16211
2666.4	-1.14258	-1.15479	-1.16943	-1.16943	-1.16455
2672.46	-1.14502	-1.15723	-1.17188	-1.17188	-1.16211
2678.52	-1.14258	-1.16211	-1.17188	-1.17188	-1.15967
2684.58	-1.13281	-1.16699	-1.17188	-1.17188	-1.15479
2690.64	-1.13037	-1.16211	-1.17432	-1.17432	-1.14502
2696.7	-1.12793	-1.15234	-1.17432	-1.17432	-1.14258
2702.76	-1.13281	-1.15479	-1.17432	-1.17432	-1.14502
2708.82	-1.13525	-1.15234	-1.16943	-1.16943	-1.14746
2714.88	-1.13281	-1.14746	-1.16699	-1.16699	-1.14258
2720.94	-1.12549	-1.14502	-1.17188	-1.17188	-1.14502
2727	-1.12793	-1.14746	-1.17432	-1.17432	-1.14502
2733.06	-1.13281	-1.14746	-1.17432	-1.17432	-1.15234
2739.12	-1.13281	-1.14990	-1.16699	-1.16699	-1.14990
2745.18	-1.13281	-1.14990	-1.16455	-1.16455	-1.14746
2751.24	-1.13281	-1.14746	-1.16211	-1.16211	-1.14258
2757.3	-1.13525	-1.15479	-1.15479	-1.15479	-1.14014
2763.36	-1.14014	-1.14990	-1.15234	-1.15234	-1.13770
2769.42	-1.13281	-1.14990	-1.15967	-1.15967	-1.14014
2775.48	-1.13281	-1.14990	-1.16455	-1.16455	-1.13281
2781.54	-1.13037	-1.14990	-1.15723	-1.15723	-1.13281
2787.6	-1.13037	-1.14990	-1.15723	-1.15723	-1.14014
2793.66	-1.12549	-1.14502	-1.15967	-1.15967	-1.14258
2799.72	-1.12549	-1.14746	-1.15234	-1.15234	-1.13770
2805.78	-1.12305	-1.14502	-1.14990	-1.14990	-1.13525
2811.84	-1.13281	-1.15234	-1.14746	-1.14746	-1.13770
2817.9	-1.13037	-1.14746	-1.14502	-1.14502	-1.14502
2823.96	-1.12061	-1.14258	-1.15479	-1.15479	-1.14502
2830.02	-1.11328	-1.14502	-1.15479	-1.15479	-1.13525
2836.08	-1.11328	-1.14258	-1.15479	-1.15479	-1.13281
2842.14	-1.11572	-1.14502	-1.15479	-1.15479	-1.13525
2848.2	-1.11572	-1.14014	-1.14502	-1.14502	-1.13770
2854.26	-1.11572	-1.14014	-1.14502	-1.14502	-1.13770
2860.32	-1.11816	-1.13281	-1.14746	-1.14746	-1.13770
2866.38	-1.11328	-1.13770	-1.14746	-1.14746	-1.13770
2872.44	-1.11328	-1.14014	-1.14990	-1.14990	-1.13770
2878.5	-1.11816	-1.13525	-1.14990	-1.14990	-1.13037
2884.56	-1.11084	-1.13281	-1.14746	-1.14746	-1.12061
2890.62	-1.11328	-1.13525	-1.14990	-1.14990	-1.12305
2896.68	-1.11328	-1.13281	-1.14502	-1.14502	-1.12549
2902.74	-1.10596	-1.13281	-1.14502	-1.14502	-1.12549
2908.8	-1.10352	-1.13525	-1.14258	-1.14258	-1.12061
2914.86	-1.10840	-1.13281	-1.14014	-1.14014	-1.12061
2920.92	-1.10840	-1.13281	-1.13770	-1.13770	-1.12549
2926.98	-1.10840	-1.13281	-1.12549	-1.12549	-1.12549
2933.04	-1.10352	-1.13281	-1.12549	-1.12549	-1.12549
2939.1	-1.10352	-1.12549	-1.12549	-1.12549	-1.12305
2945.16	-1.11084	-1.12793	-1.12549	-1.12549	-1.12549
2951.22	-1.11084	-1.12305	-1.12549	-1.12549	-1.12793
2957.28	-1.10107	-1.12305	-1.12549	-1.12549	-1.12549
2963.34	-1.10107	-1.12061	-1.12549	-1.12549	-1.12549
2969.4	-1.10352	-1.12061	-1.12549	-1.12549	-1.11816
2975.46	-1.10840	-1.12305	-1.12793	-1.12793	-1.11572
2981.52	-1.10596	-1.11572	-1.12061	-1.12061	-1.11816
2987.58	-1.10352	-1.11572	-1.11572	-1.11572	-1.11572
2993.64	-1.10352	-1.11572	-1.11572	-1.11572	-1.10840
2999.7	-1.10596	-1.11572	-1.12305	-1.12305	-1.11572
3005.76	-1.09863	-1.11328	-1.13281	-1.13281	-1.11816
3011.82	-1.10107	-1.11572	-1.13525	-1.13525	-1.11572
3017.88	-1.09619	-1.11084	-1.13281	-1.13281	-1.10840
3023.94	-1.10107	-1.11328	-1.12793	-1.12793	-1.10840
3030	-1.09619	-1.11084	-1.12305	-1.12305	-1.11328
3036.06	-1.09863	-1.10840	-1.12061	-1.12061	-1.11084
3042.12	-1.09619	-1.11572	-1.12305	-1.12305	-1.10596
3048.18	-1.09619	-1.10840	-1.11572	-1.11572	-1.10596
3054.24	-1.09619	-1.11084	-1.11816	-1.11816	-1.10596
3060.3	-1.09619	-1.10596	-1.11572	-1.11572	-1.10352
3066.36	-1.09619	-1.10352	-1.11084	-1.11084	-1.10107
3072.42	-1.09863	-1.10596	-1.11328	-1.11328	-1.10107
3078.48	-1.10107	-1.10840	-1.11572	-1.11572	-1.10840
3084.54	-1.09863	-1.11328	-1.12305	-1.12305	-1.10840
3090.6	-1.09131	-1.11084	-1.12549	-1.12549	-1.10840
3096.66	-1.09131	-1.10596	-1.12061	-1.12061	-1.10840
3102.72	-1.09131	-1.10107	-1.12061	-1.12061	-1.10596
3108.78	-1.09375	-1.10352	-1.12061	-1.12061	-1.10107
3114.84	-1.08643	-1.10107	-1.12793	-1.12793	-1.10352
3120.9	-1.08154	-1.10107	-1.12305	-1.12305	-1.10107
3126.96	-1.08398	-1.10352	-1.11572	-1.11572	-1.09375
3133.02	-1.08398	-1.09619	-1.11572	-1.11572	-1.09863
3139.08	-1.08398	-1.09619	-1.11816	-1.11816	-1.10352
3145.14	-1.08643	-1.10352	-1.10596	-1.10596	-1.10840
3151.2	-1.08643	-1.10596	-1.10352	-1.10352	-1.10596
3157.26	-1.08643	-1.10596	-1.11084	-1.11084	-1.10596
3163.32	-1.09131	-1.10596	-1.10596	-1.10596	-1.10107
3169.38	-1.08887	-1.09863	-1.10840	-1.10840	-1.09131
3175.44	-1.08643	-1.09375	-1.11328	-1.11328	-1.09619
3181.5	-1.08398	-1.09375	-1.11084	-1.11084	-1.10596
3187.56	-1.07666	-1.09131	-1.10840	-1.10840	-1.10596
3193.62	-1.07910	-1.08643	-1.10596	-1.10596	-1.09619
3199.68	-1.08398	-1.09375	-1.10596	-1.10596	-1.08887
3205.74	-1.08154	-1.09863	-1.10596	-1.10596	-1.08887
3211.8	-1.08154	-1.08643	-1.09863	-1.09863	-1.09131
3217.86	-1.07910	-1.08643	-1.09619	-1.09619	-1.09619
3223.92	-1.07666	-1.08643	-1.09619	-1.09619	-1.09375
3229.98	-1.07666	-1.08154	-1.09619	-1.09619	-1.08643
3236.04	-1.07422	-1.08398	-1.10352	-1.10352	-1.08398
3242.1	-1.07422	-1.08643	-1.10352	-1.10352	-1.08887
3248.16	-1.07178	-1.08643	-1.10107	-1.10107	-1.09375
3254.22	-1.06201	-1.08643	-1.09375	-1.09375	-1.08398
3260.28	-1.05957	-1.08154	-1.08887	-1.08887	-1.08398
3266.34	-1.06445	-1.08154	-1.08887	-1.08887	-1.08887
3272.4	-1.07178	-1.08643	-1.08887	-1.08887	-1.08643
3278.46	-1.06689	-1.08643	-1.09131	-1.09131	-1.08398
3284.52	-1.06689	-1.08154	-1.08887	-1.08887	-1.08887
3290.58	-1.06689	-1.08154	-1.08887	-1.08887	-1.08643
3296.64	-1.06689	-1.07910	-1.09619	-1.09619	-1.07666
3302.7	-1.06201	-1.07910	-1.09619	-1.09619	-1.07666
3308.76	-1.06445	-1.07910	-1.09131	-1.09131	-1.07666
3314.82	-1.06689	-1.08154	-1.08643	-1.08643	-1.08154
3320.88	-1.06689	-1.08398	-1.08643	-1.08643	-1.07666
3326.94	-1.06201	-1.08398	-1.08643	-1.08643	-1.08154
3333	-1.06689	-1.07666	-1.08643	-1.08643	-1.08398
3339.06	-1.06689	-1.07422	-1.08643	-1.08643	-1.07910
3345.12	-1.06934	-1.07422	-1.08643	-1.08643	-1.08154
3351.18	-1.06934	-1.07178	-1.08398	-1.08398	-1.07666
3357.24	-1.06445	-1.07666	-1.08643	-1.08643	-1.06689
3363.3	-1.06201	-1.07422	-1.08398	-1.08398	-1.07422
3369.36	-1.05469	-1.07178	-1.08643	-1.08643	-1.06934
3375.42	-1.05469	-1.07422	-1.08887	-1.08887	-1.06445
3381.48	-1.05225	-1.07666	-1.08154	-1.08154	-1.07422
3387.54	-1.05225	-1.07422	-1.08154	-1.08154	-1.07178
3393.6	-1.05713	-1.07422	-1.07910	-1.07910	-1.06445
3399.66	-1.05469	-1.07178	-1.08154	-1.08154	-1.06934
3405.72	-1.04492	-1.06689	-1.07666	-1.07666	-1.06689
3411.78	-1.04736	-1.05713	-1.07178	-1.07178	-1.06934
3417.84	-1.04736	-1.05713	-1.07666	-1.07666	-1.06934
3423.9	-1.05225	-1.06689	-1.08154	-1.08154	-1.06201
3429.96	-1.05225	-1.07178	-1.07666	-1.07666	-1.06445
3436.02	-1.04980	-1.07178	-1.07666	-1.07666	-1.05957
3442.08	-1.04492	-1.06689	-1.07422	-1.07422	-1.05713
3448.14	-1.05225	-1.05957	-1.07666	-1.07666	-1.06201
3454.2	-1.04980	-1.05713	-1.07422	-1.07422	-1.05713
3460.26	-1.04492	-1.05713	-1.07910	-1.07910	-1.05713
3466.32	-1.04492	-1.05713	-1.08154	-1.08154	-1.05957
3472.38	-1.04492	-1.05469	-1.07422	-1.07422	-1.05225
3478.44	-1.03760	-1.05957	-1.07178	-1.07178	-1.05225
3484.5	-1.03760	-1.05957	-1.07178	-1.07178	-1.05225
3490.56	-1.04248	-1.05713	-1.06689	-1.06689	-1.05713
3496.62	-1.03760	-1.05713	-1.06445	-1.06445	-1.06445
3502.68	-1.03271	-1.05469	-1.06689	-1.06689	-1.05957
3508.74	-1.03271	-1.05713	-1.06689	-1.06689	-1.05469
3514.8	-1.03516	-1.05713	-1.06201	-1.06201	-1.05469
3520.86	-1.04004	-1.04980	-1.06445	-1.06445	-1.05225
3526.92	-1.03516	-1.04736	-1.06689	-1.06689	-1.05225
3532.98	-1.03760	-1.04980	-1.07178	-1.07178	-1.06201
3539.04	-1.03760	-1.04980	-1.06934	-1.06934	-1.05713
3545.1	-1.04248	-1.05469	-1.06201	-1.06201	-1.05469
3551.16	-1.04004	-1.05469	-1.05713	-1.05713	-1.04736
3557.22	-1.03516	-1.04980	-1.05713	-1.05713	-1.04736
3563.28	-1.02783	-1.05225	-1.05713	-1.05713	-1.05469
3569.34	-1.02783	-1.05469	-1.06445	-1.06445	-1.05225
3575.4	-1.03271	-1.05469	-1.06445	-1.06445	-1.04980
3581.46	-1.04004	-1.05225	-1.05957	-1.05957	-1.05469
3587.52	-1.03760	-1.04736	-1.05713	-1.05713	-1.05225
3593.58	-1.04004	-1.04004	-1.05957	-1.05957	-1.04980
3599.64	-1.03760	-1.03516	-1.05957	-1.05957	-1.04980
3605.7	-1.02783	-1.03271	-1.06445	-1.06445	-1.04736
3611.76	-1.02539	-1.04248	-1.05957	-1.05957	-1.04980
3617.82	-1.02051	-1.04492	-1.05225	-1.05225	-1.05225
3623.88	-1.01807	-1.03760	-1.05225	-1.05225	-1.04004
3629.94	-1.02539	-1.03760	-1.04736	-1.04736	-1.04736
3636	-1.02295	-1.03516	-1.04736	-1.04736	-1.05469
3642.06	-1.01807	-1.04492	-1.05713	-1.05713	-1.05469
3648.12	-1.02539	-1.03760	-1.05225	-1.05225	-1.05225
3654.18	-1.02539	-1.03760	-1.05225	-1.05225	-1.04248
3660.24	-1.02539	-1.03516	-1.05225	-1.05225	-1.04004
3666.3	-1.02051	-1.03027	-1.04736	-1.04736	-1.04004
3672.36	-1.02295	-1.03516	-1.04492	-1.04492	-1.03760
3678.42	-1.01807	-1.03516	-1.04492	-1.04492	-1.03516
3684.48	-1.01563	-1.03516	-1.04248	-1.04248	-1.03516
3690.54	-1.01807	-1.03516	-1.04248	-1.04248	-1.03027
3696.6	-1.02295	-1.03516	-1.04004	-1.04004	-1.03271
3702.66	-1.01807	-1.02539	-1.04248	-1.04248	-1.03516
3708.72	-1.02051	-1.02539	-1.04004	-1.04004	-1.03027
3714.78	-1.02295	-1.02051	-1.03516	-1.03516	-1.03271
3720.84	-1.01807	-1.02539	-1.03760	-1.03760	-1.02783
3726.9	-1.01563	-1.02539	-1.03760	-1.03760	-1.02295
3732.96	-1.01563	-1.01807	-1.03516	-1.03516	-1.02539
3739.02	-1.02295	-1.01318	-1.03760	-1.03760	-1.02539
3745.08	-1.02051	-1.00830	-1.04004	-1.04004	-1.02051
3751.14	-1.01318	-1.01563	-1.03516	-1.03516	-1.02051
3757.2	-1.00830	-1.02051	-1.03760	-1.03760	-1.01807
3763.26	-1.01318	-1.01563	-1.03516	-1.03516	-1.02539
3769.32	-1.00830	-1.01318	-1.03516	-1.03516	-1.02539
3775.38	-1.00830	-1.02051	-1.03271	-1.03271	-1.02051
3781.44	-1.01318	-1.01807	-1.02539	-1.02539	-1.02295
3787.5	-1.01318	-1.01563	-1.03027	-1.03027	-1.01807
3793.56	-1.00830	-1.01318	-1.03027	-1.03027	-1.01807
3799.62	-1.00342	-1.01807	-1.03027	-1.03027	-1.02051
3805.68	-1.00098	-1.02051	-1.03271	-1.03271	-1.01807
3811.74	-0.99854	-1.01807	-1.03027	-1.03027	-1.01807
3817.8	-1.00098	-1.01318	-1.03271	-1.03271	-1.02295
3823.86	-0.99854	-1.00830	-1.02783	-1.02783	-1.01807
3829.92	-0.99365	-1.00830	-1.02539	-1.02539	-1.01074
3835.98	-1.00098	-1.01318	-1.02051	-1.02051	-1.00830
3842.04	-1.00830	-1.01318	-1.02051	-1.02051	-1.01318
3848.1	-1.00830	-1.00830	-1.01318	-1.01318	-1.01807
3854.16	-1.00342	-1.00098	-1.01318	-1.01318	-1.01807
3860.22	-1.00098	-1.01074	-1.01318	-1.01318	-1.01563
3866.28	-0.99609	-1.01318	-1.01318	-1.01318	-1.02051
3872.34	-0.99609	-1.01318	-1.01807	-1.01807	-1.01807
3878.4	-0.99854	-1.00830	-1.01807	-1.01807	-1.01074
3884.46	-0.99609	-1.00586	-1.01807	-1.01807	-1.00830
3890.52	-0.99609	-1.00586	-1.02539	-1.02539	-1.00586
3896.58	-1.00098	-1.00586	-1.01807	-1.01807	-1.01074
3902.64	-0.99609	-1.00586	-1.01807	-1.01807	-1.01318
3908.7	-0.99365	-1.00586	-1.02295	-1.02295	-1.00830
3914.76	-0.99365	-1.00830	-1.02539	-1.02539	-1.00830
3920.82	-0.99121	-1.00098	-1.02539	-1.02539	-1.01074
3926.88	-0.98389	-1.00098	-1.01807	-1.01807	-1.01318
3932.94	-0.98877	-0.99609	-1.01563	-1.01563	-1.01563
3939	-0.98633	-0.99121	-1.01318	-1.01318	-1.00830
3945.06	-0.98877	-0.99365	-1.01807	-1.01807	-0.99854
3951.12	-0.98633	-0.99854	-1.02051	-1.02051	-1.00342
3957.18	-0.99365	-0.99854	-1.01807	-1.01807	-1.00586
3963.24	-0.99609	-0.99609	-1.01074	-1.01074	-1.00098
3969.3	-0.98877	-0.99609	-1.00830	-1.00830	-0.99854
3975.36	-0.97900	-0.99609	-1.00830	-1.00830	-0.99609
3981.42	-0.97656	-0.98877	-1.00830	-1.00830	-0.99854
3987.48	-0.97656	-0.98877	-1.01074	-1.01074	-0.99609
3993.54	-0.97900	-0.99121	-1.01318	-1.01318	-0.99365
3999.6	-0.98145	-0.98877	-1.01563	-1.01563	-0.99365
4005.66	-0.98145	-0.99365	-1.01318	-1.01318	-0.98877
4011.72	-0.97900	-0.99609	-1.00830	-1.00830	-0.98633
4017.78	-0.97900	-0.98877	-1.00342	-1.00342	-0.99365
4023.84	-0.97656	-0.98633	-1.00830	-1.00830	-0.99365
4029.9	-0.97900	-0.97900	-1.00586	-1.00586	-0.99609
4035.96	-0.97656	-0.97900	-1.00586	-1.00586	-0.99854
4042.02	-0.98145	-0.98145	-1.00830	-1.00830	-0.99365
4048.08	-0.97900	-0.97900	-1.00830	-1.00830	-0.98877
4054.14	-0.97900	-0.97900	-1.00586	-1.00586	-0.98633
4060.2	-0.97412	-0.98633	-1.00342	-1.00342	-0.98389
4066.26	-0.97656	-0.98633	-1.00586	-1.00586	-0.98633
4072.32	-0.97656	-0.98633	-1.00342	-1.00342	-0.97900
4078.38	-0.97412	-0.98389	-0.99854	-0.99854	-0.98633
4084.44	-0.97900	-0.97656	-0.99854	-0.99854	-0.99365
4090.5	-0.98145	-0.97656	-0.99609	-0.99609	-0.98633
4096.56	-0.97656	-0.97656	-0.99609	-0.99609	-0.97656
4102.62	-0.97412	-0.97656	-0.99609	-0.99609	-0.97900
4108.68	-0.97656	-0.97656	-0.99609	-0.99609	-0.97900
4114.74	-0.97656	-0.97656	-0.99854	-0.99854	-0.97656
4120.8	-0.97168	-0.96924	-0.99365	-0.99365	-0.98145
4126.86	-0.96924	-0.96680	-0.99121	-0.99121	-0.97900
4132.92	-0.96924	-0.97412	-0.99365	-0.99365	-0.97656
4138.98	-0.96924	-0.97900	-0.98877	-0.98877	-0.98145
4145.04	-0.97412	-0.97900	-0.98877	-0.98877	-0.97900
4151.1	-0.97412	-0.97656	-0.99121	-0.99121	-0.98145
4157.16	-0.97412	-0.98145	-0.98877	-0.98877	-0.97656
4163.22	-0.96924	-0.97656	-0.98877	-0.98877	-0.97656
4169.28	-0.97656	-0.97412	-0.99365	-0.99365	-0.98145
4175.34	-0.97656	-0.97656	-0.99609	-0.99609	-0.98389
4181.4	-0.96924	-0.97656	-0.98633	-0.98633	-0.98389
4187.46	-0.96924	-0.97168	-0.98633	-0.98633	-0.98145
4193.52	-0.97412	-0.96680	-0.99365	-0.99365	-0.97900
4199.58	-0.96924	-0.97412	-0.98633	-0.98633	-0.98145
4205.64	-0.96191	-0.97412	-0.98633	-0.98633	-0.97900
4211.7	-0.95947	-0.97656	-0.98145	-0.98145	-0.97900
4217.76	-0.96680	-0.96436	-0.97900	-0.97900	-0.97900
4223.82	-0.95947	-0.95459	-0.98633	-0.98633	-0.97656
4229.88	-0.96191	-0.95215	-0.98877	-0.98877	-0.97900
4235.94	-0.96191	-0.95703	-0.98633	-0.98633	-0.97656
4242	-0.95947	-0.95703	-0.97900	-0.97900	-0.97412
4248.06	-0.95459	-0.94971	-0.97656	-0.97656	-0.97656
4254.12	-0.95947	-0.95459	-0.97900	-0.97900	-0.97656
4260.18	-0.95947	-0.95703	-0.98145	-0.98145	-0.97412
4266.24	-0.96436	-0.96191	-0.97900	-0.97900	-0.96680
4272.3	-0.96436	-0.95947	-0.97656	-0.97656	-0.96436
4278.36	-0.96436	-0.95459	-0.97412	-0.97412	-0.97168
4284.42	-0.96191	-0.95459	-0.97900	-0.97900	-0.97656
4290.48	-0.95947	-0.95703	-0.97412	-0.97412	-0.97412
4296.54	-0.95703	-0.95215	-0.96436	-0.96436	-0.97168
4302.6	-0.95215	-0.95215	-0.96924	-0.96924	-0.96680
4308.66	-0.94971	-0.95703	-0.97656	-0.97656	-0.96191
4314.72	-0.94482	-0.95703	-0.97168	-0.97168	-0.96680
4320.78	-0.94727	-0.95703	-0.97412	-0.97412	-0.96680
4326.84	-0.94727	-0.95215	-0.97656	-0.97656	-0.96680
4332.9	-0.95459	-0.94971	-0.96924	-0.96924	-0.96924
4338.96	-0.95459	-0.94482	-0.96924	-0.96924	-0.96680
4345.02	-0.94971	-0.94727	-0.97168	-0.97168	-0.96191
4351.08	-0.94971	-0.95215	-0.96924	-0.96924	-0.95947
4357.14	-0.95215	-0.94971	-0.97168	-0.97168	-0.96191
4363.2	-0.94971	-0.94727	-0.96924	-0.96924	-0.95703
4369.26	-0.94482	-0.94482	-0.96680	-0.96680	-0.95459
4375.32	-0.93994	-0.94482	-0.96924	-0.96924	-0.95947
4381.38	-0.94238	-0.93994	-0.95947	-0.95947	-0.96191
4387.44	-0.94727	-0.93994	-0.95703	-0.95703	-0.96436
4393.5	-0.95215	-0.93994	-0.96191	-0.96191	-0.95947
4399.56	-0.94971	-0.94482	-0.95947	-0.95947	-0.95703
4405.62	-0.95215	-0.93994	-0.96191	-0.96191	-0.95459
4411.68	-0.94727	-0.93994	-0.96191	-0.96191	-0.94971
4417.74	-0.94727	-0.93994	-0.96436	-0.96436	-0.94971
4423.8	-0.94238	-0.94238	-0.96680	-0.96680	-0.94971
4429.86	-0.94238	-0.93994	-0.95947	-0.95947	-0.94727
4435.92	-0.93750	-0.93750	-0.95947	-0.95947	-0.95215
4441.98	-0.93750	-0.94971	-0.95947	-0.95947	-0.95459
4448.04	-0.93506	-0.94727	-0.95703	-0.95703	-0.95215
4454.1	-0.93506	-0.94238	-0.95703	-0.95703	-0.95215
4460.16	-0.94238	-0.94482	-0.95947	-0.95947	-0.95215
4466.22	-0.94727	-0.94482	-0.95947	-0.95947	-0.94971
4472.28	-0.93994	-0.93994	-0.95947	-0.95947	-0.94727
4478.34	-0.93262	-0.93506	-0.95459	-0.95459	-0.94971
4484.4	-0.93018	-0.93262	-0.95215	-0.95215	-0.94971
4490.46	-0.93018	-0.93506	-0.95215	-0.95215	-0.94971
4496.52	-0.93262	-0.93750	-0.94971	-0.94971	-0.93994
4502.58	-0.93262	-0.93750	-0.94971	-0.94971	-0.93994
4508.64	-0.93018	-0.93994	-0.94727	-0.94727	-0.93506
4514.7	-0.93018	-0.93506	-0.94971	-0.94971	-0.93506
4520.76	-0.92529	-0.93506	-0.94971	-0.94971	-0.93750
4526.82	-0.93018	-0.93994	-0.94727	-0.94727	-0.93994
4532.88	-0.92773	-0.93506	-0.94482	-0.94482	-0.93994
4538.94	-0.92529	-0.93262	-0.94482	-0.94482	-0.93994
4545	-0.92529	-0.93262	-0.94238	-0.94238	-0.93994
4551.06	-0.92773	-0.93506	-0.94727	-0.94727	-0.93994
4557.12	-0.92285	-0.93506	-0.94727	-0.94727	-0.93994
4563.18	-0.92773	-0.93018	-0.93750	-0.93750	-0.93994
4569.24	-0.92773	-0.93018	-0.93750	-0.93750	-0.93994
4575.3	-0.92285	-0.93018	-0.94238	-0.94238	-0.93994
4581.36	-0.92041	-0.92773	-0.94482	-0.94482	-0.93750
4587.42	-0.91797	-0.92773	-0.94238	-0.94238	-0.93750
4593.48	-0.92285	-0.93018	-0.93994	-0.93994	-0.94238
4599.54	-0.92041	-0.92773	-0.94727	-0.94727	-0.94238
4605.6	-0.91797	-0.92773	-0.94971	-0.94971	-0.94238
4611.66	-0.92529	-0.92285	-0.94238	-0.94238	-0.94727
4617.72	-0.92041	-0.92285	-0.93994	-0.93994	-0.94238
4623.78	-0.91553	-0.92285	-0.93994	-0.93994	-0.93506
4629.84	-0.91797	-0.92773	-0.93994	-0.93994	-0.93262
4635.9	-0.92041	-0.92773	-0.93506	-0.93506	-0.93506
4641.96	-0.92041	-0.92041	-0.93018	-0.93018	-0.93262
4648.02	-0.91553	-0.91797	-0.93506	-0.93506	-0.93750
4654.08	-0.91309	-0.92285	-0.93994	-0.93994	-0.93994
4660.14	-0.91553	-0.92529	-0.93750	-0.93750	-0.94238
4666.2	-0.91309	-0.92041	-0.93018	-0.93018	-0.93994
4672.26	-0.90820	-0.91553	-0.92773	-0.92773	-0.93994
4678.32	-0.91065	-0.92041	-0.93262	-0.93262	-0.93506
4684.38	-0.90820	-0.92285	-0.93018	-0.93018	-0.93018
4690.44	-0.91309	-0.92285	-0.93018	-0.93018	-0.92285
4696.5	-0.91309	-0.92041	-0.92773	-0.92773	-0.92529
4702.56	-0.90820	-0.91797	-0.92773	-0.92773	-0.93262
4708.62	-0.90332	-0.91797	-0.92529	-0.92529	-0.93262
4714.68	-0.90820	-0.91797	-0.92529	-0.92529	-0.93018
4720.74	-0.90576	-0.91797	-0.92529	-0.92529	-0.92529
4726.8	-0.90820	-0.91797	-0.92773	-0.92773	-0.92285
4732.86	-0.90820	-0.91553	-0.93018	-0.93018	-0.92285
4738.92	-0.91065	-0.91309	-0.92773	-0.92773	-0.92285
4744.98	-0.90820	-0.90820	-0.92041	-0.92041	-0.92041
4751.04	-0.90820	-0.90332	-0.92041	-0.92041	-0.91797
4757.1	-0.90820	-0.90332	-0.92285	-0.92285	-0.91553
4763.16	-0.90820	-0.91309	-0.91797	-0.91797	-0.91797
4769.22	-0.89600	-0.91553	-0.92285	-0.92285	-0.92041
4775.28	-0.89844	-0.91065	-0.92529	-0.92529	-0.91797
4781.34	-0.89844	-0.90332	-0.92285	-0.92285	-0.91797
4787.4	-0.89600	-0.90576	-0.92529	-0.92529	-0.92285
4793.46	-0.89356	-0.90332	-0.92773	-0.92773	-0.92529
4799.52	-0.89600	-0.90332	-0.92285	-0.92285	-0.91797
4805.58	-0.89600	-0.90576	-0.92529	-0.92529	-0.91553
4811.64	-0.90088	-0.90332	-0.92285	-0.92285	-0.91797
4817.7	-0.90088	-0.90576	-0.91553	-0.91553	-0.92041
4823.76	-0.89844	-0.90332	-0.91553	-0.91553	-0.92285
4829.82	-0.89844	-0.89844	-0.91797	-0.91797	-0.92285
4835.88	-0.89600	-0.89844	-0.91553	-0.91553	-0.91797
4841.94	-0.89356	-0.90088	-0.91797	-0.91797	-0.92041
4848	-0.89844	-0.90088	-0.92041	-0.92041	-0.91797
4854.06	-0.89356	-0.90088	-0.91797	-0.91797	-0.91065
4860.12	-0.89600	-0.89844	-0.91797	-0.91797	-0.91065
4866.18	-0.89600	-0.89600	-0.91065	-0.91065	-0.91797
4872.24	-0.89111	-0.89844	-0.91065	-0.91065	-0.91309
4878.3	-0.88379	-0.89600	-0.91065	-0.91065	-0.91065
4884.36	-0.88623	-0.89600	-0.91065	-0.91065	-0.91553
4890.42	-0.89356	-0.89844	-0.90820	-0.90820	-0.91553
4896.48	-0.90088	-0.89600	-0.90820	-0.90820	-0.91309
4902.54	-0.89356	-0.89844	-0.91553	-0.91553	-0.91065
4908.6	-0.89111	-0.89356	-0.91797	-0.91797	-0.90820
4914.66	-0.88623	-0.89111	-0.90820	-0.90820	-0.91309
4920.72	-0.88135	-0.88867	-0.90820	-0.90820	-0.91309
4926.78	-0.88135	-0.89111	-0.90820	-0.90820	-0.90820
4932.84	-0.88135	-0.88379	-0.90576	-0.90576	-0.90088
4938.9	-0.87891	-0.88623	-0.90820	-0.90820	-0.90088
4944.96	-0.88379	-0.88867	-0.91309	-0.91309	-0.90332
4951.02	-0.87891	-0.88623	-0.91065	-0.91065	-0.90332
4957.08	-0.88135	-0.88135	-0.90088	-0.90088	-0.90332
4963.14	-0.88135	-0.87891	-0.90088	-0.90088	-0.90820
4969.2	-0.88135	-0.88135	-0.90332	-0.90332	-0.90088
4975.26	-0.88135	-0.88379	-0.91065	-0.91065	-0.89111
4981.32	-0.87891	-0.88379	-0.91309	-0.91309	-0.89111
4987.38	-0.87647	-0.88135	-0.91553	-0.91553	-0.89111
4993.44	-0.88135	-0.87891	-0.91309	-0.91309	-0.89844
4999.5	-0.88379	-0.87891	-0.90332	-0.90332	-0.88867
5005.56	-0.87891	-0.88379	-0.90088	-0.90088	-0.89600
5011.62	-0.87647	-0.88135	-0.89844	-0.89844	-0.90088
5017.68	-0.87647	-0.88135	-0.90088	-0.90088	-0.89844
5023.74	-0.87158	-0.88135	-0.90820	-0.90820	-0.89111
5029.8	-0.87158	-0.88135	-0.90332	-0.90332	-0.89111
5035.86	-0.87647	-0.88867	-0.90088	-0.90088	-0.88623
5041.92	-0.87402	-0.88867	-0.89844	-0.89844	-0.88135
5047.98	-0.86914	-0.89111	-0.89844	-0.89844	-0.88623
5054.04	-0.86670	-0.89111	-0.89844	-0.89844	-0.88623
5060.1	-0.86914	-0.88867	-0.89111	-0.89111	-0.88135
5066.16	-0.86182	-0.87647	-0.89600	-0.89600	-0.88135
5072.22	-0.86426	-0.87402	-0.89600	-0.89600	-0.88135
5078.28	-0.86426	-0.87158	-0.89111	-0.89111	-0.88379
5084.34	-0.86914	-0.87158	-0.89600	-0.89600	-0.89111
5090.4	-0.86914	-0.88135	-0.89600	-0.89600	-0.89600
5096.46	-0.86914	-0.87402	-0.89111	-0.89111	-0.89600
5102.52	-0.86670	-0.86914	-0.89111	-0.89111	-0.89600
5108.58	-0.86914	-0.86914	-0.89844	-0.89844	-0.89600
5114.64	-0.86670	-0.87402	-0.89356	-0.89356	-0.89844
5120.7	-0.86182	-0.87158	-0.89111	-0.89111	-0.89111
5126.76	-0.86182	-0.86914	-0.89356	-0.89356	-0.88623
5132.82	-0.87158	-0.86426	-0.89111	-0.89111	-0.88135
5138.88	-0.86914	-0.86914	-0.89111	-0.89111	-0.87891
5144.94	-0.86426	-0.86914	-0.89111	-0.89111	-0.87891
5151	-0.86182	-0.86426	-0.88623	-0.88623	-0.88379
5157.06	-0.86182	-0.87158	-0.88867	-0.88867	-0.88135
5163.12	-0.85938	-0.87647	-0.89600	-0.89600	-0.88135
5169.18	-0.86182	-0.87158	-0.89844	-0.89844	-0.88379
5175.24	-0.86182	-0.86670	-0.89111	-0.89111	-0.87647
5181.3	-0.85938	-0.86426	-0.88379	-0.88379	-0.86914
5187.36	-0.85449	-0.86426	-0.88379	-0.88379	-0.87158
5193.42	-0.85449	-0.86914	-0.88379	-0.88379	-0.87158
5199.48	-0.86182	-0.86670	-0.88379	-0.88379	-0.87402
5205.54	-0.86426	-0.86914	-0.88379	-0.88379	-0.88135
5211.6	-0.85693	-0.86426	-0.88135	-0.88135	-0.88135
5217.66	-0.84961	-0.85938	-0.88135	-0.88135	-0.87891
5223.72	-0.85205	-0.86182	-0.88135	-0.88135	-0.87647
5229.78	-0.85693	-0.85693	-0.88135	-0.88135	-0.87891
5235.84	-0.85693	-0.85693	-0.87891	-0.87891	-0.87647
5241.9	-0.85693	-0.86426	-0.87647	-0.87647	-0.87158
5247.96	-0.85449	-0.86426	-0.87891	-0.87891	-0.87158
5254.02	-0.85205	-0.85205	-0.88135	-0.88135	-0.86914
5260.08	-0.85693	-0.85205	-0.87891	-0.87891	-0.86426
5266.14	-0.85938	-0.85205	-0.87402	-0.87402	-0.87158
5272.2	-0.85938	-0.85205	-0.87158	-0.87158	-0.87891
5278.26	-0.85693	-0.85449	-0.87402	-0.87402	-0.87158
5284.32	-0.85693	-0.85205	-0.87158	-0.87158	-0.86914
5290.38	-0.85693	-0.85449	-0.87647	-0.87647	-0.87158
5296.44	-0.85693	-0.85938	-0.87891	-0.87891	-0.87158
5302.5	-0.85693	-0.85693	-0.87891	-0.87891	-0.87158
5308.56	-0.85449	-0.84961	-0.87891	-0.87891	-0.87402
5314.62	-0.85693	-0.84717	-0.88135	-0.88135	-0.87402
5320.68	-0.85205	-0.84961	-0.87891	-0.87891	-0.86670
5326.74	-0.84717	-0.85205	-0.87402	-0.87402	-0.86670
5332.8	-0.84229	-0.85449	-0.87647	-0.87647	-0.86426
5338.86	-0.84473	-0.85205	-0.87158	-0.87158	-0.86426
5344.92	-0.84229	-0.85205	-0.86182	-0.86182	-0.87158
5350.98	-0.84229	-0.84473	-0.86426	-0.86426	-0.87158
5357.04	-0.83496	-0.84229	-0.86426	-0.86426	-0.86426
5363.1	-0.84229	-0.84717	-0.86670	-0.86670	-0.86670
5369.16	-0.84717	-0.84961	-0.87402	-0.87402	-0.85938
5375.22	-0.84961	-0.83984	-0.87647	-0.87647	-0.85693
5381.28	-0.84229	-0.83984	-0.86670	-0.86670	-0.86182
5387.34	-0.83740	-0.84229	-0.86182	-0.86182	-0.85938
5393.4	-0.84229	-0.84473	-0.86426	-0.86426	-0.85938
5399.46	-0.84229	-0.84961	-0.86182	-0.86182	-0.85938
5405.52	-0.83984	-0.84961	-0.86426	-0.86426	-0.85693
5411.58	-0.83984	-0.84229	-0.86182	-0.86182	-0.85693
5417.64	-0.84229	-0.83252	-0.85205	-0.85205	-0.85693
5423.7	-0.83984	-0.83252	-0.84961	-0.84961	-0.86182
5429.76	-0.84229	-0.83252	-0.85693	-0.85693	-0.86182
5435.82	-0.83740	-0.83740	-0.86426	-0.86426	-0.85449
5441.88	-0.83984	-0.84717	-0.85938	-0.85938	-0.85938
5447.94	-0.83252	-0.83740	-0.85449	-0.85449	-0.86182
5454	-0.83252	-0.83740	-0.85938	-0.85938	-0.85938
5460.06	-0.83252	-0.83984	-0.85938	-0.85938	-0.85449
5466.12	-0.83252	-0.83496	-0.85693	-0.85693	-0.85449
5472.18	-0.83740	-0.83496	-0.86426	-0.86426	-0.85938
5478.24	-0.84229	-0.83740	-0.86182	-0.86182	-0.86182
5484.3	-0.83984	-0.83496	-0.85938	-0.85938	-0.85693
5490.36	-0.83008	-0.83496	-0.85693	-0.85693	-0.85938
5496.42	-0.83008	-0.83496	-0.85205	-0.85205	-0.86182
5502.48	-0.83496	-0.84229	-0.85449	-0.85449	-0.85205
5508.54	-0.83984	-0.84717	-0.85449	-0.85449	-0.85205
5514.6	-0.83252	-0.83984	-0.85205	-0.85205	-0.85693
5520.66	-0.83008	-0.83496	-0.84717	-0.84717	-0.85205
5526.72	-0.83252	-0.83740	-0.85449	-0.85449	-0.85205
5532.78	-0.97412	-0.95947	-0.98145	-0.98145	-0.99121
5538.84	-1.94336	-1.91406	-1.92139	-1.92139	-1.94824
5544.9	-2.03857	-2.06787	-2.07031	-2.07031	-2.04590
5550.96	-0.80078	-0.82520	-0.84229	-0.84229	-0.80811
5557.02	-0.19531	-0.20508	-0.21240	-0.21240	-0.20508
5563.08	-0.15381	-0.15625	-0.15381	-0.15381	-0.15869
5569.14	-0.13672	-0.13916	-0.13428	-0.13428	-0.14404
5575.2	-0.12451	-0.12940	-0.12940	-0.12940	-0.12940
5581.26	-0.12207	-0.11963	-0.12695	-0.12695	-0.12695
5587.32	-0.11719	-0.11963	-0.11963	-0.11963	-0.12207
5593.38	-0.10742	-0.11475	-0.11719	-0.11719	-0.12207
5599.44	-0.10742	-0.10986	-0.10742	-0.10742	-0.11475
5605.5	-0.10986	-0.11475	-0.10986	-0.10986	-0.10986
5611.56	-0.10986	-0.11475	-0.10986	-0.10986	-0.10986
5617.62	-0.10254	-0.10986	-0.10986	-0.10986	-0.10742
5623.68	-0.10010	-0.10498	-0.10742	-0.10742	-0.10742
5629.74	-0.10010	-0.10254	-0.10010	-0.10010	-0.10742
5635.8	-0.10010	-0.10010	-0.10742	-0.10742	-0.10742
5641.86	-0.10010	-0.10010	-0.10742	-0.10742	-0.10254
5647.92	-0.10010	-0.10010	-0.10010	-0.10010	-0.10498
5653.98	-0.09033	-0.09766	-0.09766	-0.09766	-0.10254
5660.04	-0.09277	-0.09766	-0.09766	-0.09766	-0.09521
5666.1	-0.09521	-0.09766	-0.10010	-0.10010	-0.09521
5672.16	-0.09521	-0.09766	-0.10010	-0.10010	-0.10010
5678.22	-0.09521	-0.10010	-0.09766	-0.09766	-0.10498
5684.28	-0.09766	-0.10010	-0.09766	-0.09766	-0.10010
5690.34	-0.09521	-0.09277	-0.09277	-0.09277	-0.09521
5696.4	-0.09033	-0.09521	-0.09521	-0.09521	-0.09521
5702.46	-0.08789	-0.09033	-0.10254	-0.10254	-0.09033
5708.52	-0.08789	-0.09521	-0.09766	-0.09766	-0.09277
5714.58	-0.08789	-0.09521	-0.09521	-0.09521	-0.09277
5720.64	-0.08789	-0.09277	-0.09277	-0.09277	-0.09277
5726.7	-0.08789	-0.08789	-0.09277	-0.09277	-0.09521
5732.76	-0.08545	-0.09033	-0.09277	-0.09277	-0.09521
5738.82	-0.08545	-0.09277	-0.09521	-0.09521	-0.08789
5744.88	-0.09033	-0.09033	-0.09521	-0.09521	-0.09033
5750.94	-0.09033	-0.08545	-0.09766	-0.09766	-0.09766
5757	-0.08789	-0.09033	-0.10010	-0.10010	-0.09521
5763.06	-0.08789	-0.09277	-0.09521	-0.09521	-0.09277
5769.12	-0.08789	-0.08545	-0.09521	-0.09521	-0.09277
5775.18	-0.08789	-0.09033	-0.09033	-0.09033	-0.09277
5781.24	-0.08789	-0.08545	-0.08789	-0.08789	-0.09521
5787.3	-0.08301	-0.08789	-0.09277	-0.09277	-0.09521
5793.36	-0.08301	-0.09277	-0.09277	-0.09277	-0.09033
5799.42	-0.08301	-0.09521	-0.09277	-0.09277	-0.09033
5805.48	-0.08545	-0.09277	-0.09033	-0.09033	-0.09033
5811.54	-0.08789	-0.09033	-0.08545	-0.08545	-0.09521
5817.6	-0.09033	-0.09033	-0.09521	-0.09521	-0.09521
5823.66	-0.08545	-0.08789	-0.09277	-0.09277	-0.09033
5829.72	-0.08301	-0.08789	-0.09033	-0.09033	-0.08789
5835.78	-0.08301	-0.08789	-0.09033	-0.09033	-0.08789
5841.84	-0.08789	-0.09033	-0.09277	-0.09277	-0.08545
5847.9	-0.08545	-0.08301	-0.09033	-0.09033	-0.08789
5853.96	-0.08789	-0.08301	-0.08789	-0.08789	-0.09033
5860.02	-0.08545	-0.08789	-0.08789	-0.08789	-0.09277
5866.08	-0.08545	-0.08789	-0.08789	-0.08789	-0.09033
5872.14	-0.08301	-0.09033	-0.08789	-0.08789	-0.09033
5878.2	-0.08789	-0.09033	-0.09033	-0.09033	-0.09033
5884.26	-0.09033	-0.08301	-0.09033	-0.09033	-0.09033
5890.32	-0.08301	-0.08545	-0.08789	-0.08789	-0.09033
5896.38	-0.07813	-0.08545	-0.09033	-0.09033	-0.09033
5902.44	-0.07813	-0.08301	-0.09277	-0.09277	-0.08789
5908.5	-0.08301	-0.09033	-0.08789	-0.08789	-0.09277
5914.56	-0.08301	-0.08545	-0.08545	-0.08545	-0.09277
5920.62	-0.08545	-0.08301	-0.09033	-0.09033	-0.09033
5926.68	-0.07813	-0.09033	-0.08789	-0.08789	-0.09033
5932.74	-0.08545	-0.09033	-0.08545	-0.08545	-0.09033
5938.8	-0.08545	-0.08789	-0.09033	-0.09033	-0.09033
5944.86	-0.08545	-0.08301	-0.08789	-0.08789	-0.08789
5950.92	-0.08057	-0.08789	-0.08789	-0.08789	-0.09033
5956.98	-0.08057	-0.09033	-0.09033	-0.09033	-0.09033
5963.04	-0.08545	-0.08789	-0.08545	-0.08545	-0.09033
5969.1	-0.08301	-0.08789	-0.08301	-0.08301	-0.09277
5975.16	-0.08057	-0.09033	-0.08545	-0.08545	-0.09033
5981.22	-0.08545	-0.08789	-0.08545	-0.08545	-0.09033
5987.28	-0.08301	-0.08301	-0.08789	-0.08789	-0.09033
5993.34	-0.08057	-0.08301	-0.09033	-0.09033	-0.08545
5999.4	-0.08301	-0.08057	-0.08789	-0.08789	-0.08789
6005.46	-0.08301	-0.08057	-0.08789	-0.08789	-0.09033
6011.52	-0.07813	-0.08301	-0.08301	-0.08301	-0.08789
6017.58	-0.08301	-0.08789	-0.08301	-0.08301	-0.09277
6023.64	-0.08301	-0.08789	-0.08789	-0.08789	-0.08301
6029.7	-0.08789	-0.08789	-0.09033	-0.09033	-0.08789
6035.76	-0.08057	-0.08301	-0.09033	-0.09033	-0.09277
6041.82	-0.08301	-0.08301	-0.08789	-0.08789	-0.08545
6047.88	-0.08301	-0.08057	-0.08057	-0.08057	-0.08789
6053.94	-0.08301	-0.08057	-0.08301	-0.08301	-0.09277
6060	-0.07813	-0.08301	-0.08301	-0.08301	-0.09033
6066.06	-0.08301	-0.08789	-0.08789	-0.08789	-0.08789
6072.12	-0.07813	-0.08301	-0.08789	-0.08789	-0.08545
6078.18	-0.08301	-0.08301	-0.08789	-0.08789	-0.08789
6084.24	-0.08301	-0.08789	-0.08789	-0.08789	-0.09277
6090.3	-0.08301	-0.08789	-0.08301	-0.08301	-0.09033
6096.36	-0.08057	-0.08301	-0.08057	-0.08057	-0.09277
6102.42	-0.08301	-0.07813	-0.08301	-0.08301	-0.09033
6108.48	-0.08057	-0.08301	-0.08057	-0.08057	-0.08789
6114.54	-0.08301	-0.08301	-0.08301	-0.08301	-0.09277
6120.6	-0.08789	-0.08301	-0.08301	-0.08301	-0.08789
6126.66	-0.08301	-0.08301	-0.08545	-0.08545	-0.08301
6132.72	-0.07813	-0.08301	-0.08789	-0.08789	-0.09033
6138.78	-0.08057	-0.08301	-0.08789	-0.08789	-0.08545
6144.84	-0.08301	-0.08789	-0.08301	-0.08301	-0.08301
6150.9	-0.08301	-0.08789	-0.08301	-0.08301	-0.09033
6156.96	-0.08057	-0.08789	-0.08301	-0.08301	-0.09033
6163.02	-0.08301	-0.08301	-0.08301	-0.08301	-0.08545
6169.08	-0.08057	-0.07813	-0.08545	-0.08545	-0.08789
6175.14	-0.08057	-0.08789	-0.08545	-0.08545	-0.08545
6181.2	-0.08057	-0.08789	-0.08301	-0.08301	-0.08789
6187.26	-0.08057	-0.08301	-0.08545	-0.08545	-0.08789
6193.32	-0.08057	-0.08057	-0.08057	-0.08057	-0.08301
6199.38	-0.08545	-0.08301	-0.08301	-0.08301	-0.09033
