# Supplementary material for: Elucidation of molecular kinetic schemes from macroscopic traces using system identification
Source: PLoS Comput Biol. 2017 Feb 13;13(2):e1005376. doi: 10.1371/journal.pcbi.1005376 (PMC5330533; doi:10.1371/journal.pcbi.1005376)
Supplement: S1 Data — (1) L-type calcium ion-channel current elicited by voltage steps from -90 to 0 mV, first in the absence of nifedipine, and after addition of nifedipine at 100 nM and 1 μM concentration. (2) G-protein sensitive ion-channel (GIRK4*) current traces elicited by a step in LY379268 concentration from 0 to 1 μM. (ZIP) [file pcbi.1005376.s004.zip › Data_Ion_Channels/ICY_71425.ods]

## Sheet: Sheet1
Time (ms)	y1	y2	y3	y4	y5
0	-0.0952	-0.0903	-0.0806	-0.0879	-0.0903
6.06	-0.1221	-0.1172	-0.1001	-0.1172	-0.1172
12.12	-0.1270	-0.1196	-0.0977	-0.1147	-0.1221
18.18	-0.1221	-0.1147	-0.1025	-0.1050	-0.1196
24.24	-0.1221	-0.1147	-0.1025	-0.1025	-0.1172
30.3	-0.1196	-0.1172	-0.1001	-0.1099	-0.1196
36.36	-0.1245	-0.1172	-0.1050	-0.1147	-0.1172
42.42	-0.1245	-0.1196	-0.1025	-0.1172	-0.1172
48.48	-0.1172	-0.1221	-0.1001	-0.1147	-0.1147
54.54	-0.1196	-0.1196	-0.1001	-0.1099	-0.1172
60.6	-0.1245	-0.1196	-0.1025	-0.1074	-0.1221
66.66	-0.1196	-0.1147	-0.1025	-0.1050	-0.1270
72.72	-0.1196	-0.1147	-0.1001	-0.1099	-0.1245
78.78	-0.1196	-0.1196	-0.1025	-0.1147	-0.1270
84.84	-0.1221	-0.1196	-0.1025	-0.1172	-0.1221
90.9	-0.1221	-0.1172	-0.1001	-0.1123	-0.1196
96.96	-0.1221	-0.1196	-0.1025	-0.1050	-0.1172
103.02	-0.1196	-0.1196	-0.1025	-0.1074	-0.1123
109.08	-0.1172	-0.1172	-0.0977	-0.1147	-0.1172
115.14	-0.1147	-0.1221	-0.1001	-0.1172	-0.1221
121.2	-0.1172	-0.1172	-0.1025	-0.1172	-0.1245
127.26	-0.1221	-0.1172	-0.1001	-0.1123	-0.1270
133.32	-0.1196	-0.1172	-0.0977	-0.1074	-0.1245
139.38	-0.1196	-0.1172	-0.0977	-0.1074	-0.1221
145.44	-0.1196	-0.1172	-0.0977	-0.1025	-0.1196
151.5	-0.1196	-0.1172	-0.1001	-0.1123	-0.1147
157.56	-0.1196	-0.1172	-0.1001	-0.1147	-0.1221
163.62	-0.1196	-0.1172	-0.0977	-0.1123	-0.1172
169.68	-0.1196	-0.1147	-0.1001	-0.1099	-0.1172
175.74	-0.1196	-0.1196	-0.0952	-0.1147	-0.1196
181.8	-0.1196	-0.1172	-0.1001	-0.1099	-0.1221
187.86	-0.1221	-0.1147	-0.1025	-0.1025	-0.1196
193.92	-0.1196	-0.1196	-0.0977	-0.1025	-0.1221
199.98	-0.1196	-0.1196	-0.1001	-0.1099	-0.1270
206.04	-0.1196	-0.1172	-0.1001	-0.1172	-0.1221
212.1	-0.1221	-0.1172	-0.0977	-0.1172	-0.1221
218.16	-0.1221	-0.1172	-0.0977	-0.1147	-0.1270
224.22	-0.1196	-0.1172	-0.1001	-0.1099	-0.1245
230.28	-0.1221	-0.1172	-0.1001	-0.1025	-0.1196
236.34	-0.1221	-0.1196	-0.1025	-0.1050	-0.1221
242.4	-0.1172	-0.1172	-0.1025	-0.1123	-0.1172
248.46	-0.1196	-0.1147	-0.0977	-0.1147	-0.1147
254.52	-0.1221	-0.1123	-0.1001	-0.1147	-0.1099
260.58	-0.1172	-0.1147	-0.1025	-0.1172	-0.1196
266.64	-0.1172	-0.1172	-0.1001	-0.1099	-0.1270
272.7	-0.1221	-0.1172	-0.0977	-0.1074	-0.1245
278.76	-0.1245	-0.1147	-0.1001	-0.1123	-0.1294
284.82	-0.1172	-0.1172	-0.1025	-0.1196	-0.1270
290.88	-0.1196	-0.1196	-0.1001	-0.1172	-0.1196
296.94	-0.1245	-0.1196	-0.0977	-0.1050	-0.1147
303	-0.1221	-0.1196	-0.1001	-0.1025	-0.1147
309.06	-0.1196	-0.1147	-0.1050	-0.1099	-0.1172
315.12	-0.1172	-0.1074	-0.1025	-0.1172	-0.1245
321.18	-0.1196	-0.1099	-0.0977	-0.1172	-0.1221
327.24	-0.1245	-0.1147	-0.1001	-0.1099	-0.1221
333.3	-0.1172	-0.1123	-0.1025	-0.1074	-0.1245
339.36	-0.1196	-0.1172	-0.0977	-0.1050	-0.1196
345.42	-0.1221	-0.1172	-0.0952	-0.1050	-0.1245
351.48	-0.1245	-0.1172	-0.1025	-0.1172	-0.1172
357.54	-0.1172	-0.1196	-0.1025	-0.1172	-0.1172
363.6	-0.1172	-0.1172	-0.1050	-0.1123	-0.1172
369.66	-0.1221	-0.1147	-0.1050	-0.1172	-0.1221
375.72	-0.1172	-0.1245	-0.0977	-0.1172	-0.1270
381.78	-0.1172	-0.1221	-0.1001	-0.1074	-0.1196
387.84	-0.1172	-0.1172	-0.0977	-0.1001	-0.1196
393.9	-0.1196	-0.1147	-0.1025	-0.1099	-0.1196
399.96	-0.1221	-0.1172	-0.1025	-0.1196	-0.1172
406.02	-0.1196	-0.1172	-0.1001	-0.1196	-0.1123
412.08	-0.1147	-0.1221	-0.1001	-0.1123	-0.1172
418.14	-0.1196	-0.1221	-0.1001	-0.1074	-0.1245
424.2	-0.1245	-0.1123	-0.0977	-0.1099	-0.1270
430.26	-0.1196	-0.1123	-0.1001	-0.1147	-0.1245
436.32	-0.1172	-0.1147	-0.1001	-0.1147	-0.1221
442.38	-0.1221	-0.1123	-0.1001	-0.1123	-0.1172
448.44	-0.1221	-0.1147	-0.1001	-0.1099	-0.1172
454.5	-0.1196	-0.1147	-0.1001	-0.1099	-0.1196
460.56	-0.1221	-0.1172	-0.1001	-0.1123	-0.1245
466.62	-0.1196	-0.1172	-0.0977	-0.1196	-0.1294
472.68	-0.1221	-0.1172	-0.0977	-0.1196	-0.1245
478.74	-0.1245	-0.1172	-0.1001	-0.1147	-0.1172
484.8	-0.1221	-0.1172	-0.1001	-0.1001	-0.1147
490.86	-0.1172	-0.1172	-0.0977	-0.1025	-0.1172
496.92	-0.1172	-0.1172	-0.1001	-0.1147	-0.1172
502.98	-0.1221	-0.1172	-0.1001	-0.1221	-0.1147
509.04	-0.1221	-0.1172	-0.0977	-0.1172	-0.1221
515.1	-0.1172	-0.1172	-0.0977	-0.1025	-0.1221
521.16	-0.1196	-0.1147	-0.1001	-0.1099	-0.1221
527.22	-0.1172	-0.1123	-0.0977	-0.1172	-0.1147
533.28	0.0098	0.0488	0.0366	0.0342	0.0146
539.34	0.9985	1.2378	1.0523	1.0669	1.0254
545.4	1.2305	1.4331	1.2207	1.1865	1.2256
551.46	-0.3442	-0.3174	-0.4053	-0.4565	-0.3906
557.52	-1.6113	-1.6260	-1.6577	-1.6870	-1.6577
563.58	-2.0752	-2.0874	-2.1216	-2.1314	-2.1216
569.64	-2.2705	-2.2778	-2.3169	-2.3315	-2.3242
575.7	-2.3901	-2.3853	-2.4170	-2.4365	-2.4463
581.76	-2.4585	-2.4512	-2.4829	-2.5000	-2.5049
587.82	-2.5024	-2.4902	-2.5342	-2.5391	-2.5269
593.88	-2.5293	-2.5171	-2.5537	-2.5708	-2.5440
599.94	-2.5488	-2.5488	-2.5562	-2.5879	-2.5513
606	-2.5635	-2.5586	-2.5708	-2.5977	-2.5684
612.06	-2.5732	-2.5586	-2.5903	-2.6074	-2.5952
618.12	-2.5781	-2.5635	-2.5952	-2.6123	-2.6050
624.18	-2.5781	-2.5659	-2.5879	-2.6172	-2.5977
630.24	-2.5659	-2.5586	-2.5879	-2.6196	-2.5879
636.3	-2.5562	-2.5610	-2.5879	-2.6148	-2.5879
642.36	-2.5513	-2.5610	-2.5830	-2.6221	-2.6001
648.42	-2.5488	-2.5562	-2.5806	-2.6270	-2.5952
654.48	-2.5537	-2.5464	-2.5781	-2.6172	-2.5708
660.54	-2.5513	-2.5317	-2.5684	-2.5977	-2.5562
666.6	-2.5415	-2.5317	-2.5684	-2.5879	-2.5610
672.66	-2.5317	-2.5391	-2.5586	-2.5732	-2.5610
678.72	-2.5220	-2.5391	-2.5513	-2.5586	-2.5562
684.78	-2.5220	-2.5244	-2.5488	-2.5513	-2.5488
690.84	-2.5244	-2.5147	-2.5391	-2.5391	-2.5366
696.9	-2.5171	-2.5098	-2.5415	-2.5195	-2.5220
702.96	-2.5000	-2.4951	-2.5366	-2.4976	-2.5073
709.02	-2.4902	-2.4854	-2.5122	-2.4976	-2.4976
715.08	-2.4854	-2.4854	-2.4976	-2.4976	-2.5024
721.14	-2.4829	-2.4829	-2.4927	-2.4976	-2.5049
727.2	-2.4780	-2.4707	-2.4976	-2.4976	-2.5000
733.26	-2.4585	-2.4561	-2.4927	-2.4927	-2.4878
739.32	-2.4487	-2.4439	-2.4829	-2.4854	-2.4683
745.38	-2.4487	-2.4414	-2.4731	-2.4756	-2.4463
751.44	-2.4414	-2.4439	-2.4609	-2.4805	-2.4439
757.5	-2.4316	-2.4390	-2.4463	-2.4805	-2.4463
763.56	-2.4194	-2.4341	-2.4439	-2.4707	-2.4341
769.62	-2.4146	-2.4292	-2.4341	-2.4634	-2.4194
775.68	-2.4097	-2.4194	-2.4170	-2.4536	-2.4048
781.74	-2.4023	-2.4121	-2.4048	-2.4390	-2.3975
787.8	-2.3950	-2.4072	-2.3950	-2.4268	-2.3901
793.86	-2.3828	-2.3975	-2.3901	-2.4194	-2.3828
799.92	-2.3682	-2.3877	-2.3901	-2.4072	-2.3755
805.98	-2.3706	-2.3731	-2.3828	-2.4048	-2.3804
812.04	-2.3706	-2.3682	-2.3706	-2.3975	-2.3853
818.1	-2.3633	-2.3682	-2.3657	-2.3828	-2.3706
824.16	-2.3560	-2.3584	-2.3608	-2.3853	-2.3633
830.22	-2.3486	-2.3486	-2.3535	-2.3755	-2.3560
836.28	-2.3364	-2.3364	-2.3438	-2.3633	-2.3364
842.34	-2.3340	-2.3291	-2.3364	-2.3535	-2.3193
848.4	-2.3291	-2.3242	-2.3242	-2.3413	-2.3071
854.46	-2.3242	-2.3193	-2.3120	-2.3315	-2.2949
860.52	-2.3145	-2.3047	-2.3071	-2.3218	-2.2852
866.58	-2.2974	-2.2852	-2.3096	-2.3145	-2.2778
872.64	-2.2876	-2.2852	-2.3023	-2.3120	-2.2656
878.7	-2.2900	-2.2876	-2.2925	-2.3047	-2.2656
884.76	-2.2900	-2.2778	-2.2876	-2.2974	-2.2681
890.82	-2.2876	-2.2583	-2.2876	-2.2998	-2.2754
896.88	-2.2803	-2.2485	-2.2803	-2.2949	-2.2730
902.94	-2.2705	-2.2534	-2.2656	-2.2754	-2.2730
909	-2.2632	-2.2534	-2.2559	-2.2559	-2.2681
915.06	-2.2534	-2.2534	-2.2485	-2.2534	-2.2583
921.12	-2.2437	-2.2461	-2.2412	-2.2388	-2.2412
927.18	-2.2363	-2.2412	-2.2315	-2.2388	-2.2266
933.24	-2.2363	-2.2339	-2.2241	-2.2534	-2.2144
939.3	-2.2290	-2.2192	-2.2217	-2.2388	-2.1997
945.36	-2.2144	-2.2144	-2.2266	-2.2266	-2.2046
951.42	-2.2046	-2.2192	-2.2241	-2.2168	-2.2095
957.48	-2.1997	-2.2070	-2.2119	-2.1948	-2.2070
963.54	-2.1997	-2.1899	-2.2022	-2.1973	-2.1997
969.6	-2.1973	-2.1777	-2.1924	-2.1948	-2.1875
975.66	-2.1899	-2.1826	-2.1802	-2.1802	-2.1729
981.72	-2.1875	-2.1826	-2.1851	-2.1704	-2.1582
987.78	-2.1875	-2.1753	-2.1826	-2.1582	-2.1533
993.84	-2.1729	-2.1753	-2.1729	-2.1558	-2.1606
999.9	-2.1704	-2.1729	-2.1729	-2.1606	-2.1704
1005.96	-2.1753	-2.1680	-2.1704	-2.1533	-2.1606
1012.02	-2.1533	-2.1558	-2.1631	-2.1484	-2.1533
1018.08	-2.1387	-2.1387	-2.1509	-2.1314	-2.1436
1024.14	-2.1289	-2.1289	-2.1338	-2.1289	-2.1411
1030.2	-2.1191	-2.1289	-2.1314	-2.1338	-2.1387
1036.26	-2.1191	-2.1216	-2.1314	-2.1362	-2.1265
1042.32	-2.1216	-2.1143	-2.1289	-2.1314	-2.1191
1048.38	-2.1094	-2.1143	-2.1265	-2.1167	-2.1167
1054.44	-2.0947	-2.1094	-2.1216	-2.1069	-2.1069
1060.5	-2.0996	-2.1021	-2.1069	-2.1216	-2.1021
1066.56	-2.0996	-2.1021	-2.0947	-2.1118	-2.0996
1072.62	-2.0947	-2.1021	-2.0947	-2.0898	-2.1021
1078.68	-2.0874	-2.0972	-2.0972	-2.0874	-2.1045
1084.74	-2.0776	-2.0923	-2.0923	-2.0874	-2.1021
1090.8	-2.0703	-2.0776	-2.0874	-2.0825	-2.0874
1096.86	-2.0606	-2.0703	-2.0825	-2.0825	-2.0752
1102.92	-2.0532	-2.0703	-2.0850	-2.0703	-2.0752
1108.98	-2.0483	-2.0703	-2.0850	-2.0630	-2.0728
1115.04	-2.0410	-2.0630	-2.0703	-2.0532	-2.0703
1121.1	-2.0410	-2.0581	-2.0557	-2.0410	-2.0606
1127.16	-2.0459	-2.0508	-2.0557	-2.0435	-2.0508
1133.22	-2.0435	-2.0435	-2.0557	-2.0459	-2.0386
1139.28	-2.0410	-2.0410	-2.0483	-2.0483	-2.0215
1145.34	-2.0386	-2.0361	-2.0435	-2.0361	-2.0117
1151.4	-2.0337	-2.0361	-2.0459	-2.0215	-2.0020
1157.46	-2.0337	-2.0337	-2.0435	-2.0264	-1.9922
1163.52	-2.0337	-2.0288	-2.0337	-2.0288	-1.9971
1169.58	-2.0239	-2.0215	-2.0239	-2.0190	-2.0093
1175.64	-2.0190	-2.0142	-2.0142	-2.0288	-2.0239
1181.7	-2.0215	-2.0117	-2.0093	-2.0288	-2.0264
1187.76	-2.0215	-2.0044	-2.0093	-2.0117	-2.0117
1193.82	-2.0142	-1.9946	-2.0142	-1.9995	-2.0166
1199.88	-2.0044	-1.9946	-2.0142	-1.9946	-2.0142
1205.94	-1.9971	-1.9971	-2.0020	-1.9800	-2.0020
1212	-1.9849	-1.9946	-1.9873	-1.9824	-1.9824
1218.06	-1.9824	-1.9922	-1.9849	-1.9873	-1.9751
1224.12	-1.9824	-1.9922	-1.9898	-1.9800	-1.9824
1230.18	-1.9849	-1.9849	-1.9873	-1.9800	-1.9995
1236.24	-1.9800	-1.9751	-1.9824	-1.9775	-2.0020
1242.3	-1.9751	-1.9702	-1.9775	-1.9629	-1.9922
1248.36	-1.9629	-1.9678	-1.9800	-1.9580	-1.9800
1254.42	-1.9580	-1.9653	-1.9727	-1.9605	-1.9605
1260.48	-1.9531	-1.9580	-1.9727	-1.9458	-1.9458
1266.54	-1.9409	-1.9531	-1.9653	-1.9385	-1.9336
1272.6	-1.9360	-1.9482	-1.9605	-1.9531	-1.9214
1278.66	-1.9482	-1.9434	-1.9605	-1.9556	-1.9092
1284.72	-1.9556	-1.9360	-1.9653	-1.9482	-1.9043
1290.78	-1.9507	-1.9336	-1.9629	-1.9482	-1.8994
1296.84	-1.9507	-1.9287	-1.9556	-1.9409	-1.9043
1302.9	-1.9482	-1.9165	-1.9409	-1.9263	-1.9092
1308.96	-1.9458	-1.9043	-1.9287	-1.9238	-1.8970
1315.02	-1.9409	-1.9067	-1.9263	-1.9263	-1.9043
1321.08	-1.9360	-1.9043	-1.9214	-1.9385	-1.9141
1327.14	-1.9238	-1.9043	-1.9214	-1.9312	-1.9214
1333.2	-1.9165	-1.9019	-1.9214	-1.9190	-1.9190
1339.26	-1.9116	-1.8945	-1.9165	-1.9141	-1.9165
1345.32	-1.9067	-1.8970	-1.9190	-1.8994	-1.9116
1351.38	-1.9067	-1.8945	-1.9190	-1.8970	-1.8897
1357.44	-1.9043	-1.8872	-1.9116	-1.8945	-1.8823
1363.5	-1.8921	-1.8848	-1.9116	-1.8970	-1.8774
1369.56	-1.8872	-1.8799	-1.9043	-1.8970	-1.8652
1375.62	-1.8921	-1.8726	-1.8897	-1.8921	-1.8579
1381.68	-1.8921	-1.8726	-1.8921	-1.8848	-1.8701
1387.74	-1.8921	-1.8628	-1.8872	-1.8823	-1.8677
1393.8	-1.8897	-1.8677	-1.8677	-1.8848	-1.8652
1399.86	-1.8799	-1.8677	-1.8677	-1.8799	-1.8604
1405.92	-1.8750	-1.8579	-1.8726	-1.8774	-1.8530
1411.98	-1.8750	-1.8481	-1.8701	-1.8774	-1.8530
1418.04	-1.8774	-1.8457	-1.8677	-1.8677	-1.8579
1424.1	-1.8652	-1.8481	-1.8604	-1.8604	-1.8652
1430.16	-1.8506	-1.8457	-1.8530	-1.8604	-1.8677
1436.22	-1.8457	-1.8408	-1.8579	-1.8652	-1.8677
1442.28	-1.8384	-1.8457	-1.8579	-1.8652	-1.8652
1448.34	-1.8359	-1.8433	-1.8506	-1.8652	-1.8530
1454.4	-1.8384	-1.8408	-1.8433	-1.8555	-1.8384
1460.46	-1.8433	-1.8335	-1.8457	-1.8457	-1.8311
1466.52	-1.8457	-1.8237	-1.8481	-1.8311	-1.8213
1472.58	-1.8384	-1.8091	-1.8433	-1.8189	-1.8237
1478.64	-1.8189	-1.8066	-1.8335	-1.8091	-1.8359
1484.7	-1.8140	-1.8091	-1.8359	-1.7993	-1.8359
1490.76	-1.8091	-1.8140	-1.8359	-1.8042	-1.8335
1496.82	-1.7969	-1.8140	-1.8359	-1.7969	-1.8311
1502.88	-1.7944	-1.8115	-1.8262	-1.7847	-1.8213
1508.94	-1.8042	-1.8091	-1.8189	-1.7798	-1.8042
1515	-1.8066	-1.8066	-1.8262	-1.7798	-1.7871
1521.06	-1.7969	-1.8066	-1.8262	-1.7871	-1.7798
1527.12	-1.7944	-1.8018	-1.8213	-1.7920	-1.7773
1533.18	-1.7969	-1.7969	-1.8115	-1.7798	-1.7822
1539.24	-1.7993	-1.7920	-1.8066	-1.7651	-1.7798
1545.3	-1.7920	-1.7944	-1.8042	-1.7676	-1.7700
1551.36	-1.7896	-1.7920	-1.8115	-1.7798	-1.7676
1557.42	-1.7896	-1.7871	-1.8018	-1.7773	-1.7725
1563.48	-1.7871	-1.7896	-1.7944	-1.7676	-1.7896
1569.54	-1.7773	-1.7798	-1.7944	-1.7651	-1.7920
1575.6	-1.7676	-1.7798	-1.7896	-1.7651	-1.7822
1581.66	-1.7578	-1.7798	-1.7798	-1.7627	-1.7651
1587.72	-1.7554	-1.7676	-1.7773	-1.7603	-1.7481
1593.78	-1.7554	-1.7627	-1.7773	-1.7627	-1.7554
1599.84	-1.7603	-1.7627	-1.7798	-1.7651	-1.7627
1605.9	-1.7603	-1.7578	-1.7773	-1.7676	-1.7603
1611.96	-1.7529	-1.7578	-1.7700	-1.7651	-1.7651
1618.02	-1.7554	-1.7554	-1.7700	-1.7578	-1.7627
1624.08	-1.7700	-1.7554	-1.7578	-1.7554	-1.7578
1630.14	-1.7700	-1.7578	-1.7529	-1.7554	-1.7505
1636.2	-1.7554	-1.7456	-1.7505	-1.7529	-1.7310
1642.26	-1.7481	-1.7407	-1.7481	-1.7505	-1.7212
1648.32	-1.7456	-1.7432	-1.7456	-1.7578	-1.7310
1654.38	-1.7505	-1.7334	-1.7407	-1.7505	-1.7407
1660.44	-1.7554	-1.7310	-1.7334	-1.7407	-1.7481
1666.5	-1.7505	-1.7188	-1.7334	-1.7334	-1.7383
1672.56	-1.7481	-1.7114	-1.7334	-1.7212	-1.7310
1678.62	-1.7432	-1.7017	-1.7310	-1.7334	-1.7236
1684.68	-1.7285	-1.7065	-1.7310	-1.7285	-1.7114
1690.74	-1.7163	-1.7090	-1.7236	-1.7090	-1.7041
1696.8	-1.7114	-1.7041	-1.7285	-1.7163	-1.7163
1702.86	-1.7065	-1.6968	-1.7310	-1.7236	-1.7188
1708.92	-1.7017	-1.6992	-1.7261	-1.7090	-1.7188
1714.98	-1.7065	-1.6992	-1.7139	-1.7017	-1.7261
1721.04	-1.7139	-1.6943	-1.7139	-1.7139	-1.7285
1727.1	-1.7163	-1.6895	-1.7139	-1.7090	-1.7285
1733.16	-1.7114	-1.6895	-1.7090	-1.6968	-1.7236
1739.22	-1.7139	-1.6895	-1.7065	-1.6992	-1.7163
1745.28	-1.7163	-1.6821	-1.7065	-1.6895	-1.7065
1751.34	-1.7163	-1.6821	-1.7090	-1.6846	-1.6919
1757.4	-1.7212	-1.6797	-1.7090	-1.6919	-1.6748
1763.46	-1.7212	-1.6797	-1.7041	-1.6821	-1.6699
1769.52	-1.7090	-1.6773	-1.6968	-1.6797	-1.6919
1775.58	-1.7017	-1.6699	-1.6895	-1.6846	-1.6992
1781.64	-1.6968	-1.6699	-1.6870	-1.6773	-1.6846
1787.7	-1.6919	-1.6699	-1.6870	-1.6821	-1.6748
1793.76	-1.6870	-1.6699	-1.6846	-1.6846	-1.6773
1799.82	-1.6797	-1.6675	-1.6821	-1.6699	-1.6773
1805.88	-1.6699	-1.6626	-1.6821	-1.6602	-1.6724
1811.94	-1.6553	-1.6626	-1.6724	-1.6724	-1.6699
1818	-1.6577	-1.6626	-1.6675	-1.6821	-1.6724
1824.06	-1.6675	-1.6626	-1.6675	-1.6699	-1.6699
1830.12	-1.6699	-1.6650	-1.6724	-1.6626	-1.6602
1836.18	-1.6675	-1.6626	-1.6699	-1.6650	-1.6626
1842.24	-1.6553	-1.6577	-1.6675	-1.6577	-1.6675
1848.3	-1.6480	-1.6528	-1.6626	-1.6553	-1.6675
1854.36	-1.6455	-1.6504	-1.6577	-1.6577	-1.6577
1860.42	-1.6406	-1.6480	-1.6602	-1.6528	-1.6455
1866.48	-1.6284	-1.6333	-1.6626	-1.6528	-1.6382
1872.54	-1.6235	-1.6309	-1.6553	-1.6553	-1.6309
1878.6	-1.6309	-1.6382	-1.6455	-1.6480	-1.6284
1884.66	-1.6382	-1.6333	-1.6455	-1.6406	-1.6260
1890.72	-1.6260	-1.6235	-1.6455	-1.6431	-1.6211
1896.78	-1.6138	-1.6187	-1.6480	-1.6357	-1.6138
1902.84	-1.6162	-1.6040	-1.6406	-1.6382	-1.6162
1908.9	-1.6187	-1.6040	-1.6357	-1.6406	-1.6211
1914.96	-1.6187	-1.6089	-1.6406	-1.6284	-1.6235
1921.02	-1.6113	-1.6016	-1.6357	-1.6162	-1.6187
1927.08	-1.6162	-1.5967	-1.6357	-1.6235	-1.6284
1933.14	-1.6187	-1.5942	-1.6357	-1.6211	-1.6357
1939.2	-1.6113	-1.5918	-1.6211	-1.6065	-1.6260
1945.26	-1.6065	-1.5918	-1.6089	-1.6113	-1.6187
1951.32	-1.6016	-1.5991	-1.6089	-1.6162	-1.6016
1957.38	-1.5991	-1.5991	-1.6065	-1.6113	-1.6016
1963.44	-1.5967	-1.6016	-1.6040	-1.6016	-1.6113
1969.5	-1.5942	-1.6016	-1.6016	-1.6065	-1.6162
1975.56	-1.5894	-1.6016	-1.6016	-1.6089	-1.6187
1981.62	-1.5869	-1.5942	-1.6016	-1.5967	-1.6211
1987.68	-1.5869	-1.5845	-1.5991	-1.5845	-1.6187
1993.74	-1.5942	-1.5845	-1.5967	-1.5918	-1.6089
1999.8	-1.5942	-1.5869	-1.5991	-1.6016	-1.6065
2005.86	-1.5918	-1.5820	-1.6016	-1.6089	-1.5942
2011.92	-1.5796	-1.5747	-1.6065	-1.5942	-1.5894
2017.98	-1.5649	-1.5747	-1.6089	-1.5820	-1.5894
2024.04	-1.5625	-1.5772	-1.6040	-1.5918	-1.5918
2030.1	-1.5576	-1.5747	-1.6016	-1.5942	-1.5894
2036.16	-1.5552	-1.5698	-1.6016	-1.5723	-1.5845
2042.22	-1.5552	-1.5674	-1.5942	-1.5674	-1.5845
2048.28	-1.5552	-1.5601	-1.5942	-1.5796	-1.5820
2054.34	-1.5625	-1.5601	-1.5918	-1.5723	-1.5796
2060.4	-1.5601	-1.5649	-1.5918	-1.5625	-1.5820
2066.46	-1.5527	-1.5649	-1.5845	-1.5723	-1.5820
2072.52	-1.5552	-1.5625	-1.5772	-1.5796	-1.5796
2078.58	-1.5625	-1.5503	-1.5723	-1.5723	-1.5869
2084.64	-1.5552	-1.5332	-1.5674	-1.5649	-1.5845
2090.7	-1.5454	-1.5308	-1.5674	-1.5674	-1.5869
2096.76	-1.5430	-1.5356	-1.5723	-1.5601	-1.5869
2102.82	-1.5381	-1.5332	-1.5747	-1.5576	-1.5772
2108.88	-1.5308	-1.5283	-1.5649	-1.5625	-1.5747
2114.94	-1.5283	-1.5283	-1.5576	-1.5601	-1.5649
2121	-1.5430	-1.5283	-1.5527	-1.5527	-1.5454
2127.06	-1.5454	-1.5283	-1.5552	-1.5576	-1.5356
2133.12	-1.5430	-1.5283	-1.5527	-1.5552	-1.5356
2139.18	-1.5405	-1.5234	-1.5454	-1.5381	-1.5430
2145.24	-1.5381	-1.5161	-1.5405	-1.5381	-1.5479
2151.3	-1.5356	-1.5186	-1.5381	-1.5430	-1.5576
2157.36	-1.5356	-1.5234	-1.5308	-1.5381	-1.5479
2163.42	-1.5308	-1.5210	-1.5405	-1.5405	-1.5527
2169.48	-1.5283	-1.5137	-1.5405	-1.5405	-1.5479
2175.54	-1.5259	-1.5064	-1.5381	-1.5430	-1.5454
2181.6	-1.5234	-1.5039	-1.5430	-1.5332	-1.5381
2187.66	-1.5186	-1.4966	-1.5430	-1.5234	-1.5381
2193.72	-1.5088	-1.4966	-1.5405	-1.5259	-1.5430
2199.78	-1.5064	-1.4990	-1.5405	-1.5234	-1.5356
2205.84	-1.4990	-1.4990	-1.5356	-1.5234	-1.5308
2211.9	-1.4868	-1.4966	-1.5283	-1.5405	-1.5259
2217.96	-1.4819	-1.4990	-1.5259	-1.5405	-1.5283
2224.02	-1.4771	-1.4966	-1.5210	-1.5308	-1.5234
2230.08	-1.4746	-1.4941	-1.5186	-1.5332	-1.5161
2236.14	-1.4771	-1.4917	-1.5161	-1.5283	-1.5064
2242.2	-1.4844	-1.4893	-1.5137	-1.5112	-1.5064
2248.26	-1.4868	-1.4893	-1.5161	-1.5186	-1.5088
2254.32	-1.4893	-1.4819	-1.5161	-1.5308	-1.5112
2260.38	-1.4893	-1.4771	-1.5137	-1.5161	-1.5161
2266.44	-1.4893	-1.4819	-1.5112	-1.5161	-1.5088
2272.5	-1.4868	-1.4844	-1.5064	-1.5234	-1.5112
2278.56	-1.4795	-1.4819	-1.5064	-1.5112	-1.5234
2284.62	-1.4697	-1.4697	-1.5088	-1.4966	-1.5234
2290.68	-1.4648	-1.4697	-1.5039	-1.5015	-1.5112
2296.74	-1.4600	-1.4746	-1.4917	-1.5064	-1.4966
2302.8	-1.4600	-1.4697	-1.4844	-1.4966	-1.4844
2308.86	-1.4502	-1.4697	-1.4917	-1.4795	-1.4771
2314.92	-1.4478	-1.4722	-1.4941	-1.4722	-1.4697
2320.98	-1.4551	-1.4648	-1.4868	-1.4819	-1.4697
2327.04	-1.4575	-1.4624	-1.4795	-1.4868	-1.4746
2333.1	-1.4526	-1.4648	-1.4771	-1.4819	-1.4648
2339.16	-1.4502	-1.4673	-1.4771	-1.4746	-1.4648
2345.22	-1.4526	-1.4624	-1.4819	-1.4893	-1.4771
2351.28	-1.4502	-1.4502	-1.4868	-1.4893	-1.4844
2357.34	-1.4429	-1.4453	-1.4795	-1.4722	-1.4819
2363.4	-1.4380	-1.4453	-1.4722	-1.4697	-1.4868
2369.46	-1.4380	-1.4453	-1.4697	-1.4746	-1.4966
2375.52	-1.4307	-1.4429	-1.4697	-1.4551	-1.4941
2381.58	-1.4185	-1.4380	-1.4673	-1.4478	-1.4819
2387.64	-1.4258	-1.4331	-1.4673	-1.4600	-1.4746
2393.7	-1.4258	-1.4282	-1.4673	-1.4575	-1.4795
2399.76	-1.4209	-1.4233	-1.4575	-1.4551	-1.4795
2405.82	-1.4233	-1.4209	-1.4502	-1.4624	-1.4771
2411.88	-1.4307	-1.4258	-1.4551	-1.4600	-1.4673
2417.94	-1.4404	-1.4258	-1.4551	-1.4673	-1.4624
2424	-1.4380	-1.4258	-1.4502	-1.4771	-1.4697
2430.06	-1.4258	-1.4258	-1.4404	-1.4624	-1.4722
2436.12	-1.4209	-1.4209	-1.4404	-1.4600	-1.4600
2442.18	-1.4233	-1.4185	-1.4478	-1.4648	-1.4502
2448.24	-1.4233	-1.4233	-1.4404	-1.4624	-1.4575
2454.3	-1.4160	-1.4258	-1.4331	-1.4600	-1.4624
2460.36	-1.4087	-1.4209	-1.4331	-1.4526	-1.4624
2466.42	-1.4063	-1.4185	-1.4380	-1.4429	-1.4648
2472.48	-1.4038	-1.4136	-1.4380	-1.4282	-1.4551
2478.54	-1.4038	-1.4063	-1.4429	-1.4233	-1.4453
2484.6	-1.3965	-1.4038	-1.4380	-1.4185	-1.4380
2490.66	-1.3867	-1.4038	-1.4331	-1.4233	-1.4307
2496.72	-1.3843	-1.4038	-1.4282	-1.4258	-1.4307
2502.78	-1.3892	-1.4063	-1.4282	-1.4233	-1.4356
2508.84	-1.3940	-1.4063	-1.4282	-1.4209	-1.4282
2514.9	-1.3916	-1.4087	-1.4233	-1.4185	-1.4307
2520.96	-1.3843	-1.4087	-1.4111	-1.4087	-1.4380
2527.02	-1.3770	-1.4111	-1.4136	-1.4038	-1.4453
2533.08	-1.3770	-1.4038	-1.4185	-1.4038	-1.4478
2539.14	-1.3770	-1.3940	-1.4185	-1.4087	-1.4380
2545.2	-1.3818	-1.3916	-1.4185	-1.4111	-1.4233
2551.26	-1.3867	-1.3892	-1.4185	-1.4160	-1.4209
2557.32	-1.3770	-1.3892	-1.4160	-1.4160	-1.4307
2563.38	-1.3672	-1.3989	-1.4087	-1.4111	-1.4380
2569.44	-1.3721	-1.3892	-1.4087	-1.4111	-1.4331
2575.5	-1.3770	-1.3892	-1.4063	-1.4160	-1.4233
2581.56	-1.3721	-1.3867	-1.3989	-1.4111	-1.4160
2587.62	-1.3696	-1.3770	-1.4014	-1.4087	-1.4087
2593.68	-1.3648	-1.3696	-1.4014	-1.4087	-1.4038
2599.74	-1.3599	-1.3672	-1.3989	-1.4063	-1.4038
2605.8	-1.3648	-1.3672	-1.3965	-1.4063	-1.4014
2611.86	-1.3648	-1.3672	-1.3916	-1.4038	-1.4038
2617.92	-1.3599	-1.3696	-1.3916	-1.3965	-1.3965
2623.98	-1.3574	-1.3648	-1.3916	-1.3867	-1.4014
2630.04	-1.3623	-1.3599	-1.3916	-1.3867	-1.4136
2636.1	-1.3672	-1.3599	-1.3892	-1.3940	-1.4136
2642.16	-1.3623	-1.3574	-1.3770	-1.3916	-1.4038
2648.22	-1.3623	-1.3525	-1.3770	-1.3843	-1.3965
2654.28	-1.3648	-1.3525	-1.3770	-1.3770	-1.3965
2660.34	-1.3550	-1.3501	-1.3794	-1.3721	-1.3940
2666.4	-1.3428	-1.3525	-1.3818	-1.3696	-1.3843
2672.46	-1.3428	-1.3501	-1.3794	-1.3721	-1.3648
2678.52	-1.3281	-1.3477	-1.3721	-1.3745	-1.3648
2684.58	-1.3257	-1.3403	-1.3672	-1.3721	-1.3770
2690.64	-1.3330	-1.3403	-1.3599	-1.3721	-1.3818
2696.7	-1.3281	-1.3477	-1.3648	-1.3648	-1.3745
2702.76	-1.3281	-1.3452	-1.3672	-1.3672	-1.3672
2708.82	-1.3281	-1.3306	-1.3672	-1.3794	-1.3672
2714.88	-1.3306	-1.3281	-1.3648	-1.3794	-1.3574
2720.94	-1.3281	-1.3281	-1.3745	-1.3745	-1.3501
2727	-1.3208	-1.3257	-1.3696	-1.3696	-1.3550
2733.06	-1.3135	-1.3208	-1.3599	-1.3672	-1.3599
2739.12	-1.3135	-1.3208	-1.3599	-1.3574	-1.3550
2745.18	-1.3208	-1.3184	-1.3574	-1.3477	-1.3550
2751.24	-1.3208	-1.3159	-1.3525	-1.3452	-1.3623
2757.3	-1.3208	-1.3135	-1.3525	-1.3452	-1.3648
2763.36	-1.3184	-1.3159	-1.3574	-1.3452	-1.3550
2769.42	-1.3184	-1.3135	-1.3574	-1.3477	-1.3452
2775.48	-1.3159	-1.3110	-1.3452	-1.3501	-1.3477
2781.54	-1.3110	-1.3110	-1.3452	-1.3550	-1.3477
2787.6	-1.3110	-1.3110	-1.3525	-1.3574	-1.3428
2793.66	-1.3086	-1.3135	-1.3501	-1.3452	-1.3477
2799.72	-1.2964	-1.3135	-1.3501	-1.3355	-1.3452
2805.78	-1.2964	-1.3110	-1.3428	-1.3306	-1.3355
2811.84	-1.2988	-1.3037	-1.3403	-1.3281	-1.3257
2817.9	-1.2940	-1.3086	-1.3379	-1.3257	-1.3159
2823.96	-1.2964	-1.3110	-1.3306	-1.3208	-1.3208
2830.02	-1.2940	-1.3110	-1.3330	-1.3257	-1.3379
2836.08	-1.2940	-1.2988	-1.3330	-1.3379	-1.3452
2842.14	-1.2915	-1.2891	-1.3330	-1.3355	-1.3501
2848.2	-1.2817	-1.2940	-1.3379	-1.3281	-1.3477
2854.26	-1.2817	-1.2988	-1.3330	-1.3355	-1.3330
2860.32	-1.2866	-1.2915	-1.3184	-1.3330	-1.3330
2866.38	-1.2793	-1.2915	-1.3232	-1.3306	-1.3379
2872.44	-1.2695	-1.2940	-1.3330	-1.3477	-1.3379
2878.5	-1.2647	-1.2891	-1.3281	-1.3452	-1.3428
2884.56	-1.2695	-1.2817	-1.3232	-1.3281	-1.3379
2890.62	-1.2793	-1.2842	-1.3184	-1.3232	-1.3257
2896.68	-1.2769	-1.2891	-1.3208	-1.3184	-1.3208
2902.74	-1.2720	-1.2915	-1.3232	-1.3062	-1.3257
2908.8	-1.2695	-1.2940	-1.3159	-1.3135	-1.3330
2914.86	-1.2598	-1.2891	-1.3110	-1.3184	-1.3403
2920.92	-1.2573	-1.2793	-1.3184	-1.3062	-1.3306
2926.98	-1.2622	-1.2769	-1.3135	-1.3110	-1.3306
2933.04	-1.2671	-1.2793	-1.3184	-1.3086	-1.3281
2939.1	-1.2549	-1.2817	-1.3135	-1.3013	-1.3208
2945.16	-1.2427	-1.2720	-1.3086	-1.3086	-1.3110
2951.22	-1.2354	-1.2647	-1.3086	-1.3037	-1.3184
2957.28	-1.2402	-1.2573	-1.2940	-1.2915	-1.3257
2963.34	-1.2500	-1.2622	-1.2866	-1.2940	-1.3306
2969.4	-1.2476	-1.2647	-1.2915	-1.3013	-1.3306
2975.46	-1.2354	-1.2622	-1.2988	-1.3013	-1.3257
2981.52	-1.2305	-1.2622	-1.3013	-1.2964	-1.3135
2987.58	-1.2354	-1.2573	-1.2940	-1.3062	-1.2915
2993.64	-1.2451	-1.2549	-1.2866	-1.3110	-1.2842
2999.7	-1.2476	-1.2598	-1.2915	-1.2988	-1.2940
3005.76	-1.2476	-1.2671	-1.2866	-1.2866	-1.3037
3011.82	-1.2451	-1.2622	-1.2744	-1.2964	-1.3110
3017.88	-1.2354	-1.2524	-1.2695	-1.3062	-1.3110
3023.94	-1.2305	-1.2427	-1.2695	-1.3013	-1.3086
3030	-1.2329	-1.2427	-1.2695	-1.2891	-1.2915
3036.06	-1.2402	-1.2476	-1.2720	-1.2915	-1.2842
3042.12	-1.2378	-1.2500	-1.2695	-1.2940	-1.2866
3048.18	-1.2329	-1.2427	-1.2647	-1.2793	-1.2940
3054.24	-1.2280	-1.2427	-1.2622	-1.2817	-1.2940
3060.3	-1.2305	-1.2402	-1.2695	-1.2866	-1.2891
3066.36	-1.2329	-1.2402	-1.2720	-1.2793	-1.2915
3072.42	-1.2329	-1.2451	-1.2720	-1.2671	-1.2891
3078.48	-1.2305	-1.2427	-1.2622	-1.2671	-1.2842
3084.54	-1.2305	-1.2378	-1.2598	-1.2720	-1.2817
3090.6	-1.2305	-1.2427	-1.2622	-1.2720	-1.2842
3096.66	-1.2256	-1.2500	-1.2549	-1.2573	-1.2891
3102.72	-1.2231	-1.2402	-1.2524	-1.2622	-1.2866
3108.78	-1.2256	-1.2329	-1.2524	-1.2647	-1.2817
3114.84	-1.2134	-1.2280	-1.2573	-1.2598	-1.2744
3120.9	-1.2134	-1.2207	-1.2573	-1.2647	-1.2647
3126.96	-1.2109	-1.2256	-1.2549	-1.2671	-1.2622
3133.02	-1.2036	-1.2329	-1.2549	-1.2598	-1.2622
3139.08	-1.2012	-1.2329	-1.2427	-1.2524	-1.2549
3145.14	-1.1987	-1.2354	-1.2427	-1.2573	-1.2598
3151.2	-1.1914	-1.2305	-1.2500	-1.2622	-1.2622
3157.26	-1.1963	-1.2231	-1.2500	-1.2476	-1.2671
3163.32	-1.1987	-1.2231	-1.2524	-1.2427	-1.2793
3169.38	-1.1963	-1.2231	-1.2549	-1.2476	-1.2744
3175.44	-1.1939	-1.2183	-1.2476	-1.2402	-1.2695
3181.5	-1.1914	-1.2134	-1.2378	-1.2280	-1.2671
3187.56	-1.1890	-1.2109	-1.2354	-1.2378	-1.2622
3193.62	-1.1865	-1.2109	-1.2378	-1.2549	-1.2500
3199.68	-1.1914	-1.2109	-1.2427	-1.2573	-1.2476
3205.74	-1.1939	-1.2085	-1.2427	-1.2500	-1.2573
3211.8	-1.1914	-1.1987	-1.2402	-1.2427	-1.2622
3217.86	-1.1914	-1.1939	-1.2402	-1.2427	-1.2598
3223.92	-1.1914	-1.2012	-1.2354	-1.2354	-1.2573
3229.98	-1.1914	-1.1987	-1.2354	-1.2329	-1.2500
3236.04	-1.1987	-1.1963	-1.2378	-1.2402	-1.2402
3242.1	-1.1987	-1.2061	-1.2305	-1.2476	-1.2354
3248.16	-1.1841	-1.2134	-1.2256	-1.2476	-1.2427
3254.22	-1.1792	-1.2085	-1.2280	-1.2451	-1.2524
3260.28	-1.1768	-1.1963	-1.2231	-1.2354	-1.2500
3266.34	-1.1719	-1.1914	-1.2183	-1.2256	-1.2427
3272.4	-1.1621	-1.1865	-1.2109	-1.2256	-1.2402
3278.46	-1.1670	-1.1841	-1.2109	-1.2305	-1.2329
3284.52	-1.1743	-1.1865	-1.2207	-1.2280	-1.2329
3290.58	-1.1743	-1.1865	-1.2231	-1.2231	-1.2329
3296.64	-1.1743	-1.1841	-1.2280	-1.2207	-1.2207
3302.7	-1.1743	-1.1914	-1.2231	-1.2183	-1.2134
3308.76	-1.1743	-1.1963	-1.2134	-1.2207	-1.2134
3314.82	-1.1694	-1.1939	-1.2134	-1.2183	-1.2134
3320.88	-1.1646	-1.1939	-1.2085	-1.2183	-1.2134
3326.94	-1.1621	-1.1890	-1.2036	-1.2207	-1.2061
3333	-1.1694	-1.1792	-1.2061	-1.2183	-1.2109
3339.06	-1.1719	-1.1792	-1.2012	-1.2109	-1.2183
3345.12	-1.1743	-1.1816	-1.1963	-1.2036	-1.2231
3351.18	-1.1743	-1.1719	-1.1987	-1.2012	-1.2354
3357.24	-1.1646	-1.1694	-1.1963	-1.2085	-1.2354
3363.3	-1.1548	-1.1792	-1.1963	-1.2085	-1.2305
3369.36	-1.1621	-1.1914	-1.1939	-1.2012	-1.2158
3375.42	-1.1621	-1.1914	-1.1890	-1.1987	-1.2109
3381.48	-1.1548	-1.1841	-1.1841	-1.2085	-1.2061
3387.54	-1.1597	-1.1768	-1.1841	-1.2158	-1.2036
3393.6	-1.1548	-1.1719	-1.1939	-1.2134	-1.1963
3399.66	-1.1450	-1.1694	-1.2036	-1.2109	-1.1963
3405.72	-1.1353	-1.1646	-1.1987	-1.2109	-1.1987
3411.78	-1.1450	-1.1646	-1.1939	-1.2085	-1.1987
3417.84	-1.1475	-1.1646	-1.1890	-1.1963	-1.1963
3423.9	-1.1328	-1.1572	-1.1914	-1.1963	-1.1987
3429.96	-1.1304	-1.1523	-1.1939	-1.1963	-1.2012
3436.02	-1.1353	-1.1499	-1.1963	-1.1939	-1.1914
3442.08	-1.1377	-1.1548	-1.1939	-1.2036	-1.1890
3448.14	-1.1353	-1.1548	-1.1914	-1.2012	-1.1792
3454.2	-1.1255	-1.1475	-1.1816	-1.2012	-1.1719
3460.26	-1.1231	-1.1450	-1.1743	-1.2012	-1.1743
3466.32	-1.1328	-1.1450	-1.1792	-1.1987	-1.1768
3472.38	-1.1255	-1.1450	-1.1816	-1.1987	-1.1816
3478.44	-1.1133	-1.1426	-1.1816	-1.1841	-1.1719
3484.5	-1.1157	-1.1426	-1.1792	-1.1768	-1.1816
3490.56	-1.1206	-1.1450	-1.1719	-1.1719	-1.1841
3496.62	-1.1255	-1.1450	-1.1694	-1.1670	-1.1816
3502.68	-1.1279	-1.1328	-1.1694	-1.1694	-1.1743
3508.74	-1.1206	-1.1328	-1.1646	-1.1768	-1.1694
3514.8	-1.1157	-1.1328	-1.1670	-1.1768	-1.1743
3520.86	-1.1182	-1.1304	-1.1670	-1.1768	-1.1646
3526.92	-1.1182	-1.1255	-1.1694	-1.1719	-1.1597
3532.98	-1.1182	-1.1255	-1.1719	-1.1719	-1.1621
3539.04	-1.1157	-1.1304	-1.1694	-1.1743	-1.1597
3545.1	-1.1157	-1.1255	-1.1646	-1.1719	-1.1621
3551.16	-1.1206	-1.1231	-1.1597	-1.1743	-1.1646
3557.22	-1.1157	-1.1279	-1.1572	-1.1792	-1.1743
3563.28	-1.1084	-1.1304	-1.1621	-1.1768	-1.1768
3569.34	-1.1035	-1.1279	-1.1646	-1.1768	-1.1694
3575.4	-1.1011	-1.1279	-1.1572	-1.1670	-1.1646
3581.46	-1.1011	-1.1304	-1.1548	-1.1621	-1.1646
3587.52	-1.0986	-1.1255	-1.1548	-1.1548	-1.1646
3593.58	-1.0889	-1.1255	-1.1572	-1.1523	-1.1670
3599.64	-1.0840	-1.1231	-1.1548	-1.1499	-1.1572
3605.7	-1.0913	-1.1133	-1.1548	-1.1475	-1.1426
3611.76	-1.0962	-1.1133	-1.1548	-1.1499	-1.1499
3617.82	-1.0962	-1.1108	-1.1548	-1.1450	-1.1523
3623.88	-1.0962	-1.1035	-1.1523	-1.1450	-1.1572
3629.94	-1.0889	-1.0986	-1.1548	-1.1523	-1.1646
3636	-1.0864	-1.0962	-1.1523	-1.1499	-1.1694
3642.06	-1.0913	-1.1011	-1.1523	-1.1353	-1.1621
3648.12	-1.0913	-1.0986	-1.1523	-1.1353	-1.1450
3654.18	-1.0815	-1.0986	-1.1450	-1.1450	-1.1353
3660.24	-1.0864	-1.0962	-1.1450	-1.1548	-1.1304
3666.3	-1.0913	-1.0962	-1.1499	-1.1499	-1.1353
3672.36	-1.0889	-1.0986	-1.1475	-1.1353	-1.1426
3678.42	-1.0791	-1.0962	-1.1377	-1.1353	-1.1572
3684.48	-1.0718	-1.0938	-1.1328	-1.1499	-1.1670
3690.54	-1.0791	-1.0962	-1.1353	-1.1548	-1.1621
3696.6	-1.0840	-1.0962	-1.1353	-1.1328	-1.1475
3702.66	-1.0864	-1.0962	-1.1353	-1.1304	-1.1450
3708.72	-1.0791	-1.0962	-1.1304	-1.1377	-1.1426
3714.78	-1.0815	-1.0889	-1.1304	-1.1255	-1.1401
3720.84	-1.0840	-1.0864	-1.1304	-1.1157	-1.1450
3726.9	-1.0718	-1.0864	-1.1279	-1.1231	-1.1597
3732.96	-1.0571	-1.0864	-1.1255	-1.1328	-1.1621
3739.02	-1.0571	-1.0889	-1.1182	-1.1328	-1.1475
3745.08	-1.0571	-1.0913	-1.1231	-1.1206	-1.1401
3751.14	-1.0620	-1.0840	-1.1304	-1.1182	-1.1328
3757.2	-1.0669	-1.0840	-1.1279	-1.1304	-1.1279
3763.26	-1.0645	-1.0938	-1.1231	-1.1377	-1.1255
3769.32	-1.0669	-1.0938	-1.1182	-1.1328	-1.1255
3775.38	-1.0571	-1.0938	-1.1157	-1.1255	-1.1328
3781.44	-1.0498	-1.0913	-1.1157	-1.1108	-1.1401
3787.5	-1.0449	-1.0864	-1.1133	-1.1011	-1.1377
3793.56	-1.0474	-1.0840	-1.1157	-1.1108	-1.1328
3799.62	-1.0523	-1.0767	-1.1108	-1.1231	-1.1353
3805.68	-1.0523	-1.0767	-1.1035	-1.1206	-1.1328
3811.74	-1.0449	-1.0718	-1.1035	-1.1084	-1.1304
3817.8	-1.0376	-1.0693	-1.1084	-1.1084	-1.1133
3823.86	-1.0474	-1.0718	-1.1060	-1.1157	-1.1084
3829.92	-1.0523	-1.0645	-1.1011	-1.1084	-1.1157
3835.98	-1.0474	-1.0596	-1.0962	-1.1011	-1.1011
3842.04	-1.0449	-1.0620	-1.0938	-1.1084	-1.0962
3848.1	-1.0400	-1.0620	-1.0986	-1.1182	-1.1157
3854.16	-1.0327	-1.0571	-1.1011	-1.1133	-1.1231
3860.22	-1.0278	-1.0596	-1.1011	-1.1035	-1.1182
3866.28	-1.0278	-1.0620	-1.0962	-1.1084	-1.1182
3872.34	-1.0278	-1.0645	-1.0986	-1.1157	-1.1182
3878.4	-1.0303	-1.0669	-1.0986	-1.1084	-1.1231
3884.46	-1.0327	-1.0645	-1.0986	-1.0938	-1.1182
3890.52	-1.0303	-1.0645	-1.0938	-1.0913	-1.1182
3896.58	-1.0254	-1.0645	-1.0840	-1.0986	-1.1231
3902.64	-1.0254	-1.0571	-1.0864	-1.0962	-1.1157
3908.7	-1.0278	-1.0547	-1.0889	-1.0913	-1.1133
3914.76	-1.0254	-1.0571	-1.0889	-1.0864	-1.1060
3920.82	-1.0156	-1.0571	-1.0913	-1.0840	-1.1060
3926.88	-1.0107	-1.0571	-1.0864	-1.0864	-1.1011
3932.94	-1.0156	-1.0547	-1.0864	-1.0864	-1.0986
3939	-1.0132	-1.0523	-1.0938	-1.0791	-1.0962
3945.06	-1.0181	-1.0474	-1.0913	-1.0864	-1.0913
3951.12	-1.0181	-1.0400	-1.0791	-1.0913	-1.0962
3957.18	-1.0156	-1.0425	-1.0767	-1.0938	-1.1060
3963.24	-1.0083	-1.0376	-1.0840	-1.0913	-1.1060
3969.3	-1.0156	-1.0327	-1.0913	-1.0962	-1.0962
3975.36	-1.0181	-1.0352	-1.0889	-1.0962	-1.0840
3981.42	-1.0132	-1.0376	-1.0815	-1.0913	-1.0791
3987.48	-1.0083	-1.0425	-1.0791	-1.0791	-1.0913
3993.54	-1.0083	-1.0449	-1.0767	-1.0840	-1.0962
3999.6	-1.0156	-1.0425	-1.0693	-1.0840	-1.0962
4005.66	-1.0083	-1.0400	-1.0645	-1.0864	-1.0913
4011.72	-0.9961	-1.0376	-1.0620	-1.0840	-1.0791
4017.78	-0.9985	-1.0278	-1.0669	-1.0889	-1.0742
4023.84	-1.0010	-1.0181	-1.0742	-1.0864	-1.0742
4029.9	-0.9961	-1.0254	-1.0693	-1.0767	-1.0742
4035.96	-0.9937	-1.0303	-1.0669	-1.0669	-1.0791
4042.02	-0.9985	-1.0303	-1.0596	-1.0718	-1.0889
4048.08	-1.0010	-1.0303	-1.0571	-1.0742	-1.0913
4054.14	-0.9985	-1.0230	-1.0596	-1.0718	-1.0840
4060.2	-0.9888	-1.0156	-1.0571	-1.0620	-1.0840
4066.26	-0.9839	-1.0156	-1.0498	-1.0498	-1.0767
4072.32	-0.9814	-1.0230	-1.0474	-1.0547	-1.0742
4078.38	-0.9863	-1.0181	-1.0523	-1.0571	-1.0840
4084.44	-0.9863	-1.0156	-1.0547	-1.0547	-1.0864
4090.5	-0.9839	-1.0181	-1.0498	-1.0571	-1.0913
4096.56	-0.9741	-1.0132	-1.0474	-1.0571	-1.0840
4102.62	-0.9717	-1.0034	-1.0474	-1.0645	-1.0742
4108.68	-0.9766	-1.0107	-1.0425	-1.0718	-1.0620
4114.74	-0.9766	-1.0254	-1.0376	-1.0645	-1.0718
4120.8	-0.9863	-1.0254	-1.0352	-1.0669	-1.0767
4126.86	-0.9912	-1.0230	-1.0303	-1.0620	-1.0693
4132.92	-0.9863	-1.0156	-1.0352	-1.0547	-1.0596
4138.98	-0.9790	-1.0132	-1.0400	-1.0523	-1.0620
4145.04	-0.9741	-1.0132	-1.0400	-1.0547	-1.0693
4151.1	-0.9668	-1.0181	-1.0400	-1.0571	-1.0742
4157.16	-0.9692	-1.0181	-1.0376	-1.0669	-1.0791
4163.22	-0.9692	-1.0083	-1.0278	-1.0596	-1.0742
4169.28	-0.9692	-1.0107	-1.0278	-1.0523	-1.0645
4175.34	-0.9741	-1.0059	-1.0327	-1.0498	-1.0645
4181.4	-0.9692	-0.9985	-1.0376	-1.0376	-1.0718
4187.46	-0.9741	-0.9985	-1.0376	-1.0400	-1.0669
4193.52	-0.9668	-1.0010	-1.0303	-1.0498	-1.0620
4199.58	-0.9644	-1.0059	-1.0254	-1.0523	-1.0571
4205.64	-0.9668	-1.0010	-1.0181	-1.0425	-1.0547
4211.7	-0.9644	-0.9912	-1.0205	-1.0449	-1.0571
4217.76	-0.9619	-0.9912	-1.0303	-1.0400	-1.0571
4223.82	-0.9692	-0.9937	-1.0254	-1.0254	-1.0645
4229.88	-0.9741	-0.9961	-1.0254	-1.0303	-1.0669
4235.94	-0.9717	-0.9937	-1.0278	-1.0449	-1.0669
4242	-0.9668	-0.9863	-1.0230	-1.0498	-1.0571
4248.06	-0.9570	-0.9790	-1.0181	-1.0376	-1.0571
4254.12	-0.9473	-0.9814	-1.0156	-1.0278	-1.0474
4260.18	-0.9473	-0.9863	-1.0156	-1.0181	-1.0425
4266.24	-0.9546	-0.9814	-1.0156	-1.0181	-1.0400
4272.3	-0.9546	-0.9790	-1.0181	-1.0205	-1.0449
4278.36	-0.9521	-0.9766	-1.0181	-1.0278	-1.0596
4284.42	-0.9497	-0.9790	-1.0181	-1.0230	-1.0645
4290.48	-0.9473	-0.9839	-1.0205	-1.0107	-1.0620
4296.54	-0.9497	-0.9863	-1.0254	-1.0132	-1.0449
4302.6	-0.9473	-0.9839	-1.0278	-1.0278	-1.0376
4308.66	-0.9399	-0.9766	-1.0327	-1.0278	-1.0376
4314.72	-0.9351	-0.9717	-1.0278	-1.0205	-1.0278
4320.78	-0.9375	-0.9741	-1.0205	-1.0132	-1.0205
4326.84	-0.9399	-0.9766	-1.0205	-1.0034	-1.0181
4332.9	-0.9399	-0.9741	-1.0156	-1.0034	-1.0205
4338.96	-0.9351	-0.9766	-1.0083	-1.0156	-1.0303
4345.02	-0.9399	-0.9790	-1.0132	-1.0181	-1.0425
4351.08	-0.9424	-0.9766	-1.0132	-1.0107	-1.0449
4357.14	-0.9399	-0.9644	-1.0083	-1.0010	-1.0376
4363.2	-0.9375	-0.9644	-1.0083	-0.9937	-1.0278
4369.26	-0.9277	-0.9717	-1.0107	-0.9985	-1.0181
4375.32	-0.9253	-0.9692	-1.0107	-1.0059	-1.0181
4381.38	-0.9204	-0.9644	-1.0107	-1.0156	-1.0156
4387.44	-0.9204	-0.9668	-1.0083	-1.0156	-1.0156
4393.5	-0.9277	-0.9644	-1.0059	-1.0156	-1.0254
4399.56	-0.9302	-0.9619	-1.0034	-1.0059	-1.0278
4405.62	-0.9326	-0.9619	-1.0010	-0.9985	-1.0352
4411.68	-0.9302	-0.9546	-1.0010	-0.9985	-1.0425
4417.74	-0.9326	-0.9570	-1.0010	-1.0059	-1.0352
4423.8	-0.9253	-0.9668	-0.9985	-1.0156	-1.0278
4429.86	-0.9180	-0.9668	-1.0034	-1.0034	-1.0254
4435.92	-0.9204	-0.9644	-0.9985	-0.9937	-1.0181
4441.98	-0.9253	-0.9619	-0.9937	-0.9888	-1.0156
4448.04	-0.9351	-0.9595	-0.9937	-0.9985	-1.0205
4454.1	-0.9351	-0.9497	-0.9863	-1.0034	-1.0352
4460.16	-0.9229	-0.9473	-0.9839	-1.0010	-1.0352
4466.22	-0.9204	-0.9497	-0.9912	-0.9961	-1.0254
4472.28	-0.9204	-0.9497	-1.0010	-0.9888	-1.0181
4478.34	-0.9229	-0.9497	-0.9961	-0.9912	-1.0156
4484.4	-0.9204	-0.9497	-0.9863	-1.0010	-1.0181
4490.46	-0.9204	-0.9497	-0.9863	-1.0107	-1.0205
4496.52	-0.9229	-0.9546	-0.9912	-1.0083	-1.0205
4502.58	-0.9204	-0.9521	-0.9888	-1.0083	-1.0181
4508.64	-0.9106	-0.9448	-0.9863	-0.9985	-1.0181
4514.7	-0.9082	-0.9424	-0.9912	-0.9863	-1.0156
4520.76	-0.9082	-0.9448	-0.9888	-0.9863	-1.0107
4526.82	-0.9106	-0.9497	-0.9790	-0.9937	-1.0107
4532.88	-0.9155	-0.9497	-0.9741	-0.9937	-1.0059
4538.94	-0.9204	-0.9399	-0.9790	-0.9888	-0.9985
4545	-0.9131	-0.9351	-0.9790	-0.9839	-0.9961
4551.06	-0.9082	-0.9302	-0.9741	-0.9766	-0.9961
4557.12	-0.9082	-0.9302	-0.9644	-0.9766	-0.9985
4563.18	-0.9180	-0.9277	-0.9668	-0.9888	-1.0034
4569.24	-0.9204	-0.9229	-0.9692	-0.9985	-1.0010
4575.3	-0.9106	-0.9351	-0.9741	-0.9863	-1.0132
4581.36	-0.9033	-0.9302	-0.9717	-0.9741	-1.0156
4587.42	-0.9033	-0.9204	-0.9619	-0.9766	-1.0083
4593.48	-0.9106	-0.9204	-0.9570	-0.9790	-0.9985
4599.54	-0.9106	-0.9229	-0.9546	-0.9863	-0.9937
4605.6	-0.9106	-0.9229	-0.9595	-0.9839	-1.0083
4611.66	-0.9082	-0.9229	-0.9692	-0.9668	-1.0181
4617.72	-0.9033	-0.9253	-0.9668	-0.9692	-1.0132
4623.78	-0.9033	-0.9204	-0.9619	-0.9839	-1.0083
4629.84	-0.9082	-0.9155	-0.9668	-0.9814	-1.0010
4635.9	-0.9106	-0.9155	-0.9619	-0.9692	-0.9985
4641.96	-0.9058	-0.9204	-0.9619	-0.9644	-0.9985
4648.02	-0.8960	-0.9155	-0.9644	-0.9741	-0.9985
4654.08	-0.8911	-0.9204	-0.9619	-0.9839	-0.9985
4660.14	-0.8911	-0.9253	-0.9619	-0.9888	-0.9961
4666.2	-0.8887	-0.9302	-0.9668	-0.9790	-0.9937
4672.26	-0.8887	-0.9277	-0.9619	-0.9692	-0.9790
4678.32	-0.8887	-0.9229	-0.9595	-0.9717	-0.9692
4684.38	-0.8911	-0.9229	-0.9595	-0.9839	-0.9668
4690.44	-0.8911	-0.9204	-0.9595	-0.9814	-0.9692
4696.5	-0.8911	-0.9180	-0.9619	-0.9668	-0.9766
4702.56	-0.8887	-0.9131	-0.9595	-0.9619	-0.9814
4708.62	-0.8813	-0.9131	-0.9546	-0.9668	-0.9888
4714.68	-0.8716	-0.9131	-0.9521	-0.9741	-0.9863
4720.74	-0.8716	-0.9204	-0.9448	-0.9790	-0.9766
4726.8	-0.8813	-0.9204	-0.9448	-0.9741	-0.9766
4732.86	-0.8838	-0.9229	-0.9448	-0.9595	-0.9766
4738.92	-0.8789	-0.9155	-0.9424	-0.9546	-0.9766
4744.98	-0.8813	-0.9155	-0.9424	-0.9595	-0.9766
4751.04	-0.8740	-0.9106	-0.9497	-0.9741	-0.9741
4757.1	-0.8813	-0.9082	-0.9473	-0.9717	-0.9692
4763.16	-0.8862	-0.9082	-0.9424	-0.9619	-0.9717
4769.22	-0.8862	-0.9106	-0.9424	-0.9546	-0.9766
4775.28	-0.8716	-0.9106	-0.9399	-0.9473	-0.9790
4781.34	-0.8569	-0.9058	-0.9375	-0.9424	-0.9790
4787.4	-0.8594	-0.8984	-0.9375	-0.9497	-0.9790
4793.46	-0.8643	-0.8936	-0.9351	-0.9644	-0.9814
4799.52	-0.8643	-0.8960	-0.9375	-0.9619	-0.9766
4805.58	-0.8716	-0.8960	-0.9351	-0.9497	-0.9668
4811.64	-0.8667	-0.8911	-0.9302	-0.9399	-0.9570
4817.7	-0.8594	-0.8911	-0.9253	-0.9424	-0.9497
4823.76	-0.8569	-0.8887	-0.9229	-0.9497	-0.9570
4829.82	-0.8521	-0.8911	-0.9302	-0.9473	-0.9595
4835.88	-0.8569	-0.8887	-0.9277	-0.9375	-0.9595
4841.94	-0.8643	-0.8862	-0.9204	-0.9277	-0.9644
4848	-0.8643	-0.8887	-0.9229	-0.9302	-0.9668
4854.06	-0.8545	-0.8862	-0.9302	-0.9473	-0.9595
4860.12	-0.8545	-0.8838	-0.9302	-0.9473	-0.9692
4866.18	-0.8569	-0.8887	-0.9277	-0.9375	-0.9692
4872.24	-0.8569	-0.8911	-0.9302	-0.9424	-0.9619
4878.3	-0.8569	-0.8984	-0.9302	-0.9546	-0.9595
4884.36	-0.8618	-0.9009	-0.9277	-0.9399	-0.9570
4890.42	-0.8594	-0.9009	-0.9204	-0.9229	-0.9521
4896.48	-0.8594	-0.8960	-0.9180	-0.9277	-0.9570
4902.54	-0.8643	-0.8984	-0.9204	-0.9448	-0.9619
4908.6	-0.8618	-0.8984	-0.9229	-0.9448	-0.9619
4914.66	-0.8521	-0.8936	-0.9229	-0.9399	-0.9521
4920.72	-0.8521	-0.8838	-0.9229	-0.9351	-0.9521
4926.78	-0.8447	-0.8911	-0.9204	-0.9229	-0.9497
4932.84	-0.8472	-0.8960	-0.9155	-0.9204	-0.9424
4938.9	-0.8521	-0.8887	-0.9106	-0.9326	-0.9424
4944.96	-0.8447	-0.8813	-0.9229	-0.9326	-0.9497
4951.02	-0.8423	-0.8813	-0.9277	-0.9302	-0.9473
4957.08	-0.8447	-0.8838	-0.9229	-0.9277	-0.9473
4963.14	-0.8447	-0.8911	-0.9253	-0.9155	-0.9595
4969.2	-0.8472	-0.8887	-0.9253	-0.9106	-0.9595
4975.26	-0.8423	-0.8887	-0.9204	-0.9155	-0.9595
4981.32	-0.8423	-0.8813	-0.9180	-0.9277	-0.9546
4987.38	-0.8423	-0.8813	-0.9180	-0.9253	-0.9497
4993.44	-0.8398	-0.8789	-0.9204	-0.9204	-0.9473
4999.5	-0.8423	-0.8716	-0.9204	-0.9204	-0.9448
5005.56	-0.8447	-0.8667	-0.9204	-0.9131	-0.9448
5011.62	-0.8398	-0.8618	-0.9204	-0.9106	-0.9473
5017.68	-0.8398	-0.8643	-0.9204	-0.9204	-0.9448
5023.74	-0.8398	-0.8643	-0.9131	-0.9277	-0.9399
5029.8	-0.8423	-0.8667	-0.9155	-0.9155	-0.9497
5035.86	-0.8496	-0.8667	-0.9155	-0.9058	-0.9595
5041.92	-0.8521	-0.8691	-0.9131	-0.9155	-0.9595
5047.98	-0.8447	-0.8643	-0.9131	-0.9277	-0.9424
5054.04	-0.8447	-0.8594	-0.9106	-0.9326	-0.9375
5060.1	-0.8398	-0.8618	-0.9082	-0.9277	-0.9399
5066.16	-0.8350	-0.8569	-0.9106	-0.9204	-0.9351
5072.22	-0.8325	-0.8594	-0.9106	-0.9131	-0.9302
5078.28	-0.8301	-0.8618	-0.9082	-0.9106	-0.9351
5084.34	-0.8276	-0.8545	-0.9058	-0.9155	-0.9375
5090.4	-0.8276	-0.8521	-0.9009	-0.9204	-0.9424
5096.46	-0.8325	-0.8594	-0.9033	-0.9204	-0.9570
5102.52	-0.8325	-0.8594	-0.8984	-0.9106	-0.9521
5108.58	-0.8228	-0.8594	-0.9009	-0.9009	-0.9399
5114.64	-0.8154	-0.8569	-0.9009	-0.8960	-0.9253
5120.7	-0.8154	-0.8521	-0.8960	-0.8984	-0.9204
5126.76	-0.8179	-0.8545	-0.8936	-0.9058	-0.9277
5132.82	-0.8130	-0.8521	-0.8936	-0.9131	-0.9302
5138.88	-0.8154	-0.8472	-0.8960	-0.9106	-0.9351
5144.94	-0.8179	-0.8569	-0.8960	-0.9082	-0.9277
5151	-0.8154	-0.8618	-0.8911	-0.9106	-0.9204
5157.06	-0.8179	-0.8618	-0.8911	-0.9082	-0.9229
5163.12	-0.8105	-0.8594	-0.8936	-0.9058	-0.9277
5169.18	-0.8105	-0.8569	-0.8936	-0.8984	-0.9229
5175.24	-0.8179	-0.8545	-0.8911	-0.8936	-0.9277
5181.3	-0.8203	-0.8496	-0.8887	-0.9009	-0.9277
5187.36	-0.8130	-0.8447	-0.8887	-0.9082	-0.9277
5193.42	-0.8081	-0.8447	-0.8911	-0.9009	-0.9302
5199.48	-0.8130	-0.8496	-0.8887	-0.8862	-0.9326
5205.54	-0.8105	-0.8521	-0.8789	-0.8911	-0.9302
5211.6	-0.8081	-0.8472	-0.8789	-0.8960	-0.9277
5217.66	-0.8105	-0.8423	-0.8813	-0.8960	-0.9302
5223.72	-0.8130	-0.8398	-0.8765	-0.9009	-0.9326
5229.78	-0.8130	-0.8350	-0.8740	-0.8984	-0.9326
5235.84	-0.8105	-0.8350	-0.8765	-0.8887	-0.9326
5241.9	-0.8105	-0.8423	-0.8789	-0.8740	-0.9302
5247.96	-0.8081	-0.8398	-0.8716	-0.8765	-0.9229
5254.02	-0.8105	-0.8350	-0.8765	-0.8936	-0.9106
5260.08	-0.8081	-0.8374	-0.8789	-0.9058	-0.9033
5266.14	-0.8032	-0.8325	-0.8765	-0.9033	-0.9033
5272.2	-0.8057	-0.8276	-0.8765	-0.8984	-0.9058
5278.26	-0.8032	-0.8374	-0.8789	-0.8911	-0.9058
5284.32	-0.7983	-0.8423	-0.8740	-0.8887	-0.9106
5290.38	-0.7935	-0.8423	-0.8716	-0.8936	-0.9106
5296.44	-0.7959	-0.8398	-0.8716	-0.8911	-0.9106
5302.5	-0.8008	-0.8398	-0.8691	-0.8960	-0.9106
5308.56	-0.8032	-0.8398	-0.8691	-0.9009	-0.9082
5314.62	-0.8008	-0.8325	-0.8667	-0.8887	-0.9058
5320.68	-0.8032	-0.8252	-0.8643	-0.8765	-0.9009
5326.74	-0.8008	-0.8252	-0.8618	-0.8838	-0.9082
5332.8	-0.7959	-0.8276	-0.8618	-0.8984	-0.9082
5338.86	-0.7861	-0.8252	-0.8618	-0.9009	-0.9033
5344.92	-0.7813	-0.8276	-0.8618	-0.8838	-0.9033
5350.98	-0.7910	-0.8252	-0.8618	-0.8667	-0.9082
5357.04	-0.7910	-0.8252	-0.8594	-0.8667	-0.9204
5363.1	-0.7910	-0.8252	-0.8594	-0.8765	-0.9180
5369.16	-0.7959	-0.8228	-0.8569	-0.8887	-0.9131
5375.22	-0.7910	-0.8203	-0.8496	-0.8813	-0.9106
5381.28	-0.7861	-0.8203	-0.8496	-0.8716	-0.9033
5387.34	-0.7910	-0.8203	-0.8521	-0.8789	-0.8960
5393.4	-0.8008	-0.8203	-0.8594	-0.8838	-0.9082
5399.46	-0.7983	-0.8228	-0.8594	-0.8813	-0.9082
5405.52	-0.7959	-0.8203	-0.8569	-0.8789	-0.9033
5411.58	-0.7886	-0.8130	-0.8569	-0.8691	-0.8984
5417.64	-0.7910	-0.8130	-0.8618	-0.8643	-0.8911
5423.7	-0.8008	-0.8130	-0.8594	-0.8667	-0.8911
5429.76	-0.8008	-0.8179	-0.8545	-0.8789	-0.8984
5435.82	-0.7935	-0.8203	-0.8545	-0.8862	-0.8984
5441.88	-0.7886	-0.8130	-0.8472	-0.8838	-0.8984
5447.94	-0.7837	-0.8130	-0.8496	-0.8765	-0.8960
5454	-0.7861	-0.8179	-0.8472	-0.8618	-0.8911
5460.06	-0.7813	-0.8179	-0.8496	-0.8521	-0.8911
5466.12	-0.7764	-0.8154	-0.8545	-0.8643	-0.8911
5472.18	-0.7837	-0.8130	-0.8521	-0.8740	-0.8838
5478.24	-0.7910	-0.8081	-0.8521	-0.8740	-0.8813
5484.3	-0.7910	-0.8130	-0.8521	-0.8740	-0.8813
5490.36	-0.7837	-0.8130	-0.8496	-0.8740	-0.8813
5496.42	-0.7739	-0.8057	-0.8496	-0.8716	-0.8716
5502.48	-0.7764	-0.8032	-0.8545	-0.8618	-0.8691
5508.54	-0.7788	-0.8057	-0.8521	-0.8521	-0.8789
5514.6	-0.7739	-0.8057	-0.8545	-0.8618	-0.8862
5520.66	-0.7739	-0.8105	-0.8521	-0.8691	-0.8862
5526.72	-0.7788	-0.8105	-0.8472	-0.8691	-0.8911
5532.78	-0.9155	-0.9375	-0.9790	-1.0132	-1.0205
5538.84	-1.8823	-1.8897	-1.9238	-2.0776	-1.9629
5544.9	-1.9702	-1.9873	-1.9971	-2.1460	-2.0117
5550.96	-0.7837	-0.7935	-0.7837	-0.8301	-0.7935
5557.02	-0.2539	-0.2490	-0.2344	-0.2441	-0.2515
5563.08	-0.2271	-0.2246	-0.2075	-0.2148	-0.2271
5569.14	-0.2100	-0.2075	-0.1904	-0.2026	-0.2124
5575.2	-0.1978	-0.1953	-0.1831	-0.1880	-0.1978
5581.26	-0.1953	-0.1929	-0.1807	-0.1855	-0.1953
5587.32	-0.1904	-0.1880	-0.1758	-0.1831	-0.1953
5593.38	-0.1904	-0.1904	-0.1709	-0.1807	-0.1953
5599.44	-0.1855	-0.1855	-0.1685	-0.1807	-0.1904
5605.5	-0.1880	-0.1831	-0.1660	-0.1733	-0.1929
5611.56	-0.1904	-0.1782	-0.1660	-0.1733	-0.1929
5617.62	-0.1880	-0.1807	-0.1636	-0.1733	-0.1880
5623.68	-0.1831	-0.1807	-0.1636	-0.1709	-0.1831
5629.74	-0.1782	-0.1758	-0.1587	-0.1733	-0.1807
5635.8	-0.1758	-0.1758	-0.1538	-0.1611	-0.1782
5641.86	-0.1782	-0.1782	-0.1538	-0.1563	-0.1831
5647.92	-0.1782	-0.1709	-0.1563	-0.1611	-0.1782
5653.98	-0.1758	-0.1660	-0.1563	-0.1611	-0.1782
5660.04	-0.1758	-0.1709	-0.1538	-0.1611	-0.1782
5666.1	-0.1758	-0.1709	-0.1489	-0.1587	-0.1782
5672.16	-0.1733	-0.1709	-0.1489	-0.1563	-0.1758
5678.22	-0.1733	-0.1733	-0.1538	-0.1563	-0.1709
5684.28	-0.1733	-0.1733	-0.1538	-0.1611	-0.1709
5690.34	-0.1758	-0.1660	-0.1489	-0.1611	-0.1685
5696.4	-0.1709	-0.1685	-0.1465	-0.1538	-0.1709
5702.46	-0.1733	-0.1685	-0.1440	-0.1514	-0.1709
5708.52	-0.1733	-0.1660	-0.1440	-0.1563	-0.1660
5714.58	-0.1758	-0.1685	-0.1440	-0.1514	-0.1660
5720.64	-0.1758	-0.1685	-0.1465	-0.1563	-0.1636
5726.7	-0.1733	-0.1660	-0.1465	-0.1563	-0.1611
5732.76	-0.1758	-0.1660	-0.1489	-0.1514	-0.1709
5738.82	-0.1709	-0.1636	-0.1465	-0.1514	-0.1758
5744.88	-0.1685	-0.1636	-0.1465	-0.1489	-0.1709
5750.94	-0.1685	-0.1611	-0.1465	-0.1563	-0.1660
5757	-0.1660	-0.1611	-0.1440	-0.1563	-0.1611
5763.06	-0.1636	-0.1587	-0.1465	-0.1538	-0.1660
5769.12	-0.1685	-0.1563	-0.1465	-0.1514	-0.1685
5775.18	-0.1709	-0.1563	-0.1392	-0.1489	-0.1636
5781.24	-0.1660	-0.1611	-0.1416	-0.1489	-0.1611
5787.3	-0.1685	-0.1636	-0.1440	-0.1514	-0.1636
5793.36	-0.1685	-0.1611	-0.1416	-0.1514	-0.1660
5799.42	-0.1660	-0.1514	-0.1416	-0.1514	-0.1636
5805.48	-0.1709	-0.1489	-0.1416	-0.1563	-0.1636
5811.54	-0.1660	-0.1563	-0.1440	-0.1538	-0.1636
5817.6	-0.1611	-0.1611	-0.1465	-0.1489	-0.1611
5823.66	-0.1660	-0.1587	-0.1465	-0.1489	-0.1563
5829.72	-0.1660	-0.1538	-0.1392	-0.1489	-0.1587
5835.78	-0.1611	-0.1514	-0.1367	-0.1440	-0.1636
5841.84	-0.1636	-0.1563	-0.1392	-0.1343	-0.1611
5847.9	-0.1587	-0.1587	-0.1367	-0.1367	-0.1636
5853.96	-0.1611	-0.1563	-0.1367	-0.1440	-0.1611
5860.02	-0.1587	-0.1538	-0.1367	-0.1489	-0.1660
5866.08	-0.1587	-0.1563	-0.1367	-0.1489	-0.1660
5872.14	-0.1563	-0.1563	-0.1392	-0.1416	-0.1587
5878.2	-0.1563	-0.1563	-0.1367	-0.1392	-0.1636
5884.26	-0.1611	-0.1563	-0.1392	-0.1416	-0.1611
5890.32	-0.1636	-0.1563	-0.1416	-0.1392	-0.1587
5896.38	-0.1636	-0.1563	-0.1392	-0.1416	-0.1587
5902.44	-0.1587	-0.1563	-0.1367	-0.1489	-0.1563
5908.5	-0.1587	-0.1538	-0.1343	-0.1465	-0.1587
5914.56	-0.1563	-0.1514	-0.1367	-0.1465	-0.1538
5920.62	-0.1563	-0.1563	-0.1367	-0.1465	-0.1538
5926.68	-0.1538	-0.1563	-0.1294	-0.1465	-0.1563
5932.74	-0.1611	-0.1563	-0.1367	-0.1440	-0.1587
5938.8	-0.1587	-0.1514	-0.1416	-0.1392	-0.1587
5944.86	-0.1563	-0.1538	-0.1392	-0.1392	-0.1611
5950.92	-0.1563	-0.1563	-0.1367	-0.1489	-0.1636
5956.98	-0.1587	-0.1514	-0.1343	-0.1538	-0.1563
5963.04	-0.1563	-0.1514	-0.1367	-0.1514	-0.1587
5969.1	-0.1611	-0.1489	-0.1392	-0.1465	-0.1538
5975.16	-0.1611	-0.1489	-0.1318	-0.1392	-0.1563
5981.22	-0.1563	-0.1563	-0.1318	-0.1416	-0.1563
5987.28	-0.1538	-0.1538	-0.1294	-0.1465	-0.1514
5993.34	-0.1563	-0.1514	-0.1343	-0.1416	-0.1489
5999.4	-0.1563	-0.1489	-0.1343	-0.1367	-0.1538
6005.46	-0.1538	-0.1514	-0.1294	-0.1318	-0.1514
6011.52	-0.1563	-0.1538	-0.1392	-0.1367	-0.1489
6017.58	-0.1636	-0.1489	-0.1392	-0.1392	-0.1563
6023.64	-0.1563	-0.1514	-0.1318	-0.1367	-0.1538
6029.7	-0.1563	-0.1514	-0.1343	-0.1416	-0.1563
6035.76	-0.1563	-0.1465	-0.1367	-0.1514	-0.1563
6041.82	-0.1587	-0.1514	-0.1294	-0.1489	-0.1514
6047.88	-0.1587	-0.1514	-0.1294	-0.1392	-0.1465
6053.94	-0.1538	-0.1514	-0.1392	-0.1343	-0.1465
6060	-0.1538	-0.1514	-0.1392	-0.1392	-0.1416
6066.06	-0.1563	-0.1465	-0.1343	-0.1416	-0.1489
6072.12	-0.1563	-0.1514	-0.1318	-0.1392	-0.1538
6078.18	-0.1538	-0.1514	-0.1343	-0.1343	-0.1563
6084.24	-0.1538	-0.1563	-0.1343	-0.1294	-0.1514
6090.3	-0.1514	-0.1538	-0.1367	-0.1367	-0.1489
6096.36	-0.1514	-0.1514	-0.1367	-0.1392	-0.1489
6102.42	-0.1563	-0.1489	-0.1367	-0.1392	-0.1465
6108.48	-0.1489	-0.1489	-0.1343	-0.1465	-0.1563
6114.54	-0.1489	-0.1489	-0.1343	-0.1465	-0.1563
6120.6	-0.1563	-0.1489	-0.1343	-0.1440	-0.1514
6126.66	-0.1563	-0.1489	-0.1367	-0.1392	-0.1514
6132.72	-0.1538	-0.1465	-0.1416	-0.1392	-0.1514
6138.78	-0.1538	-0.1489	-0.1392	-0.1367	-0.1489
6144.84	-0.1514	-0.1489	-0.1318	-0.1367	-0.1489
6150.9	-0.1538	-0.1489	-0.1318	-0.1416	-0.1563
6156.96	-0.1538	-0.1514	-0.1343	-0.1392	-0.1563
6163.02	-0.1563	-0.1489	-0.1367	-0.1392	-0.1538
6169.08	-0.1538	-0.1489	-0.1367	-0.1465	-0.1465
6175.14	-0.1563	-0.1489	-0.1318	-0.1465	-0.1440
6181.2	-0.1514	-0.1489	-0.1318	-0.1440	-0.1489
6187.26	-0.1563	-0.1489	-0.1367	-0.1465	-0.1489
6193.32	-0.1587	-0.1538	-0.1318	-0.1440	-0.1465
6199.38	-0.1538	-0.1489	-0.1318	-0.1392	-0.1489
