# Supplementary material for: Elucidation of molecular kinetic schemes from macroscopic traces using system identification
Source: PLoS Comput Biol. 2017 Feb 13;13(2):e1005376. doi: 10.1371/journal.pcbi.1005376 (PMC5330533; doi:10.1371/journal.pcbi.1005376)
Supplement: S1 Data — (1) L-type calcium ion-channel current elicited by voltage steps from -90 to 0 mV, first in the absence of nifedipine, and after addition of nifedipine at 100 nM and 1 μM concentration. (2) G-protein sensitive ion-channel (GIRK4*) current traces elicited by a step in LY379268 concentration from 0 to 1 μM. (ZIP) [file pcbi.1005376.s004.zip › Data_Ion_Channels/ICY_71425.txt]

0	-0.1	-0.09	-0.08	-0.09	-0.09
6.06	-0.12	-0.12	-0.1	-0.12	-0.12
12.12	-0.13	-0.12	-0.1	-0.11	-0.12
18.18	-0.12	-0.11	-0.1	-0.1	-0.12
24.24	-0.12	-0.11	-0.1	-0.1	-0.12
30.3	-0.12	-0.12	-0.1	-0.11	-0.12
36.36	-0.12	-0.12	-0.1	-0.11	-0.12
42.42	-0.12	-0.12	-0.1	-0.12	-0.12
48.48	-0.12	-0.12	-0.1	-0.11	-0.11
54.54	-0.12	-0.12	-0.1	-0.11	-0.12
60.6	-0.12	-0.12	-0.1	-0.11	-0.12
66.66	-0.12	-0.11	-0.1	-0.1	-0.13
72.72	-0.12	-0.11	-0.1	-0.11	-0.12
78.78	-0.12	-0.12	-0.1	-0.11	-0.13
84.84	-0.12	-0.12	-0.1	-0.12	-0.12
90.9	-0.12	-0.12	-0.1	-0.11	-0.12
96.96	-0.12	-0.12	-0.1	-0.1	-0.12
103.02	-0.12	-0.12	-0.1	-0.11	-0.11
109.08	-0.12	-0.12	-0.1	-0.11	-0.12
115.14	-0.11	-0.12	-0.1	-0.12	-0.12
121.2	-0.12	-0.12	-0.1	-0.12	-0.12
127.26	-0.12	-0.12	-0.1	-0.11	-0.13
133.32	-0.12	-0.12	-0.1	-0.11	-0.12
139.38	-0.12	-0.12	-0.1	-0.11	-0.12
145.44	-0.12	-0.12	-0.1	-0.1	-0.12
151.5	-0.12	-0.12	-0.1	-0.11	-0.11
157.56	-0.12	-0.12	-0.1	-0.11	-0.12
163.62	-0.12	-0.12	-0.1	-0.11	-0.12
169.68	-0.12	-0.11	-0.1	-0.11	-0.12
175.74	-0.12	-0.12	-0.1	-0.11	-0.12
181.8	-0.12	-0.12	-0.1	-0.11	-0.12
187.86	-0.12	-0.11	-0.1	-0.1	-0.12
193.92	-0.12	-0.12	-0.1	-0.1	-0.12
199.98	-0.12	-0.12	-0.1	-0.11	-0.13
206.04	-0.12	-0.12	-0.1	-0.12	-0.12
212.1	-0.12	-0.12	-0.1	-0.12	-0.12
218.16	-0.12	-0.12	-0.1	-0.11	-0.13
224.22	-0.12	-0.12	-0.1	-0.11	-0.12
230.28	-0.12	-0.12	-0.1	-0.1	-0.12
236.34	-0.12	-0.12	-0.1	-0.1	-0.12
242.4	-0.12	-0.12	-0.1	-0.11	-0.12
248.46	-0.12	-0.11	-0.1	-0.11	-0.11
254.52	-0.12	-0.11	-0.1	-0.11	-0.11
260.58	-0.12	-0.11	-0.1	-0.12	-0.12
266.64	-0.12	-0.12	-0.1	-0.11	-0.13
272.7	-0.12	-0.12	-0.1	-0.11	-0.12
278.76	-0.12	-0.11	-0.1	-0.11	-0.13
284.82	-0.12	-0.12	-0.1	-0.12	-0.13
290.88	-0.12	-0.12	-0.1	-0.12	-0.12
296.94	-0.12	-0.12	-0.1	-0.1	-0.11
303	-0.12	-0.12	-0.1	-0.1	-0.11
309.06	-0.12	-0.11	-0.1	-0.11	-0.12
315.12	-0.12	-0.11	-0.1	-0.12	-0.12
321.18	-0.12	-0.11	-0.1	-0.12	-0.12
327.24	-0.12	-0.11	-0.1	-0.11	-0.12
333.3	-0.12	-0.11	-0.1	-0.11	-0.12
339.36	-0.12	-0.12	-0.1	-0.1	-0.12
345.42	-0.12	-0.12	-0.1	-0.1	-0.12
351.48	-0.12	-0.12	-0.1	-0.12	-0.12
357.54	-0.12	-0.12	-0.1	-0.12	-0.12
363.6	-0.12	-0.12	-0.1	-0.11	-0.12
369.66	-0.12	-0.11	-0.1	-0.12	-0.12
375.72	-0.12	-0.12	-0.1	-0.12	-0.13
381.78	-0.12	-0.12	-0.1	-0.11	-0.12
387.84	-0.12	-0.12	-0.1	-0.1	-0.12
393.9	-0.12	-0.11	-0.1	-0.11	-0.12
399.96	-0.12	-0.12	-0.1	-0.12	-0.12
406.02	-0.12	-0.12	-0.1	-0.12	-0.11
412.08	-0.11	-0.12	-0.1	-0.11	-0.12
418.14	-0.12	-0.12	-0.1	-0.11	-0.12
424.2	-0.12	-0.11	-0.1	-0.11	-0.13
430.26	-0.12	-0.11	-0.1	-0.11	-0.12
436.32	-0.12	-0.11	-0.1	-0.11	-0.12
442.38	-0.12	-0.11	-0.1	-0.11	-0.12
448.44	-0.12	-0.11	-0.1	-0.11	-0.12
454.5	-0.12	-0.11	-0.1	-0.11	-0.12
460.56	-0.12	-0.12	-0.1	-0.11	-0.12
466.62	-0.12	-0.12	-0.1	-0.12	-0.13
472.68	-0.12	-0.12	-0.1	-0.12	-0.12
478.74	-0.12	-0.12	-0.1	-0.11	-0.12
484.8	-0.12	-0.12	-0.1	-0.1	-0.11
490.86	-0.12	-0.12	-0.1	-0.1	-0.12
496.92	-0.12	-0.12	-0.1	-0.11	-0.12
502.98	-0.12	-0.12	-0.1	-0.12	-0.11
509.04	-0.12	-0.12	-0.1	-0.12	-0.12
515.1	-0.12	-0.12	-0.1	-0.1	-0.12
521.16	-0.12	-0.11	-0.1	-0.11	-0.12
527.22	-0.12	-0.11	-0.1	-0.12	-0.11
533.28	0.01	0.05	0.04	0.03	0.01
539.34	1	1.24	1.05	1.07	1.03
545.4	1.23	1.43	1.22	1.19	1.23
551.46	-0.34	-0.32	-0.41	-0.46	-0.39
557.52	-1.61	-1.63	-1.66	-1.69	-1.66
563.58	-2.08	-2.09	-2.12	-2.13	-2.12
569.64	-2.27	-2.28	-2.32	-2.33	-2.32
575.7	-2.39	-2.39	-2.42	-2.44	-2.45
581.76	-2.46	-2.45	-2.48	-2.5	-2.5
587.82	-2.5	-2.49	-2.53	-2.54	-2.53
593.88	-2.53	-2.52	-2.55	-2.57	-2.54
599.94	-2.55	-2.55	-2.56	-2.59	-2.55
606	-2.56	-2.56	-2.57	-2.6	-2.57
612.06	-2.57	-2.56	-2.59	-2.61	-2.6
618.12	-2.58	-2.56	-2.6	-2.61	-2.6
624.18	-2.58	-2.57	-2.59	-2.62	-2.6
630.24	-2.57	-2.56	-2.59	-2.62	-2.59
636.3	-2.56	-2.56	-2.59	-2.61	-2.59
642.36	-2.55	-2.56	-2.58	-2.62	-2.6
648.42	-2.55	-2.56	-2.58	-2.63	-2.6
654.48	-2.55	-2.55	-2.58	-2.62	-2.57
660.54	-2.55	-2.53	-2.57	-2.6	-2.56
666.6	-2.54	-2.53	-2.57	-2.59	-2.56
672.66	-2.53	-2.54	-2.56	-2.57	-2.56
678.72	-2.52	-2.54	-2.55	-2.56	-2.56
684.78	-2.52	-2.52	-2.55	-2.55	-2.55
690.84	-2.52	-2.51	-2.54	-2.54	-2.54
696.9	-2.52	-2.51	-2.54	-2.52	-2.52
702.96	-2.5	-2.5	-2.54	-2.5	-2.51
709.02	-2.49	-2.49	-2.51	-2.5	-2.5
715.08	-2.49	-2.49	-2.5	-2.5	-2.5
721.14	-2.48	-2.48	-2.49	-2.5	-2.5
727.2	-2.48	-2.47	-2.5	-2.5	-2.5
733.26	-2.46	-2.46	-2.49	-2.49	-2.49
739.32	-2.45	-2.44	-2.48	-2.49	-2.47
745.38	-2.45	-2.44	-2.47	-2.48	-2.45
751.44	-2.44	-2.44	-2.46	-2.48	-2.44
757.5	-2.43	-2.44	-2.45	-2.48	-2.45
763.56	-2.42	-2.43	-2.44	-2.47	-2.43
769.62	-2.41	-2.43	-2.43	-2.46	-2.42
775.68	-2.41	-2.42	-2.42	-2.45	-2.4
781.74	-2.4	-2.41	-2.4	-2.44	-2.4
787.8	-2.4	-2.41	-2.4	-2.43	-2.39
793.86	-2.38	-2.4	-2.39	-2.42	-2.38
799.92	-2.37	-2.39	-2.39	-2.41	-2.38
805.98	-2.37	-2.37	-2.38	-2.4	-2.38
812.04	-2.37	-2.37	-2.37	-2.4	-2.39
818.1	-2.36	-2.37	-2.37	-2.38	-2.37
824.16	-2.36	-2.36	-2.36	-2.39	-2.36
830.22	-2.35	-2.35	-2.35	-2.38	-2.36
836.28	-2.34	-2.34	-2.34	-2.36	-2.34
842.34	-2.33	-2.33	-2.34	-2.35	-2.32
848.4	-2.33	-2.32	-2.32	-2.34	-2.31
854.46	-2.32	-2.32	-2.31	-2.33	-2.29
860.52	-2.31	-2.3	-2.31	-2.32	-2.29
866.58	-2.3	-2.29	-2.31	-2.31	-2.28
872.64	-2.29	-2.29	-2.3	-2.31	-2.27
878.7	-2.29	-2.29	-2.29	-2.3	-2.27
884.76	-2.29	-2.28	-2.29	-2.3	-2.27
890.82	-2.29	-2.26	-2.29	-2.3	-2.28
896.88	-2.28	-2.25	-2.28	-2.29	-2.27
902.94	-2.27	-2.25	-2.27	-2.28	-2.27
909	-2.26	-2.25	-2.26	-2.26	-2.27
915.06	-2.25	-2.25	-2.25	-2.25	-2.26
921.12	-2.24	-2.25	-2.24	-2.24	-2.24
927.18	-2.24	-2.24	-2.23	-2.24	-2.23
933.24	-2.24	-2.23	-2.22	-2.25	-2.21
939.3	-2.23	-2.22	-2.22	-2.24	-2.2
945.36	-2.21	-2.21	-2.23	-2.23	-2.2
951.42	-2.2	-2.22	-2.22	-2.22	-2.21
957.48	-2.2	-2.21	-2.21	-2.19	-2.21
963.54	-2.2	-2.19	-2.2	-2.2	-2.2
969.6	-2.2	-2.18	-2.19	-2.19	-2.19
975.66	-2.19	-2.18	-2.18	-2.18	-2.17
981.72	-2.19	-2.18	-2.19	-2.17	-2.16
987.78	-2.19	-2.18	-2.18	-2.16	-2.15
993.84	-2.17	-2.18	-2.17	-2.16	-2.16
999.9	-2.17	-2.17	-2.17	-2.16	-2.17
1005.96	-2.18	-2.17	-2.17	-2.15	-2.16
1012.02	-2.15	-2.16	-2.16	-2.15	-2.15
1018.08	-2.14	-2.14	-2.15	-2.13	-2.14
1024.14	-2.13	-2.13	-2.13	-2.13	-2.14
1030.2	-2.12	-2.13	-2.13	-2.13	-2.14
1036.26	-2.12	-2.12	-2.13	-2.14	-2.13
1042.32	-2.12	-2.11	-2.13	-2.13	-2.12
1048.38	-2.11	-2.11	-2.13	-2.12	-2.12
1054.44	-2.09	-2.11	-2.12	-2.11	-2.11
1060.5	-2.1	-2.1	-2.11	-2.12	-2.1
1066.56	-2.1	-2.1	-2.09	-2.11	-2.1
1072.62	-2.09	-2.1	-2.09	-2.09	-2.1
1078.68	-2.09	-2.1	-2.1	-2.09	-2.1
1084.74	-2.08	-2.09	-2.09	-2.09	-2.1
1090.8	-2.07	-2.08	-2.09	-2.08	-2.09
1096.86	-2.06	-2.07	-2.08	-2.08	-2.08
1102.92	-2.05	-2.07	-2.08	-2.07	-2.08
1108.98	-2.05	-2.07	-2.08	-2.06	-2.07
1115.04	-2.04	-2.06	-2.07	-2.05	-2.07
1121.1	-2.04	-2.06	-2.06	-2.04	-2.06
1127.16	-2.05	-2.05	-2.06	-2.04	-2.05
1133.22	-2.04	-2.04	-2.06	-2.05	-2.04
1139.28	-2.04	-2.04	-2.05	-2.05	-2.02
1145.34	-2.04	-2.04	-2.04	-2.04	-2.01
1151.4	-2.03	-2.04	-2.05	-2.02	-2
1157.46	-2.03	-2.03	-2.04	-2.03	-1.99
1163.52	-2.03	-2.03	-2.03	-2.03	-2
1169.58	-2.02	-2.02	-2.02	-2.02	-2.01
1175.64	-2.02	-2.01	-2.01	-2.03	-2.02
1181.7	-2.02	-2.01	-2.01	-2.03	-2.03
1187.76	-2.02	-2	-2.01	-2.01	-2.01
1193.82	-2.01	-1.99	-2.01	-2	-2.02
1199.88	-2	-1.99	-2.01	-1.99	-2.01
1205.94	-2	-2	-2	-1.98	-2
1212	-1.98	-1.99	-1.99	-1.98	-1.98
1218.06	-1.98	-1.99	-1.98	-1.99	-1.98
1224.12	-1.98	-1.99	-1.99	-1.98	-1.98
1230.18	-1.98	-1.98	-1.99	-1.98	-2
1236.24	-1.98	-1.98	-1.98	-1.98	-2
1242.3	-1.98	-1.97	-1.98	-1.96	-1.99
1248.36	-1.96	-1.97	-1.98	-1.96	-1.98
1254.42	-1.96	-1.97	-1.97	-1.96	-1.96
1260.48	-1.95	-1.96	-1.97	-1.95	-1.95
1266.54	-1.94	-1.95	-1.97	-1.94	-1.93
1272.6	-1.94	-1.95	-1.96	-1.95	-1.92
1278.66	-1.95	-1.94	-1.96	-1.96	-1.91
1284.72	-1.96	-1.94	-1.97	-1.95	-1.9
1290.78	-1.95	-1.93	-1.96	-1.95	-1.9
1296.84	-1.95	-1.93	-1.96	-1.94	-1.9
1302.9	-1.95	-1.92	-1.94	-1.93	-1.91
1308.96	-1.95	-1.9	-1.93	-1.92	-1.9
1315.02	-1.94	-1.91	-1.93	-1.93	-1.9
1321.08	-1.94	-1.9	-1.92	-1.94	-1.91
1327.14	-1.92	-1.9	-1.92	-1.93	-1.92
1333.2	-1.92	-1.9	-1.92	-1.92	-1.92
1339.26	-1.91	-1.89	-1.92	-1.91	-1.92
1345.32	-1.91	-1.9	-1.92	-1.9	-1.91
1351.38	-1.91	-1.89	-1.92	-1.9	-1.89
1357.44	-1.9	-1.89	-1.91	-1.89	-1.88
1363.5	-1.89	-1.88	-1.91	-1.9	-1.88
1369.56	-1.89	-1.88	-1.9	-1.9	-1.87
1375.62	-1.89	-1.87	-1.89	-1.89	-1.86
1381.68	-1.89	-1.87	-1.89	-1.88	-1.87
1387.74	-1.89	-1.86	-1.89	-1.88	-1.87
1393.8	-1.89	-1.87	-1.87	-1.88	-1.87
1399.86	-1.88	-1.87	-1.87	-1.88	-1.86
1405.92	-1.88	-1.86	-1.87	-1.88	-1.85
1411.98	-1.88	-1.85	-1.87	-1.88	-1.85
1418.04	-1.88	-1.85	-1.87	-1.87	-1.86
1424.1	-1.87	-1.85	-1.86	-1.86	-1.87
1430.16	-1.85	-1.85	-1.85	-1.86	-1.87
1436.22	-1.85	-1.84	-1.86	-1.87	-1.87
1442.28	-1.84	-1.85	-1.86	-1.87	-1.87
1448.34	-1.84	-1.84	-1.85	-1.87	-1.85
1454.4	-1.84	-1.84	-1.84	-1.86	-1.84
1460.46	-1.84	-1.83	-1.85	-1.85	-1.83
1466.52	-1.85	-1.82	-1.85	-1.83	-1.82
1472.58	-1.84	-1.81	-1.84	-1.82	-1.82
1478.64	-1.82	-1.81	-1.83	-1.81	-1.84
1484.7	-1.81	-1.81	-1.84	-1.8	-1.84
1490.76	-1.81	-1.81	-1.84	-1.8	-1.83
1496.82	-1.8	-1.81	-1.84	-1.8	-1.83
1502.88	-1.79	-1.81	-1.83	-1.78	-1.82
1508.94	-1.8	-1.81	-1.82	-1.78	-1.8
1515	-1.81	-1.81	-1.83	-1.78	-1.79
1521.06	-1.8	-1.81	-1.83	-1.79	-1.78
1527.12	-1.79	-1.8	-1.82	-1.79	-1.78
1533.18	-1.8	-1.8	-1.81	-1.78	-1.78
1539.24	-1.8	-1.79	-1.81	-1.77	-1.78
1545.3	-1.79	-1.79	-1.8	-1.77	-1.77
1551.36	-1.79	-1.79	-1.81	-1.78	-1.77
1557.42	-1.79	-1.79	-1.8	-1.78	-1.77
1563.48	-1.79	-1.79	-1.79	-1.77	-1.79
1569.54	-1.78	-1.78	-1.79	-1.77	-1.79
1575.6	-1.77	-1.78	-1.79	-1.77	-1.78
1581.66	-1.76	-1.78	-1.78	-1.76	-1.77
1587.72	-1.76	-1.77	-1.78	-1.76	-1.75
1593.78	-1.76	-1.76	-1.78	-1.76	-1.76
1599.84	-1.76	-1.76	-1.78	-1.77	-1.76
1605.9	-1.76	-1.76	-1.78	-1.77	-1.76
1611.96	-1.75	-1.76	-1.77	-1.77	-1.77
1618.02	-1.76	-1.76	-1.77	-1.76	-1.76
1624.08	-1.77	-1.76	-1.76	-1.76	-1.76
1630.14	-1.77	-1.76	-1.75	-1.76	-1.75
1636.2	-1.76	-1.75	-1.75	-1.75	-1.73
1642.26	-1.75	-1.74	-1.75	-1.75	-1.72
1648.32	-1.75	-1.74	-1.75	-1.76	-1.73
1654.38	-1.75	-1.73	-1.74	-1.75	-1.74
1660.44	-1.76	-1.73	-1.73	-1.74	-1.75
1666.5	-1.75	-1.72	-1.73	-1.73	-1.74
1672.56	-1.75	-1.71	-1.73	-1.72	-1.73
1678.62	-1.74	-1.7	-1.73	-1.73	-1.72
1684.68	-1.73	-1.71	-1.73	-1.73	-1.71
1690.74	-1.72	-1.71	-1.72	-1.71	-1.7
1696.8	-1.71	-1.7	-1.73	-1.72	-1.72
1702.86	-1.71	-1.7	-1.73	-1.72	-1.72
1708.92	-1.7	-1.7	-1.73	-1.71	-1.72
1714.98	-1.71	-1.7	-1.71	-1.7	-1.73
1721.04	-1.71	-1.69	-1.71	-1.71	-1.73
1727.1	-1.72	-1.69	-1.71	-1.71	-1.73
1733.16	-1.71	-1.69	-1.71	-1.7	-1.72
1739.22	-1.71	-1.69	-1.71	-1.7	-1.72
1745.28	-1.72	-1.68	-1.71	-1.69	-1.71
1751.34	-1.72	-1.68	-1.71	-1.68	-1.69
1757.4	-1.72	-1.68	-1.71	-1.69	-1.67
1763.46	-1.72	-1.68	-1.7	-1.68	-1.67
1769.52	-1.71	-1.68	-1.7	-1.68	-1.69
1775.58	-1.7	-1.67	-1.69	-1.68	-1.7
1781.64	-1.7	-1.67	-1.69	-1.68	-1.68
1787.7	-1.69	-1.67	-1.69	-1.68	-1.67
1793.76	-1.69	-1.67	-1.68	-1.68	-1.68
1799.82	-1.68	-1.67	-1.68	-1.67	-1.68
1805.88	-1.67	-1.66	-1.68	-1.66	-1.67
1811.94	-1.66	-1.66	-1.67	-1.67	-1.67
1818	-1.66	-1.66	-1.67	-1.68	-1.67
1824.06	-1.67	-1.66	-1.67	-1.67	-1.67
1830.12	-1.67	-1.67	-1.67	-1.66	-1.66
1836.18	-1.67	-1.66	-1.67	-1.67	-1.66
1842.24	-1.66	-1.66	-1.67	-1.66	-1.67
1848.3	-1.65	-1.65	-1.66	-1.66	-1.67
1854.36	-1.65	-1.65	-1.66	-1.66	-1.66
1860.42	-1.64	-1.65	-1.66	-1.65	-1.65
1866.48	-1.63	-1.63	-1.66	-1.65	-1.64
1872.54	-1.62	-1.63	-1.66	-1.66	-1.63
1878.6	-1.63	-1.64	-1.65	-1.65	-1.63
1884.66	-1.64	-1.63	-1.65	-1.64	-1.63
1890.72	-1.63	-1.62	-1.65	-1.64	-1.62
1896.78	-1.61	-1.62	-1.65	-1.64	-1.61
1902.84	-1.62	-1.6	-1.64	-1.64	-1.62
1908.9	-1.62	-1.6	-1.64	-1.64	-1.62
1914.96	-1.62	-1.61	-1.64	-1.63	-1.62
1921.02	-1.61	-1.6	-1.64	-1.62	-1.62
1927.08	-1.62	-1.6	-1.64	-1.62	-1.63
1933.14	-1.62	-1.59	-1.64	-1.62	-1.64
1939.2	-1.61	-1.59	-1.62	-1.61	-1.63
1945.26	-1.61	-1.59	-1.61	-1.61	-1.62
1951.32	-1.6	-1.6	-1.61	-1.62	-1.6
1957.38	-1.6	-1.6	-1.61	-1.61	-1.6
1963.44	-1.6	-1.6	-1.6	-1.6	-1.61
1969.5	-1.59	-1.6	-1.6	-1.61	-1.62
1975.56	-1.59	-1.6	-1.6	-1.61	-1.62
1981.62	-1.59	-1.59	-1.6	-1.6	-1.62
1987.68	-1.59	-1.58	-1.6	-1.58	-1.62
1993.74	-1.59	-1.58	-1.6	-1.59	-1.61
1999.8	-1.59	-1.59	-1.6	-1.6	-1.61
2005.86	-1.59	-1.58	-1.6	-1.61	-1.59
2011.92	-1.58	-1.57	-1.61	-1.59	-1.59
2017.98	-1.56	-1.57	-1.61	-1.58	-1.59
2024.04	-1.56	-1.58	-1.6	-1.59	-1.59
2030.1	-1.56	-1.57	-1.6	-1.59	-1.59
2036.16	-1.56	-1.57	-1.6	-1.57	-1.58
2042.22	-1.56	-1.57	-1.59	-1.57	-1.58
2048.28	-1.56	-1.56	-1.59	-1.58	-1.58
2054.34	-1.56	-1.56	-1.59	-1.57	-1.58
2060.4	-1.56	-1.56	-1.59	-1.56	-1.58
2066.46	-1.55	-1.56	-1.58	-1.57	-1.58
2072.52	-1.56	-1.56	-1.58	-1.58	-1.58
2078.58	-1.56	-1.55	-1.57	-1.57	-1.59
2084.64	-1.56	-1.53	-1.57	-1.56	-1.58
2090.7	-1.55	-1.53	-1.57	-1.57	-1.59
2096.76	-1.54	-1.54	-1.57	-1.56	-1.59
2102.82	-1.54	-1.53	-1.57	-1.56	-1.58
2108.88	-1.53	-1.53	-1.56	-1.56	-1.57
2114.94	-1.53	-1.53	-1.56	-1.56	-1.56
2121	-1.54	-1.53	-1.55	-1.55	-1.55
2127.06	-1.55	-1.53	-1.56	-1.56	-1.54
2133.12	-1.54	-1.53	-1.55	-1.56	-1.54
2139.18	-1.54	-1.52	-1.55	-1.54	-1.54
2145.24	-1.54	-1.52	-1.54	-1.54	-1.55
2151.3	-1.54	-1.52	-1.54	-1.54	-1.56
2157.36	-1.54	-1.52	-1.53	-1.54	-1.55
2163.42	-1.53	-1.52	-1.54	-1.54	-1.55
2169.48	-1.53	-1.51	-1.54	-1.54	-1.55
2175.54	-1.53	-1.51	-1.54	-1.54	-1.55
2181.6	-1.52	-1.5	-1.54	-1.53	-1.54
2187.66	-1.52	-1.5	-1.54	-1.52	-1.54
2193.72	-1.51	-1.5	-1.54	-1.53	-1.54
2199.78	-1.51	-1.5	-1.54	-1.52	-1.54
2205.84	-1.5	-1.5	-1.54	-1.52	-1.53
2211.9	-1.49	-1.5	-1.53	-1.54	-1.53
2217.96	-1.48	-1.5	-1.53	-1.54	-1.53
2224.02	-1.48	-1.5	-1.52	-1.53	-1.52
2230.08	-1.47	-1.49	-1.52	-1.53	-1.52
2236.14	-1.48	-1.49	-1.52	-1.53	-1.51
2242.2	-1.48	-1.49	-1.51	-1.51	-1.51
2248.26	-1.49	-1.49	-1.52	-1.52	-1.51
2254.32	-1.49	-1.48	-1.52	-1.53	-1.51
2260.38	-1.49	-1.48	-1.51	-1.52	-1.52
2266.44	-1.49	-1.48	-1.51	-1.52	-1.51
2272.5	-1.49	-1.48	-1.51	-1.52	-1.51
2278.56	-1.48	-1.48	-1.51	-1.51	-1.52
2284.62	-1.47	-1.47	-1.51	-1.5	-1.52
2290.68	-1.46	-1.47	-1.5	-1.5	-1.51
2296.74	-1.46	-1.47	-1.49	-1.51	-1.5
2302.8	-1.46	-1.47	-1.48	-1.5	-1.48
2308.86	-1.45	-1.47	-1.49	-1.48	-1.48
2314.92	-1.45	-1.47	-1.49	-1.47	-1.47
2320.98	-1.46	-1.46	-1.49	-1.48	-1.47
2327.04	-1.46	-1.46	-1.48	-1.49	-1.47
2333.1	-1.45	-1.46	-1.48	-1.48	-1.46
2339.16	-1.45	-1.47	-1.48	-1.47	-1.46
2345.22	-1.45	-1.46	-1.48	-1.49	-1.48
2351.28	-1.45	-1.45	-1.49	-1.49	-1.48
2357.34	-1.44	-1.45	-1.48	-1.47	-1.48
2363.4	-1.44	-1.45	-1.47	-1.47	-1.49
2369.46	-1.44	-1.45	-1.47	-1.47	-1.5
2375.52	-1.43	-1.44	-1.47	-1.46	-1.49
2381.58	-1.42	-1.44	-1.47	-1.45	-1.48
2387.64	-1.43	-1.43	-1.47	-1.46	-1.47
2393.7	-1.43	-1.43	-1.47	-1.46	-1.48
2399.76	-1.42	-1.42	-1.46	-1.46	-1.48
2405.82	-1.42	-1.42	-1.45	-1.46	-1.48
2411.88	-1.43	-1.43	-1.46	-1.46	-1.47
2417.94	-1.44	-1.43	-1.46	-1.47	-1.46
2424	-1.44	-1.43	-1.45	-1.48	-1.47
2430.06	-1.43	-1.43	-1.44	-1.46	-1.47
2436.12	-1.42	-1.42	-1.44	-1.46	-1.46
2442.18	-1.42	-1.42	-1.45	-1.46	-1.45
2448.24	-1.42	-1.42	-1.44	-1.46	-1.46
2454.3	-1.42	-1.43	-1.43	-1.46	-1.46
2460.36	-1.41	-1.42	-1.43	-1.45	-1.46
2466.42	-1.41	-1.42	-1.44	-1.44	-1.46
2472.48	-1.4	-1.41	-1.44	-1.43	-1.46
2478.54	-1.4	-1.41	-1.44	-1.42	-1.45
2484.6	-1.4	-1.4	-1.44	-1.42	-1.44
2490.66	-1.39	-1.4	-1.43	-1.42	-1.43
2496.72	-1.38	-1.4	-1.43	-1.43	-1.43
2502.78	-1.39	-1.41	-1.43	-1.42	-1.44
2508.84	-1.39	-1.41	-1.43	-1.42	-1.43
2514.9	-1.39	-1.41	-1.42	-1.42	-1.43
2520.96	-1.38	-1.41	-1.41	-1.41	-1.44
2527.02	-1.38	-1.41	-1.41	-1.4	-1.45
2533.08	-1.38	-1.4	-1.42	-1.4	-1.45
2539.14	-1.38	-1.39	-1.42	-1.41	-1.44
2545.2	-1.38	-1.39	-1.42	-1.41	-1.42
2551.26	-1.39	-1.39	-1.42	-1.42	-1.42
2557.32	-1.38	-1.39	-1.42	-1.42	-1.43
2563.38	-1.37	-1.4	-1.41	-1.41	-1.44
2569.44	-1.37	-1.39	-1.41	-1.41	-1.43
2575.5	-1.38	-1.39	-1.41	-1.42	-1.42
2581.56	-1.37	-1.39	-1.4	-1.41	-1.42
2587.62	-1.37	-1.38	-1.4	-1.41	-1.41
2593.68	-1.36	-1.37	-1.4	-1.41	-1.4
2599.74	-1.36	-1.37	-1.4	-1.41	-1.4
2605.8	-1.36	-1.37	-1.4	-1.41	-1.4
2611.86	-1.36	-1.37	-1.39	-1.4	-1.4
2617.92	-1.36	-1.37	-1.39	-1.4	-1.4
2623.98	-1.36	-1.36	-1.39	-1.39	-1.4
2630.04	-1.36	-1.36	-1.39	-1.39	-1.41
2636.1	-1.37	-1.36	-1.39	-1.39	-1.41
2642.16	-1.36	-1.36	-1.38	-1.39	-1.4
2648.22	-1.36	-1.35	-1.38	-1.38	-1.4
2654.28	-1.36	-1.35	-1.38	-1.38	-1.4
2660.34	-1.35	-1.35	-1.38	-1.37	-1.39
2666.4	-1.34	-1.35	-1.38	-1.37	-1.38
2672.46	-1.34	-1.35	-1.38	-1.37	-1.36
2678.52	-1.33	-1.35	-1.37	-1.37	-1.36
2684.58	-1.33	-1.34	-1.37	-1.37	-1.38
2690.64	-1.33	-1.34	-1.36	-1.37	-1.38
2696.7	-1.33	-1.35	-1.36	-1.36	-1.37
2702.76	-1.33	-1.35	-1.37	-1.37	-1.37
2708.82	-1.33	-1.33	-1.37	-1.38	-1.37
2714.88	-1.33	-1.33	-1.36	-1.38	-1.36
2720.94	-1.33	-1.33	-1.37	-1.37	-1.35
2727	-1.32	-1.33	-1.37	-1.37	-1.35
2733.06	-1.31	-1.32	-1.36	-1.37	-1.36
2739.12	-1.31	-1.32	-1.36	-1.36	-1.35
2745.18	-1.32	-1.32	-1.36	-1.35	-1.35
2751.24	-1.32	-1.32	-1.35	-1.35	-1.36
2757.3	-1.32	-1.31	-1.35	-1.35	-1.36
2763.36	-1.32	-1.32	-1.36	-1.35	-1.35
2769.42	-1.32	-1.31	-1.36	-1.35	-1.35
2775.48	-1.32	-1.31	-1.35	-1.35	-1.35
2781.54	-1.31	-1.31	-1.35	-1.35	-1.35
2787.6	-1.31	-1.31	-1.35	-1.36	-1.34
2793.66	-1.31	-1.31	-1.35	-1.35	-1.35
2799.72	-1.3	-1.31	-1.35	-1.34	-1.35
2805.78	-1.3	-1.31	-1.34	-1.33	-1.34
2811.84	-1.3	-1.3	-1.34	-1.33	-1.33
2817.9	-1.29	-1.31	-1.34	-1.33	-1.32
2823.96	-1.3	-1.31	-1.33	-1.32	-1.32
2830.02	-1.29	-1.31	-1.33	-1.33	-1.34
2836.08	-1.29	-1.3	-1.33	-1.34	-1.35
2842.14	-1.29	-1.29	-1.33	-1.34	-1.35
2848.2	-1.28	-1.29	-1.34	-1.33	-1.35
2854.26	-1.28	-1.3	-1.33	-1.34	-1.33
2860.32	-1.29	-1.29	-1.32	-1.33	-1.33
2866.38	-1.28	-1.29	-1.32	-1.33	-1.34
2872.44	-1.27	-1.29	-1.33	-1.35	-1.34
2878.5	-1.26	-1.29	-1.33	-1.35	-1.34
2884.56	-1.27	-1.28	-1.32	-1.33	-1.34
2890.62	-1.28	-1.28	-1.32	-1.32	-1.33
2896.68	-1.28	-1.29	-1.32	-1.32	-1.32
2902.74	-1.27	-1.29	-1.32	-1.31	-1.33
2908.8	-1.27	-1.29	-1.32	-1.31	-1.33
2914.86	-1.26	-1.29	-1.31	-1.32	-1.34
2920.92	-1.26	-1.28	-1.32	-1.31	-1.33
2926.98	-1.26	-1.28	-1.31	-1.31	-1.33
2933.04	-1.27	-1.28	-1.32	-1.31	-1.33
2939.1	-1.25	-1.28	-1.31	-1.3	-1.32
2945.16	-1.24	-1.27	-1.31	-1.31	-1.31
2951.22	-1.24	-1.26	-1.31	-1.3	-1.32
2957.28	-1.24	-1.26	-1.29	-1.29	-1.33
2963.34	-1.25	-1.26	-1.29	-1.29	-1.33
2969.4	-1.25	-1.26	-1.29	-1.3	-1.33
2975.46	-1.24	-1.26	-1.3	-1.3	-1.33
2981.52	-1.23	-1.26	-1.3	-1.3	-1.31
2987.58	-1.24	-1.26	-1.29	-1.31	-1.29
2993.64	-1.25	-1.25	-1.29	-1.31	-1.28
2999.7	-1.25	-1.26	-1.29	-1.3	-1.29
3005.76	-1.25	-1.27	-1.29	-1.29	-1.3
3011.82	-1.25	-1.26	-1.27	-1.3	-1.31
3017.88	-1.24	-1.25	-1.27	-1.31	-1.31
3023.94	-1.23	-1.24	-1.27	-1.3	-1.31
3030	-1.23	-1.24	-1.27	-1.29	-1.29
3036.06	-1.24	-1.25	-1.27	-1.29	-1.28
3042.12	-1.24	-1.25	-1.27	-1.29	-1.29
3048.18	-1.23	-1.24	-1.26	-1.28	-1.29
3054.24	-1.23	-1.24	-1.26	-1.28	-1.29
3060.3	-1.23	-1.24	-1.27	-1.29	-1.29
3066.36	-1.23	-1.24	-1.27	-1.28	-1.29
3072.42	-1.23	-1.25	-1.27	-1.27	-1.29
3078.48	-1.23	-1.24	-1.26	-1.27	-1.28
3084.54	-1.23	-1.24	-1.26	-1.27	-1.28
3090.6	-1.23	-1.24	-1.26	-1.27	-1.28
3096.66	-1.23	-1.25	-1.25	-1.26	-1.29
3102.72	-1.22	-1.24	-1.25	-1.26	-1.29
3108.78	-1.23	-1.23	-1.25	-1.26	-1.28
3114.84	-1.21	-1.23	-1.26	-1.26	-1.27
3120.9	-1.21	-1.22	-1.26	-1.26	-1.26
3126.96	-1.21	-1.23	-1.25	-1.27	-1.26
3133.02	-1.2	-1.23	-1.25	-1.26	-1.26
3139.08	-1.2	-1.23	-1.24	-1.25	-1.25
3145.14	-1.2	-1.24	-1.24	-1.26	-1.26
3151.2	-1.19	-1.23	-1.25	-1.26	-1.26
3157.26	-1.2	-1.22	-1.25	-1.25	-1.27
3163.32	-1.2	-1.22	-1.25	-1.24	-1.28
3169.38	-1.2	-1.22	-1.25	-1.25	-1.27
3175.44	-1.19	-1.22	-1.25	-1.24	-1.27
3181.5	-1.19	-1.21	-1.24	-1.23	-1.27
3187.56	-1.19	-1.21	-1.24	-1.24	-1.26
3193.62	-1.19	-1.21	-1.24	-1.25	-1.25
3199.68	-1.19	-1.21	-1.24	-1.26	-1.25
3205.74	-1.19	-1.21	-1.24	-1.25	-1.26
3211.8	-1.19	-1.2	-1.24	-1.24	-1.26
3217.86	-1.19	-1.19	-1.24	-1.24	-1.26
3223.92	-1.19	-1.2	-1.24	-1.24	-1.26
3229.98	-1.19	-1.2	-1.24	-1.23	-1.25
3236.04	-1.2	-1.2	-1.24	-1.24	-1.24
3242.1	-1.2	-1.21	-1.23	-1.25	-1.24
3248.16	-1.18	-1.21	-1.23	-1.25	-1.24
3254.22	-1.18	-1.21	-1.23	-1.25	-1.25
3260.28	-1.18	-1.2	-1.22	-1.24	-1.25
3266.34	-1.17	-1.19	-1.22	-1.23	-1.24
3272.4	-1.16	-1.19	-1.21	-1.23	-1.24
3278.46	-1.17	-1.18	-1.21	-1.23	-1.23
3284.52	-1.17	-1.19	-1.22	-1.23	-1.23
3290.58	-1.17	-1.19	-1.22	-1.22	-1.23
3296.64	-1.17	-1.18	-1.23	-1.22	-1.22
3302.7	-1.17	-1.19	-1.22	-1.22	-1.21
3308.76	-1.17	-1.2	-1.21	-1.22	-1.21
3314.82	-1.17	-1.19	-1.21	-1.22	-1.21
3320.88	-1.16	-1.19	-1.21	-1.22	-1.21
3326.94	-1.16	-1.19	-1.2	-1.22	-1.21
3333	-1.17	-1.18	-1.21	-1.22	-1.21
3339.06	-1.17	-1.18	-1.2	-1.21	-1.22
3345.12	-1.17	-1.18	-1.2	-1.2	-1.22
3351.18	-1.17	-1.17	-1.2	-1.2	-1.24
3357.24	-1.16	-1.17	-1.2	-1.21	-1.24
3363.3	-1.15	-1.18	-1.2	-1.21	-1.23
3369.36	-1.16	-1.19	-1.19	-1.2	-1.22
3375.42	-1.16	-1.19	-1.19	-1.2	-1.21
3381.48	-1.15	-1.18	-1.18	-1.21	-1.21
3387.54	-1.16	-1.18	-1.18	-1.22	-1.2
3393.6	-1.15	-1.17	-1.19	-1.21	-1.2
3399.66	-1.15	-1.17	-1.2	-1.21	-1.2
3405.72	-1.14	-1.16	-1.2	-1.21	-1.2
3411.78	-1.15	-1.16	-1.19	-1.21	-1.2
3417.84	-1.15	-1.16	-1.19	-1.2	-1.2
3423.9	-1.13	-1.16	-1.19	-1.2	-1.2
3429.96	-1.13	-1.15	-1.19	-1.2	-1.2
3436.02	-1.14	-1.15	-1.2	-1.19	-1.19
3442.08	-1.14	-1.15	-1.19	-1.2	-1.19
3448.14	-1.14	-1.15	-1.19	-1.2	-1.18
3454.2	-1.13	-1.15	-1.18	-1.2	-1.17
3460.26	-1.12	-1.15	-1.17	-1.2	-1.17
3466.32	-1.13	-1.15	-1.18	-1.2	-1.18
3472.38	-1.13	-1.15	-1.18	-1.2	-1.18
3478.44	-1.11	-1.14	-1.18	-1.18	-1.17
3484.5	-1.12	-1.14	-1.18	-1.18	-1.18
3490.56	-1.12	-1.15	-1.17	-1.17	-1.18
3496.62	-1.13	-1.15	-1.17	-1.17	-1.18
3502.68	-1.13	-1.13	-1.17	-1.17	-1.17
3508.74	-1.12	-1.13	-1.16	-1.18	-1.17
3514.8	-1.12	-1.13	-1.17	-1.18	-1.17
3520.86	-1.12	-1.13	-1.17	-1.18	-1.16
3526.92	-1.12	-1.13	-1.17	-1.17	-1.16
3532.98	-1.12	-1.13	-1.17	-1.17	-1.16
3539.04	-1.12	-1.13	-1.17	-1.17	-1.16
3545.1	-1.12	-1.13	-1.16	-1.17	-1.16
3551.16	-1.12	-1.12	-1.16	-1.17	-1.16
3557.22	-1.12	-1.13	-1.16	-1.18	-1.17
3563.28	-1.11	-1.13	-1.16	-1.18	-1.18
3569.34	-1.1	-1.13	-1.16	-1.18	-1.17
3575.4	-1.1	-1.13	-1.16	-1.17	-1.16
3581.46	-1.1	-1.13	-1.15	-1.16	-1.16
3587.52	-1.1	-1.13	-1.15	-1.15	-1.16
3593.58	-1.09	-1.13	-1.16	-1.15	-1.17
3599.64	-1.08	-1.12	-1.15	-1.15	-1.16
3605.7	-1.09	-1.11	-1.15	-1.15	-1.14
3611.76	-1.1	-1.11	-1.15	-1.15	-1.15
3617.82	-1.1	-1.11	-1.15	-1.15	-1.15
3623.88	-1.1	-1.1	-1.15	-1.15	-1.16
3629.94	-1.09	-1.1	-1.15	-1.15	-1.16
3636	-1.09	-1.1	-1.15	-1.15	-1.17
3642.06	-1.09	-1.1	-1.15	-1.14	-1.16
3648.12	-1.09	-1.1	-1.15	-1.14	-1.15
3654.18	-1.08	-1.1	-1.15	-1.15	-1.14
3660.24	-1.09	-1.1	-1.15	-1.15	-1.13
3666.3	-1.09	-1.1	-1.15	-1.15	-1.14
3672.36	-1.09	-1.1	-1.15	-1.14	-1.14
3678.42	-1.08	-1.1	-1.14	-1.14	-1.16
3684.48	-1.07	-1.09	-1.13	-1.15	-1.17
3690.54	-1.08	-1.1	-1.14	-1.15	-1.16
3696.6	-1.08	-1.1	-1.14	-1.13	-1.15
3702.66	-1.09	-1.1	-1.14	-1.13	-1.15
3708.72	-1.08	-1.1	-1.13	-1.14	-1.14
3714.78	-1.08	-1.09	-1.13	-1.13	-1.14
3720.84	-1.08	-1.09	-1.13	-1.12	-1.15
3726.9	-1.07	-1.09	-1.13	-1.12	-1.16
3732.96	-1.06	-1.09	-1.13	-1.13	-1.16
3739.02	-1.06	-1.09	-1.12	-1.13	-1.15
3745.08	-1.06	-1.09	-1.12	-1.12	-1.14
3751.14	-1.06	-1.08	-1.13	-1.12	-1.13
3757.2	-1.07	-1.08	-1.13	-1.13	-1.13
3763.26	-1.06	-1.09	-1.12	-1.14	-1.13
3769.32	-1.07	-1.09	-1.12	-1.13	-1.13
3775.38	-1.06	-1.09	-1.12	-1.13	-1.13
3781.44	-1.05	-1.09	-1.12	-1.11	-1.14
3787.5	-1.04	-1.09	-1.11	-1.1	-1.14
3793.56	-1.05	-1.08	-1.12	-1.11	-1.13
3799.62	-1.05	-1.08	-1.11	-1.12	-1.14
3805.68	-1.05	-1.08	-1.1	-1.12	-1.13
3811.74	-1.04	-1.07	-1.1	-1.11	-1.13
3817.8	-1.04	-1.07	-1.11	-1.11	-1.11
3823.86	-1.05	-1.07	-1.11	-1.12	-1.11
3829.92	-1.05	-1.06	-1.1	-1.11	-1.12
3835.98	-1.05	-1.06	-1.1	-1.1	-1.1
3842.04	-1.04	-1.06	-1.09	-1.11	-1.1
3848.1	-1.04	-1.06	-1.1	-1.12	-1.12
3854.16	-1.03	-1.06	-1.1	-1.11	-1.12
3860.22	-1.03	-1.06	-1.1	-1.1	-1.12
3866.28	-1.03	-1.06	-1.1	-1.11	-1.12
3872.34	-1.03	-1.06	-1.1	-1.12	-1.12
3878.4	-1.03	-1.07	-1.1	-1.11	-1.12
3884.46	-1.03	-1.06	-1.1	-1.09	-1.12
3890.52	-1.03	-1.06	-1.09	-1.09	-1.12
3896.58	-1.03	-1.06	-1.08	-1.1	-1.12
3902.64	-1.03	-1.06	-1.09	-1.1	-1.12
3908.7	-1.03	-1.05	-1.09	-1.09	-1.11
3914.76	-1.03	-1.06	-1.09	-1.09	-1.11
3920.82	-1.02	-1.06	-1.09	-1.08	-1.11
3926.88	-1.01	-1.06	-1.09	-1.09	-1.1
3932.94	-1.02	-1.05	-1.09	-1.09	-1.1
3939	-1.01	-1.05	-1.09	-1.08	-1.1
3945.06	-1.02	-1.05	-1.09	-1.09	-1.09
3951.12	-1.02	-1.04	-1.08	-1.09	-1.1
3957.18	-1.02	-1.04	-1.08	-1.09	-1.11
3963.24	-1.01	-1.04	-1.08	-1.09	-1.11
3969.3	-1.02	-1.03	-1.09	-1.1	-1.1
3975.36	-1.02	-1.04	-1.09	-1.1	-1.08
3981.42	-1.01	-1.04	-1.08	-1.09	-1.08
3987.48	-1.01	-1.04	-1.08	-1.08	-1.09
3993.54	-1.01	-1.04	-1.08	-1.08	-1.1
3999.6	-1.02	-1.04	-1.07	-1.08	-1.1
4005.66	-1.01	-1.04	-1.06	-1.09	-1.09
4011.72	-1	-1.04	-1.06	-1.08	-1.08
4017.78	-1	-1.03	-1.07	-1.09	-1.07
4023.84	-1	-1.02	-1.07	-1.09	-1.07
4029.9	-1	-1.03	-1.07	-1.08	-1.07
4035.96	-0.99	-1.03	-1.07	-1.07	-1.08
4042.02	-1	-1.03	-1.06	-1.07	-1.09
4048.08	-1	-1.03	-1.06	-1.07	-1.09
4054.14	-1	-1.02	-1.06	-1.07	-1.08
4060.2	-0.99	-1.02	-1.06	-1.06	-1.08
4066.26	-0.98	-1.02	-1.05	-1.05	-1.08
4072.32	-0.98	-1.02	-1.05	-1.05	-1.07
4078.38	-0.99	-1.02	-1.05	-1.06	-1.08
4084.44	-0.99	-1.02	-1.05	-1.05	-1.09
4090.5	-0.98	-1.02	-1.05	-1.06	-1.09
4096.56	-0.97	-1.01	-1.05	-1.06	-1.08
4102.62	-0.97	-1	-1.05	-1.06	-1.07
4108.68	-0.98	-1.01	-1.04	-1.07	-1.06
4114.74	-0.98	-1.03	-1.04	-1.06	-1.07
4120.8	-0.99	-1.03	-1.04	-1.07	-1.08
4126.86	-0.99	-1.02	-1.03	-1.06	-1.07
4132.92	-0.99	-1.02	-1.04	-1.05	-1.06
4138.98	-0.98	-1.01	-1.04	-1.05	-1.06
4145.04	-0.97	-1.01	-1.04	-1.05	-1.07
4151.1	-0.97	-1.02	-1.04	-1.06	-1.07
4157.16	-0.97	-1.02	-1.04	-1.07	-1.08
4163.22	-0.97	-1.01	-1.03	-1.06	-1.07
4169.28	-0.97	-1.01	-1.03	-1.05	-1.06
4175.34	-0.97	-1.01	-1.03	-1.05	-1.06
4181.4	-0.97	-1	-1.04	-1.04	-1.07
4187.46	-0.97	-1	-1.04	-1.04	-1.07
4193.52	-0.97	-1	-1.03	-1.05	-1.06
4199.58	-0.96	-1.01	-1.03	-1.05	-1.06
4205.64	-0.97	-1	-1.02	-1.04	-1.05
4211.7	-0.96	-0.99	-1.02	-1.04	-1.06
4217.76	-0.96	-0.99	-1.03	-1.04	-1.06
4223.82	-0.97	-0.99	-1.03	-1.03	-1.06
4229.88	-0.97	-1	-1.03	-1.03	-1.07
4235.94	-0.97	-0.99	-1.03	-1.04	-1.07
4242	-0.97	-0.99	-1.02	-1.05	-1.06
4248.06	-0.96	-0.98	-1.02	-1.04	-1.06
4254.12	-0.95	-0.98	-1.02	-1.03	-1.05
4260.18	-0.95	-0.99	-1.02	-1.02	-1.04
4266.24	-0.95	-0.98	-1.02	-1.02	-1.04
4272.3	-0.95	-0.98	-1.02	-1.02	-1.04
4278.36	-0.95	-0.98	-1.02	-1.03	-1.06
4284.42	-0.95	-0.98	-1.02	-1.02	-1.06
4290.48	-0.95	-0.98	-1.02	-1.01	-1.06
4296.54	-0.95	-0.99	-1.03	-1.01	-1.04
4302.6	-0.95	-0.98	-1.03	-1.03	-1.04
4308.66	-0.94	-0.98	-1.03	-1.03	-1.04
4314.72	-0.94	-0.97	-1.03	-1.02	-1.03
4320.78	-0.94	-0.97	-1.02	-1.01	-1.02
4326.84	-0.94	-0.98	-1.02	-1	-1.02
4332.9	-0.94	-0.97	-1.02	-1	-1.02
4338.96	-0.94	-0.98	-1.01	-1.02	-1.03
4345.02	-0.94	-0.98	-1.01	-1.02	-1.04
4351.08	-0.94	-0.98	-1.01	-1.01	-1.04
4357.14	-0.94	-0.96	-1.01	-1	-1.04
4363.2	-0.94	-0.96	-1.01	-0.99	-1.03
4369.26	-0.93	-0.97	-1.01	-1	-1.02
4375.32	-0.93	-0.97	-1.01	-1.01	-1.02
4381.38	-0.92	-0.96	-1.01	-1.02	-1.02
4387.44	-0.92	-0.97	-1.01	-1.02	-1.02
4393.5	-0.93	-0.96	-1.01	-1.02	-1.03
4399.56	-0.93	-0.96	-1	-1.01	-1.03
4405.62	-0.93	-0.96	-1	-1	-1.04
4411.68	-0.93	-0.95	-1	-1	-1.04
4417.74	-0.93	-0.96	-1	-1.01	-1.04
4423.8	-0.93	-0.97	-1	-1.02	-1.03
4429.86	-0.92	-0.97	-1	-1	-1.03
4435.92	-0.92	-0.96	-1	-0.99	-1.02
4441.98	-0.93	-0.96	-0.99	-0.99	-1.02
4448.04	-0.94	-0.96	-0.99	-1	-1.02
4454.1	-0.94	-0.95	-0.99	-1	-1.04
4460.16	-0.92	-0.95	-0.98	-1	-1.04
4466.22	-0.92	-0.95	-0.99	-1	-1.03
4472.28	-0.92	-0.95	-1	-0.99	-1.02
4478.34	-0.92	-0.95	-1	-0.99	-1.02
4484.4	-0.92	-0.95	-0.99	-1	-1.02
4490.46	-0.92	-0.95	-0.99	-1.01	-1.02
4496.52	-0.92	-0.95	-0.99	-1.01	-1.02
4502.58	-0.92	-0.95	-0.99	-1.01	-1.02
4508.64	-0.91	-0.94	-0.99	-1	-1.02
4514.7	-0.91	-0.94	-0.99	-0.99	-1.02
4520.76	-0.91	-0.94	-0.99	-0.99	-1.01
4526.82	-0.91	-0.95	-0.98	-0.99	-1.01
4532.88	-0.92	-0.95	-0.97	-0.99	-1.01
4538.94	-0.92	-0.94	-0.98	-0.99	-1
4545	-0.91	-0.94	-0.98	-0.98	-1
4551.06	-0.91	-0.93	-0.97	-0.98	-1
4557.12	-0.91	-0.93	-0.96	-0.98	-1
4563.18	-0.92	-0.93	-0.97	-0.99	-1
4569.24	-0.92	-0.92	-0.97	-1	-1
4575.3	-0.91	-0.94	-0.97	-0.99	-1.01
4581.36	-0.9	-0.93	-0.97	-0.97	-1.02
4587.42	-0.9	-0.92	-0.96	-0.98	-1.01
4593.48	-0.91	-0.92	-0.96	-0.98	-1
4599.54	-0.91	-0.92	-0.95	-0.99	-0.99
4605.6	-0.91	-0.92	-0.96	-0.98	-1.01
4611.66	-0.91	-0.92	-0.97	-0.97	-1.02
4617.72	-0.9	-0.93	-0.97	-0.97	-1.01
4623.78	-0.9	-0.92	-0.96	-0.98	-1.01
4629.84	-0.91	-0.92	-0.97	-0.98	-1
4635.9	-0.91	-0.92	-0.96	-0.97	-1
4641.96	-0.91	-0.92	-0.96	-0.96	-1
4648.02	-0.9	-0.92	-0.96	-0.97	-1
4654.08	-0.89	-0.92	-0.96	-0.98	-1
4660.14	-0.89	-0.93	-0.96	-0.99	-1
4666.2	-0.89	-0.93	-0.97	-0.98	-0.99
4672.26	-0.89	-0.93	-0.96	-0.97	-0.98
4678.32	-0.89	-0.92	-0.96	-0.97	-0.97
4684.38	-0.89	-0.92	-0.96	-0.98	-0.97
4690.44	-0.89	-0.92	-0.96	-0.98	-0.97
4696.5	-0.89	-0.92	-0.96	-0.97	-0.98
4702.56	-0.89	-0.91	-0.96	-0.96	-0.98
4708.62	-0.88	-0.91	-0.95	-0.97	-0.99
4714.68	-0.87	-0.91	-0.95	-0.97	-0.99
4720.74	-0.87	-0.92	-0.94	-0.98	-0.98
4726.8	-0.88	-0.92	-0.94	-0.97	-0.98
4732.86	-0.88	-0.92	-0.94	-0.96	-0.98
4738.92	-0.88	-0.92	-0.94	-0.95	-0.98
4744.98	-0.88	-0.92	-0.94	-0.96	-0.98
4751.04	-0.87	-0.91	-0.95	-0.97	-0.97
4757.1	-0.88	-0.91	-0.95	-0.97	-0.97
4763.16	-0.89	-0.91	-0.94	-0.96	-0.97
4769.22	-0.89	-0.91	-0.94	-0.95	-0.98
4775.28	-0.87	-0.91	-0.94	-0.95	-0.98
4781.34	-0.86	-0.91	-0.94	-0.94	-0.98
4787.4	-0.86	-0.9	-0.94	-0.95	-0.98
4793.46	-0.86	-0.89	-0.94	-0.96	-0.98
4799.52	-0.86	-0.9	-0.94	-0.96	-0.98
4805.58	-0.87	-0.9	-0.94	-0.95	-0.97
4811.64	-0.87	-0.89	-0.93	-0.94	-0.96
4817.7	-0.86	-0.89	-0.93	-0.94	-0.95
4823.76	-0.86	-0.89	-0.92	-0.95	-0.96
4829.82	-0.85	-0.89	-0.93	-0.95	-0.96
4835.88	-0.86	-0.89	-0.93	-0.94	-0.96
4841.94	-0.86	-0.89	-0.92	-0.93	-0.96
4848	-0.86	-0.89	-0.92	-0.93	-0.97
4854.06	-0.85	-0.89	-0.93	-0.95	-0.96
4860.12	-0.85	-0.88	-0.93	-0.95	-0.97
4866.18	-0.86	-0.89	-0.93	-0.94	-0.97
4872.24	-0.86	-0.89	-0.93	-0.94	-0.96
4878.3	-0.86	-0.9	-0.93	-0.95	-0.96
4884.36	-0.86	-0.9	-0.93	-0.94	-0.96
4890.42	-0.86	-0.9	-0.92	-0.92	-0.95
4896.48	-0.86	-0.9	-0.92	-0.93	-0.96
4902.54	-0.86	-0.9	-0.92	-0.94	-0.96
4908.6	-0.86	-0.9	-0.92	-0.94	-0.96
4914.66	-0.85	-0.89	-0.92	-0.94	-0.95
4920.72	-0.85	-0.88	-0.92	-0.94	-0.95
4926.78	-0.84	-0.89	-0.92	-0.92	-0.95
4932.84	-0.85	-0.9	-0.92	-0.92	-0.94
4938.9	-0.85	-0.89	-0.91	-0.93	-0.94
4944.96	-0.84	-0.88	-0.92	-0.93	-0.95
4951.02	-0.84	-0.88	-0.93	-0.93	-0.95
4957.08	-0.84	-0.88	-0.92	-0.93	-0.95
4963.14	-0.84	-0.89	-0.93	-0.92	-0.96
4969.2	-0.85	-0.89	-0.93	-0.91	-0.96
4975.26	-0.84	-0.89	-0.92	-0.92	-0.96
4981.32	-0.84	-0.88	-0.92	-0.93	-0.95
4987.38	-0.84	-0.88	-0.92	-0.93	-0.95
4993.44	-0.84	-0.88	-0.92	-0.92	-0.95
4999.5	-0.84	-0.87	-0.92	-0.92	-0.94
5005.56	-0.84	-0.87	-0.92	-0.91	-0.94
5011.62	-0.84	-0.86	-0.92	-0.91	-0.95
5017.68	-0.84	-0.86	-0.92	-0.92	-0.94
5023.74	-0.84	-0.86	-0.91	-0.93	-0.94
5029.8	-0.84	-0.87	-0.92	-0.92	-0.95
5035.86	-0.85	-0.87	-0.92	-0.91	-0.96
5041.92	-0.85	-0.87	-0.91	-0.92	-0.96
5047.98	-0.84	-0.86	-0.91	-0.93	-0.94
5054.04	-0.84	-0.86	-0.91	-0.93	-0.94
5060.1	-0.84	-0.86	-0.91	-0.93	-0.94
5066.16	-0.83	-0.86	-0.91	-0.92	-0.94
5072.22	-0.83	-0.86	-0.91	-0.91	-0.93
5078.28	-0.83	-0.86	-0.91	-0.91	-0.94
5084.34	-0.83	-0.85	-0.91	-0.92	-0.94
5090.4	-0.83	-0.85	-0.9	-0.92	-0.94
5096.46	-0.83	-0.86	-0.9	-0.92	-0.96
5102.52	-0.83	-0.86	-0.9	-0.91	-0.95
5108.58	-0.82	-0.86	-0.9	-0.9	-0.94
5114.64	-0.82	-0.86	-0.9	-0.9	-0.93
5120.7	-0.82	-0.85	-0.9	-0.9	-0.92
5126.76	-0.82	-0.85	-0.89	-0.91	-0.93
5132.82	-0.81	-0.85	-0.89	-0.91	-0.93
5138.88	-0.82	-0.85	-0.9	-0.91	-0.94
5144.94	-0.82	-0.86	-0.9	-0.91	-0.93
5151	-0.82	-0.86	-0.89	-0.91	-0.92
5157.06	-0.82	-0.86	-0.89	-0.91	-0.92
5163.12	-0.81	-0.86	-0.89	-0.91	-0.93
5169.18	-0.81	-0.86	-0.89	-0.9	-0.92
5175.24	-0.82	-0.85	-0.89	-0.89	-0.93
5181.3	-0.82	-0.85	-0.89	-0.9	-0.93
5187.36	-0.81	-0.84	-0.89	-0.91	-0.93
5193.42	-0.81	-0.84	-0.89	-0.9	-0.93
5199.48	-0.81	-0.85	-0.89	-0.89	-0.93
5205.54	-0.81	-0.85	-0.88	-0.89	-0.93
5211.6	-0.81	-0.85	-0.88	-0.9	-0.93
5217.66	-0.81	-0.84	-0.88	-0.9	-0.93
5223.72	-0.81	-0.84	-0.88	-0.9	-0.93
5229.78	-0.81	-0.83	-0.87	-0.9	-0.93
5235.84	-0.81	-0.83	-0.88	-0.89	-0.93
5241.9	-0.81	-0.84	-0.88	-0.87	-0.93
5247.96	-0.81	-0.84	-0.87	-0.88	-0.92
5254.02	-0.81	-0.83	-0.88	-0.89	-0.91
5260.08	-0.81	-0.84	-0.88	-0.91	-0.9
5266.14	-0.8	-0.83	-0.88	-0.9	-0.9
5272.2	-0.81	-0.83	-0.88	-0.9	-0.91
5278.26	-0.8	-0.84	-0.88	-0.89	-0.91
5284.32	-0.8	-0.84	-0.87	-0.89	-0.91
5290.38	-0.79	-0.84	-0.87	-0.89	-0.91
5296.44	-0.8	-0.84	-0.87	-0.89	-0.91
5302.5	-0.8	-0.84	-0.87	-0.9	-0.91
5308.56	-0.8	-0.84	-0.87	-0.9	-0.91
5314.62	-0.8	-0.83	-0.87	-0.89	-0.91
5320.68	-0.8	-0.83	-0.86	-0.88	-0.9
5326.74	-0.8	-0.83	-0.86	-0.88	-0.91
5332.8	-0.8	-0.83	-0.86	-0.9	-0.91
5338.86	-0.79	-0.83	-0.86	-0.9	-0.9
5344.92	-0.78	-0.83	-0.86	-0.88	-0.9
5350.98	-0.79	-0.83	-0.86	-0.87	-0.91
5357.04	-0.79	-0.83	-0.86	-0.87	-0.92
5363.1	-0.79	-0.83	-0.86	-0.88	-0.92
5369.16	-0.8	-0.82	-0.86	-0.89	-0.91
5375.22	-0.79	-0.82	-0.85	-0.88	-0.91
5381.28	-0.79	-0.82	-0.85	-0.87	-0.9
5387.34	-0.79	-0.82	-0.85	-0.88	-0.9
5393.4	-0.8	-0.82	-0.86	-0.88	-0.91
5399.46	-0.8	-0.82	-0.86	-0.88	-0.91
5405.52	-0.8	-0.82	-0.86	-0.88	-0.9
5411.58	-0.79	-0.81	-0.86	-0.87	-0.9
5417.64	-0.79	-0.81	-0.86	-0.86	-0.89
5423.7	-0.8	-0.81	-0.86	-0.87	-0.89
5429.76	-0.8	-0.82	-0.85	-0.88	-0.9
5435.82	-0.79	-0.82	-0.85	-0.89	-0.9
5441.88	-0.79	-0.81	-0.85	-0.88	-0.9
5447.94	-0.78	-0.81	-0.85	-0.88	-0.9
5454	-0.79	-0.82	-0.85	-0.86	-0.89
5460.06	-0.78	-0.82	-0.85	-0.85	-0.89
5466.12	-0.78	-0.82	-0.85	-0.86	-0.89
5472.18	-0.78	-0.81	-0.85	-0.87	-0.88
5478.24	-0.79	-0.81	-0.85	-0.87	-0.88
5484.3	-0.79	-0.81	-0.85	-0.87	-0.88
5490.36	-0.78	-0.81	-0.85	-0.87	-0.88
5496.42	-0.77	-0.81	-0.85	-0.87	-0.87
5502.48	-0.78	-0.8	-0.85	-0.86	-0.87
5508.54	-0.78	-0.81	-0.85	-0.85	-0.88
5514.6	-0.77	-0.81	-0.85	-0.86	-0.89
5520.66	-0.77	-0.81	-0.85	-0.87	-0.89
5526.72	-0.78	-0.81	-0.85	-0.87	-0.89
5532.78	-0.92	-0.94	-0.98	-1.01	-1.02
5538.84	-1.88	-1.89	-1.92	-2.08	-1.96
5544.9	-1.97	-1.99	-2	-2.15	-2.01
5550.96	-0.78	-0.79	-0.78	-0.83	-0.79
5557.02	-0.25	-0.25	-0.23	-0.24	-0.25
5563.08	-0.23	-0.22	-0.21	-0.21	-0.23
5569.14	-0.21	-0.21	-0.19	-0.2	-0.21
5575.2	-0.2	-0.2	-0.18	-0.19	-0.2
5581.26	-0.2	-0.19	-0.18	-0.19	-0.2
5587.32	-0.19	-0.19	-0.18	-0.18	-0.2
5593.38	-0.19	-0.19	-0.17	-0.18	-0.2
5599.44	-0.19	-0.19	-0.17	-0.18	-0.19
5605.5	-0.19	-0.18	-0.17	-0.17	-0.19
5611.56	-0.19	-0.18	-0.17	-0.17	-0.19
5617.62	-0.19	-0.18	-0.16	-0.17	-0.19
5623.68	-0.18	-0.18	-0.16	-0.17	-0.18
5629.74	-0.18	-0.18	-0.16	-0.17	-0.18
5635.8	-0.18	-0.18	-0.15	-0.16	-0.18
5641.86	-0.18	-0.18	-0.15	-0.16	-0.18
5647.92	-0.18	-0.17	-0.16	-0.16	-0.18
5653.98	-0.18	-0.17	-0.16	-0.16	-0.18
5660.04	-0.18	-0.17	-0.15	-0.16	-0.18
5666.1	-0.18	-0.17	-0.15	-0.16	-0.18
5672.16	-0.17	-0.17	-0.15	-0.16	-0.18
5678.22	-0.17	-0.17	-0.15	-0.16	-0.17
5684.28	-0.17	-0.17	-0.15	-0.16	-0.17
5690.34	-0.18	-0.17	-0.15	-0.16	-0.17
5696.4	-0.17	-0.17	-0.15	-0.15	-0.17
5702.46	-0.17	-0.17	-0.14	-0.15	-0.17
5708.52	-0.17	-0.17	-0.14	-0.16	-0.17
5714.58	-0.18	-0.17	-0.14	-0.15	-0.17
5720.64	-0.18	-0.17	-0.15	-0.16	-0.16
5726.7	-0.17	-0.17	-0.15	-0.16	-0.16
5732.76	-0.18	-0.17	-0.15	-0.15	-0.17
5738.82	-0.17	-0.16	-0.15	-0.15	-0.18
5744.88	-0.17	-0.16	-0.15	-0.15	-0.17
5750.94	-0.17	-0.16	-0.15	-0.16	-0.17
5757	-0.17	-0.16	-0.14	-0.16	-0.16
5763.06	-0.16	-0.16	-0.15	-0.15	-0.17
5769.12	-0.17	-0.16	-0.15	-0.15	-0.17
5775.18	-0.17	-0.16	-0.14	-0.15	-0.16
5781.24	-0.17	-0.16	-0.14	-0.15	-0.16
5787.3	-0.17	-0.16	-0.14	-0.15	-0.16
5793.36	-0.17	-0.16	-0.14	-0.15	-0.17
5799.42	-0.17	-0.15	-0.14	-0.15	-0.16
5805.48	-0.17	-0.15	-0.14	-0.16	-0.16
5811.54	-0.17	-0.16	-0.14	-0.15	-0.16
5817.6	-0.16	-0.16	-0.15	-0.15	-0.16
5823.66	-0.17	-0.16	-0.15	-0.15	-0.16
5829.72	-0.17	-0.15	-0.14	-0.15	-0.16
5835.78	-0.16	-0.15	-0.14	-0.14	-0.16
5841.84	-0.16	-0.16	-0.14	-0.13	-0.16
5847.9	-0.16	-0.16	-0.14	-0.14	-0.16
5853.96	-0.16	-0.16	-0.14	-0.14	-0.16
5860.02	-0.16	-0.15	-0.14	-0.15	-0.17
5866.08	-0.16	-0.16	-0.14	-0.15	-0.17
5872.14	-0.16	-0.16	-0.14	-0.14	-0.16
5878.2	-0.16	-0.16	-0.14	-0.14	-0.16
5884.26	-0.16	-0.16	-0.14	-0.14	-0.16
5890.32	-0.16	-0.16	-0.14	-0.14	-0.16
5896.38	-0.16	-0.16	-0.14	-0.14	-0.16
5902.44	-0.16	-0.16	-0.14	-0.15	-0.16
5908.5	-0.16	-0.15	-0.13	-0.15	-0.16
5914.56	-0.16	-0.15	-0.14	-0.15	-0.15
5920.62	-0.16	-0.16	-0.14	-0.15	-0.15
5926.68	-0.15	-0.16	-0.13	-0.15	-0.16
5932.74	-0.16	-0.16	-0.14	-0.14	-0.16
5938.8	-0.16	-0.15	-0.14	-0.14	-0.16
5944.86	-0.16	-0.15	-0.14	-0.14	-0.16
5950.92	-0.16	-0.16	-0.14	-0.15	-0.16
5956.98	-0.16	-0.15	-0.13	-0.15	-0.16
5963.04	-0.16	-0.15	-0.14	-0.15	-0.16
5969.1	-0.16	-0.15	-0.14	-0.15	-0.15
5975.16	-0.16	-0.15	-0.13	-0.14	-0.16
5981.22	-0.16	-0.16	-0.13	-0.14	-0.16
5987.28	-0.15	-0.15	-0.13	-0.15	-0.15
5993.34	-0.16	-0.15	-0.13	-0.14	-0.15
5999.4	-0.16	-0.15	-0.13	-0.14	-0.15
6005.46	-0.15	-0.15	-0.13	-0.13	-0.15
6011.52	-0.16	-0.15	-0.14	-0.14	-0.15
6017.58	-0.16	-0.15	-0.14	-0.14	-0.16
6023.64	-0.16	-0.15	-0.13	-0.14	-0.15
6029.7	-0.16	-0.15	-0.13	-0.14	-0.16
6035.76	-0.16	-0.15	-0.14	-0.15	-0.16
6041.82	-0.16	-0.15	-0.13	-0.15	-0.15
6047.88	-0.16	-0.15	-0.13	-0.14	-0.15
6053.94	-0.15	-0.15	-0.14	-0.13	-0.15
6060	-0.15	-0.15	-0.14	-0.14	-0.14
6066.06	-0.16	-0.15	-0.13	-0.14	-0.15
6072.12	-0.16	-0.15	-0.13	-0.14	-0.15
6078.18	-0.15	-0.15	-0.13	-0.13	-0.16
6084.24	-0.15	-0.16	-0.13	-0.13	-0.15
6090.3	-0.15	-0.15	-0.14	-0.14	-0.15
6096.36	-0.15	-0.15	-0.14	-0.14	-0.15
6102.42	-0.16	-0.15	-0.14	-0.14	-0.15
6108.48	-0.15	-0.15	-0.13	-0.15	-0.16
6114.54	-0.15	-0.15	-0.13	-0.15	-0.16
6120.6	-0.16	-0.15	-0.13	-0.14	-0.15
6126.66	-0.16	-0.15	-0.14	-0.14	-0.15
6132.72	-0.15	-0.15	-0.14	-0.14	-0.15
6138.78	-0.15	-0.15	-0.14	-0.14	-0.15
6144.84	-0.15	-0.15	-0.13	-0.14	-0.15
6150.9	-0.15	-0.15	-0.13	-0.14	-0.16
6156.96	-0.15	-0.15	-0.13	-0.14	-0.16
6163.02	-0.16	-0.15	-0.14	-0.14	-0.15
6169.08	-0.15	-0.15	-0.14	-0.15	-0.15
6175.14	-0.16	-0.15	-0.13	-0.15	-0.14
6181.2	-0.15	-0.15	-0.13	-0.14	-0.15
6187.26	-0.16	-0.15	-0.14	-0.15	-0.15
6193.32	-0.16	-0.15	-0.13	-0.14	-0.15
6199.38	-0.15	-0.15	-0.13	-0.14	-0.15
