# Supplementary material for: Elucidation of molecular kinetic schemes from macroscopic traces using system identification
Source: PLoS Comput Biol. 2017 Feb 13;13(2):e1005376. doi: 10.1371/journal.pcbi.1005376 (PMC5330533; doi:10.1371/journal.pcbi.1005376)
Supplement: S1 Data — (1) L-type calcium ion-channel current elicited by voltage steps from -90 to 0 mV, first in the absence of nifedipine, and after addition of nifedipine at 100 nM and 1 μM concentration. (2) G-protein sensitive ion-channel (GIRK4*) current traces elicited by a step in LY379268 concentration from 0 to 1 μM. (ZIP) [file pcbi.1005376.s004.zip › Data_Ion_Channels/ICY_81526.txt]

0	-0.2808	-0.3027	-0.3027	-0.3174	-0.3369
6.06	-0.3052	-0.3418	-0.3418	-0.3345	-0.3638
12.12	-0.3198	-0.3296	-0.3296	-0.3369	-0.3540
18.18	-0.3125	-0.3320	-0.3320	-0.3491	-0.3687
24.24	-0.3076	-0.3345	-0.3345	-0.3394	-0.3711
30.3	-0.3174	-0.3296	-0.3296	-0.3418	-0.3711
36.36	-0.3052	-0.3369	-0.3369	-0.3418	-0.3833
42.42	-0.3101	-0.3345	-0.3345	-0.3369	-0.3687
48.48	-0.3149	-0.3296	-0.3296	-0.3491	-0.3687
54.54	-0.3052	-0.3345	-0.3345	-0.3442	-0.3784
60.6	-0.3076	-0.3271	-0.3271	-0.3369	-0.3613
66.66	-0.3101	-0.3320	-0.3320	-0.3540	-0.3687
72.72	-0.3003	-0.3369	-0.3369	-0.3394	-0.3760
78.78	-0.3125	-0.3271	-0.3271	-0.3394	-0.3687
84.84	-0.3052	-0.3320	-0.3320	-0.3516	-0.3760
90.9	-0.3003	-0.3247	-0.3247	-0.3394	-0.3735
96.96	-0.3101	-0.3247	-0.3247	-0.3442	-0.3735
103.02	-0.3027	-0.3418	-0.3418	-0.3442	-0.3833
109.08	-0.3052	-0.3296	-0.3296	-0.3345	-0.3662
115.14	-0.3101	-0.3223	-0.3223	-0.3467	-0.3687
121.2	-0.2954	-0.3345	-0.3345	-0.3491	-0.3784
127.26	-0.3149	-0.3247	-0.3247	-0.3394	-0.3638
133.32	-0.3149	-0.3271	-0.3271	-0.3516	-0.3735
139.38	-0.3052	-0.3320	-0.3320	-0.3467	-0.3735
145.44	-0.3125	-0.3198	-0.3198	-0.3442	-0.3613
151.5	-0.3101	-0.3345	-0.3345	-0.3540	-0.3735
157.56	-0.3052	-0.3345	-0.3345	-0.3491	-0.3662
163.62	-0.3149	-0.3247	-0.3247	-0.3564	-0.3613
169.68	-0.3003	-0.3271	-0.3271	-0.3589	-0.3711
175.74	-0.3003	-0.3271	-0.3271	-0.3491	-0.3613
181.8	-0.3052	-0.3247	-0.3247	-0.3589	-0.3687
187.86	-0.2954	-0.3369	-0.3369	-0.3540	-0.3760
193.92	-0.3076	-0.3296	-0.3296	-0.3516	-0.3589
199.98	-0.3125	-0.3247	-0.3247	-0.3638	-0.3687
206.04	-0.2930	-0.3296	-0.3296	-0.3638	-0.3784
212.1	-0.3125	-0.3174	-0.3174	-0.3516	-0.3638
218.16	-0.3027	-0.3271	-0.3271	-0.3516	-0.3735
224.22	-0.2954	-0.3296	-0.3296	-0.3394	-0.3662
230.28	-0.3174	-0.3247	-0.3247	-0.3540	-0.3613
236.34	-0.2979	-0.3345	-0.3345	-0.3613	-0.3760
242.4	-0.2954	-0.3223	-0.3223	-0.3442	-0.3613
248.46	-0.3125	-0.3149	-0.3149	-0.3540	-0.3638
254.52	-0.2905	-0.3320	-0.3320	-0.3540	-0.3735
260.58	-0.3076	-0.3296	-0.3296	-0.3467	-0.3638
266.64	-0.3125	-0.3271	-0.3271	-0.3613	-0.3687
272.7	-0.2832	-0.3345	-0.3345	-0.3516	-0.3760
278.76	-0.3174	-0.3125	-0.3125	-0.3442	-0.3638
284.82	-0.3247	-0.3174	-0.3174	-0.3540	-0.3735
290.88	-0.2979	-0.3320	-0.3320	-0.3467	-0.3662
296.94	-0.3125	-0.3271	-0.3271	-0.3516	-0.3613
303	-0.3027	-0.3369	-0.3369	-0.3589	-0.3735
309.06	-0.3027	-0.3345	-0.3345	-0.3491	-0.3638
315.12	-0.3149	-0.3271	-0.3271	-0.3491	-0.3638
321.18	-0.2930	-0.3345	-0.3345	-0.3589	-0.3735
327.24	-0.3101	-0.3198	-0.3198	-0.3589	-0.3638
333.3	-0.3271	-0.3223	-0.3223	-0.3662	-0.3711
339.36	-0.2930	-0.3345	-0.3345	-0.3491	-0.3735
345.42	-0.3052	-0.3223	-0.3223	-0.3467	-0.3589
351.48	-0.3149	-0.3296	-0.3296	-0.3662	-0.3687
357.54	-0.3027	-0.3369	-0.3369	-0.3516	-0.3564
363.6	-0.3198	-0.3296	-0.3296	-0.3564	-0.3564
369.66	-0.3076	-0.3369	-0.3369	-0.3564	-0.3784
375.72	-0.3052	-0.3296	-0.3296	-0.3394	-0.3711
381.78	-0.3198	-0.3271	-0.3271	-0.3442	-0.3638
387.84	-0.2954	-0.3394	-0.3394	-0.3442	-0.3760
393.9	-0.3052	-0.3271	-0.3271	-0.3369	-0.3613
399.96	-0.3223	-0.3296	-0.3296	-0.3516	-0.3638
406.02	-0.2930	-0.3369	-0.3369	-0.3442	-0.3760
412.08	-0.3149	-0.3271	-0.3271	-0.3394	-0.3662
418.14	-0.3149	-0.3345	-0.3345	-0.3442	-0.3784
424.2	-0.2954	-0.3345	-0.3345	-0.3345	-0.3784
430.26	-0.3174	-0.3174	-0.3174	-0.3491	-0.3735
436.32	-0.3027	-0.3296	-0.3296	-0.3516	-0.3809
442.38	-0.3052	-0.3247	-0.3247	-0.3320	-0.3662
448.44	-0.3198	-0.3198	-0.3198	-0.3369	-0.3638
454.5	-0.2954	-0.3296	-0.3296	-0.3442	-0.3784
460.56	-0.3101	-0.3223	-0.3223	-0.3418	-0.3760
466.62	-0.3149	-0.3271	-0.3271	-0.3442	-0.3809
472.68	-0.2954	-0.3418	-0.3418	-0.3345	-0.3784
478.74	-0.3174	-0.3345	-0.3345	-0.3345	-0.3613
484.8	-0.3125	-0.3345	-0.3345	-0.3491	-0.3735
490.86	-0.2930	-0.3345	-0.3345	-0.3418	-0.3735
496.92	-0.3125	-0.3223	-0.3223	-0.3491	-0.3687
502.98	-0.2930	-0.3345	-0.3345	-0.3467	-0.3760
509.04	-0.3003	-0.3320	-0.3320	-0.3345	-0.3638
515.1	-0.3223	-0.3223	-0.3223	-0.3467	-0.3687
521.16	-0.2979	-0.3296	-0.3296	-0.3442	-0.3760
527.22	-0.3003	-0.3174	-0.3174	-0.3320	-0.3540
533.28	-0.0659	-0.0708	-0.0708	-0.1074	-0.1221
539.34	1.8848	1.9946	1.9946	1.7969	1.7749
545.4	2.3926	2.6709	2.6709	2.3779	2.3242
551.46	-0.1660	-0.0464	-0.0464	-0.2051	-0.2539
557.52	-1.8115	-1.8823	-1.8823	-1.9287	-1.9531
563.58	-2.2022	-2.2339	-2.2339	-2.3267	-2.2974
569.64	-2.3438	-2.3779	-2.3779	-2.4976	-2.4414
575.7	-2.4146	-2.4976	-2.4976	-2.5635	-2.5220
581.76	-2.4683	-2.5464	-2.5464	-2.6025	-2.5708
587.82	-2.4829	-2.5952	-2.5952	-2.6294	-2.6294
593.88	-2.5024	-2.6172	-2.6172	-2.6196	-2.6392
599.94	-2.5293	-2.6172	-2.6172	-2.6440	-2.6563
606	-2.5391	-2.6465	-2.6465	-2.6685	-2.6880
612.06	-2.5708	-2.6465	-2.6465	-2.6709	-2.6880
618.12	-2.5952	-2.6440	-2.6440	-2.6953	-2.6953
624.18	-2.5903	-2.6611	-2.6611	-2.6904	-2.6856
630.24	-2.5977	-2.6587	-2.6587	-2.6807	-2.6563
636.3	-2.5855	-2.6660	-2.6660	-2.6758	-2.6733
642.36	-2.5732	-2.6563	-2.6563	-2.6465	-2.6758
648.42	-2.5903	-2.6270	-2.6270	-2.6465	-2.6636
654.48	-2.5855	-2.6514	-2.6514	-2.6636	-2.6636
660.54	-2.5977	-2.6538	-2.6538	-2.6489	-2.6343
666.6	-2.6074	-2.6440	-2.6440	-2.6636	-2.6172
672.66	-2.5684	-2.6538	-2.6538	-2.6587	-2.6294
678.72	-2.5513	-2.6318	-2.6318	-2.6294	-2.5903
684.78	-2.5635	-2.6270	-2.6270	-2.6172	-2.5757
690.84	-2.5732	-2.6343	-2.6343	-2.5903	-2.5855
696.9	-2.5928	-2.6123	-2.6123	-2.5903	-2.5757
702.96	-2.5781	-2.6099	-2.6099	-2.6050	-2.5806
709.02	-2.5586	-2.6245	-2.6245	-2.5903	-2.5757
715.08	-2.5708	-2.6123	-2.6123	-2.5903	-2.5586
721.14	-2.5684	-2.6294	-2.6294	-2.6172	-2.5659
727.2	-2.5635	-2.6245	-2.6245	-2.5977	-2.5440
733.26	-2.5684	-2.6123	-2.6123	-2.6001	-2.5317
739.32	-2.5317	-2.6392	-2.6392	-2.6099	-2.5440
745.38	-2.5269	-2.6025	-2.6025	-2.5977	-2.5147
751.44	-2.5244	-2.5952	-2.5952	-2.6050	-2.5098
757.5	-2.5098	-2.6123	-2.6123	-2.5952	-2.5220
763.56	-2.5244	-2.5830	-2.5830	-2.5830	-2.5098
769.62	-2.5171	-2.5708	-2.5708	-2.5684	-2.5147
775.68	-2.4927	-2.5781	-2.5781	-2.5440	-2.5122
781.74	-2.5073	-2.5488	-2.5488	-2.5562	-2.5024
787.8	-2.5024	-2.5415	-2.5415	-2.5513	-2.5024
793.86	-2.4902	-2.5366	-2.5366	-2.5195	-2.4854
799.92	-2.4927	-2.5220	-2.5220	-2.5269	-2.4707
805.98	-2.4731	-2.5220	-2.5220	-2.5244	-2.4829
812.04	-2.4609	-2.4976	-2.4976	-2.4927	-2.4707
818.1	-2.4536	-2.4829	-2.4829	-2.4829	-2.4634
824.16	-2.4268	-2.4731	-2.4731	-2.4609	-2.4512
830.22	-2.4341	-2.4609	-2.4609	-2.4512	-2.4292
836.28	-2.4316	-2.4585	-2.4585	-2.4658	-2.4316
842.34	-2.4292	-2.4512	-2.4512	-2.4463	-2.4292
848.4	-2.4439	-2.4463	-2.4463	-2.4316	-2.4170
854.46	-2.4170	-2.4561	-2.4561	-2.4341	-2.4243
860.52	-2.3926	-2.4365	-2.4365	-2.4146	-2.3999
866.58	-2.3877	-2.4072	-2.4072	-2.4341	-2.3926
872.64	-2.3779	-2.4121	-2.4121	-2.4512	-2.3999
878.7	-2.3804	-2.4023	-2.4023	-2.4341	-2.3755
884.76	-2.3657	-2.3828	-2.3828	-2.4341	-2.3731
890.82	-2.3340	-2.3657	-2.3657	-2.3901	-2.3706
896.88	-2.3267	-2.3315	-2.3315	-2.3804	-2.3486
902.94	-2.3096	-2.3413	-2.3413	-2.3901	-2.3560
909	-2.2876	-2.3511	-2.3511	-2.3657	-2.3535
915.06	-2.2852	-2.3364	-2.3364	-2.3486	-2.3389
921.12	-2.2559	-2.3364	-2.3364	-2.3389	-2.3511
927.18	-2.2559	-2.3096	-2.3096	-2.3267	-2.3315
933.24	-2.2778	-2.2754	-2.2754	-2.3315	-2.3047
939.3	-2.2632	-2.2852	-2.2852	-2.3218	-2.3096
945.36	-2.2656	-2.2534	-2.2534	-2.2949	-2.2852
951.42	-2.2681	-2.2315	-2.2315	-2.2876	-2.2730
957.48	-2.2461	-2.2485	-2.2485	-2.2705	-2.2632
963.54	-2.2559	-2.2315	-2.2315	-2.2607	-2.2559
969.6	-2.2510	-2.2388	-2.2388	-2.2656	-2.2656
975.66	-2.2290	-2.2388	-2.2388	-2.2559	-2.2315
981.72	-2.2339	-2.2241	-2.2241	-2.2363	-2.2095
987.78	-2.2192	-2.2290	-2.2290	-2.2192	-2.2266
993.84	-2.2168	-2.2095	-2.2095	-2.2290	-2.1899
999.9	-2.2290	-2.1924	-2.1924	-2.2437	-2.1509
1005.96	-2.2046	-2.2046	-2.2046	-2.2168	-2.1704
1012.02	-2.2070	-2.1924	-2.1924	-2.1924	-2.1680
1018.08	-2.2022	-2.1924	-2.1924	-2.2070	-2.1680
1024.14	-2.1851	-2.1997	-2.1997	-2.1875	-2.1655
1030.2	-2.1997	-2.1753	-2.1753	-2.1802	-2.1436
1036.26	-2.1948	-2.1851	-2.1851	-2.2022	-2.1509
1042.32	-2.1875	-2.1899	-2.1899	-2.1875	-2.1509
1048.38	-2.2095	-2.1753	-2.1753	-2.1729	-2.1411
1054.44	-2.1899	-2.1875	-2.1875	-2.1704	-2.1484
1060.5	-2.1729	-2.1851	-2.1851	-2.1606	-2.1289
1066.56	-2.1802	-2.1753	-2.1753	-2.1631	-2.1191
1072.62	-2.1509	-2.1777	-2.1777	-2.1606	-2.1362
1078.68	-2.1484	-2.1680	-2.1680	-2.1460	-2.1167
1084.74	-2.1411	-2.1606	-2.1606	-2.1460	-2.1118
1090.8	-2.1143	-2.1606	-2.1606	-2.1289	-2.1021
1096.86	-2.1021	-2.1387	-2.1387	-2.1289	-2.0776
1102.92	-2.0874	-2.1411	-2.1411	-2.1362	-2.0874
1108.98	-2.0850	-2.1362	-2.1362	-2.1069	-2.0947
1115.04	-2.0850	-2.1118	-2.1118	-2.1143	-2.0850
1121.1	-2.0679	-2.1118	-2.1118	-2.1265	-2.0947
1127.16	-2.0728	-2.0972	-2.0972	-2.1021	-2.0825
1133.22	-2.0825	-2.0825	-2.0825	-2.0923	-2.0776
1139.28	-2.0630	-2.0874	-2.0874	-2.0703	-2.0874
1145.34	-2.0630	-2.0679	-2.0679	-2.0581	-2.0728
1151.4	-2.0752	-2.0679	-2.0679	-2.0630	-2.0703
1157.46	-2.0850	-2.0752	-2.0752	-2.0459	-2.0606
1163.52	-2.0923	-2.0606	-2.0606	-2.0483	-2.0313
1169.58	-2.0532	-2.0630	-2.0630	-2.0654	-2.0313
1175.64	-2.0239	-2.0679	-2.0679	-2.0410	-2.0337
1181.7	-2.0313	-2.0435	-2.0435	-2.0239	-2.0239
1187.76	-2.0093	-2.0386	-2.0386	-2.0190	-2.0239
1193.82	-1.9922	-2.0288	-2.0288	-2.0093	-2.0068
1199.88	-1.9946	-2.0215	-2.0215	-2.0142	-1.9946
1205.94	-1.9800	-2.0264	-2.0264	-1.9995	-2.0044
1212	-1.9873	-2.0020	-2.0020	-1.9800	-1.9849
1218.06	-1.9800	-1.9849	-1.9849	-1.9873	-1.9775
1224.12	-1.9482	-1.9898	-1.9898	-1.9629	-1.9702
1230.18	-1.9458	-1.9678	-1.9678	-1.9531	-1.9482
1236.24	-1.9385	-1.9653	-1.9653	-1.9458	-1.9678
1242.3	-1.9141	-1.9531	-1.9531	-1.9165	-1.9727
1248.36	-1.9141	-1.9214	-1.9214	-1.9116	-1.9434
1254.42	-1.8921	-1.9165	-1.9165	-1.9067	-1.9409
1260.48	-1.8897	-1.9043	-1.9043	-1.8848	-1.9238
1266.54	-1.8994	-1.8970	-1.8970	-1.8799	-1.9019
1272.6	-1.8848	-1.8945	-1.8945	-1.8774	-1.8921
1278.66	-1.8750	-1.8481	-1.8481	-1.8774	-1.8652
1284.72	-1.8799	-1.8384	-1.8384	-1.8848	-1.8628
1290.78	-1.8750	-1.8604	-1.8604	-1.8652	-1.8530
1296.84	-1.8799	-1.8481	-1.8481	-1.8286	-1.8408
1302.9	-1.8701	-1.8579	-1.8579	-1.8066	-1.8555
1308.96	-1.8555	-1.8652	-1.8652	-1.7871	-1.8408
1315.02	-1.8579	-1.8237	-1.8237	-1.8091	-1.8213
1321.08	-1.8457	-1.8189	-1.8189	-1.8189	-1.8262
1327.14	-1.8481	-1.8140	-1.8140	-1.8091	-1.7993
1333.2	-1.8481	-1.8091	-1.8091	-1.8213	-1.7798
1339.26	-1.8286	-1.8286	-1.8286	-1.8018	-1.7773
1345.32	-1.8237	-1.8042	-1.8042	-1.7773	-1.7554
1351.38	-1.8091	-1.7969	-1.7969	-1.7822	-1.7676
1357.44	-1.8066	-1.8018	-1.8018	-1.7700	-1.7749
1363.5	-1.8262	-1.7871	-1.7871	-1.7627	-1.7456
1369.56	-1.8042	-1.7969	-1.7969	-1.7603	-1.7456
1375.62	-1.7896	-1.7993	-1.7993	-1.7505	-1.7456
1381.68	-1.8018	-1.7896	-1.7896	-1.7456	-1.7383
1387.74	-1.7920	-1.7944	-1.7944	-1.7310	-1.7407
1393.8	-1.7798	-1.7798	-1.7798	-1.7236	-1.7163
1399.86	-1.7871	-1.7651	-1.7651	-1.7456	-1.7188
1405.92	-1.7749	-1.7676	-1.7676	-1.7529	-1.7432
1411.98	-1.7773	-1.7603	-1.7603	-1.7383	-1.7261
1418.04	-1.7651	-1.7700	-1.7700	-1.7310	-1.7261
1424.1	-1.7383	-1.7749	-1.7749	-1.7090	-1.7212
1430.16	-1.7456	-1.7578	-1.7578	-1.7017	-1.7065
1436.22	-1.7456	-1.7505	-1.7505	-1.7236	-1.7163
1442.28	-1.7481	-1.7456	-1.7456	-1.7285	-1.7163
1448.34	-1.7554	-1.7310	-1.7310	-1.7212	-1.6992
1454.4	-1.7285	-1.7236	-1.7236	-1.6992	-1.7041
1460.46	-1.7310	-1.7041	-1.7041	-1.6846	-1.6846
1466.52	-1.7310	-1.6870	-1.6870	-1.6943	-1.6821
1472.58	-1.6968	-1.7114	-1.7114	-1.6919	-1.6870
1478.64	-1.7041	-1.7090	-1.7090	-1.6724	-1.6528
1484.7	-1.7017	-1.6968	-1.6968	-1.6724	-1.6553
1490.76	-1.6846	-1.6943	-1.6943	-1.6553	-1.6650
1496.82	-1.6919	-1.6773	-1.6773	-1.6577	-1.6602
1502.88	-1.6773	-1.6773	-1.6773	-1.6699	-1.6577
1508.94	-1.6650	-1.6821	-1.6821	-1.6504	-1.6406
1515	-1.6699	-1.6626	-1.6626	-1.6480	-1.6235
1521.06	-1.6699	-1.6650	-1.6650	-1.6431	-1.6260
1527.12	-1.6724	-1.6650	-1.6650	-1.6309	-1.6187
1533.18	-1.6699	-1.6455	-1.6455	-1.6431	-1.6235
1539.24	-1.6504	-1.6382	-1.6382	-1.6333	-1.6187
1545.3	-1.6455	-1.6162	-1.6162	-1.6138	-1.5918
1551.36	-1.6333	-1.5991	-1.5991	-1.6235	-1.5942
1557.42	-1.6260	-1.6016	-1.6016	-1.5991	-1.6089
1563.48	-1.6357	-1.5845	-1.5845	-1.5845	-1.5942
1569.54	-1.6309	-1.5894	-1.5894	-1.5869	-1.5918
1575.6	-1.6357	-1.5918	-1.5918	-1.5649	-1.5820
1581.66	-1.6480	-1.5747	-1.5747	-1.5576	-1.5649
1587.72	-1.6284	-1.5796	-1.5796	-1.5454	-1.5674
1593.78	-1.6113	-1.5845	-1.5845	-1.5356	-1.5552
1599.84	-1.6016	-1.5772	-1.5772	-1.5649	-1.5552
1605.9	-1.6065	-1.5772	-1.5772	-1.5601	-1.5649
1611.96	-1.6357	-1.5503	-1.5503	-1.5332	-1.5430
1618.02	-1.6382	-1.5430	-1.5430	-1.5503	-1.5405
1624.08	-1.6138	-1.5601	-1.5601	-1.5552	-1.5308
1630.14	-1.6284	-1.5479	-1.5479	-1.5308	-1.5210
1636.2	-1.6309	-1.5552	-1.5552	-1.5112	-1.5308
1642.26	-1.6162	-1.5674	-1.5674	-1.5064	-1.5234
1648.32	-1.6138	-1.5649	-1.5649	-1.5259	-1.5112
1654.38	-1.6040	-1.5747	-1.5747	-1.5234	-1.5137
1660.44	-1.6113	-1.5649	-1.5649	-1.5161	-1.4917
1666.5	-1.6235	-1.5698	-1.5698	-1.5454	-1.4917
1672.56	-1.6211	-1.5894	-1.5894	-1.5430	-1.5039
1678.62	-1.6211	-1.5747	-1.5747	-1.5259	-1.4868
1684.68	-1.6235	-1.5674	-1.5674	-1.5259	-1.5088
1690.74	-1.6211	-1.5747	-1.5747	-1.5259	-1.5137
1696.8	-1.6235	-1.5625	-1.5625	-1.5430	-1.5015
1702.86	-1.6138	-1.5747	-1.5747	-1.5552	-1.5015
1708.92	-1.6113	-1.5869	-1.5869	-1.5234	-1.4844
1714.98	-1.6187	-1.5674	-1.5674	-1.5234	-1.4697
1721.04	-1.5967	-1.5674	-1.5674	-1.5356	-1.4917
1727.1	-1.5942	-1.5601	-1.5601	-1.5308	-1.4990
1733.16	-1.5991	-1.5454	-1.5454	-1.5332	-1.5039
1739.22	-1.5772	-1.5576	-1.5576	-1.5308	-1.5064
1745.28	-1.5772	-1.5454	-1.5454	-1.5161	-1.4844
1751.34	-1.5601	-1.5332	-1.5332	-1.5137	-1.4771
1757.4	-1.5259	-1.5332	-1.5332	-1.5064	-1.4844
1763.46	-1.5308	-1.5259	-1.5259	-1.5039	-1.4844
1769.52	-1.5332	-1.5405	-1.5405	-1.5064	-1.4990
1775.58	-1.5332	-1.5430	-1.5430	-1.4966	-1.4990
1781.64	-1.5356	-1.5137	-1.5137	-1.5161	-1.4795
1787.7	-1.5088	-1.5234	-1.5234	-1.4990	-1.4893
1793.76	-1.5161	-1.5161	-1.5161	-1.4624	-1.4819
1799.82	-1.5283	-1.5064	-1.5064	-1.4746	-1.4868
1805.88	-1.5088	-1.5210	-1.5210	-1.4819	-1.4868
1811.94	-1.5161	-1.4990	-1.4990	-1.4600	-1.4648
1818	-1.5210	-1.4844	-1.4844	-1.4648	-1.4771
1824.06	-1.5064	-1.4868	-1.4868	-1.4502	-1.4868
1830.12	-1.5064	-1.4844	-1.4844	-1.4502	-1.4673
1836.18	-1.4893	-1.4941	-1.4941	-1.4575	-1.4600
1842.24	-1.4771	-1.4917	-1.4917	-1.4356	-1.4502
1848.3	-1.4990	-1.4697	-1.4697	-1.4307	-1.4356
1854.36	-1.4844	-1.4819	-1.4819	-1.4404	-1.4331
1860.42	-1.4648	-1.4624	-1.4624	-1.4380	-1.4087
1866.48	-1.4697	-1.4429	-1.4429	-1.4502	-1.4160
1872.54	-1.4502	-1.4624	-1.4624	-1.4478	-1.4282
1878.6	-1.4502	-1.4478	-1.4478	-1.4209	-1.4087
1884.66	-1.4502	-1.4429	-1.4429	-1.4209	-1.4136
1890.72	-1.4380	-1.4453	-1.4453	-1.4014	-1.3965
1896.78	-1.4526	-1.4258	-1.4258	-1.3892	-1.3794
1902.84	-1.4575	-1.4258	-1.4258	-1.3940	-1.4038
1908.9	-1.4478	-1.4307	-1.4307	-1.3794	-1.4111
1914.96	-1.4453	-1.4136	-1.4136	-1.3721	-1.3940
1921.02	-1.4380	-1.3770	-1.3770	-1.3696	-1.3843
1927.08	-1.4282	-1.3623	-1.3623	-1.3696	-1.3574
1933.14	-1.4233	-1.3916	-1.3916	-1.3892	-1.3599
1939.2	-1.4160	-1.4209	-1.4209	-1.3843	-1.3818
1945.26	-1.4282	-1.3940	-1.3940	-1.3770	-1.3623
1951.32	-1.4331	-1.3745	-1.3745	-1.3843	-1.3599
1957.38	-1.4185	-1.3989	-1.3989	-1.3672	-1.3501
1963.44	-1.4258	-1.3770	-1.3770	-1.3574	-1.3355
1969.5	-1.4209	-1.3892	-1.3892	-1.3623	-1.3403
1975.56	-1.4111	-1.4063	-1.4063	-1.3452	-1.3232
1981.62	-1.4258	-1.3892	-1.3892	-1.3550	-1.3208
1987.68	-1.4258	-1.4014	-1.4014	-1.3574	-1.3501
1993.74	-1.4160	-1.3892	-1.3892	-1.3379	-1.3159
1999.8	-1.4087	-1.3648	-1.3648	-1.3452	-1.2988
2005.86	-1.4038	-1.3965	-1.3965	-1.3452	-1.3281
2011.92	-1.4111	-1.3867	-1.3867	-1.3330	-1.2769
2017.98	-1.4160	-1.3745	-1.3745	-1.3403	-1.2817
2024.04	-1.4111	-1.3965	-1.3965	-1.3355	-1.3086
2030.1	-1.4209	-1.3696	-1.3696	-1.3306	-1.2842
2036.16	-1.4087	-1.3770	-1.3770	-1.3477	-1.3110
2042.22	-1.4063	-1.3892	-1.3892	-1.3330	-1.3135
2048.28	-1.4209	-1.3745	-1.3745	-1.3379	-1.2817
2054.34	-1.4111	-1.3892	-1.3892	-1.3428	-1.3257
2060.4	-1.4160	-1.3843	-1.3843	-1.3330	-1.3135
2066.46	-1.4111	-1.3745	-1.3745	-1.3477	-1.2988
2072.52	-1.3867	-1.4038	-1.4038	-1.3525	-1.3306
2078.58	-1.3892	-1.3965	-1.3965	-1.3379	-1.3037
2084.64	-1.3867	-1.3818	-1.3818	-1.3452	-1.3013
2090.7	-1.3696	-1.3989	-1.3989	-1.3452	-1.3110
2096.76	-1.3696	-1.3794	-1.3794	-1.3550	-1.2720
2102.82	-1.3623	-1.3770	-1.3770	-1.3550	-1.3062
2108.88	-1.3648	-1.3794	-1.3794	-1.3281	-1.3257
2114.94	-1.3745	-1.3623	-1.3623	-1.3281	-1.3086
2121	-1.3599	-1.3770	-1.3770	-1.3281	-1.3452
2127.06	-1.3574	-1.3721	-1.3721	-1.3135	-1.3110
2133.12	-1.3525	-1.3477	-1.3477	-1.3135	-1.2940
2139.18	-1.3452	-1.3696	-1.3696	-1.3159	-1.3232
2145.24	-1.3550	-1.3648	-1.3648	-1.2988	-1.2817
2151.3	-1.3477	-1.3599	-1.3599	-1.3062	-1.2915
2157.36	-1.3379	-1.3794	-1.3794	-1.2964	-1.3110
2163.42	-1.3452	-1.3550	-1.3550	-1.2891	-1.2622
2169.48	-1.3306	-1.3477	-1.3477	-1.2964	-1.2842
2175.54	-1.3159	-1.3550	-1.3550	-1.2647	-1.2988
2181.6	-1.3232	-1.3281	-1.3281	-1.2720	-1.2622
2187.66	-1.3232	-1.3501	-1.3501	-1.2866	-1.2842
2193.72	-1.3330	-1.3379	-1.3379	-1.2891	-1.2622
2199.78	-1.3477	-1.3110	-1.3110	-1.2988	-1.2451
2205.84	-1.3330	-1.3208	-1.3208	-1.2940	-1.2769
2211.9	-1.3330	-1.3062	-1.3062	-1.2671	-1.2524
2217.96	-1.3135	-1.3135	-1.3135	-1.2622	-1.2549
2224.02	-1.3013	-1.3330	-1.3330	-1.2622	-1.2647
2230.08	-1.3159	-1.3135	-1.3135	-1.2549	-1.2256
2236.14	-1.3110	-1.3208	-1.3208	-1.2647	-1.2500
2242.2	-1.3062	-1.3257	-1.3257	-1.2622	-1.2622
2248.26	-1.3159	-1.3037	-1.3037	-1.2598	-1.2329
2254.32	-1.3110	-1.3135	-1.3135	-1.2451	-1.2524
2260.38	-1.3013	-1.3062	-1.3062	-1.2183	-1.2207
2266.44	-1.2988	-1.3013	-1.3013	-1.2183	-1.1987
2272.5	-1.2964	-1.3110	-1.3110	-1.2231	-1.2378
2278.56	-1.3062	-1.2842	-1.2842	-1.2280	-1.2329
2284.62	-1.2988	-1.2671	-1.2671	-1.2427	-1.2378
2290.68	-1.2988	-1.2940	-1.2940	-1.2329	-1.2378
2296.74	-1.3110	-1.2891	-1.2891	-1.2329	-1.2158
2302.8	-1.3013	-1.2940	-1.2940	-1.2378	-1.2085
2308.86	-1.3013	-1.3086	-1.3086	-1.2158	-1.1939
2314.92	-1.3208	-1.3013	-1.3013	-1.2183	-1.1890
2320.98	-1.3086	-1.3086	-1.3086	-1.2256	-1.2109
2327.04	-1.3037	-1.3013	-1.3013	-1.2231	-1.2012
2333.1	-1.3086	-1.2891	-1.2891	-1.2427	-1.1963
2339.16	-1.2964	-1.2915	-1.2915	-1.2378	-1.1939
2345.22	-1.3086	-1.2891	-1.2891	-1.2280	-1.1890
2351.28	-1.3110	-1.3013	-1.3013	-1.2451	-1.2012
2357.34	-1.3086	-1.3086	-1.3086	-1.2427	-1.2036
2363.4	-1.3232	-1.2891	-1.2891	-1.2207	-1.1963
2369.46	-1.3062	-1.2915	-1.2915	-1.2280	-1.2207
2375.52	-1.2988	-1.2940	-1.2940	-1.2207	-1.2231
2381.58	-1.3013	-1.2891	-1.2891	-1.2256	-1.2158
2387.64	-1.2769	-1.3013	-1.3013	-1.2354	-1.2378
2393.7	-1.2744	-1.3037	-1.3037	-1.2256	-1.2280
2399.76	-1.2769	-1.2891	-1.2891	-1.2451	-1.2231
2405.82	-1.2573	-1.3110	-1.3110	-1.2500	-1.2329
2411.88	-1.2622	-1.2964	-1.2964	-1.2329	-1.2109
2417.94	-1.2647	-1.2817	-1.2817	-1.2378	-1.2109
2424	-1.2622	-1.2866	-1.2866	-1.2256	-1.2256
2430.06	-1.2817	-1.2744	-1.2744	-1.2158	-1.2085
2436.12	-1.2671	-1.2793	-1.2793	-1.2256	-1.2134
2442.18	-1.2524	-1.2695	-1.2695	-1.2158	-1.2183
2448.24	-1.2695	-1.2476	-1.2476	-1.2231	-1.2207
2454.3	-1.2524	-1.2671	-1.2671	-1.2305	-1.2402
2460.36	-1.2500	-1.2720	-1.2720	-1.2183	-1.2207
2466.42	-1.2598	-1.2622	-1.2622	-1.2256	-1.2109
2472.48	-1.2354	-1.2720	-1.2720	-1.2158	-1.2183
2478.54	-1.2402	-1.2598	-1.2598	-1.1914	-1.2134
2484.6	-1.2378	-1.2476	-1.2476	-1.1939	-1.2158
2490.66	-1.2231	-1.2378	-1.2378	-1.1841	-1.2158
2496.72	-1.2378	-1.2207	-1.2207	-1.1841	-1.1963
2502.78	-1.2402	-1.2354	-1.2354	-1.2036	-1.2036
2508.84	-1.2402	-1.2354	-1.2354	-1.1841	-1.2036
2514.9	-1.2378	-1.2134	-1.2134	-1.1694	-1.1890
2520.96	-1.2183	-1.2085	-1.2085	-1.1719	-1.1914
2527.02	-1.2354	-1.2012	-1.2012	-1.1597	-1.1792
2533.08	-1.2427	-1.2085	-1.2085	-1.1768	-1.1768
2539.14	-1.2280	-1.2207	-1.2207	-1.1939	-1.1816
2545.2	-1.2549	-1.2036	-1.2036	-1.1865	-1.1743
2551.26	-1.2598	-1.1987	-1.1987	-1.1841	-1.1743
2557.32	-1.2354	-1.2109	-1.2109	-1.1646	-1.1646
2563.38	-1.2329	-1.1939	-1.1939	-1.1694	-1.1548
2569.44	-1.2231	-1.1987	-1.1987	-1.1792	-1.1646
2575.5	-1.2256	-1.1939	-1.1939	-1.1572	-1.1572
2581.56	-1.2329	-1.1890	-1.1890	-1.1670	-1.1499
2587.62	-1.2036	-1.2012	-1.2012	-1.1719	-1.1548
2593.68	-1.1914	-1.1914	-1.1914	-1.1450	-1.1475
2599.74	-1.1939	-1.1841	-1.1841	-1.1377	-1.1548
2605.8	-1.1792	-1.2134	-1.2134	-1.1426	-1.1646
2611.86	-1.1865	-1.1939	-1.1939	-1.1353	-1.1426
2617.92	-1.2012	-1.1694	-1.1694	-1.1353	-1.1328
2623.98	-1.1963	-1.1841	-1.1841	-1.1279	-1.1255
2630.04	-1.2012	-1.1816	-1.1816	-1.1231	-1.1084
2636.1	-1.2061	-1.1914	-1.1914	-1.1328	-1.1279
2642.16	-1.2183	-1.1816	-1.1816	-1.1255	-1.1426
2648.22	-1.2158	-1.1646	-1.1646	-1.1182	-1.1377
2654.28	-1.1987	-1.1890	-1.1890	-1.1133	-1.1450
2660.34	-1.2036	-1.1987	-1.1987	-1.1133	-1.1304
2666.4	-1.2109	-1.1987	-1.1987	-1.1279	-1.1304
2672.46	-1.2085	-1.2085	-1.2085	-1.1304	-1.1328
2678.52	-1.2158	-1.1963	-1.1963	-1.1182	-1.1108
2684.58	-1.2012	-1.1939	-1.1939	-1.1255	-1.1060
2690.64	-1.1865	-1.1963	-1.1963	-1.1328	-1.1108
2696.7	-1.2012	-1.1743	-1.1743	-1.1377	-1.0962
2702.76	-1.1987	-1.1768	-1.1768	-1.1401	-1.1231
2708.82	-1.2012	-1.1743	-1.1743	-1.1206	-1.1255
2714.88	-1.2109	-1.1694	-1.1694	-1.1279	-1.1108
2720.94	-1.1963	-1.1987	-1.1987	-1.1353	-1.1353
2727	-1.1939	-1.1939	-1.1939	-1.1231	-1.1182
2733.06	-1.1914	-1.1768	-1.1768	-1.1328	-1.1084
2739.12	-1.1865	-1.1792	-1.1792	-1.1304	-1.1133
2745.18	-1.1914	-1.1597	-1.1597	-1.1231	-1.1011
2751.24	-1.1914	-1.1694	-1.1694	-1.1499	-1.1182
2757.3	-1.1865	-1.1914	-1.1914	-1.1499	-1.1279
2763.36	-1.2012	-1.1670	-1.1670	-1.1450	-1.1108
2769.42	-1.1987	-1.1646	-1.1646	-1.1572	-1.1206
2775.48	-1.1987	-1.1597	-1.1597	-1.1377	-1.1206
2781.54	-1.2109	-1.1499	-1.1499	-1.1401	-1.1157
2787.6	-1.1865	-1.1719	-1.1719	-1.1304	-1.1450
2793.66	-1.1841	-1.1597	-1.1597	-1.1084	-1.1377
2799.72	-1.1841	-1.1475	-1.1475	-1.1255	-1.1353
2805.78	-1.1719	-1.1621	-1.1621	-1.1304	-1.1450
2811.84	-1.1816	-1.1450	-1.1450	-1.1157	-1.1353
2817.9	-1.1841	-1.1401	-1.1401	-1.1108	-1.1401
2823.96	-1.1768	-1.1450	-1.1450	-1.0913	-1.1353
2830.02	-1.1670	-1.1328	-1.1328	-1.0864	-1.1133
2836.08	-1.1523	-1.1450	-1.1450	-1.1060	-1.1231
2842.14	-1.1426	-1.1499	-1.1499	-1.1060	-1.1182
2848.2	-1.1450	-1.1353	-1.1353	-1.1133	-1.1060
2854.26	-1.1450	-1.1401	-1.1401	-1.1108	-1.1255
2860.32	-1.1499	-1.1304	-1.1304	-1.0913	-1.1035
2866.38	-1.1426	-1.1255	-1.1255	-1.0938	-1.0962
2872.44	-1.1255	-1.1353	-1.1353	-1.0938	-1.1157
2878.5	-1.1499	-1.1157	-1.1157	-1.0986	-1.0986
2884.56	-1.1597	-1.1182	-1.1182	-1.1035	-1.0986
2890.62	-1.1523	-1.1328	-1.1328	-1.0889	-1.1035
2896.68	-1.1646	-1.1108	-1.1108	-1.0840	-1.0767
2902.74	-1.1548	-1.1182	-1.1182	-1.0913	-1.0693
2908.8	-1.1377	-1.1133	-1.1133	-1.0840	-1.0547
2914.86	-1.1304	-1.0962	-1.0962	-1.0864	-1.0425
2920.92	-1.1108	-1.1133	-1.1133	-1.0815	-1.0596
2926.98	-1.1011	-1.1035	-1.1035	-1.0645	-1.0571
2933.04	-1.1035	-1.0840	-1.0840	-1.0742	-1.0645
2939.1	-1.1060	-1.1011	-1.1011	-1.0669	-1.0718
2945.16	-1.1353	-1.0889	-1.0889	-1.0571	-1.0547
2951.22	-1.1475	-1.0645	-1.0645	-1.0693	-1.0596
2957.28	-1.1304	-1.0815	-1.0815	-1.0645	-1.0596
2963.34	-1.1255	-1.0913	-1.0913	-1.0596	-1.0449
2969.4	-1.1231	-1.0962	-1.0962	-1.0645	-1.0571
2975.46	-1.1182	-1.1060	-1.1060	-1.0327	-1.0571
2981.52	-1.1328	-1.0962	-1.0962	-1.0474	-1.0400
2987.58	-1.1304	-1.1108	-1.1108	-1.0645	-1.0523
2993.64	-1.1377	-1.1108	-1.1108	-1.0474	-1.0449
2999.7	-1.1597	-1.0913	-1.0913	-1.0523	-1.0547
3005.76	-1.1426	-1.1133	-1.1133	-1.0376	-1.0523
3011.82	-1.1401	-1.1035	-1.1035	-1.0352	-1.0254
3017.88	-1.1304	-1.1035	-1.1035	-1.0498	-1.0278
3023.94	-1.1133	-1.1084	-1.1084	-1.0571	-1.0376
3030	-1.1206	-1.0938	-1.0938	-1.0645	-1.0474
3036.06	-1.1157	-1.1060	-1.1060	-1.0767	-1.0718
3042.12	-1.1304	-1.1035	-1.1035	-1.0718	-1.0620
3048.18	-1.1475	-1.0840	-1.0840	-1.0815	-1.0474
3054.24	-1.1426	-1.0938	-1.0938	-1.0791	-1.0645
3060.3	-1.1328	-1.0962	-1.0962	-1.0596	-1.0523
3066.36	-1.1328	-1.0986	-1.0986	-1.0571	-1.0596
3072.42	-1.1157	-1.1133	-1.1133	-1.0645	-1.0669
3078.48	-1.1206	-1.1011	-1.1011	-1.0669	-1.0474
3084.54	-1.1206	-1.0962	-1.0962	-1.0815	-1.0571
3090.6	-1.1011	-1.0938	-1.0938	-1.0718	-1.0523
3096.66	-1.1133	-1.0840	-1.0840	-1.0669	-1.0327
3102.72	-1.1035	-1.0962	-1.0962	-1.0767	-1.0498
3108.78	-1.0864	-1.0938	-1.0938	-1.0693	-1.0571
3114.84	-1.0938	-1.0840	-1.0840	-1.0767	-1.0523
3120.9	-1.0938	-1.0986	-1.0986	-1.0742	-1.0669
3126.96	-1.1084	-1.0913	-1.0913	-1.0547	-1.0767
3133.02	-1.1157	-1.0669	-1.0669	-1.0571	-1.0767
3139.08	-1.0962	-1.0791	-1.0791	-1.0474	-1.0767
3145.14	-1.0986	-1.0645	-1.0645	-1.0278	-1.0596
3151.2	-1.0938	-1.0645	-1.0645	-1.0376	-1.0523
3157.26	-1.0718	-1.0742	-1.0742	-1.0376	-1.0523
3163.32	-1.0718	-1.0571	-1.0571	-1.0303	-1.0400
3169.38	-1.0498	-1.0669	-1.0669	-1.0327	-1.0547
3175.44	-1.0205	-1.0669	-1.0669	-1.0230	-1.0547
3181.5	-1.0645	-1.0474	-1.0474	-1.0400	-1.0400
3187.56	-1.0645	-1.0596	-1.0596	-1.0547	-1.0523
3193.62	-1.0547	-1.0645	-1.0645	-1.0352	-1.0327
3199.68	-1.0742	-1.0596	-1.0596	-1.0327	-1.0230
3205.74	-1.0498	-1.0645	-1.0645	-1.0181	-1.0303
3211.8	-1.0620	-1.0571	-1.0571	-1.0107	-1.0181
3217.86	-1.0718	-1.0547	-1.0547	-1.0327	-1.0181
3223.92	-1.0425	-1.0571	-1.0571	-1.0278	-1.0254
3229.98	-1.0645	-1.0400	-1.0400	-1.0230	-1.0181
3236.04	-1.0596	-1.0449	-1.0449	-1.0156	-1.0254
3242.1	-1.0376	-1.0474	-1.0474	-0.9937	-1.0010
3248.16	-1.0620	-1.0425	-1.0425	-1.0107	-0.9937
3254.22	-1.0254	-1.0596	-1.0596	-1.0254	-1.0156
3260.28	-1.0278	-1.0449	-1.0449	-1.0083	-1.0034
3266.34	-1.0449	-1.0425	-1.0425	-1.0278	-1.0010
3272.4	-1.0254	-1.0571	-1.0571	-1.0230	-1.0083
3278.46	-1.0498	-1.0376	-1.0376	-0.9937	-0.9839
3284.52	-1.0571	-1.0156	-1.0156	-0.9937	-0.9839
3290.58	-1.0449	-1.0230	-1.0230	-0.9888	-0.9839
3296.64	-1.0547	-1.0303	-1.0303	-0.9888	-0.9692
3302.7	-1.0449	-1.0523	-1.0523	-0.9839	-0.9814
3308.76	-1.0474	-1.0596	-1.0596	-0.9595	-0.9766
3314.82	-1.0767	-1.0327	-1.0327	-0.9888	-0.9668
3320.88	-1.0645	-1.0327	-1.0327	-1.0083	-0.9814
3326.94	-1.0718	-1.0303	-1.0303	-1.0059	-0.9863
3333	-1.0913	-1.0303	-1.0303	-1.0181	-0.9814
3339.06	-1.0645	-1.0571	-1.0571	-1.0181	-0.9839
3345.12	-1.0718	-1.0523	-1.0523	-1.0083	-0.9668
3351.18	-1.0718	-1.0400	-1.0400	-1.0034	-0.9717
3357.24	-1.0523	-1.0523	-1.0523	-0.9961	-0.9839
3363.3	-1.0718	-1.0400	-1.0400	-1.0034	-0.9790
3369.36	-1.0645	-1.0400	-1.0400	-1.0205	-0.9912
3375.42	-1.0547	-1.0523	-1.0523	-1.0205	-0.9888
3381.48	-1.0742	-1.0523	-1.0523	-1.0303	-0.9790
3387.54	-1.0571	-1.0742	-1.0742	-1.0156	-0.9814
3393.6	-1.0620	-1.0645	-1.0645	-0.9985	-0.9863
3399.66	-1.0791	-1.0327	-1.0327	-1.0083	-0.9937
3405.72	-1.0547	-1.0523	-1.0523	-1.0156	-0.9985
3411.78	-1.0645	-1.0425	-1.0425	-1.0254	-0.9839
3417.84	-1.0596	-1.0425	-1.0425	-1.0425	-0.9912
3423.9	-1.0303	-1.0449	-1.0449	-1.0156	-0.9912
3429.96	-1.0449	-1.0230	-1.0230	-1.0083	-0.9814
3436.02	-1.0327	-1.0327	-1.0327	-1.0376	-0.9985
3442.08	-1.0278	-1.0376	-1.0376	-1.0059	-0.9888
3448.14	-1.0400	-1.0181	-1.0181	-1.0010	-0.9863
3454.2	-1.0278	-1.0254	-1.0254	-1.0010	-1.0156
3460.26	-1.0352	-1.0156	-1.0156	-0.9863	-1.0107
3466.32	-1.0425	-1.0010	-1.0010	-0.9985	-1.0107
3472.38	-1.0205	-1.0034	-1.0034	-0.9937	-1.0205
3478.44	-1.0376	-1.0010	-1.0010	-0.9766	-1.0010
3484.5	-1.0449	-1.0181	-1.0181	-0.9839	-0.9912
3490.56	-1.0278	-1.0327	-1.0327	-0.9766	-0.9937
3496.62	-1.0449	-1.0181	-1.0181	-0.9692	-0.9766
3502.68	-1.0230	-1.0132	-1.0132	-0.9790	-0.9766
3508.74	-1.0132	-1.0132	-1.0132	-0.9570	-0.9595
3514.8	-1.0376	-1.0010	-1.0010	-0.9521	-0.9473
3520.86	-1.0107	-1.0107	-1.0107	-0.9644	-0.9595
3526.92	-1.0059	-1.0083	-1.0083	-0.9619	-0.9546
3532.98	-1.0205	-0.9937	-0.9937	-0.9839	-0.9692
3539.04	-0.9888	-0.9961	-0.9961	-0.9863	-0.9741
3545.1	-0.9937	-0.9790	-0.9790	-0.9717	-0.9497
3551.16	-1.0010	-0.9717	-0.9717	-0.9766	-0.9595
3557.22	-0.9888	-0.9766	-0.9766	-0.9497	-0.9595
3563.28	-1.0034	-0.9692	-0.9692	-0.9399	-0.9399
3569.34	-0.9863	-0.9814	-0.9814	-0.9692	-0.9619
3575.4	-0.9766	-0.9692	-0.9692	-0.9497	-0.9619
3581.46	-0.9937	-0.9497	-0.9497	-0.9497	-0.9497
3587.52	-0.9668	-0.9595	-0.9595	-0.9375	-0.9595
3593.58	-0.9741	-0.9497	-0.9497	-0.9082	-0.9448
3599.64	-0.9985	-0.9473	-0.9473	-0.9277	-0.9448
3605.7	-0.9790	-0.9595	-0.9595	-0.9375	-0.9497
3611.76	-0.9863	-0.9448	-0.9448	-0.9253	-0.9180
3617.82	-0.9863	-0.9375	-0.9375	-0.9302	-0.9131
3623.88	-0.9668	-0.9473	-0.9473	-0.9155	-0.9277
3629.94	-0.9790	-0.9399	-0.9399	-0.8936	-0.9277
3636	-0.9741	-0.9448	-0.9448	-0.8984	-0.9326
3642.06	-0.9668	-0.9546	-0.9546	-0.8911	-0.9082
3648.12	-0.9985	-0.9473	-0.9473	-0.9033	-0.8911
3654.18	-0.9790	-0.9546	-0.9546	-0.9204	-0.9009
3660.24	-0.9790	-0.9717	-0.9717	-0.9131	-0.9033
3666.3	-1.0083	-0.9644	-0.9644	-0.9351	-0.9033
3672.36	-0.9790	-0.9741	-0.9741	-0.9448	-0.9009
3678.42	-1.0034	-0.9668	-0.9668	-0.9326	-0.8862
3684.48	-1.0156	-0.9619	-0.9619	-0.9375	-0.8887
3690.54	-0.9863	-0.9790	-0.9790	-0.9375	-0.8911
3696.6	-0.9961	-0.9692	-0.9692	-0.9375	-0.8765
3702.66	-1.0034	-0.9717	-0.9717	-0.9424	-0.9058
3708.72	-1.0083	-0.9741	-0.9741	-0.9326	-0.9082
3714.78	-1.0327	-0.9668	-0.9668	-0.9473	-0.8960
3720.84	-1.0132	-0.9814	-0.9814	-0.9497	-0.9009
3726.9	-1.0034	-0.9692	-0.9692	-0.9375	-0.8936
3732.96	-1.0156	-0.9692	-0.9692	-0.9497	-0.8960
3739.02	-0.9985	-0.9888	-0.9888	-0.9424	-0.9082
3745.08	-1.0156	-0.9692	-0.9692	-0.9277	-0.8984
3751.14	-1.0059	-0.9668	-0.9668	-0.9399	-0.9082
3757.2	-0.9741	-0.9839	-0.9839	-0.9277	-0.9229
3763.26	-0.9985	-0.9692	-0.9692	-0.9302	-0.9106
3769.32	-0.9937	-0.9766	-0.9766	-0.9619	-0.9277
3775.38	-0.9863	-0.9790	-0.9790	-0.9497	-0.9180
3781.44	-0.9985	-0.9717	-0.9717	-0.9375	-0.9155
3787.5	-0.9814	-0.9839	-0.9839	-0.9424	-0.9351
3793.56	-0.9839	-0.9814	-0.9814	-0.9399	-0.9277
3799.62	-0.9937	-0.9644	-0.9644	-0.9546	-0.9204
3805.68	-0.9692	-0.9619	-0.9619	-0.9473	-0.9326
3811.74	-0.9741	-0.9595	-0.9595	-0.9375	-0.9204
3817.8	-0.9814	-0.9668	-0.9668	-0.9497	-0.9302
3823.86	-0.9546	-0.9692	-0.9692	-0.9326	-0.9302
3829.92	-0.9570	-0.9595	-0.9595	-0.9302	-0.9180
3835.98	-0.9448	-0.9619	-0.9619	-0.9351	-0.9229
3842.04	-0.9399	-0.9521	-0.9521	-0.9106	-0.9106
3848.1	-0.9595	-0.9229	-0.9229	-0.9180	-0.9009
3854.16	-0.9375	-0.9302	-0.9302	-0.9229	-0.9155
3860.22	-0.9277	-0.9277	-0.9277	-0.9033	-0.9009
3866.28	-0.9375	-0.9253	-0.9253	-0.9180	-0.9058
3872.34	-0.9180	-0.9302	-0.9302	-0.9180	-0.9229
3878.4	-0.9204	-0.9229	-0.9229	-0.9033	-0.9082
3884.46	-0.9204	-0.9229	-0.9229	-0.9204	-0.9106
3890.52	-0.9106	-0.9326	-0.9326	-0.9253	-0.9106
3896.58	-0.9326	-0.9082	-0.9082	-0.9131	-0.8862
3902.64	-0.9180	-0.9058	-0.9058	-0.9106	-0.8813
3908.7	-0.8960	-0.9131	-0.9131	-0.9009	-0.8691
3914.76	-0.9033	-0.8960	-0.8960	-0.9009	-0.8618
3920.82	-0.8887	-0.9033	-0.9033	-0.9009	-0.8691
3926.88	-0.8960	-0.9009	-0.9009	-0.8813	-0.8618
3932.94	-0.9033	-0.9009	-0.9009	-0.8984	-0.8691
3939	-0.8765	-0.9082	-0.9082	-0.9009	-0.8813
3945.06	-0.8862	-0.8911	-0.8911	-0.8887	-0.8716
3951.12	-0.9131	-0.8984	-0.8984	-0.9033	-0.8765
3957.18	-0.8984	-0.9082	-0.9082	-0.8838	-0.8789
3963.24	-0.9033	-0.8862	-0.8862	-0.8643	-0.8643
3969.3	-0.8936	-0.8911	-0.8911	-0.8765	-0.8789
3975.36	-0.8887	-0.9106	-0.9106	-0.8691	-0.8667
3981.42	-0.8960	-0.9033	-0.9033	-0.8594	-0.8374
3987.48	-0.8838	-0.9009	-0.9009	-0.8569	-0.8398
3993.54	-0.8984	-0.8911	-0.8911	-0.8594	-0.8423
3999.6	-0.9009	-0.8813	-0.8813	-0.8887	-0.8423
4005.66	-0.8984	-0.9033	-0.9033	-0.8911	-0.8472
4011.72	-0.9009	-0.8984	-0.8984	-0.8716	-0.8325
4017.78	-0.8984	-0.9009	-0.9009	-0.8716	-0.8350
4023.84	-0.9058	-0.9131	-0.9131	-0.8643	-0.8228
4029.9	-0.9204	-0.8911	-0.8911	-0.8667	-0.8179
4035.96	-0.9082	-0.8813	-0.8813	-0.8789	-0.8618
4042.02	-0.9131	-0.8911	-0.8911	-0.8569	-0.8618
4048.08	-0.9229	-0.8960	-0.8960	-0.8545	-0.8398
4054.14	-0.9082	-0.9082	-0.9082	-0.8716	-0.8325
4060.2	-0.9131	-0.9009	-0.9009	-0.8618	-0.8276
4066.26	-0.9326	-0.8911	-0.8911	-0.8789	-0.8374
4072.32	-0.9302	-0.9131	-0.9131	-0.8838	-0.8423
4078.38	-0.9399	-0.9033	-0.9033	-0.8740	-0.8301
4084.44	-0.9302	-0.9009	-0.9009	-0.8838	-0.8423
4090.5	-0.9155	-0.9155	-0.9155	-0.8887	-0.8447
4096.56	-0.9399	-0.9106	-0.9106	-0.8984	-0.8374
4102.62	-0.9277	-0.9204	-0.9204	-0.8936	-0.8594
4108.68	-0.9106	-0.9229	-0.9229	-0.8838	-0.8569
4114.74	-0.9277	-0.9082	-0.9082	-0.9106	-0.8472
4120.8	-0.9229	-0.9106	-0.9106	-0.9229	-0.8594
4126.86	-0.9326	-0.9058	-0.9058	-0.9058	-0.8472
4132.92	-0.9424	-0.9033	-0.9033	-0.9082	-0.8472
4138.98	-0.9253	-0.9326	-0.9326	-0.8911	-0.8594
4145.04	-0.9399	-0.9204	-0.9204	-0.8765	-0.8545
4151.1	-0.9326	-0.9277	-0.9277	-0.8960	-0.8765
4157.16	-0.9180	-0.9351	-0.9351	-0.8838	-0.8813
4163.22	-0.9229	-0.9009	-0.9009	-0.8765	-0.8521
4169.28	-0.9204	-0.9009	-0.9009	-0.8887	-0.8545
4175.34	-0.9277	-0.9033	-0.9033	-0.8716	-0.8569
4181.4	-0.9302	-0.9033	-0.9033	-0.8765	-0.8618
4187.46	-0.9106	-0.9302	-0.9302	-0.8862	-0.8789
4193.52	-0.9204	-0.9204	-0.9204	-0.8716	-0.8594
4199.58	-0.9277	-0.9009	-0.9009	-0.8789	-0.8521
4205.64	-0.9082	-0.9155	-0.9155	-0.8813	-0.8740
4211.7	-0.9180	-0.9106	-0.9106	-0.8838	-0.8618
4217.76	-0.9155	-0.9131	-0.9131	-0.9009	-0.8618
4223.82	-0.9009	-0.9204	-0.9204	-0.8911	-0.8594
4229.88	-0.9033	-0.9009	-0.9009	-0.8716	-0.8423
4235.94	-0.8911	-0.9106	-0.9106	-0.8887	-0.8521
4242	-0.8911	-0.9155	-0.9155	-0.8789	-0.8594
4248.06	-0.8838	-0.8960	-0.8960	-0.8667	-0.8594
4254.12	-0.8740	-0.8984	-0.8984	-0.8667	-0.8643
4260.18	-0.8716	-0.8911	-0.8911	-0.8643	-0.8496
4266.24	-0.8813	-0.8838	-0.8838	-0.8765	-0.8472
4272.3	-0.8740	-0.8911	-0.8911	-0.8618	-0.8594
4278.36	-0.8862	-0.8789	-0.8789	-0.8545	-0.8496
4284.42	-0.8960	-0.8618	-0.8618	-0.8691	-0.8496
4290.48	-0.8838	-0.8813	-0.8813	-0.8447	-0.8496
4296.54	-0.8838	-0.8765	-0.8765	-0.8276	-0.8350
4302.6	-0.8887	-0.8813	-0.8813	-0.8374	-0.8398
4308.66	-0.8911	-0.8936	-0.8936	-0.8252	-0.8325
4314.72	-0.8887	-0.8765	-0.8765	-0.8301	-0.8350
4320.78	-0.8765	-0.8862	-0.8862	-0.8350	-0.8447
4326.84	-0.8911	-0.8960	-0.8960	-0.8325	-0.8325
4332.9	-0.8984	-0.8984	-0.8984	-0.8618	-0.8325
4338.96	-0.8960	-0.9155	-0.9155	-0.8643	-0.8447
4345.02	-0.9058	-0.9033	-0.9033	-0.8521	-0.8276
4351.08	-0.9058	-0.8984	-0.8984	-0.8618	-0.8423
4357.14	-0.9009	-0.9082	-0.9082	-0.8643	-0.8545
4363.2	-0.9277	-0.9009	-0.9009	-0.8643	-0.8447
4369.26	-0.9277	-0.9009	-0.9009	-0.8643	-0.8569
4375.32	-0.9204	-0.9033	-0.9033	-0.8521	-0.8447
4381.38	-0.9229	-0.8984	-0.8984	-0.8740	-0.8350
4387.44	-0.9033	-0.9082	-0.9082	-0.8887	-0.8496
4393.5	-0.9131	-0.9106	-0.9106	-0.8740	-0.8447
4399.56	-0.9229	-0.9180	-0.9180	-0.8838	-0.8374
4405.62	-0.9082	-0.9277	-0.9277	-0.8960	-0.8398
4411.68	-0.9058	-0.9058	-0.9058	-0.8936	-0.8301
4417.74	-0.8984	-0.9082	-0.9082	-0.9009	-0.8423
4423.8	-0.9009	-0.9106	-0.9106	-0.8838	-0.8496
4429.86	-0.9106	-0.8936	-0.8936	-0.8789	-0.8374
4435.92	-0.8984	-0.8984	-0.8984	-0.8813	-0.8496
4441.98	-0.8936	-0.9082	-0.9082	-0.8765	-0.8521
4448.04	-0.9131	-0.8960	-0.8960	-0.8911	-0.8472
4454.1	-0.8984	-0.8887	-0.8887	-0.8960	-0.8618
4460.16	-0.8960	-0.8862	-0.8862	-0.8789	-0.8521
4466.22	-0.8984	-0.8887	-0.8887	-0.8765	-0.8472
4472.28	-0.8789	-0.9009	-0.9009	-0.8618	-0.8594
4478.34	-0.8911	-0.8813	-0.8813	-0.8594	-0.8496
4484.4	-0.8936	-0.8789	-0.8789	-0.8765	-0.8618
4490.46	-0.8936	-0.8862	-0.8862	-0.8594	-0.8594
4496.52	-0.9106	-0.8911	-0.8911	-0.8594	-0.8423
4502.58	-0.9106	-0.8984	-0.8984	-0.8887	-0.8472
4508.64	-0.9058	-0.9106	-0.9106	-0.8813	-0.8472
4514.7	-0.9082	-0.9009	-0.9009	-0.8838	-0.8447
4520.76	-0.8887	-0.8984	-0.8984	-0.8740	-0.8545
4526.82	-0.8813	-0.8936	-0.8936	-0.8545	-0.8521
4532.88	-0.8911	-0.8984	-0.8984	-0.8789	-0.8569
4538.94	-0.8838	-0.9009	-0.9009	-0.8862	-0.8594
4545	-0.8862	-0.8667	-0.8667	-0.8667	-0.8423
4551.06	-0.8789	-0.8569	-0.8569	-0.8740	-0.8447
4557.12	-0.8691	-0.8740	-0.8740	-0.8618	-0.8496
4563.18	-0.8765	-0.8643	-0.8643	-0.8643	-0.8374
4569.24	-0.8618	-0.8740	-0.8740	-0.8716	-0.8496
4575.3	-0.8569	-0.8765	-0.8765	-0.8496	-0.8569
4581.36	-0.8521	-0.8594	-0.8594	-0.8423	-0.8545
4587.42	-0.8423	-0.8643	-0.8643	-0.8398	-0.8618
4593.48	-0.8496	-0.8545	-0.8545	-0.8179	-0.8374
4599.54	-0.8691	-0.8447	-0.8447	-0.8203	-0.8374
4605.6	-0.8521	-0.8716	-0.8716	-0.8203	-0.8325
4611.66	-0.8594	-0.8496	-0.8496	-0.8179	-0.8008
4617.72	-0.8740	-0.8301	-0.8301	-0.8179	-0.8301
4623.78	-0.8594	-0.8398	-0.8398	-0.8008	-0.8398
4629.84	-0.8594	-0.8374	-0.8374	-0.8105	-0.8057
4635.9	-0.8496	-0.8521	-0.8521	-0.8203	-0.8130
4641.96	-0.8423	-0.8521	-0.8521	-0.7959	-0.8032
4648.02	-0.8594	-0.8325	-0.8325	-0.8105	-0.7837
4654.08	-0.8521	-0.8496	-0.8496	-0.8228	-0.8057
4660.14	-0.8569	-0.8472	-0.8472	-0.8032	-0.7983
4666.2	-0.8716	-0.8276	-0.8276	-0.8179	-0.7813
4672.26	-0.8594	-0.8423	-0.8423	-0.8252	-0.7910
4678.32	-0.8643	-0.8447	-0.8447	-0.8032	-0.7544
4684.38	-0.8569	-0.8496	-0.8496	-0.8008	-0.7520
4690.44	-0.8423	-0.8447	-0.8447	-0.7910	-0.7764
4696.5	-0.8594	-0.8325	-0.8325	-0.8081	-0.7715
4702.56	-0.8569	-0.8496	-0.8496	-0.8228	-0.8032
4708.62	-0.8447	-0.8594	-0.8594	-0.8081	-0.8057
4714.68	-0.8496	-0.8447	-0.8447	-0.8130	-0.7837
4720.74	-0.8423	-0.8423	-0.8423	-0.8179	-0.8032
4726.8	-0.8496	-0.8496	-0.8496	-0.8032	-0.7886
4732.86	-0.8521	-0.8545	-0.8545	-0.8130	-0.7788
4738.92	-0.8374	-0.8594	-0.8594	-0.8154	-0.7983
4744.98	-0.8472	-0.8350	-0.8350	-0.8008	-0.7764
4751.04	-0.8472	-0.8325	-0.8325	-0.8081	-0.7886
4757.1	-0.8325	-0.8472	-0.8472	-0.7959	-0.8008
4763.16	-0.8374	-0.8252	-0.8252	-0.8057	-0.7739
4769.22	-0.8228	-0.8228	-0.8228	-0.8252	-0.7959
4775.28	-0.8228	-0.8228	-0.8228	-0.8105	-0.8057
4781.34	-0.8325	-0.8105	-0.8105	-0.8057	-0.7764
4787.4	-0.8130	-0.8228	-0.8228	-0.8179	-0.7935
4793.46	-0.8130	-0.8252	-0.8252	-0.8032	-0.7837
4799.52	-0.8276	-0.8105	-0.8105	-0.7983	-0.7813
4805.58	-0.8228	-0.8130	-0.8130	-0.7983	-0.7861
4811.64	-0.8228	-0.8057	-0.8057	-0.7935	-0.7739
4817.7	-0.8228	-0.8032	-0.8032	-0.7935	-0.7910
4823.76	-0.8130	-0.8179	-0.8179	-0.7837	-0.7935
4829.82	-0.8203	-0.8032	-0.8032	-0.7886	-0.7788
4835.88	-0.8130	-0.8105	-0.8105	-0.8105	-0.8057
4841.94	-0.8130	-0.8105	-0.8105	-0.7935	-0.8008
4848	-0.8252	-0.8032	-0.8032	-0.7837	-0.7788
4854.06	-0.8105	-0.8203	-0.8203	-0.7886	-0.7935
4860.12	-0.8057	-0.8179	-0.8179	-0.7910	-0.7715
4866.18	-0.8057	-0.8081	-0.8081	-0.7910	-0.7764
4872.24	-0.7959	-0.8179	-0.8179	-0.7886	-0.8057
4878.3	-0.8057	-0.8008	-0.8008	-0.7715	-0.7764
4884.36	-0.7935	-0.7935	-0.7935	-0.7666	-0.7788
4890.42	-0.7837	-0.8081	-0.8081	-0.7520	-0.7861
4896.48	-0.7983	-0.7935	-0.7935	-0.7593	-0.7666
4902.54	-0.7837	-0.7910	-0.7910	-0.7788	-0.7813
4908.6	-0.7788	-0.7910	-0.7910	-0.7739	-0.7739
4914.66	-0.7935	-0.7642	-0.7642	-0.7666	-0.7544
4920.72	-0.7764	-0.7739	-0.7739	-0.7715	-0.7764
4926.78	-0.7739	-0.7764	-0.7764	-0.7568	-0.7617
4932.84	-0.7983	-0.7593	-0.7593	-0.7568	-0.7568
4938.9	-0.7983	-0.7739	-0.7739	-0.7471	-0.7739
4944.96	-0.8154	-0.7788	-0.7788	-0.7397	-0.7471
4951.02	-0.8105	-0.7715	-0.7715	-0.7739	-0.7593
4957.08	-0.8008	-0.7642	-0.7642	-0.7715	-0.7715
4963.14	-0.8203	-0.7593	-0.7593	-0.7495	-0.7373
4969.2	-0.8105	-0.7886	-0.7886	-0.7422	-0.7324
4975.26	-0.8057	-0.8008	-0.8008	-0.7275	-0.7275
4981.32	-0.8179	-0.7861	-0.7861	-0.7544	-0.7227
4987.38	-0.8105	-0.7910	-0.7910	-0.7690	-0.7373
4993.44	-0.8032	-0.7935	-0.7935	-0.7568	-0.7251
4999.5	-0.8057	-0.7861	-0.7861	-0.7617	-0.7251
5005.56	-0.8008	-0.8057	-0.8057	-0.7642	-0.7324
5011.62	-0.8179	-0.8032	-0.8032	-0.7520	-0.7056
5017.68	-0.8105	-0.8057	-0.8057	-0.7715	-0.7324
5023.74	-0.8032	-0.8105	-0.8105	-0.7666	-0.7544
5029.8	-0.8228	-0.8032	-0.8032	-0.7593	-0.7397
5035.86	-0.8130	-0.8081	-0.8081	-0.7642	-0.7495
5041.92	-0.8130	-0.8032	-0.8032	-0.7617	-0.7446
5047.98	-0.8301	-0.7886	-0.7886	-0.7666	-0.7422
5054.04	-0.8154	-0.7959	-0.7959	-0.7642	-0.7666
5060.1	-0.8130	-0.8008	-0.8008	-0.7568	-0.7471
5066.16	-0.8081	-0.8081	-0.8081	-0.7739	-0.7471
5072.22	-0.8032	-0.8130	-0.8130	-0.7813	-0.7642
5078.28	-0.8203	-0.7935	-0.7935	-0.7739	-0.7520
5084.34	-0.8130	-0.7935	-0.7935	-0.7910	-0.7617
5090.4	-0.7813	-0.8105	-0.8105	-0.7861	-0.7715
5096.46	-0.7983	-0.8008	-0.8008	-0.7837	-0.7520
5102.52	-0.8032	-0.7935	-0.7935	-0.7935	-0.7739
5108.58	-0.7935	-0.7910	-0.7910	-0.7813	-0.7837
5114.64	-0.7935	-0.7837	-0.7837	-0.7886	-0.7666
5120.7	-0.7788	-0.7935	-0.7935	-0.7910	-0.7788
5126.76	-0.7959	-0.7910	-0.7910	-0.7715	-0.7544
5132.82	-0.8057	-0.7886	-0.7886	-0.7788	-0.7520
5138.88	-0.7935	-0.8130	-0.8130	-0.7715	-0.7715
5144.94	-0.7983	-0.8008	-0.8008	-0.7520	-0.7617
5151	-0.7886	-0.7813	-0.7813	-0.7715	-0.7617
5157.06	-0.7739	-0.7764	-0.7764	-0.7568	-0.7642
5163.12	-0.7910	-0.7764	-0.7764	-0.7544	-0.7520
5169.18	-0.7764	-0.7813	-0.7813	-0.7617	-0.7617
5175.24	-0.7642	-0.7764	-0.7764	-0.7593	-0.7471
5181.3	-0.7788	-0.7739	-0.7739	-0.7690	-0.7324
5187.36	-0.7715	-0.7861	-0.7861	-0.7617	-0.7520
5193.42	-0.7764	-0.7861	-0.7861	-0.7324	-0.7324
5199.48	-0.7788	-0.7544	-0.7544	-0.7397	-0.7324
5205.54	-0.7666	-0.7495	-0.7495	-0.7471	-0.7520
5211.6	-0.7715	-0.7593	-0.7593	-0.7422	-0.7349
5217.66	-0.7617	-0.7642	-0.7642	-0.7446	-0.7422
5223.72	-0.7544	-0.7715	-0.7715	-0.7251	-0.7446
5229.78	-0.7617	-0.7544	-0.7544	-0.7202	-0.7178
5235.84	-0.7471	-0.7617	-0.7617	-0.7422	-0.7227
5241.9	-0.7446	-0.7739	-0.7739	-0.7275	-0.7178
5247.96	-0.7568	-0.7495	-0.7495	-0.7153	-0.7104
5254.02	-0.7324	-0.7544	-0.7544	-0.7324	-0.7202
5260.08	-0.7275	-0.7520	-0.7520	-0.7300	-0.7031
5266.14	-0.7275	-0.7520	-0.7520	-0.7275	-0.7153
5272.2	-0.7178	-0.7568	-0.7568	-0.7178	-0.7349
5278.26	-0.7495	-0.7349	-0.7349	-0.7104	-0.7202
5284.32	-0.7593	-0.7275	-0.7275	-0.7422	-0.7227
5290.38	-0.7422	-0.7422	-0.7422	-0.7324	-0.7227
5296.44	-0.7520	-0.7251	-0.7251	-0.7251	-0.7129
5302.5	-0.7471	-0.7324	-0.7324	-0.7300	-0.7153
5308.56	-0.7520	-0.7446	-0.7446	-0.7080	-0.7104
5314.62	-0.7666	-0.7422	-0.7422	-0.7007	-0.7056
5320.68	-0.7617	-0.7495	-0.7495	-0.7007	-0.7153
5326.74	-0.7642	-0.7495	-0.7495	-0.7007	-0.7080
5332.8	-0.7642	-0.7495	-0.7495	-0.7202	-0.7129
5338.86	-0.7520	-0.7593	-0.7593	-0.7129	-0.7153
5344.92	-0.7642	-0.7495	-0.7495	-0.7031	-0.6860
5350.98	-0.7617	-0.7520	-0.7520	-0.7178	-0.6836
5357.04	-0.7495	-0.7593	-0.7593	-0.7129	-0.6982
5363.1	-0.7642	-0.7471	-0.7471	-0.7178	-0.6982
5369.16	-0.7568	-0.7520	-0.7520	-0.7227	-0.7202
5375.22	-0.7568	-0.7568	-0.7568	-0.7080	-0.7129
5381.28	-0.7690	-0.7446	-0.7446	-0.7178	-0.7031
5387.34	-0.7593	-0.7495	-0.7495	-0.7202	-0.7251
5393.4	-0.7642	-0.7520	-0.7520	-0.7129	-0.7153
5399.46	-0.7739	-0.7544	-0.7544	-0.7300	-0.7202
5405.52	-0.7666	-0.7666	-0.7666	-0.7397	-0.7324
5411.58	-0.7666	-0.7471	-0.7471	-0.7349	-0.7080
5417.64	-0.7495	-0.7349	-0.7349	-0.7397	-0.7104
5423.7	-0.7300	-0.7422	-0.7422	-0.7227	-0.7153
5429.76	-0.7471	-0.7202	-0.7202	-0.7251	-0.7104
5435.82	-0.7495	-0.7227	-0.7227	-0.7300	-0.7324
5441.88	-0.7446	-0.7324	-0.7324	-0.7227	-0.7251
5447.94	-0.7495	-0.7178	-0.7178	-0.7349	-0.7104
5454	-0.7349	-0.7324	-0.7324	-0.7324	-0.7300
5460.06	-0.7300	-0.7397	-0.7397	-0.7129	-0.7324
5466.12	-0.7251	-0.7422	-0.7422	-0.7251	-0.7349
5472.18	-0.7153	-0.7446	-0.7446	-0.7300	-0.7397
5478.24	-0.7373	-0.7251	-0.7251	-0.7129	-0.7202
5484.3	-0.7397	-0.7275	-0.7275	-0.7080	-0.7178
5490.36	-0.7275	-0.7422	-0.7422	-0.7056	-0.7104
5496.42	-0.7397	-0.7275	-0.7275	-0.7129	-0.7056
5502.48	-0.7300	-0.7251	-0.7251	-0.7202	-0.7251
5508.54	-0.7300	-0.7324	-0.7324	-0.7080	-0.7178
5514.6	-0.7422	-0.7178	-0.7178	-0.7080	-0.6958
5520.66	-0.7349	-0.7349	-0.7349	-0.7080	-0.6982
5526.72	-0.7422	-0.7397	-0.7397	-0.7080	-0.7007
5532.78	-1.0010	-0.9741	-0.9741	-0.9717	-0.9497
5538.84	-3.0884	-3.0786	-3.0786	-3.0664	-2.9907
5544.9	-3.9331	-3.9673	-3.9673	-3.9404	-3.9209
5550.96	-1.8823	-1.9385	-1.9385	-1.9287	-1.9360
5557.02	-0.7080	-0.7324	-0.7324	-0.7349	-0.7324
5563.08	-0.5811	-0.5884	-0.5884	-0.6152	-0.6006
5569.14	-0.5225	-0.5615	-0.5615	-0.5908	-0.5786
5575.2	-0.5005	-0.5298	-0.5298	-0.5615	-0.5469
5581.26	-0.4980	-0.5103	-0.5103	-0.5688	-0.5347
5587.32	-0.4761	-0.5176	-0.5176	-0.5566	-0.5322
5593.38	-0.4761	-0.5029	-0.5029	-0.5322	-0.5103
5599.44	-0.4785	-0.4956	-0.4956	-0.5444	-0.5127
5605.5	-0.4761	-0.5005	-0.5005	-0.5469	-0.5103
5611.56	-0.4858	-0.4907	-0.4907	-0.5469	-0.5005
5617.62	-0.4688	-0.4980	-0.4980	-0.5420	-0.5054
5623.68	-0.4663	-0.4907	-0.4907	-0.5225	-0.5005
5629.74	-0.4688	-0.4712	-0.4712	-0.5249	-0.4932
5635.8	-0.4541	-0.4907	-0.4907	-0.5176	-0.5078
5641.86	-0.4639	-0.4956	-0.4956	-0.5029	-0.4980
5647.92	-0.4663	-0.4834	-0.4834	-0.5176	-0.4956
5653.98	-0.4492	-0.4858	-0.4858	-0.5127	-0.5054
5660.04	-0.4492	-0.4761	-0.4761	-0.5054	-0.4883
5666.1	-0.4614	-0.4712	-0.4712	-0.5127	-0.4932
5672.16	-0.4517	-0.4907	-0.4907	-0.5029	-0.4883
5678.22	-0.4541	-0.4858	-0.4858	-0.5005	-0.4810
5684.28	-0.4468	-0.4810	-0.4810	-0.5029	-0.4907
5690.34	-0.4517	-0.4785	-0.4785	-0.4907	-0.4932
5696.4	-0.4590	-0.4736	-0.4736	-0.5029	-0.4761
5702.46	-0.4541	-0.4834	-0.4834	-0.5054	-0.4883
5708.52	-0.4590	-0.4712	-0.4712	-0.4858	-0.4761
5714.58	-0.4541	-0.4590	-0.4590	-0.4932	-0.4736
5720.64	-0.4492	-0.4688	-0.4688	-0.4956	-0.4810
5726.7	-0.4517	-0.4590	-0.4590	-0.4883	-0.4712
5732.76	-0.4443	-0.4468	-0.4468	-0.5005	-0.4785
5738.82	-0.4419	-0.4614	-0.4614	-0.4980	-0.4761
5744.88	-0.4541	-0.4492	-0.4492	-0.4932	-0.4663
5750.94	-0.4346	-0.4517	-0.4517	-0.4980	-0.4810
5757	-0.4346	-0.4565	-0.4565	-0.4883	-0.4736
5763.06	-0.4565	-0.4468	-0.4468	-0.4907	-0.4614
5769.12	-0.4346	-0.4517	-0.4517	-0.4907	-0.4736
5775.18	-0.4395	-0.4517	-0.4517	-0.4834	-0.4688
5781.24	-0.4419	-0.4419	-0.4419	-0.4834	-0.4688
5787.3	-0.4224	-0.4492	-0.4492	-0.4810	-0.4688
5793.36	-0.4419	-0.4419	-0.4419	-0.4736	-0.4614
5799.42	-0.4395	-0.4395	-0.4395	-0.4834	-0.4736
5805.48	-0.4272	-0.4541	-0.4541	-0.4761	-0.4688
5811.54	-0.4419	-0.4419	-0.4419	-0.4736	-0.4614
5817.6	-0.4370	-0.4395	-0.4395	-0.4810	-0.4663
5823.66	-0.4272	-0.4492	-0.4492	-0.4614	-0.4639
5829.72	-0.4248	-0.4321	-0.4321	-0.4590	-0.4565
5835.78	-0.4224	-0.4443	-0.4443	-0.4663	-0.4639
5841.84	-0.4321	-0.4370	-0.4370	-0.4541	-0.4590
5847.9	-0.4321	-0.4346	-0.4346	-0.4663	-0.4565
5853.96	-0.4224	-0.4541	-0.4541	-0.4663	-0.4565
5860.02	-0.4297	-0.4443	-0.4443	-0.4541	-0.4468
5866.08	-0.4224	-0.4346	-0.4346	-0.4639	-0.4541
5872.14	-0.4224	-0.4395	-0.4395	-0.4590	-0.4590
5878.2	-0.4199	-0.4321	-0.4321	-0.4541	-0.4541
5884.26	-0.4126	-0.4395	-0.4395	-0.4590	-0.4590
5890.32	-0.4224	-0.4443	-0.4443	-0.4395	-0.4517
5896.38	-0.4272	-0.4321	-0.4321	-0.4492	-0.4492
5902.44	-0.4077	-0.4395	-0.4395	-0.4712	-0.4663
5908.5	-0.4126	-0.4346	-0.4346	-0.4663	-0.4492
5914.56	-0.4175	-0.4321	-0.4321	-0.4614	-0.4419
5920.62	-0.4028	-0.4395	-0.4395	-0.4517	-0.4590
5926.68	-0.4175	-0.4395	-0.4395	-0.4419	-0.4443
5932.74	-0.4126	-0.4370	-0.4370	-0.4541	-0.4492
5938.8	-0.4004	-0.4370	-0.4370	-0.4541	-0.4541
5944.86	-0.4126	-0.4248	-0.4248	-0.4541	-0.4443
5950.92	-0.4150	-0.4297	-0.4297	-0.4688	-0.4517
5956.98	-0.4077	-0.4395	-0.4395	-0.4468	-0.4517
5963.04	-0.4102	-0.4297	-0.4297	-0.4492	-0.4468
5969.1	-0.4028	-0.4346	-0.4346	-0.4590	-0.4590
5975.16	-0.4102	-0.4419	-0.4419	-0.4541	-0.4468
5981.22	-0.4224	-0.4346	-0.4346	-0.4614	-0.4419
5987.28	-0.4126	-0.4419	-0.4419	-0.4517	-0.4492
5993.34	-0.4199	-0.4297	-0.4297	-0.4565	-0.4468
5999.4	-0.4175	-0.4370	-0.4370	-0.4736	-0.4614
6005.46	-0.4053	-0.4419	-0.4419	-0.4614	-0.4565
6011.52	-0.4126	-0.4199	-0.4199	-0.4565	-0.4395
6017.58	-0.4053	-0.4370	-0.4370	-0.4590	-0.4468
6023.64	-0.4028	-0.4517	-0.4517	-0.4419	-0.4443
6029.7	-0.4150	-0.4297	-0.4297	-0.4492	-0.4492
6035.76	-0.4028	-0.4346	-0.4346	-0.4541	-0.4663
6041.82	-0.4102	-0.4370	-0.4370	-0.4517	-0.4492
6047.88	-0.4126	-0.4321	-0.4321	-0.4614	-0.4492
6053.94	-0.4053	-0.4419	-0.4419	-0.4492	-0.4541
6060	-0.4102	-0.4248	-0.4248	-0.4419	-0.4517
6066.06	-0.4102	-0.4224	-0.4224	-0.4541	-0.4590
6072.12	-0.4053	-0.4419	-0.4419	-0.4492	-0.4565
6078.18	-0.4102	-0.4297	-0.4297	-0.4468	-0.4395
6084.24	-0.3955	-0.4321	-0.4321	-0.4541	-0.4468
6090.3	-0.4028	-0.4370	-0.4370	-0.4468	-0.4492
6096.36	-0.4199	-0.4248	-0.4248	-0.4565	-0.4468
6102.42	-0.3979	-0.4419	-0.4419	-0.4590	-0.4517
6108.48	-0.3979	-0.4395	-0.4395	-0.4443	-0.4443
6114.54	-0.4028	-0.4199	-0.4199	-0.4517	-0.4517
6120.6	-0.4004	-0.4321	-0.4321	-0.4468	-0.4541
6126.66	-0.4077	-0.4321	-0.4321	-0.4443	-0.4419
6132.72	-0.4004	-0.4248	-0.4248	-0.4614	-0.4517
6138.78	-0.3955	-0.4297	-0.4297	-0.4541	-0.4517
6144.84	-0.4102	-0.4248	-0.4248	-0.4492	-0.4395
6150.9	-0.3979	-0.4321	-0.4321	-0.4541	-0.4468
6156.96	-0.3979	-0.4321	-0.4321	-0.4395	-0.4443
6163.02	-0.4077	-0.4224	-0.4224	-0.4468	-0.4370
6169.08	-0.4004	-0.4346	-0.4346	-0.4565	-0.4492
6175.14	-0.4053	-0.4272	-0.4272	-0.4492	-0.4443
6181.2	-0.4077	-0.4175	-0.4175	-0.4517	-0.4395
6187.26	-0.4028	-0.4321	-0.4321	-0.4517	-0.4321
6193.32	-0.4077	-0.4224	-0.4224	-0.4419	-0.4297
6199.38	-0.4028	-0.4224	-0.4224	-0.4468	-0.4443
