# Supplementary material for: Elucidation of molecular kinetic schemes from macroscopic traces using system identification
Source: PLoS Comput Biol. 2017 Feb 13;13(2):e1005376. doi: 10.1371/journal.pcbi.1005376 (PMC5330533; doi:10.1371/journal.pcbi.1005376)
Supplement: S1 Data — (1) L-type calcium ion-channel current elicited by voltage steps from -90 to 0 mV, first in the absence of nifedipine, and after addition of nifedipine at 100 nM and 1 μM concentration. (2) G-protein sensitive ion-channel (GIRK4*) current traces elicited by a step in LY379268 concentration from 0 to 1 μM. (ZIP) [file pcbi.1005376.s004.zip › Data_Ion_Channels/ICY_91426.txt]

0	-0.0635	-0.0586	-0.0708	-0.0732	-0.0659
6.06	-0.0635	-0.0659	-0.0757	-0.0781	-0.0708
12.12	-0.0635	-0.0635	-0.0708	-0.0757	-0.0757
18.18	-0.0708	-0.0635	-0.0708	-0.0708	-0.0732
24.24	-0.0684	-0.0708	-0.0732	-0.0757	-0.0732
30.3	-0.0610	-0.0708	-0.0732	-0.0781	-0.0732
36.36	-0.0659	-0.0732	-0.0732	-0.0757	-0.0708
42.42	-0.0781	-0.0659	-0.0708	-0.0757	-0.0781
48.48	-0.0708	-0.0684	-0.0732	-0.0781	-0.0757
54.54	-0.0659	-0.0659	-0.0684	-0.0732	-0.0708
60.6	-0.0732	-0.0684	-0.0684	-0.0781	-0.0732
66.66	-0.0708	-0.0708	-0.0684	-0.0781	-0.0757
72.72	-0.0708	-0.0708	-0.0684	-0.0708	-0.0708
78.78	-0.0684	-0.0635	-0.0684	-0.0781	-0.0757
84.84	-0.0708	-0.0610	-0.0757	-0.0781	-0.0757
90.9	-0.0708	-0.0732	-0.0757	-0.0757	-0.0757
96.96	-0.0659	-0.0684	-0.0732	-0.0781	-0.0732
103.02	-0.0708	-0.0684	-0.0757	-0.0757	-0.0708
109.08	-0.0684	-0.0635	-0.0684	-0.0757	-0.0708
115.14	-0.0684	-0.0684	-0.0708	-0.0757	-0.0757
121.2	-0.0684	-0.0757	-0.0708	-0.0732	-0.0732
127.26	-0.0684	-0.0659	-0.0708	-0.0757	-0.0781
133.32	-0.0684	-0.0635	-0.0732	-0.0732	-0.0806
139.38	-0.0708	-0.0610	-0.0732	-0.0708	-0.0708
145.44	-0.0659	-0.0610	-0.0684	-0.0757	-0.0684
151.5	-0.0684	-0.0684	-0.0708	-0.0732	-0.0708
157.56	-0.0708	-0.0757	-0.0708	-0.0781	-0.0732
163.62	-0.0708	-0.0635	-0.0684	-0.0757	-0.0781
169.68	-0.0659	-0.0708	-0.0684	-0.0732	-0.0757
175.74	-0.0635	-0.0708	-0.0732	-0.0757	-0.0708
181.8	-0.0684	-0.0586	-0.0708	-0.0708	-0.0659
187.86	-0.0781	-0.0684	-0.0781	-0.0732	-0.0732
193.92	-0.0757	-0.0708	-0.0757	-0.0757	-0.0781
199.98	-0.0659	-0.0684	-0.0732	-0.0757	-0.0708
206.04	-0.0684	-0.0708	-0.0708	-0.0732	-0.0684
212.1	-0.0732	-0.0684	-0.0684	-0.0732	-0.0757
218.16	-0.0732	-0.0610	-0.0708	-0.0708	-0.0757
224.22	-0.0757	-0.0684	-0.0732	-0.0708	-0.0708
230.28	-0.0732	-0.0659	-0.0708	-0.0708	-0.0684
236.34	-0.0732	-0.0684	-0.0732	-0.0708	-0.0708
242.4	-0.0684	-0.0708	-0.0708	-0.0757	-0.0781
248.46	-0.0610	-0.0684	-0.0757	-0.0781	-0.0757
254.52	-0.0732	-0.0684	-0.0708	-0.0781	-0.0708
260.58	-0.0708	-0.0635	-0.0659	-0.0708	-0.0708
266.64	-0.0635	-0.0610	-0.0708	-0.0732	-0.0684
272.7	-0.0659	-0.0684	-0.0757	-0.0757	-0.0708
278.76	-0.0684	-0.0708	-0.0708	-0.0732	-0.0732
284.82	-0.0684	-0.0708	-0.0732	-0.0684	-0.0708
290.88	-0.0684	-0.0684	-0.0708	-0.0708	-0.0708
296.94	-0.0708	-0.0708	-0.0708	-0.0806	-0.0708
303	-0.0708	-0.0635	-0.0732	-0.0732	-0.0635
309.06	-0.0708	-0.0659	-0.0708	-0.0732	-0.0708
315.12	-0.0684	-0.0610	-0.0708	-0.0781	-0.0732
321.18	-0.0708	-0.0659	-0.0757	-0.0757	-0.0684
327.24	-0.0757	-0.0708	-0.0757	-0.0708	-0.0708
333.3	-0.0708	-0.0659	-0.0708	-0.0732	-0.0732
339.36	-0.0659	-0.0684	-0.0684	-0.0732	-0.0708
345.42	-0.0684	-0.0757	-0.0732	-0.0732	-0.0732
351.48	-0.0732	-0.0684	-0.0757	-0.0757	-0.0708
357.54	-0.0708	-0.0684	-0.0757	-0.0781	-0.0708
363.6	-0.0610	-0.0708	-0.0708	-0.0781	-0.0757
369.66	-0.0684	-0.0708	-0.0684	-0.0708	-0.0684
375.72	-0.0757	-0.0610	-0.0708	-0.0757	-0.0684
381.78	-0.0732	-0.0610	-0.0781	-0.0781	-0.0684
387.84	-0.0708	-0.0781	-0.0757	-0.0757	-0.0659
393.9	-0.0708	-0.0684	-0.0659	-0.0781	-0.0708
399.96	-0.0732	-0.0586	-0.0708	-0.0757	-0.0757
406.02	-0.0757	-0.0708	-0.0781	-0.0708	-0.0708
412.08	-0.0732	-0.0684	-0.0708	-0.0732	-0.0659
418.14	-0.0757	-0.0708	-0.0708	-0.0732	-0.0708
424.2	-0.0757	-0.0781	-0.0708	-0.0781	-0.0708
430.26	-0.0684	-0.0684	-0.0708	-0.0806	-0.0757
436.32	-0.0684	-0.0659	-0.0708	-0.0806	-0.0781
442.38	-0.0708	-0.0684	-0.0732	-0.0806	-0.0757
448.44	-0.0708	-0.0610	-0.0732	-0.0830	-0.0757
454.5	-0.0635	-0.0708	-0.0708	-0.0757	-0.0708
460.56	-0.0684	-0.0708	-0.0708	-0.0732	-0.0732
466.62	-0.0757	-0.0659	-0.0732	-0.0757	-0.0732
472.68	-0.0708	-0.0684	-0.0708	-0.0806	-0.0732
478.74	-0.0684	-0.0708	-0.0708	-0.0781	-0.0708
484.8	-0.0781	-0.0757	-0.0732	-0.0732	-0.0635
490.86	-0.0781	-0.0757	-0.0684	-0.0781	-0.0708
496.92	-0.0659	-0.0684	-0.0708	-0.0757	-0.0684
502.98	-0.0659	-0.0684	-0.0708	-0.0757	-0.0684
509.04	-0.0708	-0.0684	-0.0684	-0.0830	-0.0708
515.1	-0.0708	-0.0659	-0.0757	-0.0830	-0.0708
521.16	-0.0708	-0.0659	-0.0732	-0.0732	-0.0757
527.22	-0.0635	-0.0635	-0.0635	-0.0708	-0.0708
533.28	0.0635	0.0586	0.1074	0.0537	0.1025
539.34	1.0254	1.0156	1.3867	1.0230	1.3281
545.4	1.4356	1.4209	1.8579	1.4160	1.7700
551.46	0.4590	0.4492	0.5957	0.4443	0.5566
557.52	-0.2515	-0.2466	-0.2124	-0.2100	-0.2075
563.58	-0.5396	-0.5444	-0.4834	-0.4541	-0.4468
569.64	-0.7935	-0.8008	-0.7251	-0.6763	-0.6665
575.7	-1.0303	-1.0083	-0.9204	-0.8740	-0.8789
581.76	-1.2158	-1.1841	-1.0840	-1.0230	-1.0523
587.82	-1.3501	-1.3550	-1.2280	-1.1377	-1.1987
593.88	-1.4551	-1.4917	-1.3403	-1.2305	-1.3281
599.94	-1.5356	-1.5820	-1.4307	-1.3110	-1.4185
606	-1.6016	-1.6528	-1.5088	-1.3843	-1.4868
612.06	-1.6626	-1.7017	-1.5625	-1.4453	-1.5503
618.12	-1.7163	-1.7334	-1.6089	-1.4917	-1.5991
624.18	-1.7529	-1.7578	-1.6504	-1.5234	-1.6284
630.24	-1.7554	-1.7871	-1.6797	-1.5454	-1.6406
636.3	-1.7651	-1.8189	-1.7041	-1.5601	-1.6602
642.36	-1.7847	-1.8286	-1.7212	-1.5796	-1.6895
648.42	-1.8066	-1.8164	-1.7334	-1.5942	-1.7188
654.48	-1.8213	-1.8164	-1.7456	-1.6162	-1.7261
660.54	-1.8213	-1.8384	-1.7578	-1.6333	-1.7358
666.6	-1.8311	-1.8604	-1.7700	-1.6431	-1.7407
672.66	-1.8457	-1.8677	-1.7725	-1.6626	-1.7310
678.72	-1.8530	-1.8652	-1.7773	-1.6650	-1.7261
684.78	-1.8628	-1.8628	-1.7822	-1.6528	-1.7358
690.84	-1.8726	-1.8555	-1.7847	-1.6553	-1.7407
696.9	-1.8579	-1.8579	-1.7896	-1.6602	-1.7481
702.96	-1.8579	-1.8677	-1.7993	-1.6553	-1.7432
709.02	-1.8530	-1.8652	-1.7920	-1.6626	-1.7456
715.08	-1.8457	-1.8677	-1.7847	-1.6821	-1.7554
721.14	-1.8433	-1.8677	-1.7822	-1.6943	-1.7578
727.2	-1.8359	-1.8555	-1.7773	-1.7017	-1.7554
733.26	-1.8335	-1.8457	-1.7871	-1.6968	-1.7505
739.32	-1.8433	-1.8530	-1.7993	-1.6968	-1.7432
745.38	-1.8408	-1.8701	-1.8042	-1.7017	-1.7407
751.44	-1.8335	-1.8677	-1.7993	-1.6943	-1.7407
757.5	-1.8286	-1.8530	-1.8066	-1.6919	-1.7481
763.56	-1.8262	-1.8579	-1.7969	-1.6870	-1.7505
769.62	-1.8286	-1.8726	-1.7969	-1.6943	-1.7407
775.68	-1.8189	-1.8774	-1.8018	-1.6992	-1.7310
781.74	-1.8115	-1.8726	-1.7944	-1.6992	-1.7212
787.8	-1.8213	-1.8604	-1.7944	-1.6870	-1.7236
793.86	-1.8189	-1.8530	-1.7944	-1.6797	-1.7334
799.92	-1.8115	-1.8457	-1.7847	-1.6821	-1.7383
805.98	-1.8115	-1.8481	-1.7798	-1.6846	-1.7285
812.04	-1.8042	-1.8530	-1.7749	-1.6821	-1.7163
818.1	-1.7969	-1.8628	-1.7798	-1.6797	-1.7114
824.16	-1.8042	-1.8726	-1.7944	-1.6821	-1.7017
830.22	-1.8042	-1.8604	-1.7969	-1.6699	-1.7041
836.28	-1.8042	-1.8457	-1.7847	-1.6675	-1.7163
842.34	-1.8018	-1.8384	-1.7822	-1.6650	-1.7310
848.4	-1.7969	-1.8286	-1.7871	-1.6553	-1.7334
854.46	-1.7993	-1.8213	-1.7944	-1.6602	-1.7188
860.52	-1.8091	-1.8189	-1.7847	-1.6797	-1.7139
866.58	-1.8091	-1.8189	-1.7847	-1.6821	-1.7163
872.64	-1.8066	-1.8262	-1.7798	-1.6748	-1.7139
878.7	-1.7847	-1.8262	-1.7700	-1.6797	-1.7090
884.76	-1.7725	-1.8213	-1.7700	-1.6675	-1.7065
890.82	-1.7847	-1.8213	-1.7749	-1.6650	-1.6943
896.88	-1.7896	-1.8286	-1.7700	-1.6724	-1.6943
902.94	-1.7798	-1.8335	-1.7749	-1.6748	-1.7041
909	-1.7700	-1.8189	-1.7749	-1.6919	-1.7017
915.06	-1.7773	-1.7969	-1.7700	-1.6870	-1.6919
921.12	-1.7969	-1.7969	-1.7773	-1.6821	-1.6797
927.18	-1.7993	-1.7969	-1.7822	-1.6821	-1.6821
933.24	-1.7822	-1.7798	-1.7822	-1.6797	-1.6968
939.3	-1.7725	-1.7773	-1.7749	-1.6821	-1.6992
945.36	-1.7725	-1.7896	-1.7651	-1.6797	-1.6943
951.42	-1.7700	-1.8042	-1.7676	-1.6748	-1.6773
957.48	-1.7725	-1.7993	-1.7603	-1.6724	-1.6797
963.54	-1.7700	-1.7896	-1.7627	-1.6724	-1.6870
969.6	-1.7603	-1.7773	-1.7676	-1.6553	-1.6821
975.66	-1.7578	-1.7749	-1.7554	-1.6480	-1.6773
981.72	-1.7578	-1.7847	-1.7505	-1.6528	-1.6846
987.78	-1.7627	-1.7920	-1.7456	-1.6528	-1.6895
993.84	-1.7627	-1.7969	-1.7432	-1.6528	-1.6870
999.9	-1.7603	-1.7896	-1.7505	-1.6431	-1.6870
1005.96	-1.7603	-1.7798	-1.7554	-1.6309	-1.6821
1012.02	-1.7578	-1.7651	-1.7505	-1.6382	-1.6724
1018.08	-1.7651	-1.7676	-1.7505	-1.6577	-1.6675
1024.14	-1.7676	-1.7822	-1.7456	-1.6724	-1.6504
1030.2	-1.7529	-1.7871	-1.7407	-1.6748	-1.6406
1036.26	-1.7456	-1.7676	-1.7407	-1.6699	-1.6455
1042.32	-1.7456	-1.7456	-1.7383	-1.6724	-1.6528
1048.38	-1.7358	-1.7456	-1.7212	-1.6724	-1.6577
1054.44	-1.7358	-1.7676	-1.7163	-1.6650	-1.6504
1060.5	-1.7407	-1.7725	-1.7139	-1.6699	-1.6382
1066.56	-1.7358	-1.7554	-1.7188	-1.6626	-1.6406
1072.62	-1.7285	-1.7481	-1.7114	-1.6577	-1.6528
1078.68	-1.7188	-1.7407	-1.7041	-1.6553	-1.6577
1084.74	-1.7163	-1.7383	-1.7017	-1.6504	-1.6504
1090.8	-1.7163	-1.7432	-1.7017	-1.6480	-1.6480
1096.86	-1.7090	-1.7481	-1.6992	-1.6455	-1.6626
1102.92	-1.7090	-1.7554	-1.7139	-1.6431	-1.6602
1108.98	-1.7114	-1.7456	-1.7114	-1.6431	-1.6431
1115.04	-1.7065	-1.7261	-1.7017	-1.6406	-1.6431
1121.1	-1.7041	-1.7188	-1.7041	-1.6235	-1.6455
1127.16	-1.7017	-1.7310	-1.7041	-1.6113	-1.6333
1133.22	-1.7041	-1.7407	-1.6895	-1.6113	-1.6138
1139.28	-1.7114	-1.7358	-1.6895	-1.6113	-1.6113
1145.34	-1.7114	-1.7310	-1.6968	-1.6065	-1.6162
1151.4	-1.7041	-1.7358	-1.6992	-1.6040	-1.6162
1157.46	-1.7041	-1.7383	-1.6895	-1.6016	-1.6162
1163.52	-1.7188	-1.7212	-1.6870	-1.6016	-1.6138
1169.58	-1.7188	-1.7188	-1.6846	-1.6065	-1.6016
1175.64	-1.7017	-1.7310	-1.6895	-1.6113	-1.6040
1181.7	-1.6919	-1.7310	-1.6992	-1.6113	-1.6260
1187.76	-1.7041	-1.7261	-1.6992	-1.5991	-1.6260
1193.82	-1.7114	-1.7212	-1.6821	-1.5894	-1.6284
1199.88	-1.7114	-1.7090	-1.6748	-1.5894	-1.6309
1205.94	-1.7017	-1.6943	-1.6773	-1.5918	-1.6260
1212	-1.6943	-1.7041	-1.6724	-1.5942	-1.6211
1218.06	-1.6943	-1.7236	-1.6724	-1.5894	-1.6040
1224.12	-1.7041	-1.7212	-1.6797	-1.5772	-1.5967
1230.18	-1.7090	-1.7041	-1.6821	-1.5649	-1.6089
1236.24	-1.7065	-1.6870	-1.6821	-1.5576	-1.6016
1242.3	-1.7041	-1.6870	-1.6724	-1.5552	-1.5918
1248.36	-1.7065	-1.6943	-1.6724	-1.5527	-1.5918
1254.42	-1.7041	-1.7017	-1.6650	-1.5503	-1.5869
1260.48	-1.7017	-1.6895	-1.6553	-1.5503	-1.5967
1266.54	-1.7041	-1.6797	-1.6528	-1.5503	-1.6016
1272.6	-1.7017	-1.6919	-1.6626	-1.5454	-1.5869
1278.66	-1.7065	-1.6895	-1.6675	-1.5405	-1.5772
1284.72	-1.7090	-1.6773	-1.6602	-1.5356	-1.5723
1290.78	-1.6992	-1.6626	-1.6455	-1.5332	-1.5820
1296.84	-1.6870	-1.6675	-1.6577	-1.5381	-1.5942
1302.9	-1.6724	-1.6724	-1.6626	-1.5356	-1.6040
1308.96	-1.6577	-1.6675	-1.6577	-1.5405	-1.6065
1315.02	-1.6626	-1.6577	-1.6577	-1.5332	-1.5991
1321.08	-1.6748	-1.6431	-1.6724	-1.5137	-1.5942
1327.14	-1.6724	-1.6382	-1.6626	-1.4990	-1.5967
1333.2	-1.6626	-1.6553	-1.6504	-1.5015	-1.5845
1339.26	-1.6602	-1.6675	-1.6504	-1.5112	-1.5625
1345.32	-1.6577	-1.6699	-1.6577	-1.5064	-1.5649
1351.38	-1.6602	-1.6724	-1.6626	-1.5064	-1.5674
1357.44	-1.6748	-1.6699	-1.6675	-1.5112	-1.5625
1363.5	-1.6724	-1.6626	-1.6553	-1.5064	-1.5601
1369.56	-1.6602	-1.6675	-1.6455	-1.5088	-1.5552
1375.62	-1.6406	-1.6773	-1.6382	-1.5161	-1.5674
1381.68	-1.6382	-1.6773	-1.6406	-1.5186	-1.5723
1387.74	-1.6406	-1.6675	-1.6455	-1.5112	-1.5674
1393.8	-1.6431	-1.6602	-1.6455	-1.5039	-1.5698
1399.86	-1.6431	-1.6480	-1.6333	-1.4966	-1.5698
1405.92	-1.6431	-1.6309	-1.6333	-1.5039	-1.5649
1411.98	-1.6357	-1.6187	-1.6357	-1.5137	-1.5625
1418.04	-1.6406	-1.6235	-1.6309	-1.5039	-1.5552
1424.1	-1.6528	-1.6431	-1.6235	-1.4917	-1.5527
1430.16	-1.6382	-1.6577	-1.6211	-1.4966	-1.5527
1436.22	-1.6235	-1.6602	-1.6187	-1.5064	-1.5430
1442.28	-1.6235	-1.6528	-1.6235	-1.4893	-1.5430
1448.34	-1.6260	-1.6406	-1.6284	-1.4966	-1.5454
1454.4	-1.6284	-1.6333	-1.6235	-1.5064	-1.5454
1460.46	-1.6235	-1.6480	-1.6138	-1.5039	-1.5454
1466.52	-1.6113	-1.6626	-1.6162	-1.5064	-1.5332
1472.58	-1.6040	-1.6553	-1.6162	-1.5088	-1.5234
1478.64	-1.6113	-1.6431	-1.6211	-1.5064	-1.5332
1484.7	-1.6113	-1.6284	-1.6260	-1.4966	-1.5259
1490.76	-1.6065	-1.6260	-1.6211	-1.4941	-1.5259
1496.82	-1.5942	-1.6431	-1.6138	-1.4990	-1.5308
1502.88	-1.5820	-1.6602	-1.6113	-1.4966	-1.5259
1508.94	-1.5845	-1.6602	-1.5991	-1.4990	-1.5308
1515	-1.5942	-1.6504	-1.5991	-1.5137	-1.5234
1521.06	-1.5918	-1.6382	-1.5942	-1.5161	-1.5137
1527.12	-1.5894	-1.6235	-1.5942	-1.5015	-1.5234
1533.18	-1.5869	-1.6138	-1.6016	-1.5015	-1.5356
1539.24	-1.5942	-1.6040	-1.6065	-1.5112	-1.5283
1545.3	-1.5894	-1.6040	-1.6065	-1.5161	-1.5161
1551.36	-1.5772	-1.6016	-1.6113	-1.5064	-1.5088
1557.42	-1.5772	-1.6016	-1.6016	-1.4990	-1.5161
1563.48	-1.5698	-1.5991	-1.5942	-1.4941	-1.5259
1569.54	-1.5820	-1.5869	-1.5918	-1.4844	-1.5234
1575.6	-1.5918	-1.5918	-1.5942	-1.4795	-1.5332
1581.66	-1.5894	-1.5869	-1.5894	-1.4819	-1.5259
1587.72	-1.5894	-1.5942	-1.5772	-1.4844	-1.5088
1593.78	-1.5845	-1.6016	-1.5723	-1.4941	-1.4893
1599.84	-1.5747	-1.6089	-1.5796	-1.5039	-1.4966
1605.9	-1.5845	-1.6211	-1.5723	-1.4966	-1.4966
1611.96	-1.5967	-1.6211	-1.5576	-1.4819	-1.5088
1618.02	-1.5942	-1.6162	-1.5552	-1.4868	-1.5112
1624.08	-1.5820	-1.6040	-1.5649	-1.4966	-1.5064
1630.14	-1.5772	-1.5869	-1.5674	-1.4917	-1.4990
1636.2	-1.5723	-1.5918	-1.5674	-1.4746	-1.4795
1642.26	-1.5723	-1.5991	-1.5527	-1.4673	-1.4673
1648.32	-1.5747	-1.5796	-1.5430	-1.4673	-1.4771
1654.38	-1.5649	-1.5723	-1.5356	-1.4624	-1.4771
1660.44	-1.5576	-1.5747	-1.5283	-1.4551	-1.4795
1666.5	-1.5552	-1.5820	-1.5210	-1.4526	-1.4771
1672.56	-1.5527	-1.5796	-1.5137	-1.4502	-1.4648
1678.62	-1.5503	-1.5649	-1.5186	-1.4551	-1.4673
1684.68	-1.5454	-1.5649	-1.5332	-1.4526	-1.4624
1690.74	-1.5503	-1.5723	-1.5234	-1.4453	-1.4478
1696.8	-1.5552	-1.5625	-1.5137	-1.4453	-1.4502
1702.86	-1.5576	-1.5479	-1.5210	-1.4624	-1.4600
1708.92	-1.5552	-1.5479	-1.5259	-1.4648	-1.4624
1714.98	-1.5454	-1.5625	-1.5259	-1.4478	-1.4673
1721.04	-1.5381	-1.5747	-1.5381	-1.4380	-1.4722
1727.1	-1.5479	-1.5747	-1.5332	-1.4380	-1.4697
1733.16	-1.5552	-1.5649	-1.5234	-1.4331	-1.4648
1739.22	-1.5552	-1.5674	-1.5186	-1.4331	-1.4575
1745.28	-1.5479	-1.5649	-1.5210	-1.4429	-1.4551
1751.34	-1.5454	-1.5674	-1.5259	-1.4356	-1.4453
1757.4	-1.5356	-1.5674	-1.5283	-1.4429	-1.4404
1763.46	-1.5283	-1.5674	-1.5234	-1.4453	-1.4453
1769.52	-1.5283	-1.5625	-1.5234	-1.4380	-1.4404
1775.58	-1.5234	-1.5454	-1.5161	-1.4404	-1.4356
1781.64	-1.5161	-1.5356	-1.5283	-1.4380	-1.4356
1787.7	-1.5137	-1.5356	-1.5259	-1.4331	-1.4356
1793.76	-1.5137	-1.5405	-1.5088	-1.4380	-1.4404
1799.82	-1.5161	-1.5430	-1.5137	-1.4356	-1.4258
1805.88	-1.5259	-1.5503	-1.5234	-1.4258	-1.4209
1811.94	-1.5210	-1.5479	-1.5234	-1.4331	-1.4282
1818	-1.5137	-1.5381	-1.5210	-1.4356	-1.4380
1824.06	-1.5137	-1.5259	-1.5088	-1.4331	-1.4380
1830.12	-1.5137	-1.5112	-1.4893	-1.4380	-1.4453
1836.18	-1.5064	-1.5137	-1.4795	-1.4356	-1.4404
1842.24	-1.5137	-1.5161	-1.4868	-1.4356	-1.4331
1848.3	-1.5210	-1.5186	-1.4917	-1.4331	-1.4380
1854.36	-1.5137	-1.5405	-1.4941	-1.4209	-1.4380
1860.42	-1.5112	-1.5430	-1.4990	-1.4111	-1.4282
1866.48	-1.5137	-1.5210	-1.5112	-1.4111	-1.4356
1872.54	-1.5064	-1.5186	-1.4966	-1.4136	-1.4356
1878.6	-1.4966	-1.5161	-1.4844	-1.4233	-1.4356
1884.66	-1.4868	-1.5015	-1.4868	-1.4429	-1.4356
1890.72	-1.4868	-1.5064	-1.5015	-1.4575	-1.4356
1896.78	-1.4893	-1.5064	-1.5064	-1.4551	-1.4307
1902.84	-1.4941	-1.5015	-1.5064	-1.4478	-1.4209
1908.9	-1.4941	-1.5015	-1.5088	-1.4502	-1.4160
1914.96	-1.4868	-1.5039	-1.5039	-1.4404	-1.4160
1921.02	-1.5015	-1.5137	-1.4966	-1.4258	-1.4209
1927.08	-1.5161	-1.5161	-1.4941	-1.4209	-1.4209
1933.14	-1.5064	-1.5112	-1.4868	-1.4160	-1.4136
1939.2	-1.5015	-1.5186	-1.4746	-1.4111	-1.3965
1945.26	-1.4868	-1.5137	-1.4673	-1.4160	-1.3892
1951.32	-1.4819	-1.5064	-1.4771	-1.4209	-1.3843
1957.38	-1.4868	-1.5064	-1.4868	-1.4282	-1.3721
1963.44	-1.4771	-1.4990	-1.4844	-1.4209	-1.3794
1969.5	-1.4673	-1.4844	-1.4819	-1.4063	-1.3794
1975.56	-1.4673	-1.4844	-1.4624	-1.4063	-1.3818
1981.62	-1.4600	-1.4844	-1.4551	-1.4063	-1.3867
1987.68	-1.4673	-1.4893	-1.4624	-1.3892	-1.3745
1993.74	-1.4697	-1.4893	-1.4551	-1.3940	-1.3623
1999.8	-1.4722	-1.4893	-1.4502	-1.3940	-1.3574
2005.86	-1.4868	-1.4941	-1.4526	-1.3867	-1.3477
2011.92	-1.4819	-1.5015	-1.4575	-1.3892	-1.3452
2017.98	-1.4795	-1.5015	-1.4648	-1.3940	-1.3428
2024.04	-1.4819	-1.4941	-1.4697	-1.4063	-1.3355
2030.1	-1.4844	-1.4844	-1.4746	-1.4209	-1.3306
2036.16	-1.4771	-1.4746	-1.4624	-1.4185	-1.3232
2042.22	-1.4673	-1.4648	-1.4526	-1.4111	-1.3281
2048.28	-1.4575	-1.4600	-1.4502	-1.3940	-1.3330
2054.34	-1.4575	-1.4722	-1.4551	-1.3794	-1.3355
2060.4	-1.4526	-1.4722	-1.4648	-1.3867	-1.3452
2066.46	-1.4478	-1.4746	-1.4648	-1.3916	-1.3477
2072.52	-1.4453	-1.4746	-1.4526	-1.3794	-1.3452
2078.58	-1.4429	-1.4673	-1.4429	-1.3745	-1.3428
2084.64	-1.4551	-1.4795	-1.4429	-1.3965	-1.3379
2090.7	-1.4673	-1.4819	-1.4429	-1.4014	-1.3403
2096.76	-1.4624	-1.4771	-1.4429	-1.3965	-1.3452
2102.82	-1.4600	-1.4697	-1.4404	-1.3745	-1.3428
2108.88	-1.4648	-1.4673	-1.4282	-1.3672	-1.3208
2114.94	-1.4648	-1.4575	-1.4356	-1.3745	-1.3208
2121	-1.4673	-1.4526	-1.4307	-1.3794	-1.3330
2127.06	-1.4600	-1.4648	-1.4282	-1.3672	-1.3379
2133.12	-1.4551	-1.4648	-1.4258	-1.3574	-1.3306
2139.18	-1.4551	-1.4575	-1.4282	-1.3648	-1.3257
2145.24	-1.4478	-1.4526	-1.4282	-1.3672	-1.3208
2151.3	-1.4502	-1.4453	-1.4185	-1.3696	-1.3159
2157.36	-1.4551	-1.4404	-1.4185	-1.3794	-1.3208
2163.42	-1.4429	-1.4404	-1.4233	-1.3818	-1.3306
2169.48	-1.4307	-1.4380	-1.4185	-1.3843	-1.3281
2175.54	-1.4209	-1.4282	-1.4160	-1.3843	-1.3184
2181.6	-1.4233	-1.4380	-1.4233	-1.3696	-1.3184
2187.66	-1.4331	-1.4624	-1.4331	-1.3599	-1.3184
2193.72	-1.4307	-1.4600	-1.4282	-1.3745	-1.3086
2199.78	-1.4258	-1.4453	-1.4282	-1.3794	-1.3062
2205.84	-1.4307	-1.4356	-1.4258	-1.3843	-1.3135
2211.9	-1.4282	-1.4209	-1.4282	-1.3818	-1.3013
2217.96	-1.4331	-1.4063	-1.4136	-1.3696	-1.2891
2224.02	-1.4380	-1.4063	-1.4063	-1.3599	-1.2915
2230.08	-1.4380	-1.4038	-1.4111	-1.3574	-1.2891
2236.14	-1.4453	-1.4087	-1.4087	-1.3599	-1.2988
2242.2	-1.4282	-1.4111	-1.4038	-1.3525	-1.3208
2248.26	-1.4111	-1.4185	-1.4136	-1.3355	-1.3257
2254.32	-1.4282	-1.4233	-1.4160	-1.3379	-1.3208
2260.38	-1.4502	-1.4233	-1.4063	-1.3574	-1.3208
2266.44	-1.4356	-1.4160	-1.3916	-1.3574	-1.3062
2272.5	-1.4233	-1.4160	-1.3892	-1.3477	-1.3062
2278.56	-1.4087	-1.4136	-1.3892	-1.3477	-1.3159
2284.62	-1.4063	-1.3989	-1.3892	-1.3428	-1.3037
2290.68	-1.4185	-1.3916	-1.3892	-1.3501	-1.2940
2296.74	-1.4185	-1.3965	-1.3892	-1.3525	-1.2915
2302.8	-1.4111	-1.4087	-1.3794	-1.3501	-1.2817
2308.86	-1.4087	-1.4185	-1.3794	-1.3648	-1.2793
2314.92	-1.4087	-1.4185	-1.3892	-1.3696	-1.2817
2320.98	-1.4209	-1.4111	-1.3892	-1.3648	-1.2866
2327.04	-1.4331	-1.4063	-1.3916	-1.3525	-1.2940
2333.1	-1.4331	-1.4014	-1.3989	-1.3525	-1.2915
2339.16	-1.4209	-1.3965	-1.4014	-1.3501	-1.2891
2345.22	-1.4063	-1.3965	-1.3867	-1.3477	-1.2866
2351.28	-1.4087	-1.3965	-1.3770	-1.3525	-1.2817
2357.34	-1.4185	-1.4087	-1.3794	-1.3574	-1.2817
2363.4	-1.4160	-1.4160	-1.3794	-1.3574	-1.2891
2369.46	-1.4111	-1.4185	-1.3794	-1.3501	-1.2842
2375.52	-1.4063	-1.4111	-1.3770	-1.3403	-1.2940
2381.58	-1.4038	-1.4087	-1.3818	-1.3379	-1.2964
2387.64	-1.4185	-1.4014	-1.3696	-1.3355	-1.2769
2393.7	-1.4282	-1.4014	-1.3574	-1.3428	-1.2720
2399.76	-1.4258	-1.3965	-1.3599	-1.3623	-1.2500
2405.82	-1.4087	-1.3892	-1.3623	-1.3574	-1.2476
2411.88	-1.3892	-1.3867	-1.3672	-1.3525	-1.2500
2417.94	-1.3892	-1.3989	-1.3818	-1.3550	-1.2500
2424	-1.4014	-1.4111	-1.3745	-1.3574	-1.2598
2430.06	-1.4014	-1.4063	-1.3623	-1.3599	-1.2695
2436.12	-1.3916	-1.4014	-1.3672	-1.3477	-1.2549
2442.18	-1.3770	-1.3940	-1.3648	-1.3232	-1.2524
2448.24	-1.3696	-1.3721	-1.3648	-1.3086	-1.2549
2454.3	-1.3770	-1.3696	-1.3721	-1.3062	-1.2427
2460.36	-1.3794	-1.3721	-1.3648	-1.3013	-1.2573
2466.42	-1.3843	-1.3770	-1.3574	-1.3013	-1.2695
2472.48	-1.3745	-1.3843	-1.3477	-1.3037	-1.2622
2478.54	-1.3721	-1.3916	-1.3330	-1.3013	-1.2695
2484.6	-1.3818	-1.3867	-1.3281	-1.3086	-1.2695
2490.66	-1.3794	-1.3745	-1.3330	-1.3135	-1.2695
2496.72	-1.3745	-1.3696	-1.3501	-1.3086	-1.2671
2502.78	-1.3721	-1.3648	-1.3574	-1.3110	-1.2573
2508.84	-1.3672	-1.3550	-1.3525	-1.3135	-1.2622
2514.9	-1.3672	-1.3379	-1.3623	-1.3086	-1.2476
2520.96	-1.3696	-1.3355	-1.3672	-1.3037	-1.2378
2527.02	-1.3672	-1.3477	-1.3550	-1.3135	-1.2549
2533.08	-1.3648	-1.3574	-1.3501	-1.3110	-1.2500
2539.14	-1.3672	-1.3599	-1.3501	-1.2988	-1.2354
2545.2	-1.3672	-1.3550	-1.3525	-1.3062	-1.2354
2551.26	-1.3672	-1.3501	-1.3477	-1.3184	-1.2280
2557.32	-1.3599	-1.3355	-1.3428	-1.3257	-1.2207
2563.38	-1.3403	-1.3330	-1.3403	-1.3330	-1.2207
2569.44	-1.3501	-1.3452	-1.3379	-1.3281	-1.2207
2575.5	-1.3574	-1.3477	-1.3159	-1.3184	-1.2231
2581.56	-1.3550	-1.3696	-1.3184	-1.2940	-1.2158
2587.62	-1.3599	-1.3794	-1.3135	-1.2817	-1.2183
2593.68	-1.3599	-1.3648	-1.2915	-1.2940	-1.2329
2599.74	-1.3550	-1.3501	-1.2891	-1.2988	-1.2305
2605.8	-1.3599	-1.3379	-1.2964	-1.2940	-1.2183
2611.86	-1.3672	-1.3306	-1.3062	-1.3037	-1.2207
2617.92	-1.3550	-1.3403	-1.3208	-1.2964	-1.2109
2623.98	-1.3501	-1.3525	-1.3135	-1.2915	-1.2158
2630.04	-1.3525	-1.3477	-1.3086	-1.2964	-1.2305
2636.1	-1.3477	-1.3379	-1.3135	-1.2842	-1.2305
2642.16	-1.3501	-1.3281	-1.3135	-1.2817	-1.2305
2648.22	-1.3501	-1.3281	-1.2988	-1.2891	-1.2354
2654.28	-1.3452	-1.3281	-1.2891	-1.2769	-1.2231
2660.34	-1.3428	-1.3330	-1.2769	-1.2524	-1.2256
2666.4	-1.3403	-1.3477	-1.2769	-1.2524	-1.2280
2672.46	-1.3403	-1.3501	-1.2720	-1.2671	-1.2183
2678.52	-1.3403	-1.3452	-1.2671	-1.2744	-1.2183
2684.58	-1.3428	-1.3355	-1.2647	-1.2671	-1.2183
2690.64	-1.3501	-1.3306	-1.2622	-1.2549	-1.2085
2696.7	-1.3452	-1.3257	-1.2573	-1.2500	-1.1939
2702.76	-1.3330	-1.3281	-1.2647	-1.2402	-1.1865
2708.82	-1.3281	-1.3232	-1.2598	-1.2427	-1.2085
2714.88	-1.3306	-1.3110	-1.2549	-1.2451	-1.2305
2720.94	-1.3306	-1.3013	-1.2549	-1.2427	-1.2183
2727	-1.3330	-1.2940	-1.2427	-1.2378	-1.2158
2733.06	-1.3281	-1.2915	-1.2402	-1.2402	-1.2085
2739.12	-1.3208	-1.3159	-1.2427	-1.2402	-1.1939
2745.18	-1.3110	-1.3232	-1.2378	-1.2378	-1.2012
2751.24	-1.3184	-1.3184	-1.2427	-1.2329	-1.2061
2757.3	-1.3306	-1.3184	-1.2451	-1.2280	-1.2012
2763.36	-1.3281	-1.3110	-1.2329	-1.2207	-1.2012
2769.42	-1.3159	-1.3110	-1.2207	-1.2280	-1.2109
2775.48	-1.3110	-1.3232	-1.2158	-1.2354	-1.2231
2781.54	-1.2988	-1.3232	-1.2280	-1.2451	-1.2329
2787.6	-1.2988	-1.3330	-1.2402	-1.2427	-1.2207
2793.66	-1.3013	-1.3330	-1.2500	-1.2329	-1.2183
2799.72	-1.2940	-1.3110	-1.2500	-1.2207	-1.2329
2805.78	-1.2964	-1.2940	-1.2427	-1.2207	-1.2427
2811.84	-1.2988	-1.2988	-1.2354	-1.2354	-1.2451
2817.9	-1.2964	-1.3110	-1.2305	-1.2256	-1.2402
2823.96	-1.3062	-1.3184	-1.2378	-1.2183	-1.2256
2830.02	-1.3013	-1.3013	-1.2451	-1.2305	-1.2109
2836.08	-1.2915	-1.2964	-1.2329	-1.2427	-1.2134
2842.14	-1.3013	-1.3062	-1.2329	-1.2451	-1.2280
2848.2	-1.3086	-1.3110	-1.2427	-1.2427	-1.2329
2854.26	-1.3062	-1.3184	-1.2451	-1.2500	-1.2305
2860.32	-1.3013	-1.3184	-1.2402	-1.2524	-1.2329
2866.38	-1.2915	-1.3159	-1.2451	-1.2402	-1.2280
2872.44	-1.3037	-1.3135	-1.2476	-1.2256	-1.2134
2878.5	-1.3110	-1.3086	-1.2524	-1.2329	-1.2109
2884.56	-1.3037	-1.2988	-1.2524	-1.2427	-1.2036
2890.62	-1.2988	-1.3062	-1.2573	-1.2427	-1.1914
2896.68	-1.2915	-1.3208	-1.2500	-1.2427	-1.1816
2902.74	-1.2915	-1.3330	-1.2354	-1.2231	-1.1768
2908.8	-1.2915	-1.3355	-1.2231	-1.2134	-1.1792
2914.86	-1.2842	-1.3281	-1.2305	-1.2158	-1.1719
2920.92	-1.2817	-1.3281	-1.2305	-1.2183	-1.1646
2926.98	-1.2842	-1.3281	-1.2231	-1.2329	-1.1743
2933.04	-1.2842	-1.3281	-1.2354	-1.2378	-1.1792
2939.1	-1.2891	-1.3184	-1.2573	-1.2378	-1.1792
2945.16	-1.2891	-1.3013	-1.2500	-1.2354	-1.1914
2951.22	-1.2866	-1.3013	-1.2280	-1.2280	-1.1890
2957.28	-1.2891	-1.2964	-1.2183	-1.2207	-1.1816
2963.34	-1.2866	-1.2964	-1.2158	-1.2256	-1.1816
2969.4	-1.2842	-1.3037	-1.2256	-1.2329	-1.1841
2975.46	-1.2915	-1.3037	-1.2256	-1.2256	-1.1914
2981.52	-1.2915	-1.2940	-1.2354	-1.2036	-1.1890
2987.58	-1.2988	-1.2988	-1.2354	-1.1865	-1.1743
2993.64	-1.2915	-1.3086	-1.2256	-1.1890	-1.1719
2999.7	-1.2842	-1.3062	-1.2231	-1.1939	-1.1743
3005.76	-1.2940	-1.2988	-1.2280	-1.2012	-1.1670
3011.82	-1.2964	-1.2793	-1.2183	-1.1987	-1.1694
3017.88	-1.3013	-1.2647	-1.2036	-1.1914	-1.1694
3023.94	-1.3086	-1.2598	-1.2134	-1.2012	-1.1621
3030	-1.2940	-1.2598	-1.2305	-1.1939	-1.1621
3036.06	-1.2866	-1.2622	-1.2256	-1.1841	-1.1670
3042.12	-1.2817	-1.2720	-1.2109	-1.1865	-1.1572
3048.18	-1.2817	-1.2769	-1.2012	-1.1816	-1.1475
3054.24	-1.2915	-1.2720	-1.2085	-1.1768	-1.1377
3060.3	-1.2866	-1.2769	-1.2231	-1.1743	-1.1450
3066.36	-1.2744	-1.2842	-1.2305	-1.1670	-1.1597
3072.42	-1.2793	-1.2842	-1.2305	-1.1450	-1.1646
3078.48	-1.2817	-1.2695	-1.2305	-1.1304	-1.1621
3084.54	-1.2817	-1.2573	-1.2158	-1.1182	-1.1450
3090.6	-1.2817	-1.2500	-1.2012	-1.1157	-1.1353
3096.66	-1.2671	-1.2427	-1.1939	-1.1060	-1.1377
3102.72	-1.2573	-1.2476	-1.1963	-1.0962	-1.1450
3108.78	-1.2524	-1.2476	-1.1865	-1.0986	-1.1548
3114.84	-1.2573	-1.2427	-1.1743	-1.0962	-1.1523
3120.9	-1.2647	-1.2427	-1.1768	-1.1133	-1.1548
3126.96	-1.2622	-1.2378	-1.1743	-1.1231	-1.1572
3133.02	-1.2573	-1.2305	-1.1792	-1.1060	-1.1499
3139.08	-1.2500	-1.2305	-1.1914	-1.1035	-1.1377
3145.14	-1.2476	-1.2354	-1.1792	-1.1231	-1.1353
3151.2	-1.2500	-1.2451	-1.1743	-1.1353	-1.1475
3157.26	-1.2476	-1.2476	-1.1792	-1.1401	-1.1475
3163.32	-1.2378	-1.2427	-1.1816	-1.1304	-1.1426
3169.38	-1.2329	-1.2427	-1.1743	-1.1255	-1.1353
3175.44	-1.2305	-1.2378	-1.1646	-1.1401	-1.1328
3181.5	-1.2256	-1.2329	-1.1646	-1.1426	-1.1377
3187.56	-1.2500	-1.2427	-1.1743	-1.1401	-1.1499
3193.62	-1.2598	-1.2476	-1.1768	-1.1548	-1.1523
3199.68	-1.2427	-1.2427	-1.1841	-1.1523	-1.1353
3205.74	-1.2329	-1.2402	-1.1816	-1.1353	-1.1206
3211.8	-1.2329	-1.2427	-1.1865	-1.1304	-1.1304
3217.86	-1.2329	-1.2305	-1.1890	-1.1377	-1.1328
3223.92	-1.2402	-1.2231	-1.1841	-1.1450	-1.1206
3229.98	-1.2427	-1.2231	-1.1792	-1.1401	-1.1182
3236.04	-1.2500	-1.2231	-1.1621	-1.1328	-1.1182
3242.1	-1.2451	-1.2134	-1.1572	-1.1377	-1.1108
3248.16	-1.2305	-1.2036	-1.1694	-1.1426	-1.1084
3254.22	-1.2256	-1.2109	-1.1768	-1.1255	-1.1060
3260.28	-1.2305	-1.2231	-1.1768	-1.1206	-1.1157
3266.34	-1.2329	-1.2280	-1.1865	-1.1231	-1.1279
3272.4	-1.2305	-1.2329	-1.1890	-1.1255	-1.1279
3278.46	-1.2280	-1.2329	-1.1694	-1.1401	-1.1401
3284.52	-1.2256	-1.2231	-1.1426	-1.1475	-1.1401
3290.58	-1.2305	-1.2158	-1.1572	-1.1426	-1.1255
3296.64	-1.2329	-1.2183	-1.1572	-1.1353	-1.1133
3302.7	-1.2329	-1.2354	-1.1621	-1.1328	-1.1084
3308.76	-1.2329	-1.2427	-1.1646	-1.1304	-1.1108
3314.82	-1.2207	-1.2256	-1.1694	-1.1255	-1.1035
3320.88	-1.2231	-1.2158	-1.1646	-1.1182	-1.0986
3326.94	-1.2305	-1.2109	-1.1523	-1.1157	-1.1108
3333	-1.2329	-1.2085	-1.1523	-1.1231	-1.1182
3339.06	-1.2329	-1.2183	-1.1572	-1.1279	-1.1133
3345.12	-1.2256	-1.2280	-1.1694	-1.1304	-1.1157
3351.18	-1.2207	-1.2231	-1.1792	-1.1279	-1.1035
3357.24	-1.2183	-1.2183	-1.1597	-1.1328	-1.0962
3363.3	-1.2183	-1.2207	-1.1401	-1.1401	-1.0986
3369.36	-1.2207	-1.2109	-1.1475	-1.1377	-1.0962
3375.42	-1.2158	-1.2109	-1.1621	-1.1328	-1.0962
3381.48	-1.2134	-1.2134	-1.1548	-1.1304	-1.0767
3387.54	-1.2207	-1.2207	-1.1572	-1.1304	-1.0669
3393.6	-1.2183	-1.2231	-1.1499	-1.1279	-1.0815
3399.66	-1.2134	-1.2134	-1.1499	-1.1206	-1.0938
3405.72	-1.2109	-1.2036	-1.1499	-1.1084	-1.0864
3411.78	-1.2085	-1.2036	-1.1450	-1.1108	-1.0815
3417.84	-1.2109	-1.1963	-1.1475	-1.1157	-1.0815
3423.9	-1.2134	-1.1939	-1.1450	-1.1084	-1.0864
3429.96	-1.2134	-1.2012	-1.1450	-1.1011	-1.0815
3436.02	-1.2231	-1.2036	-1.1499	-1.0962	-1.0742
3442.08	-1.2280	-1.2134	-1.1426	-1.1011	-1.0791
3448.14	-1.2280	-1.2134	-1.1450	-1.1035	-1.0864
3454.2	-1.2280	-1.2109	-1.1499	-1.1084	-1.0791
3460.26	-1.2231	-1.1987	-1.1450	-1.1108	-1.0815
3466.32	-1.2183	-1.1841	-1.1426	-1.1133	-1.0791
3472.38	-1.2134	-1.1890	-1.1401	-1.1035	-1.0596
3478.44	-1.2109	-1.1841	-1.1328	-1.1084	-1.0571
3484.5	-1.2036	-1.1890	-1.1353	-1.1231	-1.0645
3490.56	-1.2012	-1.1963	-1.1353	-1.1231	-1.0767
3496.62	-1.2012	-1.2036	-1.1377	-1.1231	-1.0791
3502.68	-1.1914	-1.1939	-1.1426	-1.1206	-1.0815
3508.74	-1.1939	-1.1816	-1.1304	-1.1133	-1.0913
3514.8	-1.1963	-1.1841	-1.1255	-1.1060	-1.0889
3520.86	-1.2012	-1.1914	-1.1255	-1.1060	-1.0669
3526.92	-1.2085	-1.1865	-1.1304	-1.1133	-1.0645
3532.98	-1.2085	-1.1768	-1.1450	-1.1157	-1.0620
3539.04	-1.2036	-1.1816	-1.1426	-1.1157	-1.0474
3545.1	-1.1987	-1.1939	-1.1279	-1.1035	-1.0474
3551.16	-1.1865	-1.1963	-1.1231	-1.0889	-1.0547
3557.22	-1.1768	-1.1890	-1.1255	-1.0864	-1.0645
3563.28	-1.1792	-1.1816	-1.1353	-1.0889	-1.0645
3569.34	-1.1816	-1.1890	-1.1377	-1.0840	-1.0645
3575.4	-1.1816	-1.1914	-1.1353	-1.0889	-1.0742
3581.46	-1.1816	-1.1768	-1.1255	-1.0840	-1.0767
3587.52	-1.1890	-1.1743	-1.1231	-1.0791	-1.0571
3593.58	-1.1792	-1.1743	-1.1206	-1.0791	-1.0547
3599.64	-1.1792	-1.1719	-1.1157	-1.0693	-1.0571
3605.7	-1.1841	-1.1768	-1.1133	-1.0547	-1.0571
3611.76	-1.1816	-1.1694	-1.1255	-1.0547	-1.0571
3617.82	-1.1597	-1.1719	-1.1353	-1.0620	-1.0449
3623.88	-1.1548	-1.1792	-1.1401	-1.0669	-1.0474
3629.94	-1.1572	-1.1719	-1.1377	-1.0596	-1.0645
3636	-1.1621	-1.1694	-1.1353	-1.0449	-1.0645
3642.06	-1.1743	-1.1646	-1.1157	-1.0474	-1.0645
3648.12	-1.1816	-1.1597	-1.1108	-1.0523	-1.0645
3654.18	-1.1768	-1.1694	-1.1157	-1.0523	-1.0645
3660.24	-1.1768	-1.1646	-1.1133	-1.0425	-1.0645
3666.3	-1.1670	-1.1548	-1.1035	-1.0425	-1.0742
3672.36	-1.1523	-1.1548	-1.0889	-1.0571	-1.0742
3678.42	-1.1523	-1.1621	-1.0938	-1.0645	-1.0669
3684.48	-1.1597	-1.1548	-1.1279	-1.0523	-1.0474
3690.54	-1.1694	-1.1475	-1.1328	-1.0449	-1.0327
3696.6	-1.1768	-1.1450	-1.1182	-1.0523	-1.0400
3702.66	-1.1743	-1.1401	-1.1084	-1.0474	-1.0425
3708.72	-1.1646	-1.1475	-1.1108	-1.0474	-1.0449
3714.78	-1.1572	-1.1572	-1.1182	-1.0474	-1.0400
3720.84	-1.1475	-1.1670	-1.1108	-1.0400	-1.0230
3726.9	-1.1450	-1.1694	-1.0986	-1.0400	-1.0181
3732.96	-1.1450	-1.1548	-1.1060	-1.0278	-1.0205
3739.02	-1.1401	-1.1475	-1.0962	-1.0181	-1.0205
3745.08	-1.1353	-1.1475	-1.0889	-1.0254	-1.0181
3751.14	-1.1328	-1.1353	-1.0986	-1.0352	-1.0205
3757.2	-1.1377	-1.1401	-1.1011	-1.0425	-1.0278
3763.26	-1.1450	-1.1401	-1.0986	-1.0425	-1.0376
3769.32	-1.1499	-1.1426	-1.0938	-1.0425	-1.0352
3775.38	-1.1499	-1.1401	-1.0864	-1.0425	-1.0278
3781.44	-1.1377	-1.1475	-1.0840	-1.0376	-1.0230
3787.5	-1.1353	-1.1572	-1.0791	-1.0327	-1.0181
3793.56	-1.1401	-1.1499	-1.0718	-1.0449	-1.0156
3799.62	-1.1353	-1.1401	-1.0767	-1.0474	-1.0181
3805.68	-1.1328	-1.1426	-1.0791	-1.0327	-1.0230
3811.74	-1.1450	-1.1426	-1.0767	-1.0352	-1.0327
3817.8	-1.1450	-1.1328	-1.0767	-1.0327	-1.0230
3823.86	-1.1426	-1.1328	-1.0840	-1.0303	-1.0205
3829.92	-1.1426	-1.1377	-1.0864	-1.0400	-1.0254
3835.98	-1.1450	-1.1426	-1.0718	-1.0425	-1.0254
3842.04	-1.1475	-1.1426	-1.0547	-1.0376	-1.0278
3848.1	-1.1279	-1.1328	-1.0620	-1.0474	-1.0230
3854.16	-1.1231	-1.1304	-1.0767	-1.0571	-1.0303
3860.22	-1.1304	-1.1328	-1.0864	-1.0571	-1.0376
3866.28	-1.1231	-1.1255	-1.0864	-1.0498	-1.0278
3872.34	-1.1157	-1.1255	-1.0840	-1.0474	-1.0205
3878.4	-1.1157	-1.1328	-1.0889	-1.0547	-1.0132
3884.46	-1.1231	-1.1255	-1.0938	-1.0547	-1.0107
3890.52	-1.1426	-1.1255	-1.0767	-1.0596	-1.0156
3896.58	-1.1353	-1.1328	-1.0596	-1.0693	-1.0230
3902.64	-1.1231	-1.1328	-1.0571	-1.0645	-1.0278
3908.7	-1.1231	-1.1231	-1.0815	-1.0498	-1.0205
3914.76	-1.1182	-1.1084	-1.0938	-1.0474	-1.0205
3920.82	-1.1206	-1.1035	-1.0840	-1.0547	-1.0156
3926.88	-1.1182	-1.1035	-1.0620	-1.0498	-1.0132
3932.94	-1.1133	-1.1060	-1.0596	-1.0425	-1.0059
3939	-1.1182	-1.1157	-1.0742	-1.0327	-1.0083
3945.06	-1.1231	-1.1182	-1.0767	-1.0181	-1.0059
3951.12	-1.1353	-1.1133	-1.0718	-1.0083	-0.9985
3957.18	-1.1353	-1.1157	-1.0718	-1.0107	-0.9985
3963.24	-1.1084	-1.1304	-1.0767	-1.0205	-0.9985
3969.3	-1.1035	-1.1328	-1.0840	-1.0230	-0.9937
3975.36	-1.1255	-1.1231	-1.0864	-1.0230	-0.9961
3981.42	-1.1328	-1.1133	-1.0767	-1.0278	-0.9912
3987.48	-1.1231	-1.1108	-1.0767	-1.0254	-0.9888
3993.54	-1.1182	-1.1084	-1.0864	-1.0254	-0.9937
3999.6	-1.1108	-1.1060	-1.0889	-1.0107	-0.9912
4005.66	-1.1108	-1.1157	-1.0791	-1.0083	-1.0059
4011.72	-1.1157	-1.1157	-1.0767	-1.0230	-1.0132
4017.78	-1.1084	-1.1060	-1.0840	-1.0205	-1.0059
4023.84	-1.1011	-1.1084	-1.0742	-1.0107	-1.0156
4029.9	-1.1060	-1.1084	-1.0547	-1.0059	-1.0205
4035.96	-1.1157	-1.1035	-1.0571	-1.0010	-1.0059
4042.02	-1.1231	-1.0986	-1.0523	-0.9985	-0.9937
4048.08	-1.1133	-1.0913	-1.0474	-0.9985	-0.9912
4054.14	-1.1108	-1.0889	-1.0523	-1.0034	-0.9937
4060.2	-1.1060	-1.0840	-1.0523	-1.0156	-0.9912
4066.26	-1.0986	-1.0767	-1.0425	-1.0230	-0.9839
4072.32	-1.0962	-1.0767	-1.0425	-1.0156	-0.9839
4078.38	-1.0864	-1.0742	-1.0449	-1.0132	-0.9961
4084.44	-1.0815	-1.0840	-1.0523	-1.0083	-0.9937
4090.5	-1.0913	-1.0962	-1.0425	-1.0010	-0.9888
4096.56	-1.0913	-1.0938	-1.0425	-0.9863	-1.0034
4102.62	-1.0938	-1.0913	-1.0474	-0.9766	-1.0010
4108.68	-1.0889	-1.0864	-1.0523	-0.9790	-1.0059
4114.74	-1.0742	-1.0815	-1.0498	-0.9790	-1.0083
4120.8	-1.0840	-1.0938	-1.0449	-0.9717	-1.0034
4126.86	-1.1011	-1.1060	-1.0425	-0.9668	-1.0010
4132.92	-1.0986	-1.0889	-1.0547	-0.9692	-1.0059
4138.98	-1.0889	-1.0913	-1.0547	-0.9692	-1.0059
4145.04	-1.0767	-1.0889	-1.0376	-0.9814	-1.0034
4151.1	-1.0791	-1.0840	-1.0254	-0.9717	-0.9985
4157.16	-1.0864	-1.0864	-1.0205	-0.9644	-0.9961
4163.22	-1.0864	-1.0791	-1.0254	-0.9766	-0.9912
4169.28	-1.0913	-1.0718	-1.0400	-0.9741	-0.9766
4175.34	-1.0889	-1.0742	-1.0376	-0.9790	-0.9790
4181.4	-1.0815	-1.0718	-1.0376	-0.9814	-0.9863
4187.46	-1.0718	-1.0718	-1.0400	-0.9790	-0.9888
4193.52	-1.0693	-1.0742	-1.0205	-0.9863	-1.0034
4199.58	-1.0767	-1.0669	-1.0156	-0.9888	-1.0132
4205.64	-1.0840	-1.0767	-1.0181	-0.9888	-1.0010
4211.7	-1.0815	-1.1011	-1.0181	-0.9912	-0.9888
4217.76	-1.0815	-1.0938	-1.0230	-0.9863	-0.9985
4223.82	-1.0913	-1.0864	-1.0254	-0.9692	-1.0059
4229.88	-1.0938	-1.0767	-1.0278	-0.9692	-0.9985
4235.94	-1.0815	-1.0767	-1.0352	-0.9668	-0.9937
4242	-1.0693	-1.0742	-1.0327	-0.9692	-1.0010
4248.06	-1.0596	-1.0669	-1.0254	-0.9717	-0.9985
4254.12	-1.0693	-1.0767	-1.0254	-0.9668	-0.9961
4260.18	-1.0815	-1.0669	-1.0303	-0.9595	-0.9961
4266.24	-1.0693	-1.0523	-1.0278	-0.9497	-0.9912
4272.3	-1.0571	-1.0523	-1.0230	-0.9448	-0.9839
4278.36	-1.0571	-1.0547	-1.0181	-0.9546	-0.9863
4284.42	-1.0645	-1.0523	-1.0230	-0.9546	-0.9863
4290.48	-1.0669	-1.0547	-1.0254	-0.9521	-0.9766
4296.54	-1.0645	-1.0449	-1.0156	-0.9473	-0.9741
4302.6	-1.0620	-1.0474	-1.0083	-0.9399	-0.9766
4308.66	-1.0596	-1.0474	-1.0010	-0.9375	-0.9790
4314.72	-1.0571	-1.0400	-0.9961	-0.9448	-0.9741
4320.78	-1.0571	-1.0425	-1.0059	-0.9424	-0.9790
4326.84	-1.0645	-1.0400	-1.0010	-0.9473	-0.9912
4332.9	-1.0791	-1.0278	-1.0059	-0.9521	-0.9912
4338.96	-1.0718	-1.0303	-1.0205	-0.9546	-0.9961
4345.02	-1.0547	-1.0400	-1.0254	-0.9521	-1.0010
4351.08	-1.0449	-1.0523	-1.0181	-0.9399	-0.9985
4357.14	-1.0547	-1.0449	-1.0083	-0.9351	-0.9985
4363.2	-1.0645	-1.0352	-0.9985	-0.9375	-1.0010
4369.26	-1.0669	-1.0303	-1.0034	-0.9351	-0.9937
4375.32	-1.0669	-1.0181	-0.9985	-0.9326	-0.9937
4381.38	-1.0571	-1.0156	-1.0010	-0.9326	-0.9937
4387.44	-1.0474	-1.0352	-1.0230	-0.9375	-0.9863
4393.5	-1.0449	-1.0400	-1.0156	-0.9497	-0.9863
4399.56	-1.0352	-1.0327	-1.0010	-0.9546	-0.9790
4405.62	-1.0376	-1.0376	-0.9961	-0.9546	-0.9766
4411.68	-1.0376	-1.0449	-1.0083	-0.9595	-0.9814
4417.74	-1.0352	-1.0400	-1.0059	-0.9595	-0.9814
4423.8	-1.0376	-1.0352	-0.9985	-0.9595	-0.9814
4429.86	-1.0327	-1.0303	-0.9888	-0.9619	-0.9766
4435.92	-1.0327	-1.0327	-0.9839	-0.9521	-0.9741
4441.98	-1.0425	-1.0449	-0.9814	-0.9570	-0.9570
4448.04	-1.0376	-1.0474	-0.9912	-0.9546	-0.9473
4454.1	-1.0327	-1.0498	-0.9937	-0.9497	-0.9497
4460.16	-1.0327	-1.0474	-0.9985	-0.9595	-0.9448
4466.22	-1.0278	-1.0303	-0.9985	-0.9619	-0.9375
4472.28	-1.0278	-1.0278	-0.9888	-0.9595	-0.9399
4478.34	-1.0278	-1.0230	-0.9766	-0.9570	-0.9424
4484.4	-1.0254	-1.0230	-0.9668	-0.9473	-0.9424
4490.46	-1.0278	-1.0352	-0.9595	-0.9473	-0.9448
4496.52	-1.0254	-1.0327	-0.9644	-0.9448	-0.9497
4502.58	-1.0230	-1.0254	-0.9668	-0.9277	-0.9448
4508.64	-1.0278	-1.0181	-0.9668	-0.9277	-0.9521
4514.7	-1.0352	-1.0059	-0.9717	-0.9326	-0.9595
4520.76	-1.0449	-1.0083	-0.9717	-0.9229	-0.9692
4526.82	-1.0400	-1.0107	-0.9570	-0.9351	-0.9692
4532.88	-1.0230	-1.0083	-0.9473	-0.9326	-0.9521
4538.94	-1.0230	-1.0059	-0.9399	-0.9229	-0.9424
4545	-1.0254	-1.0010	-0.9399	-0.9253	-0.9570
4551.06	-1.0278	-1.0083	-0.9521	-0.9253	-0.9546
4557.12	-1.0254	-1.0230	-0.9570	-0.9180	-0.9399
4563.18	-1.0156	-1.0230	-0.9326	-0.9204	-0.9302
4569.24	-1.0059	-1.0156	-0.9229	-0.9253	-0.9302
4575.3	-1.0132	-1.0132	-0.9326	-0.9229	-0.9399
4581.36	-1.0230	-1.0059	-0.9473	-0.9155	-0.9424
4587.42	-1.0230	-0.9985	-0.9497	-0.9082	-0.9351
4593.48	-1.0181	-1.0083	-0.9448	-0.9009	-0.9375
4599.54	-1.0083	-1.0083	-0.9497	-0.9106	-0.9375
4605.6	-1.0107	-0.9937	-0.9595	-0.9204	-0.9277
4611.66	-1.0132	-0.9863	-0.9546	-0.9277	-0.9375
4617.72	-1.0107	-0.9863	-0.9424	-0.9302	-0.9473
4623.78	-1.0230	-0.9912	-0.9399	-0.9302	-0.9497
4629.84	-1.0230	-0.9888	-0.9229	-0.9253	-0.9448
4635.9	-1.0278	-0.9937	-0.9229	-0.9033	-0.9399
4641.96	-1.0352	-0.9937	-0.9302	-0.9033	-0.9546
4648.02	-1.0181	-0.9741	-0.9351	-0.9131	-0.9619
4654.08	-1.0059	-0.9668	-0.9302	-0.9131	-0.9546
4660.14	-1.0156	-0.9766	-0.9399	-0.9058	-0.9351
4666.2	-1.0205	-0.9961	-0.9448	-0.9106	-0.9204
4672.26	-1.0205	-1.0034	-0.9424	-0.9106	-0.9106
4678.32	-1.0156	-1.0010	-0.9448	-0.9009	-0.9131
4684.38	-1.0059	-1.0034	-0.9521	-0.8887	-0.9131
4690.44	-1.0132	-0.9985	-0.9473	-0.8813	-0.9082
4696.5	-1.0107	-0.9937	-0.9473	-0.8911	-0.9082
4702.56	-1.0059	-0.9888	-0.9570	-0.9009	-0.9131
4708.62	-1.0107	-0.9985	-0.9619	-0.9058	-0.9180
4714.68	-1.0132	-1.0059	-0.9497	-0.9204	-0.9106
4720.74	-1.0205	-1.0034	-0.9448	-0.9204	-0.9058
4726.8	-1.0230	-0.9937	-0.9473	-0.9204	-0.9229
4732.86	-1.0083	-0.9863	-0.9546	-0.9082	-0.9302
4738.92	-1.0083	-0.9814	-0.9473	-0.9082	-0.9229
4744.98	-1.0132	-0.9888	-0.9399	-0.9180	-0.9155
4751.04	-1.0107	-0.9863	-0.9351	-0.9155	-0.9180
4757.1	-1.0059	-0.9790	-0.9424	-0.9106	-0.9204
4763.16	-0.9985	-0.9766	-0.9399	-0.9106	-0.9155
4769.22	-0.9961	-0.9741	-0.9326	-0.9082	-0.9131
4775.28	-0.9937	-0.9766	-0.9302	-0.9082	-0.9204
4781.34	-0.9888	-0.9766	-0.9375	-0.9082	-0.9204
4787.4	-0.9888	-0.9839	-0.9277	-0.9033	-0.9180
4793.46	-0.9863	-0.9814	-0.9180	-0.9058	-0.9277
4799.52	-0.9790	-0.9888	-0.9106	-0.9106	-0.9253
4805.58	-0.9717	-1.0010	-0.9155	-0.9106	-0.9155
4811.64	-0.9692	-0.9985	-0.9204	-0.9082	-0.9058
4817.7	-0.9790	-0.9814	-0.9302	-0.8887	-0.9033
4823.76	-0.9790	-0.9839	-0.9326	-0.8862	-0.9058
4829.82	-0.9741	-0.9985	-0.9180	-0.8984	-0.9033
4835.88	-0.9766	-1.0034	-0.9155	-0.8911	-0.8838
4841.94	-0.9839	-0.9961	-0.9155	-0.8960	-0.8887
4848	-0.9741	-0.9985	-0.9082	-0.9009	-0.9033
4854.06	-0.9595	-0.9888	-0.9155	-0.9009	-0.8960
4860.12	-0.9668	-0.9668	-0.9253	-0.9009	-0.8887
4866.18	-0.9766	-0.9521	-0.9229	-0.8984	-0.8887
4872.24	-0.9839	-0.9717	-0.9204	-0.8936	-0.8862
4878.3	-0.9741	-0.9766	-0.9180	-0.8911	-0.8936
4884.36	-0.9692	-0.9644	-0.9155	-0.8936	-0.8936
4890.42	-0.9766	-0.9595	-0.9082	-0.9009	-0.8862
4896.48	-0.9790	-0.9546	-0.9033	-0.9082	-0.8813
4902.54	-0.9668	-0.9448	-0.9058	-0.9009	-0.8789
4908.6	-0.9619	-0.9473	-0.9082	-0.8911	-0.8716
4914.66	-0.9668	-0.9595	-0.9082	-0.8911	-0.8765
4920.72	-0.9741	-0.9766	-0.9106	-0.9009	-0.8838
4926.78	-0.9839	-0.9741	-0.9082	-0.9106	-0.8911
4932.84	-0.9814	-0.9619	-0.9058	-0.8984	-0.8911
4938.9	-0.9766	-0.9619	-0.8936	-0.8960	-0.8887
4944.96	-0.9692	-0.9546	-0.8862	-0.9033	-0.8887
4951.02	-0.9619	-0.9546	-0.9009	-0.9106	-0.8862
4957.08	-0.9595	-0.9546	-0.9155	-0.9131	-0.8838
4963.14	-0.9692	-0.9595	-0.9033	-0.9204	-0.8862
4969.2	-0.9766	-0.9692	-0.8911	-0.9155	-0.8887
4975.26	-0.9717	-0.9644	-0.8960	-0.9033	-0.8862
4981.32	-0.9692	-0.9521	-0.9082	-0.8960	-0.8911
4987.38	-0.9619	-0.9521	-0.9009	-0.8936	-0.9033
4993.44	-0.9497	-0.9448	-0.8911	-0.8936	-0.9009
4999.5	-0.9546	-0.9229	-0.8765	-0.8960	-0.8838
5005.56	-0.9668	-0.9375	-0.8813	-0.9009	-0.8813
5011.62	-0.9595	-0.9448	-0.8765	-0.9033	-0.8960
5017.68	-0.9473	-0.9448	-0.8740	-0.8984	-0.8911
5023.74	-0.9448	-0.9521	-0.8911	-0.9009	-0.8789
5029.8	-0.9448	-0.9570	-0.8887	-0.8960	-0.8887
5035.86	-0.9521	-0.9619	-0.8813	-0.8838	-0.8740
5041.92	-0.9570	-0.9741	-0.8789	-0.8813	-0.8716
5047.98	-0.9497	-0.9766	-0.8887	-0.8838	-0.8838
5054.04	-0.9424	-0.9717	-0.8887	-0.8838	-0.8813
5060.1	-0.9375	-0.9692	-0.8813	-0.8960	-0.8789
5066.16	-0.9351	-0.9741	-0.8789	-0.8984	-0.8789
5072.22	-0.9375	-0.9766	-0.8862	-0.8887	-0.8813
5078.28	-0.9375	-0.9692	-0.8887	-0.8838	-0.8887
5084.34	-0.9351	-0.9692	-0.8813	-0.8691	-0.8984
5090.4	-0.9375	-0.9717	-0.8716	-0.8765	-0.8911
5096.46	-0.9399	-0.9668	-0.8740	-0.8887	-0.8887
5102.52	-0.9448	-0.9668	-0.8911	-0.8765	-0.8789
5108.58	-0.9497	-0.9521	-0.8984	-0.8691	-0.8789
5114.64	-0.9473	-0.9399	-0.8911	-0.8691	-0.8765
5120.7	-0.9448	-0.9351	-0.8887	-0.8691	-0.8765
5126.76	-0.9473	-0.9277	-0.8740	-0.8716	-0.8838
5132.82	-0.9473	-0.9180	-0.8691	-0.8691	-0.8960
5138.88	-0.9497	-0.9155	-0.8643	-0.8643	-0.8887
5144.94	-0.9521	-0.9277	-0.8569	-0.8643	-0.8789
5151	-0.9521	-0.9473	-0.8618	-0.8569	-0.8740
5157.06	-0.9595	-0.9473	-0.8618	-0.8521	-0.8667
5163.12	-0.9595	-0.9375	-0.8521	-0.8545	-0.8716
5169.18	-0.9497	-0.9375	-0.8594	-0.8545	-0.8740
5175.24	-0.9424	-0.9302	-0.8594	-0.8569	-0.8643
5181.3	-0.9351	-0.9253	-0.8594	-0.8545	-0.8667
5187.36	-0.9375	-0.9302	-0.8691	-0.8496	-0.8691
5193.42	-0.9473	-0.9253	-0.8643	-0.8545	-0.8740
5199.48	-0.9473	-0.9155	-0.8594	-0.8594	-0.8813
5205.54	-0.9448	-0.9204	-0.8618	-0.8643	-0.8691
5211.6	-0.9497	-0.9155	-0.8594	-0.8643	-0.8618
5217.66	-0.9473	-0.9106	-0.8667	-0.8594	-0.8643
5223.72	-0.9473	-0.9033	-0.8691	-0.8521	-0.8667
5229.78	-0.9497	-0.9033	-0.8618	-0.8521	-0.8740
5235.84	-0.9473	-0.9180	-0.8618	-0.8594	-0.8716
5241.9	-0.9546	-0.9375	-0.8594	-0.8716	-0.8716
5247.96	-0.9521	-0.9497	-0.8643	-0.8691	-0.8667
5254.02	-0.9448	-0.9546	-0.8667	-0.8618	-0.8569
5260.08	-0.9302	-0.9546	-0.8765	-0.8618	-0.8765
5266.14	-0.9204	-0.9546	-0.8862	-0.8618	-0.8813
5272.2	-0.9302	-0.9424	-0.8765	-0.8569	-0.8789
5278.26	-0.9375	-0.9351	-0.8594	-0.8594	-0.8765
5284.32	-0.9399	-0.9326	-0.8643	-0.8594	-0.8643
5290.38	-0.9448	-0.9253	-0.8618	-0.8618	-0.8545
5296.44	-0.9399	-0.9106	-0.8740	-0.8618	-0.8569
5302.5	-0.9277	-0.9155	-0.8716	-0.8521	-0.8667
5308.56	-0.9351	-0.9277	-0.8569	-0.8472	-0.8618
5314.62	-0.9448	-0.9302	-0.8594	-0.8496	-0.8594
5320.68	-0.9546	-0.9375	-0.8765	-0.8496	-0.8618
5326.74	-0.9521	-0.9351	-0.8716	-0.8521	-0.8691
5332.8	-0.9424	-0.9277	-0.8691	-0.8521	-0.8667
5338.86	-0.9424	-0.9229	-0.8618	-0.8569	-0.8521
5344.92	-0.9351	-0.9229	-0.8398	-0.8667	-0.8447
5350.98	-0.9180	-0.9229	-0.8447	-0.8643	-0.8545
5357.04	-0.9155	-0.9351	-0.8691	-0.8691	-0.8569
5363.1	-0.9155	-0.9375	-0.8594	-0.8813	-0.8569
5369.16	-0.9155	-0.9277	-0.8496	-0.8838	-0.8545
5375.22	-0.9229	-0.9277	-0.8447	-0.8716	-0.8643
5381.28	-0.9302	-0.9375	-0.8398	-0.8643	-0.8691
5387.34	-0.9277	-0.9448	-0.8447	-0.8667	-0.8594
5393.4	-0.9155	-0.9448	-0.8545	-0.8643	-0.8643
5399.46	-0.9082	-0.9326	-0.8569	-0.8594	-0.8740
5405.52	-0.9155	-0.9229	-0.8594	-0.8545	-0.8691
5411.58	-0.9180	-0.9326	-0.8472	-0.8569	-0.8667
5417.64	-0.9180	-0.9351	-0.8350	-0.8569	-0.8569
5423.7	-0.9253	-0.9302	-0.8398	-0.8618	-0.8447
5429.76	-0.9277	-0.9302	-0.8447	-0.8740	-0.8521
5435.82	-0.9229	-0.9277	-0.8496	-0.8740	-0.8496
5441.88	-0.9204	-0.9082	-0.8496	-0.8765	-0.8472
5447.94	-0.9155	-0.8862	-0.8447	-0.8667	-0.8496
5454	-0.9155	-0.8862	-0.8325	-0.8521	-0.8496
5460.06	-0.9180	-0.9058	-0.8423	-0.8521	-0.8594
5466.12	-0.9155	-0.9082	-0.8472	-0.8472	-0.8569
5472.18	-0.9204	-0.9033	-0.8398	-0.8423	-0.8472
5478.24	-0.9131	-0.9033	-0.8423	-0.8423	-0.8496
5484.3	-0.9082	-0.9155	-0.8521	-0.8447	-0.8423
5490.36	-0.9131	-0.9204	-0.8545	-0.8301	-0.8398
5496.42	-0.9229	-0.9082	-0.8521	-0.8203	-0.8447
5502.48	-0.9277	-0.8911	-0.8496	-0.8203	-0.8496
5508.54	-0.9253	-0.8813	-0.8325	-0.8252	-0.8423
5514.6	-0.9155	-0.8789	-0.8252	-0.8276	-0.8423
5520.66	-0.9204	-0.8838	-0.8398	-0.8228	-0.8398
5526.72	-0.9204	-0.9131	-0.8447	-0.8350	-0.8447
5532.78	-1.0181	-1.0278	-0.9766	-0.9619	-0.9644
5538.84	-1.8945	-1.8970	-1.8579	-1.8335	-1.8384
5544.9	-1.9946	-1.9971	-1.9092	-1.9336	-1.9360
5550.96	-0.7910	-0.8008	-0.7446	-0.7666	-0.7642
5557.02	-0.2026	-0.1978	-0.2026	-0.2002	-0.1953
5563.08	-0.1611	-0.1489	-0.1636	-0.1587	-0.1538
5569.14	-0.1489	-0.1440	-0.1538	-0.1392	-0.1416
5575.2	-0.1416	-0.1392	-0.1440	-0.1318	-0.1343
5581.26	-0.1367	-0.1343	-0.1489	-0.1392	-0.1392
5587.32	-0.1343	-0.1318	-0.1465	-0.1343	-0.1318
5593.38	-0.1367	-0.1245	-0.1367	-0.1367	-0.1270
5599.44	-0.1294	-0.1196	-0.1367	-0.1318	-0.1196
5605.5	-0.1270	-0.1221	-0.1392	-0.1172	-0.1172
5611.56	-0.1221	-0.1221	-0.1392	-0.1147	-0.1196
5617.62	-0.1196	-0.1221	-0.1416	-0.1147	-0.1196
5623.68	-0.1221	-0.1221	-0.1392	-0.1123	-0.1123
5629.74	-0.1221	-0.1172	-0.1294	-0.1172	-0.1147
5635.8	-0.1172	-0.1196	-0.1270	-0.1099	-0.1123
5641.86	-0.1123	-0.1196	-0.1221	-0.1099	-0.1099
5647.92	-0.1099	-0.1123	-0.1245	-0.1172	-0.1123
5653.98	-0.1196	-0.1099	-0.1318	-0.1099	-0.1074
5660.04	-0.1221	-0.1147	-0.1392	-0.1074	-0.1074
5666.1	-0.1196	-0.1123	-0.1343	-0.1123	-0.1074
5672.16	-0.1196	-0.1123	-0.1270	-0.1099	-0.1001
5678.22	-0.1172	-0.1196	-0.1245	-0.1099	-0.1099
5684.28	-0.1196	-0.1099	-0.1221	-0.1147	-0.1123
5690.34	-0.1196	-0.1050	-0.1221	-0.1099	-0.1147
5696.4	-0.1147	-0.1025	-0.1270	-0.1147	-0.1147
5702.46	-0.1147	-0.1099	-0.1270	-0.1099	-0.1074
5708.52	-0.1147	-0.1123	-0.1196	-0.1074	-0.1050
5714.58	-0.1099	-0.1050	-0.1221	-0.1074	-0.1074
5720.64	-0.1172	-0.1001	-0.1196	-0.1001	-0.1099
5726.7	-0.1147	-0.0977	-0.1172	-0.1001	-0.1099
5732.76	-0.1099	-0.1001	-0.1196	-0.1001	-0.1025
5738.82	-0.1147	-0.1025	-0.1172	-0.1001	-0.1025
5744.88	-0.1025	-0.1074	-0.1172	-0.1050	-0.1050
5750.94	-0.1196	-0.1025	-0.1172	-0.1050	-0.1025
5757	-0.1196	-0.1074	-0.1123	-0.1001	-0.1050
5763.06	-0.1147	-0.1074	-0.1074	-0.1074	-0.1074
5769.12	-0.1196	-0.1025	-0.1172	-0.1074	-0.1001
5775.18	-0.1147	-0.1025	-0.1172	-0.1074	-0.1001
5781.24	-0.1099	-0.0977	-0.1123	-0.1099	-0.1050
5787.3	-0.1123	-0.1074	-0.1099	-0.1123	-0.1001
5793.36	-0.1099	-0.1050	-0.1099	-0.1099	-0.1025
5799.42	-0.1074	-0.1001	-0.1172	-0.1050	-0.1074
5805.48	-0.1050	-0.1025	-0.1172	-0.1050	-0.1001
5811.54	-0.1099	-0.1074	-0.1172	-0.1074	-0.1025
5817.6	-0.1172	-0.1074	-0.1172	-0.1050	-0.1025
5823.66	-0.1196	-0.1099	-0.1099	-0.1001	-0.1001
5829.72	-0.1123	-0.1074	-0.1099	-0.1074	-0.1001
5835.78	-0.1099	-0.1001	-0.1123	-0.1074	-0.1050
5841.84	-0.1147	-0.1050	-0.1147	-0.1099	-0.1001
5847.9	-0.1147	-0.1025	-0.1172	-0.1099	-0.1001
5853.96	-0.1172	-0.1050	-0.1147	-0.1050	-0.1025
5860.02	-0.1221	-0.1001	-0.1123	-0.1001	-0.1001
5866.08	-0.1221	-0.1001	-0.1099	-0.1050	-0.0977
5872.14	-0.1172	-0.1025	-0.1147	-0.1025	-0.1001
5878.2	-0.1147	-0.1025	-0.1147	-0.1074	-0.1001
5884.26	-0.1123	-0.1025	-0.1172	-0.1001	-0.0952
5890.32	-0.1099	-0.1001	-0.1172	-0.1001	-0.0977
5896.38	-0.1099	-0.1050	-0.1147	-0.1050	-0.1001
5902.44	-0.1074	-0.1025	-0.1074	-0.1001	-0.1001
5908.5	-0.1099	-0.1050	-0.1099	-0.0977	-0.1001
5914.56	-0.1147	-0.1050	-0.1099	-0.1074	-0.1050
5920.62	-0.1147	-0.0952	-0.1172	-0.1074	-0.1001
5926.68	-0.1172	-0.0879	-0.1099	-0.1050	-0.0977
5932.74	-0.1147	-0.0830	-0.1099	-0.1050	-0.0977
5938.8	-0.1074	-0.0952	-0.1123	-0.0977	-0.1025
5944.86	-0.1099	-0.1050	-0.1099	-0.1001	-0.1050
5950.92	-0.1099	-0.1001	-0.1074	-0.1001	-0.1001
5956.98	-0.1123	-0.0952	-0.1123	-0.1001	-0.0952
5963.04	-0.1099	-0.0977	-0.1147	-0.1050	-0.1025
5969.1	-0.1025	-0.1001	-0.1172	-0.1001	-0.1001
5975.16	-0.1099	-0.0977	-0.1123	-0.0952	-0.1001
5981.22	-0.1147	-0.0952	-0.1099	-0.0977	-0.1050
5987.28	-0.1123	-0.0977	-0.1147	-0.0952	-0.1001
5993.34	-0.1001	-0.0977	-0.1172	-0.1001	-0.1001
5999.4	-0.1001	-0.0977	-0.1123	-0.0977	-0.1025
6005.46	-0.1099	-0.0879	-0.1123	-0.0952	-0.1001
6011.52	-0.1147	-0.0879	-0.1147	-0.1001	-0.1025
6017.58	-0.1074	-0.0952	-0.1221	-0.1050	-0.1025
6023.64	-0.1050	-0.0952	-0.1221	-0.0952	-0.1050
6029.7	-0.1050	-0.0903	-0.1147	-0.0952	-0.0977
6035.76	-0.1074	-0.0977	-0.1147	-0.0952	-0.0952
6041.82	-0.1099	-0.0903	-0.1147	-0.0952	-0.1001
6047.88	-0.1147	-0.0879	-0.1074	-0.0977	-0.1025
6053.94	-0.1025	-0.0854	-0.1099	-0.0952	-0.1001
6060	-0.1050	-0.0928	-0.1123	-0.1001	-0.1001
6066.06	-0.1001	-0.0977	-0.1123	-0.1001	-0.1001
6072.12	-0.1001	-0.0952	-0.1172	-0.1001	-0.1025
6078.18	-0.1099	-0.0977	-0.1147	-0.1050	-0.1050
6084.24	-0.1099	-0.0903	-0.1147	-0.0977	-0.1001
6090.3	-0.1074	-0.0928	-0.1147	-0.0977	-0.1001
6096.36	-0.1001	-0.0952	-0.1074	-0.1001	-0.1074
6102.42	-0.0977	-0.0903	-0.1025	-0.1001	-0.1001
6108.48	-0.1050	-0.0879	-0.1123	-0.0977	-0.1025
6114.54	-0.1050	-0.0903	-0.1074	-0.1001	-0.1025
6120.6	-0.1025	-0.0854	-0.1001	-0.0977	-0.1025
6126.66	-0.1025	-0.0830	-0.1025	-0.1001	-0.1001
6132.72	-0.1025	-0.0903	-0.1050	-0.1025	-0.0977
6138.78	-0.1025	-0.0879	-0.1001	-0.1050	-0.1050
6144.84	-0.1001	-0.0854	-0.1025	-0.1001	-0.1050
6150.9	-0.1001	-0.0879	-0.1074	-0.1001	-0.0977
6156.96	-0.1074	-0.0977	-0.1074	-0.0977	-0.0952
6163.02	-0.1050	-0.0952	-0.1050	-0.0977	-0.1001
6169.08	-0.1001	-0.0879	-0.1099	-0.0977	-0.1001
6175.14	-0.0977	-0.0879	-0.1050	-0.1025	-0.1050
6181.2	-0.0903	-0.0903	-0.1001	-0.1050	-0.0977
6187.26	-0.0952	-0.0928	-0.1074	-0.0977	-0.0977
6193.32	-0.1001	-0.1001	-0.1074	-0.1001	-0.1025
6199.38	-0.1001	-0.0952	-0.1001	-0.1001	-0.0977
