# Supplementary material for: Elucidation of molecular kinetic schemes from macroscopic traces using system identification
Source: PLoS Comput Biol. 2017 Feb 13;13(2):e1005376. doi: 10.1371/journal.pcbi.1005376 (PMC5330533; doi:10.1371/journal.pcbi.1005376)
Supplement: S1 Data — (1) L-type calcium ion-channel current elicited by voltage steps from -90 to 0 mV, first in the absence of nifedipine, and after addition of nifedipine at 100 nM and 1 μM concentration. (2) G-protein sensitive ion-channel (GIRK4*) current traces elicited by a step in LY379268 concentration from 0 to 1 μM. (ZIP) [file pcbi.1005376.s004.zip › Data_Ion_Channels/ICY_91507.txt]

0	-0.0073	-0.0146	-0.0049	-0.0171	-0.0073
6.06	-0.0293	-0.0317	-0.0293	-0.0342	-0.0317
12.12	-0.0293	-0.0317	-0.0293	-0.0293	-0.0220
18.18	-0.0317	-0.0391	-0.0269	-0.0342	-0.0195
24.24	-0.0317	-0.0293	-0.0293	-0.0317	-0.0244
30.3	-0.0317	-0.0293	-0.0342	-0.0317	-0.0317
36.36	-0.0317	-0.0366	-0.0317	-0.0317	-0.0317
42.42	-0.0342	-0.0293	-0.0293	-0.0293	-0.0293
48.48	-0.0317	-0.0366	-0.0244	-0.0366	-0.0269
54.54	-0.0342	-0.0342	-0.0269	-0.0342	-0.0269
60.6	-0.0317	-0.0269	-0.0317	-0.0269	-0.0269
66.66	-0.0317	-0.0342	-0.0317	-0.0342	-0.0269
72.72	-0.0317	-0.0293	-0.0317	-0.0317	-0.0220
78.78	-0.0317	-0.0317	-0.0293	-0.0293	-0.0269
84.84	-0.0366	-0.0366	-0.0269	-0.0391	-0.0244
90.9	-0.0317	-0.0293	-0.0293	-0.0293	-0.0220
96.96	-0.0269	-0.0342	-0.0342	-0.0317	-0.0269
103.02	-0.0342	-0.0366	-0.0317	-0.0366	-0.0317
109.08	-0.0342	-0.0269	-0.0293	-0.0244	-0.0269
115.14	-0.0342	-0.0317	-0.0317	-0.0342	-0.0220
121.2	-0.0391	-0.0317	-0.0342	-0.0366	-0.0220
127.26	-0.0342	-0.0293	-0.0269	-0.0293	-0.0293
133.32	-0.0317	-0.0366	-0.0269	-0.0342	-0.0293
139.38	-0.0293	-0.0317	-0.0317	-0.0317	-0.0244
145.44	-0.0293	-0.0317	-0.0293	-0.0293	-0.0220
151.5	-0.0293	-0.0391	-0.0269	-0.0366	-0.0195
157.56	-0.0317	-0.0293	-0.0317	-0.0293	-0.0293
163.62	-0.0269	-0.0293	-0.0342	-0.0317	-0.0342
169.68	-0.0317	-0.0391	-0.0293	-0.0317	-0.0293
175.74	-0.0342	-0.0293	-0.0317	-0.0244	-0.0220
181.8	-0.0317	-0.0342	-0.0317	-0.0317	-0.0269
187.86	-0.0342	-0.0366	-0.0269	-0.0366	-0.0342
193.92	-0.0342	-0.0293	-0.0293	-0.0317	-0.0293
199.98	-0.0293	-0.0366	-0.0293	-0.0366	-0.0195
206.04	-0.0293	-0.0317	-0.0269	-0.0317	-0.0195
212.1	-0.0317	-0.0293	-0.0293	-0.0317	-0.0293
218.16	-0.0342	-0.0366	-0.0293	-0.0342	-0.0342
224.22	-0.0293	-0.0269	-0.0293	-0.0244	-0.0269
230.28	-0.0317	-0.0342	-0.0293	-0.0342	-0.0293
236.34	-0.0366	-0.0366	-0.0293	-0.0366	-0.0269
242.4	-0.0342	-0.0293	-0.0342	-0.0293	-0.0244
248.46	-0.0293	-0.0317	-0.0317	-0.0366	-0.0244
254.52	-0.0293	-0.0366	-0.0293	-0.0317	-0.0244
260.58	-0.0293	-0.0293	-0.0269	-0.0220	-0.0244
266.64	-0.0317	-0.0317	-0.0269	-0.0342	-0.0244
272.7	-0.0317	-0.0317	-0.0317	-0.0317	-0.0317
278.76	-0.0317	-0.0317	-0.0317	-0.0269	-0.0293
284.82	-0.0293	-0.0391	-0.0293	-0.0366	-0.0293
290.88	-0.0317	-0.0293	-0.0293	-0.0269	-0.0293
296.94	-0.0269	-0.0293	-0.0317	-0.0269	-0.0220
303	-0.0293	-0.0317	-0.0293	-0.0366	-0.0220
309.06	-0.0317	-0.0293	-0.0293	-0.0293	-0.0269
315.12	-0.0342	-0.0366	-0.0269	-0.0366	-0.0293
321.18	-0.0342	-0.0366	-0.0244	-0.0317	-0.0269
327.24	-0.0293	-0.0293	-0.0293	-0.0317	-0.0269
333.3	-0.0342	-0.0391	-0.0293	-0.0391	-0.0244
339.36	-0.0317	-0.0342	-0.0293	-0.0317	-0.0244
345.42	-0.0269	-0.0293	-0.0317	-0.0293	-0.0244
351.48	-0.0269	-0.0293	-0.0293	-0.0366	-0.0269
357.54	-0.0317	-0.0220	-0.0317	-0.0269	-0.0317
363.6	-0.0317	-0.0317	-0.0269	-0.0317	-0.0293
369.66	-0.0366	-0.0415	-0.0293	-0.0342	-0.0220
375.72	-0.0293	-0.0342	-0.0293	-0.0317	-0.0220
381.78	-0.0342	-0.0366	-0.0293	-0.0342	-0.0269
387.84	-0.0317	-0.0317	-0.0317	-0.0317	-0.0244
393.9	-0.0293	-0.0293	-0.0317	-0.0269	-0.0269
399.96	-0.0317	-0.0391	-0.0269	-0.0391	-0.0269
406.02	-0.0317	-0.0342	-0.0293	-0.0317	-0.0220
412.08	-0.0269	-0.0342	-0.0269	-0.0293	-0.0220
418.14	-0.0317	-0.0391	-0.0293	-0.0342	-0.0293
424.2	-0.0342	-0.0317	-0.0293	-0.0293	-0.0293
430.26	-0.0317	-0.0342	-0.0269	-0.0317	-0.0269
436.32	-0.0317	-0.0366	-0.0269	-0.0366	-0.0220
442.38	-0.0317	-0.0293	-0.0317	-0.0244	-0.0244
448.44	-0.0269	-0.0342	-0.0342	-0.0366	-0.0293
454.5	-0.0317	-0.0342	-0.0293	-0.0342	-0.0244
460.56	-0.0293	-0.0269	-0.0269	-0.0244	-0.0220
466.62	-0.0293	-0.0317	-0.0269	-0.0342	-0.0244
472.68	-0.0317	-0.0293	-0.0293	-0.0317	-0.0317
478.74	-0.0293	-0.0317	-0.0317	-0.0317	-0.0293
484.8	-0.0293	-0.0366	-0.0269	-0.0342	-0.0195
490.86	-0.0342	-0.0269	-0.0269	-0.0269	-0.0171
496.92	-0.0317	-0.0317	-0.0317	-0.0293	-0.0220
502.98	-0.0317	-0.0391	-0.0317	-0.0342	-0.0293
509.04	-0.0317	-0.0293	-0.0317	-0.0244	-0.0293
515.1	-0.0342	-0.0366	-0.0293	-0.0342	-0.0293
521.16	-0.0317	-0.0342	-0.0293	-0.0317	-0.0269
527.22	-0.0269	-0.0244	-0.0220	-0.0220	-0.0195
533.28	0.1733	0.0903	0.0952	0.1196	0.0879
539.34	1.4600	0.8984	0.8813	1.1231	0.8765
545.4	1.5649	0.9375	0.9180	1.2012	0.9448
551.46	-0.3174	-0.5322	-0.5005	-0.4053	-0.4492
557.52	-1.5772	-1.6260	-1.6040	-1.5820	-1.5796
563.58	-1.9409	-1.9922	-2.0142	-1.9898	-2.0068
569.64	-2.0898	-2.1411	-2.1680	-2.1680	-2.1606
575.7	-2.1753	-2.2046	-2.2412	-2.2412	-2.2339
581.76	-2.2217	-2.2510	-2.2803	-2.2852	-2.2852
587.82	-2.2559	-2.2900	-2.2949	-2.3169	-2.3023
593.88	-2.2681	-2.2900	-2.3120	-2.3145	-2.3120
599.94	-2.2827	-2.3071	-2.3218	-2.3364	-2.3169
606	-2.2949	-2.3242	-2.3218	-2.3413	-2.3071
612.06	-2.2852	-2.3218	-2.3242	-2.3218	-2.3071
618.12	-2.2778	-2.3291	-2.3242	-2.3267	-2.3169
624.18	-2.2827	-2.3242	-2.3193	-2.3169	-2.3169
630.24	-2.2803	-2.3023	-2.3047	-2.3023	-2.3096
636.3	-2.2754	-2.2974	-2.2852	-2.3047	-2.2974
642.36	-2.2778	-2.2852	-2.2852	-2.2852	-2.2900
648.42	-2.2681	-2.2852	-2.2803	-2.2778	-2.2852
654.48	-2.2583	-2.2827	-2.2730	-2.2730	-2.2730
660.54	-2.2485	-2.2534	-2.2754	-2.2656	-2.2583
666.6	-2.2388	-2.2534	-2.2656	-2.2632	-2.2485
672.66	-2.2388	-2.2485	-2.2510	-2.2461	-2.2290
678.72	-2.2363	-2.2315	-2.2339	-2.2266	-2.2168
684.78	-2.2266	-2.2363	-2.2168	-2.2266	-2.2070
690.84	-2.2070	-2.2192	-2.2119	-2.2022	-2.1997
696.9	-2.1899	-2.2070	-2.1973	-2.1851	-2.1948
702.96	-2.1851	-2.2119	-2.1875	-2.1899	-2.1802
709.02	-2.1851	-2.1973	-2.1802	-2.1729	-2.1729
715.08	-2.1777	-2.1899	-2.1704	-2.1631	-2.1729
721.14	-2.1606	-2.1826	-2.1606	-2.1680	-2.1533
727.2	-2.1533	-2.1582	-2.1582	-2.1558	-2.1387
733.26	-2.1411	-2.1509	-2.1387	-2.1509	-2.1265
739.32	-2.1314	-2.1484	-2.1191	-2.1362	-2.1265
745.38	-2.1216	-2.1411	-2.1143	-2.1191	-2.1265
751.44	-2.1143	-2.1362	-2.1021	-2.1191	-2.1143
757.5	-2.1143	-2.1118	-2.0923	-2.1045	-2.0947
763.56	-2.0996	-2.0947	-2.0947	-2.0850	-2.0801
769.62	-2.0874	-2.0996	-2.0923	-2.0874	-2.0703
775.68	-2.0801	-2.0850	-2.0801	-2.0654	-2.0630
781.74	-2.0752	-2.0801	-2.0630	-2.0557	-2.0557
787.8	-2.0654	-2.0679	-2.0459	-2.0557	-2.0483
793.86	-2.0508	-2.0508	-2.0386	-2.0410	-2.0337
799.92	-2.0459	-2.0508	-2.0337	-2.0410	-2.0239
805.98	-2.0410	-2.0386	-2.0313	-2.0313	-2.0142
812.04	-2.0239	-2.0215	-2.0264	-2.0020	-2.0093
818.1	-2.0068	-2.0215	-2.0044	-2.0020	-1.9946
824.16	-2.0044	-2.0068	-1.9922	-1.9898	-1.9775
830.22	-1.9922	-1.9946	-1.9849	-1.9751	-1.9824
836.28	-1.9800	-1.9898	-1.9702	-1.9727	-1.9702
842.34	-1.9653	-1.9727	-1.9653	-1.9556	-1.9556
848.4	-1.9653	-1.9653	-1.9727	-1.9409	-1.9580
854.46	-1.9605	-1.9556	-1.9580	-1.9336	-1.9312
860.52	-1.9458	-1.9409	-1.9434	-1.9165	-1.9287
866.58	-1.9312	-1.9507	-1.9263	-1.9190	-1.9287
872.64	-1.9263	-1.9482	-1.9190	-1.9165	-1.9043
878.7	-1.9190	-1.9287	-1.9141	-1.8994	-1.8994
884.76	-1.9141	-1.9214	-1.8921	-1.8945	-1.8970
890.82	-1.9141	-1.9019	-1.8848	-1.8848	-1.8823
896.88	-1.9067	-1.8945	-1.8848	-1.8774	-1.8823
902.94	-1.8945	-1.8897	-1.8652	-1.8726	-1.8677
909	-1.8872	-1.8701	-1.8579	-1.8579	-1.8457
915.06	-1.8799	-1.8677	-1.8555	-1.8530	-1.8457
921.12	-1.8677	-1.8579	-1.8433	-1.8481	-1.8433
927.18	-1.8652	-1.8359	-1.8457	-1.8262	-1.8433
933.24	-1.8628	-1.8384	-1.8335	-1.8262	-1.8359
939.3	-1.8604	-1.8335	-1.8213	-1.8164	-1.8140
945.36	-1.8481	-1.8189	-1.8213	-1.7993	-1.8164
951.42	-1.8335	-1.8213	-1.8066	-1.8018	-1.8164
957.48	-1.8262	-1.8091	-1.8018	-1.7847	-1.7993
963.54	-1.8115	-1.7969	-1.8042	-1.7700	-1.7969
969.6	-1.8066	-1.7969	-1.7871	-1.7700	-1.7871
975.66	-1.7993	-1.7798	-1.7847	-1.7554	-1.7725
981.72	-1.7920	-1.7798	-1.7773	-1.7529	-1.7700
987.78	-1.7773	-1.7749	-1.7578	-1.7529	-1.7505
993.84	-1.7676	-1.7627	-1.7554	-1.7383	-1.7456
999.9	-1.7627	-1.7603	-1.7456	-1.7310	-1.7529
1005.96	-1.7627	-1.7554	-1.7334	-1.7261	-1.7432
1012.02	-1.7578	-1.7505	-1.7334	-1.7139	-1.7407
1018.08	-1.7529	-1.7432	-1.7236	-1.7163	-1.7310
1024.14	-1.7505	-1.7261	-1.7236	-1.7017	-1.7139
1030.2	-1.7407	-1.7236	-1.7310	-1.6919	-1.7212
1036.26	-1.7334	-1.7285	-1.7017	-1.6992	-1.7090
1042.32	-1.7285	-1.7163	-1.7017	-1.6870	-1.6895
1048.38	-1.7212	-1.7114	-1.6992	-1.6797	-1.6895
1054.44	-1.7163	-1.7065	-1.6797	-1.6797	-1.6748
1060.5	-1.7065	-1.6919	-1.6846	-1.6699	-1.6699
1066.56	-1.7017	-1.6895	-1.6773	-1.6675	-1.6650
1072.62	-1.6968	-1.6895	-1.6650	-1.6602	-1.6455
1078.68	-1.6870	-1.6797	-1.6650	-1.6504	-1.6431
1084.74	-1.6748	-1.6846	-1.6504	-1.6528	-1.6406
1090.8	-1.6699	-1.6724	-1.6431	-1.6357	-1.6260
1096.86	-1.6699	-1.6577	-1.6480	-1.6235	-1.6260
1102.92	-1.6699	-1.6504	-1.6382	-1.6260	-1.6138
1108.98	-1.6626	-1.6357	-1.6333	-1.6138	-1.6040
1115.04	-1.6553	-1.6382	-1.6260	-1.6113	-1.6040
1121.1	-1.6431	-1.6357	-1.6065	-1.6089	-1.5869
1127.16	-1.6382	-1.6187	-1.6065	-1.5942	-1.5869
1133.22	-1.6382	-1.6187	-1.6040	-1.5942	-1.5845
1139.28	-1.6309	-1.6187	-1.6016	-1.5869	-1.5698
1145.34	-1.6211	-1.6016	-1.5967	-1.5845	-1.5747
1151.4	-1.6089	-1.6016	-1.5796	-1.5894	-1.5625
1157.46	-1.6113	-1.5942	-1.5698	-1.5698	-1.5454
1163.52	-1.6016	-1.5918	-1.5723	-1.5576	-1.5503
1169.58	-1.6040	-1.5991	-1.5601	-1.5625	-1.5430
1175.64	-1.6040	-1.5845	-1.5601	-1.5454	-1.5381
1181.7	-1.6016	-1.5796	-1.5576	-1.5430	-1.5381
1187.76	-1.5894	-1.5747	-1.5430	-1.5405	-1.5210
1193.82	-1.5772	-1.5625	-1.5454	-1.5308	-1.5186
1199.88	-1.5796	-1.5674	-1.5332	-1.5356	-1.5210
1205.94	-1.5747	-1.5601	-1.5161	-1.5356	-1.5112
1212	-1.5601	-1.5430	-1.5210	-1.5210	-1.5137
1218.06	-1.5601	-1.5430	-1.5137	-1.5161	-1.4990
1224.12	-1.5649	-1.5332	-1.5112	-1.5015	-1.4868
1230.18	-1.5601	-1.5308	-1.5210	-1.5015	-1.4941
1236.24	-1.5552	-1.5283	-1.5088	-1.5039	-1.4844
1242.3	-1.5479	-1.5137	-1.5064	-1.4868	-1.4771
1248.36	-1.5430	-1.5137	-1.5039	-1.4844	-1.4844
1254.42	-1.5381	-1.5161	-1.4941	-1.4819	-1.4697
1260.48	-1.5356	-1.5015	-1.5015	-1.4600	-1.4648
1266.54	-1.5332	-1.5015	-1.4941	-1.4551	-1.4648
1272.6	-1.5283	-1.4966	-1.4844	-1.4526	-1.4575
1278.66	-1.5210	-1.4844	-1.4868	-1.4502	-1.4551
1284.72	-1.5112	-1.4893	-1.4746	-1.4478	-1.4453
1290.78	-1.5039	-1.4819	-1.4673	-1.4356	-1.4331
1296.84	-1.4966	-1.4722	-1.4673	-1.4331	-1.4380
1302.9	-1.5039	-1.4746	-1.4551	-1.4331	-1.4356
1308.96	-1.4966	-1.4648	-1.4551	-1.4160	-1.4282
1315.02	-1.4917	-1.4624	-1.4526	-1.4185	-1.4282
1321.08	-1.4844	-1.4624	-1.4404	-1.4160	-1.4087
1327.14	-1.4819	-1.4551	-1.4404	-1.4063	-1.4038
1333.2	-1.4771	-1.4624	-1.4331	-1.4136	-1.4038
1339.26	-1.4746	-1.4502	-1.4258	-1.4038	-1.3940
1345.32	-1.4624	-1.4380	-1.4282	-1.3940	-1.3989
1351.38	-1.4551	-1.4453	-1.4185	-1.3965	-1.3989
1357.44	-1.4526	-1.4380	-1.4209	-1.3867	-1.3940
1363.5	-1.4526	-1.4331	-1.4209	-1.3794	-1.3965
1369.56	-1.4502	-1.4331	-1.4063	-1.3867	-1.3794
1375.62	-1.4453	-1.4160	-1.4038	-1.3818	-1.3672
1381.68	-1.4380	-1.4185	-1.4063	-1.3770	-1.3745
1387.74	-1.4380	-1.4209	-1.3867	-1.3745	-1.3696
1393.8	-1.4331	-1.3989	-1.3892	-1.3648	-1.3672
1399.86	-1.4233	-1.4038	-1.3843	-1.3721	-1.3648
1405.92	-1.4160	-1.4136	-1.3745	-1.3648	-1.3550
1411.98	-1.4063	-1.3989	-1.3794	-1.3550	-1.3550
1418.04	-1.4038	-1.3989	-1.3696	-1.3525	-1.3403
1424.1	-1.4087	-1.3843	-1.3672	-1.3355	-1.3306
1430.16	-1.4063	-1.3770	-1.3672	-1.3306	-1.3379
1436.22	-1.4063	-1.3867	-1.3525	-1.3403	-1.3281
1442.28	-1.4038	-1.3721	-1.3599	-1.3257	-1.3208
1448.34	-1.3965	-1.3672	-1.3599	-1.3281	-1.3281
1454.4	-1.3940	-1.3672	-1.3477	-1.3306	-1.3184
1460.46	-1.3916	-1.3574	-1.3452	-1.3159	-1.3159
1466.52	-1.3818	-1.3574	-1.3330	-1.3184	-1.3208
1472.58	-1.3770	-1.3501	-1.3208	-1.3159	-1.3086
1478.64	-1.3745	-1.3452	-1.3184	-1.3110	-1.3037
1484.7	-1.3770	-1.3501	-1.3135	-1.3159	-1.3062
1490.76	-1.3721	-1.3355	-1.3208	-1.3037	-1.2988
1496.82	-1.3648	-1.3281	-1.3232	-1.3013	-1.3037
1502.88	-1.3599	-1.3355	-1.3184	-1.3037	-1.2915
1508.94	-1.3648	-1.3306	-1.3184	-1.2866	-1.2793
1515	-1.3574	-1.3306	-1.3110	-1.2866	-1.2817
1521.06	-1.3501	-1.3330	-1.3062	-1.2915	-1.2671
1527.12	-1.3501	-1.3281	-1.3110	-1.2793	-1.2671
1533.18	-1.3477	-1.3306	-1.3062	-1.2744	-1.2695
1539.24	-1.3379	-1.3208	-1.2988	-1.2720	-1.2573
1545.3	-1.3355	-1.3110	-1.2964	-1.2647	-1.2647
1551.36	-1.3355	-1.3135	-1.2817	-1.2671	-1.2622
1557.42	-1.3306	-1.3037	-1.2793	-1.2573	-1.2500
1563.48	-1.3232	-1.2988	-1.2793	-1.2549	-1.2573
1569.54	-1.3208	-1.3037	-1.2720	-1.2573	-1.2549
1575.6	-1.3184	-1.2891	-1.2744	-1.2427	-1.2451
1581.66	-1.3232	-1.2866	-1.2720	-1.2427	-1.2451
1587.72	-1.3159	-1.2817	-1.2622	-1.2402	-1.2378
1593.78	-1.3062	-1.2744	-1.2671	-1.2305	-1.2402
1599.84	-1.3086	-1.2817	-1.2598	-1.2329	-1.2402
1605.9	-1.3110	-1.2769	-1.2500	-1.2305	-1.2354
1611.96	-1.3013	-1.2671	-1.2549	-1.2231	-1.2378
1618.02	-1.2988	-1.2720	-1.2500	-1.2280	-1.2280
1624.08	-1.2891	-1.2622	-1.2451	-1.2109	-1.2231
1630.14	-1.2817	-1.2598	-1.2476	-1.2134	-1.2256
1636.2	-1.2817	-1.2671	-1.2402	-1.2207	-1.2134
1642.26	-1.2817	-1.2500	-1.2402	-1.2036	-1.2085
1648.32	-1.2769	-1.2427	-1.2329	-1.2085	-1.2158
1654.38	-1.2744	-1.2524	-1.2183	-1.2134	-1.2061
1660.44	-1.2793	-1.2427	-1.2280	-1.2012	-1.2012
1666.5	-1.2817	-1.2476	-1.2280	-1.1987	-1.2036
1672.56	-1.2695	-1.2476	-1.2134	-1.1963	-1.1939
1678.62	-1.2671	-1.2427	-1.2134	-1.1963	-1.1939
1684.68	-1.2695	-1.2427	-1.2036	-1.1939	-1.1939
1690.74	-1.2720	-1.2329	-1.2061	-1.1841	-1.1816
1696.8	-1.2622	-1.2305	-1.2109	-1.1865	-1.1816
1702.86	-1.2524	-1.2329	-1.2012	-1.1914	-1.1768
1708.92	-1.2451	-1.2207	-1.2085	-1.1816	-1.1743
1714.98	-1.2476	-1.2231	-1.2036	-1.1816	-1.1743
1721.04	-1.2451	-1.2231	-1.1939	-1.1792	-1.1646
1727.1	-1.2476	-1.2061	-1.2012	-1.1670	-1.1646
1733.16	-1.2427	-1.2109	-1.1963	-1.1743	-1.1646
1739.22	-1.2402	-1.2036	-1.1890	-1.1743	-1.1523
1745.28	-1.2427	-1.1939	-1.1914	-1.1670	-1.1523
1751.34	-1.2378	-1.1939	-1.1792	-1.1719	-1.1523
1757.4	-1.2354	-1.1890	-1.1694	-1.1597	-1.1401
1763.46	-1.2305	-1.1890	-1.1743	-1.1572	-1.1475
1769.52	-1.2378	-1.2012	-1.1670	-1.1572	-1.1450
1775.58	-1.2329	-1.1939	-1.1621	-1.1377	-1.1401
1781.64	-1.2280	-1.1987	-1.1646	-1.1475	-1.1401
1787.7	-1.2305	-1.1939	-1.1572	-1.1475	-1.1255
1793.76	-1.2207	-1.1816	-1.1646	-1.1377	-1.1255
1799.82	-1.2085	-1.1890	-1.1572	-1.1426	-1.1304
1805.88	-1.2158	-1.1914	-1.1523	-1.1377	-1.1206
1811.94	-1.2109	-1.1768	-1.1597	-1.1255	-1.1304
1818	-1.2061	-1.1792	-1.1450	-1.1231	-1.1231
1824.06	-1.2012	-1.1670	-1.1401	-1.1157	-1.1108
1830.12	-1.1963	-1.1646	-1.1450	-1.1182	-1.1182
1836.18	-1.2085	-1.1743	-1.1328	-1.1231	-1.1084
1842.24	-1.2085	-1.1572	-1.1353	-1.1108	-1.1035
1848.3	-1.1939	-1.1572	-1.1353	-1.1133	-1.1133
1854.36	-1.1987	-1.1597	-1.1304	-1.1133	-1.1011
1860.42	-1.1939	-1.1499	-1.1353	-1.1035	-1.0986
1866.48	-1.1841	-1.1548	-1.1279	-1.1060	-1.1108
1872.54	-1.1890	-1.1475	-1.1157	-1.1035	-1.0938
1878.6	-1.1792	-1.1353	-1.1206	-1.1011	-1.0986
1884.66	-1.1743	-1.1401	-1.1182	-1.1060	-1.0962
1890.72	-1.1743	-1.1353	-1.1206	-1.0962	-1.0815
1896.78	-1.1646	-1.1353	-1.1255	-1.0938	-1.0913
1902.84	-1.1621	-1.1426	-1.1255	-1.0986	-1.0913
1908.9	-1.1597	-1.1304	-1.1182	-1.0864	-1.0815
1914.96	-1.1572	-1.1328	-1.1035	-1.0913	-1.0889
1921.02	-1.1548	-1.1304	-1.0986	-1.0913	-1.0767
1927.08	-1.1572	-1.1231	-1.0938	-1.0864	-1.0791
1933.14	-1.1548	-1.1279	-1.0962	-1.0889	-1.0864
1939.2	-1.1597	-1.1231	-1.0986	-1.0767	-1.0767
1945.26	-1.1621	-1.1182	-1.0986	-1.0620	-1.0767
1951.32	-1.1548	-1.1206	-1.0938	-1.0669	-1.0669
1957.38	-1.1499	-1.1108	-1.0889	-1.0669	-1.0547
1963.44	-1.1450	-1.1060	-1.0840	-1.0693	-1.0645
1969.5	-1.1426	-1.1133	-1.0840	-1.0718	-1.0596
1975.56	-1.1475	-1.1035	-1.0815	-1.0498	-1.0596
1981.62	-1.1426	-1.1060	-1.0791	-1.0523	-1.0645
1987.68	-1.1401	-1.1108	-1.0742	-1.0571	-1.0474
1993.74	-1.1426	-1.1035	-1.0718	-1.0449	-1.0449
1999.8	-1.1450	-1.1108	-1.0718	-1.0523	-1.0571
2005.86	-1.1401	-1.1060	-1.0669	-1.0425	-1.0400
2011.92	-1.1328	-1.0986	-1.0596	-1.0327	-1.0474
2017.98	-1.1328	-1.1060	-1.0547	-1.0474	-1.0474
2024.04	-1.1328	-1.0938	-1.0571	-1.0303	-1.0352
2030.1	-1.1304	-1.0864	-1.0645	-1.0205	-1.0474
2036.16	-1.1255	-1.0962	-1.0620	-1.0303	-1.0376
2042.22	-1.1206	-1.0913	-1.0596	-1.0254	-1.0254
2048.28	-1.1157	-1.0962	-1.0571	-1.0352	-1.0376
2054.34	-1.1108	-1.0913	-1.0547	-1.0376	-1.0278
2060.4	-1.1133	-1.0815	-1.0474	-1.0254	-1.0303
2066.46	-1.1157	-1.0840	-1.0474	-1.0278	-1.0327
2072.52	-1.1133	-1.0767	-1.0498	-1.0327	-1.0156
2078.58	-1.1108	-1.0693	-1.0474	-1.0230	-1.0254
2084.64	-1.1060	-1.0742	-1.0400	-1.0327	-1.0278
2090.7	-1.1060	-1.0718	-1.0376	-1.0230	-1.0205
2096.76	-1.0962	-1.0693	-1.0376	-1.0181	-1.0181
2102.82	-1.0986	-1.0669	-1.0327	-1.0254	-1.0132
2108.88	-1.0986	-1.0523	-1.0327	-1.0156	-1.0083
2114.94	-1.0889	-1.0523	-1.0278	-1.0132	-1.0083
2121	-1.0913	-1.0523	-1.0205	-1.0156	-0.9985
2127.06	-1.0889	-1.0376	-1.0230	-1.0083	-0.9985
2133.12	-1.0864	-1.0498	-1.0254	-1.0205	-1.0010
2139.18	-1.0791	-1.0523	-1.0230	-1.0181	-0.9888
2145.24	-1.0767	-1.0376	-1.0205	-1.0034	-0.9985
2151.3	-1.0767	-1.0449	-1.0230	-1.0107	-0.9937
2157.36	-1.0815	-1.0400	-1.0181	-0.9985	-0.9863
2163.42	-1.0767	-1.0376	-1.0156	-0.9937	-0.9985
2169.48	-1.0693	-1.0376	-1.0230	-1.0034	-0.9912
2175.54	-1.0645	-1.0230	-1.0254	-0.9937	-0.9839
2181.6	-1.0693	-1.0278	-1.0156	-0.9985	-0.9888
2187.66	-1.0669	-1.0352	-1.0059	-0.9961	-0.9766
2193.72	-1.0620	-1.0278	-1.0010	-0.9888	-0.9863
2199.78	-1.0596	-1.0303	-1.0010	-0.9888	-0.9912
2205.84	-1.0620	-1.0230	-1.0034	-0.9790	-0.9790
2211.9	-1.0571	-1.0254	-1.0083	-0.9766	-0.9790
2217.96	-1.0596	-1.0303	-1.0107	-0.9912	-0.9766
2224.02	-1.0571	-1.0205	-1.0059	-0.9790	-0.9717
2230.08	-1.0523	-1.0254	-1.0010	-0.9717	-0.9766
2236.14	-1.0547	-1.0327	-0.9985	-0.9741	-0.9741
2242.2	-1.0523	-1.0205	-1.0034	-0.9644	-0.9741
2248.26	-1.0474	-1.0230	-1.0034	-0.9692	-0.9766
2254.32	-1.0474	-1.0254	-1.0010	-0.9692	-0.9668
2260.38	-1.0425	-1.0156	-0.9912	-0.9644	-0.9644
2266.44	-1.0400	-1.0132	-0.9839	-0.9741	-0.9692
2272.5	-1.0449	-1.0083	-0.9863	-0.9692	-0.9619
2278.56	-1.0449	-1.0059	-0.9863	-0.9595	-0.9644
2284.62	-1.0352	-1.0083	-0.9839	-0.9595	-0.9595
2290.68	-1.0400	-1.0034	-0.9814	-0.9570	-0.9473
2296.74	-1.0449	-1.0059	-0.9839	-0.9570	-0.9570
2302.8	-1.0449	-1.0107	-0.9814	-0.9644	-0.9521
2308.86	-1.0376	-1.0083	-0.9839	-0.9473	-0.9424
2314.92	-1.0303	-1.0107	-0.9790	-0.9448	-0.9424
2320.98	-1.0352	-1.0059	-0.9766	-0.9473	-0.9351
2327.04	-1.0352	-0.9985	-0.9741	-0.9424	-0.9375
2333.1	-1.0278	-1.0010	-0.9741	-0.9521	-0.9448
2339.16	-1.0230	-0.9961	-0.9717	-0.9473	-0.9399
2345.22	-1.0230	-0.9937	-0.9619	-0.9351	-0.9448
2351.28	-1.0278	-0.9985	-0.9546	-0.9473	-0.9399
2357.34	-1.0254	-0.9888	-0.9619	-0.9473	-0.9326
2363.4	-1.0205	-0.9888	-0.9668	-0.9473	-0.9399
2369.46	-1.0132	-0.9937	-0.9619	-0.9448	-0.9375
2375.52	-1.0083	-0.9863	-0.9570	-0.9277	-0.9277
2381.58	-1.0059	-0.9888	-0.9473	-0.9351	-0.9351
2387.64	-1.0010	-0.9888	-0.9448	-0.9399	-0.9277
2393.7	-0.9985	-0.9790	-0.9521	-0.9277	-0.9277
2399.76	-1.0059	-0.9814	-0.9595	-0.9351	-0.9302
2405.82	-1.0083	-0.9766	-0.9570	-0.9302	-0.9253
2411.88	-1.0059	-0.9766	-0.9570	-0.9229	-0.9253
2417.94	-0.9937	-0.9863	-0.9497	-0.9326	-0.9229
2424	-0.9912	-0.9741	-0.9424	-0.9253	-0.9180
2430.06	-0.9985	-0.9692	-0.9351	-0.9253	-0.9229
2436.12	-0.9985	-0.9741	-0.9326	-0.9302	-0.9180
2442.18	-1.0010	-0.9595	-0.9375	-0.9229	-0.9180
2448.24	-0.9961	-0.9619	-0.9375	-0.9229	-0.9204
2454.3	-0.9937	-0.9668	-0.9351	-0.9277	-0.9106
2460.36	-0.9912	-0.9570	-0.9375	-0.9204	-0.9155
2466.42	-0.9863	-0.9570	-0.9351	-0.9277	-0.9131
2472.48	-0.9863	-0.9570	-0.9375	-0.9204	-0.9009
2478.54	-0.9790	-0.9595	-0.9399	-0.9180	-0.9082
2484.6	-0.9766	-0.9668	-0.9326	-0.9229	-0.9033
2490.66	-0.9790	-0.9521	-0.9326	-0.9106	-0.8984
2496.72	-0.9766	-0.9473	-0.9277	-0.9082	-0.8984
2502.78	-0.9692	-0.9497	-0.9253	-0.9106	-0.8936
2508.84	-0.9692	-0.9375	-0.9277	-0.9009	-0.8984
2514.9	-0.9717	-0.9497	-0.9229	-0.9106	-0.9058
2520.96	-0.9692	-0.9546	-0.9204	-0.9155	-0.8960
2527.02	-0.9668	-0.9375	-0.9253	-0.9009	-0.8984
2533.08	-0.9692	-0.9424	-0.9326	-0.9058	-0.8984
2539.14	-0.9766	-0.9424	-0.9302	-0.8936	-0.8911
2545.2	-0.9692	-0.9399	-0.9180	-0.8887	-0.8936
2551.26	-0.9717	-0.9448	-0.9131	-0.9009	-0.8911
2557.32	-0.9766	-0.9351	-0.9131	-0.8960	-0.8862
2563.38	-0.9766	-0.9302	-0.9131	-0.8984	-0.8911
2569.44	-0.9692	-0.9326	-0.9058	-0.8984	-0.8911
2575.5	-0.9619	-0.9229	-0.9058	-0.8862	-0.8911
2581.56	-0.9595	-0.9302	-0.9033	-0.8911	-0.8936
2587.62	-0.9595	-0.9277	-0.9033	-0.8984	-0.8813
2593.68	-0.9497	-0.9180	-0.9106	-0.8887	-0.8789
2599.74	-0.9497	-0.9229	-0.9106	-0.8960	-0.8765
2605.8	-0.9521	-0.9204	-0.9131	-0.8887	-0.8667
2611.86	-0.9473	-0.9180	-0.9082	-0.8765	-0.8716
2617.92	-0.9497	-0.9253	-0.9058	-0.8911	-0.8691
2623.98	-0.9473	-0.9204	-0.9058	-0.8887	-0.8618
2630.04	-0.9424	-0.9180	-0.8984	-0.8862	-0.8716
2636.1	-0.9399	-0.9229	-0.8960	-0.8960	-0.8691
2642.16	-0.9399	-0.9180	-0.8984	-0.8789	-0.8667
2648.22	-0.9448	-0.9229	-0.9009	-0.8789	-0.8643
2654.28	-0.9424	-0.9229	-0.8984	-0.8789	-0.8521
2660.34	-0.9424	-0.9131	-0.8984	-0.8691	-0.8618
2666.4	-0.9399	-0.9180	-0.8911	-0.8765	-0.8618
2672.46	-0.9326	-0.9180	-0.8960	-0.8765	-0.8496
2678.52	-0.9302	-0.9106	-0.8936	-0.8716	-0.8594
2684.58	-0.9302	-0.9180	-0.8887	-0.8838	-0.8569
2690.64	-0.9229	-0.9106	-0.8862	-0.8765	-0.8496
2696.7	-0.9277	-0.9106	-0.8862	-0.8765	-0.8643
2702.76	-0.9302	-0.9155	-0.8789	-0.8789	-0.8594
2708.82	-0.9326	-0.8984	-0.8765	-0.8667	-0.8545
2714.88	-0.9229	-0.9058	-0.8789	-0.8716	-0.8618
2720.94	-0.9180	-0.9058	-0.8789	-0.8691	-0.8521
2727	-0.9155	-0.8936	-0.8789	-0.8618	-0.8545
2733.06	-0.9204	-0.9033	-0.8740	-0.8691	-0.8545
2739.12	-0.9180	-0.9009	-0.8716	-0.8643	-0.8472
2745.18	-0.9204	-0.8911	-0.8716	-0.8545	-0.8521
2751.24	-0.9204	-0.9058	-0.8643	-0.8594	-0.8447
2757.3	-0.9204	-0.9082	-0.8691	-0.8472	-0.8398
2763.36	-0.9180	-0.9058	-0.8643	-0.8496	-0.8496
2769.42	-0.9155	-0.9009	-0.8594	-0.8569	-0.8472
2775.48	-0.9106	-0.8911	-0.8618	-0.8496	-0.8398
2781.54	-0.9155	-0.8960	-0.8667	-0.8545	-0.8423
2787.6	-0.9204	-0.8911	-0.8618	-0.8521	-0.8325
2793.66	-0.9155	-0.8813	-0.8618	-0.8423	-0.8374
2799.72	-0.9106	-0.8936	-0.8594	-0.8472	-0.8423
2805.78	-0.9106	-0.8911	-0.8618	-0.8423	-0.8301
2811.84	-0.9106	-0.8813	-0.8691	-0.8423	-0.8398
2817.9	-0.9131	-0.8911	-0.8643	-0.8521	-0.8374
2823.96	-0.9106	-0.8838	-0.8618	-0.8472	-0.8301
2830.02	-0.9082	-0.8838	-0.8618	-0.8472	-0.8325
2836.08	-0.9033	-0.8960	-0.8594	-0.8472	-0.8203
2842.14	-0.9058	-0.8813	-0.8521	-0.8374	-0.8228
2848.2	-0.9009	-0.8813	-0.8545	-0.8423	-0.8325
2854.26	-0.9009	-0.8813	-0.8545	-0.8447	-0.8252
2860.32	-0.9033	-0.8765	-0.8594	-0.8325	-0.8203
2866.38	-0.9082	-0.8862	-0.8545	-0.8325	-0.8228
2872.44	-0.9082	-0.8813	-0.8496	-0.8374	-0.8203
2878.5	-0.9009	-0.8765	-0.8472	-0.8350	-0.8276
2884.56	-0.8984	-0.8838	-0.8521	-0.8447	-0.8203
2890.62	-0.8984	-0.8813	-0.8594	-0.8301	-0.8179
2896.68	-0.8887	-0.8789	-0.8521	-0.8252	-0.8276
2902.74	-0.8887	-0.8813	-0.8447	-0.8398	-0.8203
2908.8	-0.8936	-0.8667	-0.8447	-0.8276	-0.8203
2914.86	-0.8960	-0.8667	-0.8423	-0.8228	-0.8252
2920.92	-0.8960	-0.8716	-0.8423	-0.8276	-0.8154
2926.98	-0.8936	-0.8691	-0.8496	-0.8252	-0.8179
2933.04	-0.8862	-0.8740	-0.8496	-0.8276	-0.8154
2939.1	-0.8936	-0.8618	-0.8496	-0.8130	-0.8105
2945.16	-0.8911	-0.8569	-0.8447	-0.8081	-0.8130
2951.22	-0.8911	-0.8643	-0.8447	-0.8203	-0.8130
2957.28	-0.8887	-0.8569	-0.8423	-0.8203	-0.8105
2963.34	-0.8862	-0.8594	-0.8350	-0.8179	-0.8179
2969.4	-0.8838	-0.8691	-0.8350	-0.8154	-0.8081
2975.46	-0.8887	-0.8545	-0.8398	-0.8057	-0.8057
2981.52	-0.8862	-0.8594	-0.8325	-0.8154	-0.8130
2987.58	-0.8887	-0.8643	-0.8252	-0.8130	-0.8032
2993.64	-0.8887	-0.8594	-0.8301	-0.8057	-0.8057
2999.7	-0.8813	-0.8618	-0.8350	-0.8130	-0.8130
3005.76	-0.8813	-0.8545	-0.8325	-0.8105	-0.8057
3011.82	-0.8813	-0.8521	-0.8276	-0.8105	-0.8081
3017.88	-0.8813	-0.8569	-0.8252	-0.8130	-0.8032
3023.94	-0.8862	-0.8496	-0.8252	-0.7959	-0.7983
3030	-0.8813	-0.8521	-0.8179	-0.7910	-0.8081
3036.06	-0.8765	-0.8521	-0.8032	-0.7983	-0.8032
3042.12	-0.8691	-0.8447	-0.8130	-0.7959	-0.8008
3048.18	-0.8691	-0.8496	-0.8252	-0.8105	-0.8008
3054.24	-0.8765	-0.8496	-0.8276	-0.8081	-0.7983
3060.3	-0.8789	-0.8423	-0.8301	-0.7935	-0.8008
3066.36	-0.8765	-0.8521	-0.8228	-0.7935	-0.8032
3072.42	-0.8691	-0.8496	-0.8130	-0.7935	-0.7910
3078.48	-0.8691	-0.8374	-0.8154	-0.7910	-0.7983
3084.54	-0.8643	-0.8423	-0.8154	-0.7935	-0.7959
3090.6	-0.8594	-0.8398	-0.8179	-0.7910	-0.7837
3096.66	-0.8521	-0.8398	-0.8228	-0.7983	-0.7935
3102.72	-0.8618	-0.8472	-0.8203	-0.7983	-0.7886
3108.78	-0.8594	-0.8423	-0.8154	-0.7910	-0.7910
3114.84	-0.8618	-0.8423	-0.8130	-0.7910	-0.8008
3120.9	-0.8643	-0.8350	-0.8130	-0.7886	-0.7861
3126.96	-0.8594	-0.8276	-0.8081	-0.7837	-0.7837
3133.02	-0.8521	-0.8398	-0.8032	-0.7910	-0.7910
3139.08	-0.8545	-0.8398	-0.8032	-0.7886	-0.7813
3145.14	-0.8545	-0.8374	-0.8032	-0.7861	-0.7861
3151.2	-0.8521	-0.8398	-0.8081	-0.7935	-0.7861
3157.26	-0.8545	-0.8325	-0.8105	-0.7935	-0.7788
3163.32	-0.8496	-0.8301	-0.8154	-0.7886	-0.7837
3169.38	-0.8447	-0.8301	-0.8105	-0.7837	-0.7715
3175.44	-0.8447	-0.8301	-0.8032	-0.7813	-0.7715
3181.5	-0.8423	-0.8325	-0.8081	-0.7837	-0.7813
3187.56	-0.8423	-0.8301	-0.8032	-0.7813	-0.7739
3193.62	-0.8350	-0.8203	-0.7983	-0.7788	-0.7739
3199.68	-0.8374	-0.8228	-0.7935	-0.7813	-0.7739
3205.74	-0.8423	-0.8228	-0.7910	-0.7813	-0.7642
3211.8	-0.8423	-0.8228	-0.7935	-0.7788	-0.7666
3217.86	-0.8398	-0.8252	-0.7910	-0.7764	-0.7690
3223.92	-0.8398	-0.8203	-0.7886	-0.7739	-0.7666
3229.98	-0.8374	-0.8228	-0.7886	-0.7788	-0.7739
3236.04	-0.8374	-0.8228	-0.7861	-0.7764	-0.7666
3242.1	-0.8374	-0.8179	-0.7910	-0.7690	-0.7666
3248.16	-0.8374	-0.8228	-0.7910	-0.7715	-0.7764
3254.22	-0.8374	-0.8252	-0.7813	-0.7764	-0.7617
3260.28	-0.8374	-0.8130	-0.7861	-0.7715	-0.7593
3266.34	-0.8350	-0.8179	-0.7910	-0.7666	-0.7642
3272.4	-0.8398	-0.8130	-0.7837	-0.7690	-0.7544
3278.46	-0.8374	-0.8032	-0.7935	-0.7690	-0.7617
3284.52	-0.8325	-0.8105	-0.7910	-0.7666	-0.7617
3290.58	-0.8252	-0.8032	-0.7910	-0.7642	-0.7593
3296.64	-0.8276	-0.8057	-0.7959	-0.7690	-0.7642
3302.7	-0.8276	-0.8130	-0.7910	-0.7739	-0.7544
3308.76	-0.8301	-0.8057	-0.7983	-0.7666	-0.7520
3314.82	-0.8276	-0.8081	-0.7983	-0.7666	-0.7666
3320.88	-0.8228	-0.8081	-0.7910	-0.7666	-0.7520
3326.94	-0.8179	-0.8032	-0.7983	-0.7593	-0.7495
3333	-0.8203	-0.8105	-0.7910	-0.7642	-0.7520
3339.06	-0.8252	-0.8081	-0.7813	-0.7642	-0.7446
3345.12	-0.8228	-0.7983	-0.7886	-0.7544	-0.7544
3351.18	-0.8203	-0.8057	-0.7813	-0.7520	-0.7544
3357.24	-0.8228	-0.8008	-0.7788	-0.7568	-0.7446
3363.3	-0.8154	-0.8008	-0.7837	-0.7568	-0.7544
3369.36	-0.8179	-0.8081	-0.7788	-0.7544	-0.7495
3375.42	-0.8130	-0.7959	-0.7910	-0.7544	-0.7446
3381.48	-0.8154	-0.8032	-0.7861	-0.7568	-0.7544
3387.54	-0.8130	-0.8032	-0.7715	-0.7593	-0.7422
3393.6	-0.8179	-0.7910	-0.7739	-0.7544	-0.7397
3399.66	-0.8179	-0.8032	-0.7739	-0.7520	-0.7446
3405.72	-0.8154	-0.8081	-0.7690	-0.7520	-0.7324
3411.78	-0.8081	-0.8008	-0.7690	-0.7520	-0.7446
3417.84	-0.8105	-0.8081	-0.7544	-0.7520	-0.7422
3423.9	-0.8130	-0.7935	-0.7593	-0.7544	-0.7324
3429.96	-0.8081	-0.7935	-0.7666	-0.7520	-0.7397
3436.02	-0.8057	-0.8032	-0.7593	-0.7495	-0.7397
3442.08	-0.8081	-0.7959	-0.7642	-0.7520	-0.7397
3448.14	-0.8032	-0.8008	-0.7690	-0.7520	-0.7349
3454.2	-0.8032	-0.7983	-0.7642	-0.7520	-0.7324
3460.26	-0.8008	-0.7861	-0.7715	-0.7495	-0.7349
3466.32	-0.8032	-0.7910	-0.7715	-0.7446	-0.7349
3472.38	-0.8032	-0.7935	-0.7690	-0.7471	-0.7300
3478.44	-0.7983	-0.7910	-0.7690	-0.7446	-0.7373
3484.5	-0.7959	-0.7959	-0.7520	-0.7373	-0.7300
3490.56	-0.7935	-0.7861	-0.7520	-0.7373	-0.7202
3496.62	-0.7910	-0.7886	-0.7593	-0.7397	-0.7300
3502.68	-0.7935	-0.7959	-0.7544	-0.7446	-0.7251
3508.74	-0.7959	-0.7813	-0.7593	-0.7422	-0.7202
3514.8	-0.7959	-0.7813	-0.7568	-0.7373	-0.7300
3520.86	-0.7959	-0.7861	-0.7520	-0.7422	-0.7227
3526.92	-0.7983	-0.7861	-0.7617	-0.7397	-0.7227
3532.98	-0.7910	-0.7910	-0.7593	-0.7324	-0.7300
3539.04	-0.7886	-0.7813	-0.7544	-0.7349	-0.7202
3545.1	-0.7910	-0.7788	-0.7617	-0.7349	-0.7251
3551.16	-0.7910	-0.7813	-0.7544	-0.7324	-0.7324
3557.22	-0.7910	-0.7788	-0.7520	-0.7349	-0.7153
3563.28	-0.7910	-0.7764	-0.7471	-0.7349	-0.7300
3569.34	-0.7910	-0.7788	-0.7446	-0.7275	-0.7227
3575.4	-0.7983	-0.7739	-0.7471	-0.7324	-0.7202
3581.46	-0.7935	-0.7813	-0.7520	-0.7397	-0.7251
3587.52	-0.7886	-0.7813	-0.7495	-0.7349	-0.7153
3593.58	-0.7813	-0.7739	-0.7471	-0.7300	-0.7178
3599.64	-0.7837	-0.7813	-0.7300	-0.7324	-0.7251
3605.7	-0.7813	-0.7788	-0.7471	-0.7275	-0.7153
3611.76	-0.7813	-0.7739	-0.7471	-0.7202	-0.7202
3617.82	-0.7813	-0.7813	-0.7446	-0.7202	-0.7153
3623.88	-0.7813	-0.7764	-0.7446	-0.7275	-0.7056
3629.94	-0.7813	-0.7739	-0.7471	-0.7300	-0.7178
3636	-0.7837	-0.7739	-0.7471	-0.7324	-0.7129
3642.06	-0.7788	-0.7642	-0.7446	-0.7202	-0.7129
3648.12	-0.7788	-0.7715	-0.7471	-0.7202	-0.7178
3654.18	-0.7813	-0.7715	-0.7471	-0.7251	-0.7080
3660.24	-0.7764	-0.7642	-0.7446	-0.7300	-0.7104
3666.3	-0.7739	-0.7739	-0.7422	-0.7300	-0.7178
3672.36	-0.7813	-0.7666	-0.7397	-0.7251	-0.7129
3678.42	-0.7813	-0.7715	-0.7397	-0.7202	-0.7153
3684.48	-0.7813	-0.7813	-0.7324	-0.7202	-0.7129
3690.54	-0.7788	-0.7690	-0.7300	-0.7153	-0.7031
3696.6	-0.7715	-0.7617	-0.7324	-0.7178	-0.7080
3702.66	-0.7690	-0.7642	-0.7349	-0.7202	-0.7031
3708.72	-0.7739	-0.7617	-0.7471	-0.7104	-0.7007
3714.78	-0.7690	-0.7690	-0.7422	-0.7129	-0.7007
3720.84	-0.7739	-0.7666	-0.7300	-0.7178	-0.6958
3726.9	-0.7715	-0.7593	-0.7251	-0.7202	-0.7056
3732.96	-0.7715	-0.7666	-0.7324	-0.7129	-0.7080
3739.02	-0.7813	-0.7715	-0.7349	-0.7129	-0.6958
3745.08	-0.7764	-0.7666	-0.7300	-0.7153	-0.7007
3751.14	-0.7788	-0.7690	-0.7251	-0.7104	-0.7031
3757.2	-0.7837	-0.7617	-0.7275	-0.7080	-0.6958
3763.26	-0.7764	-0.7617	-0.7349	-0.7080	-0.7007
3769.32	-0.7813	-0.7642	-0.7300	-0.7129	-0.6958
3775.38	-0.7788	-0.7520	-0.7300	-0.7129	-0.6958
3781.44	-0.7715	-0.7568	-0.7251	-0.7080	-0.6958
3787.5	-0.7837	-0.7617	-0.7202	-0.7129	-0.6909
3793.56	-0.7690	-0.7471	-0.7227	-0.7129	-0.6934
3799.62	-0.7617	-0.7544	-0.7251	-0.7080	-0.6958
3805.68	-0.7715	-0.7617	-0.7275	-0.7031	-0.6885
3811.74	-0.7715	-0.7544	-0.7324	-0.7031	-0.6982
3817.8	-0.7739	-0.7617	-0.7251	-0.7056	-0.7007
3823.86	-0.7739	-0.7544	-0.7227	-0.7031	-0.6860
3829.92	-0.7568	-0.7520	-0.7251	-0.7031	-0.6860
3835.98	-0.7617	-0.7593	-0.7275	-0.7031	-0.6836
3842.04	-0.7666	-0.7495	-0.7227	-0.7031	-0.6787
3848.1	-0.7617	-0.7446	-0.7129	-0.7007	-0.6909
3854.16	-0.7666	-0.7446	-0.7227	-0.7007	-0.6812
3860.22	-0.7642	-0.7349	-0.7251	-0.7007	-0.6860
3866.28	-0.7520	-0.7422	-0.7178	-0.7031	-0.6909
3872.34	-0.7617	-0.7422	-0.7104	-0.6958	-0.6812
3878.4	-0.7568	-0.7349	-0.7129	-0.7007	-0.6885
3884.46	-0.7544	-0.7349	-0.7153	-0.7031	-0.6909
3890.52	-0.7617	-0.7275	-0.7129	-0.6958	-0.6860
3896.58	-0.7568	-0.7275	-0.7080	-0.6934	-0.6909
3902.64	-0.7593	-0.7324	-0.7104	-0.6958	-0.6787
3908.7	-0.7617	-0.7251	-0.7129	-0.6982	-0.6763
3914.76	-0.7495	-0.7373	-0.7104	-0.7007	-0.6860
3920.82	-0.7520	-0.7373	-0.7056	-0.6958	-0.6763
3926.88	-0.7520	-0.7300	-0.7031	-0.6909	-0.6763
3932.94	-0.7446	-0.7397	-0.7031	-0.6909	-0.6836
3939	-0.7520	-0.7324	-0.7080	-0.6909	-0.6860
3945.06	-0.7471	-0.7251	-0.7056	-0.6909	-0.6934
3951.12	-0.7495	-0.7349	-0.7056	-0.6885	-0.6812
3957.18	-0.7520	-0.7251	-0.7129	-0.6860	-0.6689
3963.24	-0.7349	-0.7251	-0.7104	-0.6885	-0.6812
3969.3	-0.7446	-0.7275	-0.7104	-0.6885	-0.6763
3975.36	-0.7520	-0.7251	-0.7056	-0.6909	-0.6763
3981.42	-0.7446	-0.7349	-0.7007	-0.6934	-0.6787
3987.48	-0.7520	-0.7422	-0.7031	-0.6885	-0.6641
3993.54	-0.7422	-0.7324	-0.7129	-0.6836	-0.6689
3999.6	-0.7373	-0.7373	-0.7104	-0.6860	-0.6689
4005.66	-0.7422	-0.7373	-0.7080	-0.6860	-0.6665
4011.72	-0.7349	-0.7300	-0.7031	-0.6860	-0.6763
4017.78	-0.7397	-0.7324	-0.7031	-0.6860	-0.6714
4023.84	-0.7495	-0.7227	-0.7031	-0.6836	-0.6592
4029.9	-0.7446	-0.7202	-0.6982	-0.6763	-0.6738
4035.96	-0.7422	-0.7300	-0.7007	-0.6812	-0.6714
4042.02	-0.7324	-0.7227	-0.7056	-0.6812	-0.6738
4048.08	-0.7251	-0.7227	-0.7056	-0.6763	-0.6714
4054.14	-0.7446	-0.7251	-0.7104	-0.6738	-0.6665
4060.2	-0.7397	-0.7178	-0.7031	-0.6763	-0.6714
4066.26	-0.7275	-0.7275	-0.6909	-0.6738	-0.6641
4072.32	-0.7349	-0.7251	-0.6909	-0.6763	-0.6543
4078.38	-0.7275	-0.7251	-0.6958	-0.6763	-0.6641
4084.44	-0.7324	-0.7349	-0.6958	-0.6763	-0.6665
4090.5	-0.7349	-0.7227	-0.6958	-0.6763	-0.6567
4096.56	-0.7202	-0.7202	-0.6860	-0.6738	-0.6641
4102.62	-0.7349	-0.7251	-0.6836	-0.6689	-0.6567
4108.68	-0.7422	-0.7178	-0.6934	-0.6714	-0.6616
4114.74	-0.7202	-0.7227	-0.6934	-0.6763	-0.6689
4120.8	-0.7251	-0.7202	-0.6909	-0.6738	-0.6543
4126.86	-0.7349	-0.7153	-0.6958	-0.6738	-0.6592
4132.92	-0.7275	-0.7227	-0.6982	-0.6714	-0.6665
4138.98	-0.7349	-0.7202	-0.6934	-0.6763	-0.6592
4145.04	-0.7275	-0.7129	-0.6934	-0.6812	-0.6616
4151.1	-0.7324	-0.7202	-0.6958	-0.6812	-0.6592
4157.16	-0.7422	-0.7080	-0.7007	-0.6763	-0.6543
4163.22	-0.7300	-0.7080	-0.7031	-0.6714	-0.6689
4169.28	-0.7275	-0.7178	-0.6982	-0.6714	-0.6616
4175.34	-0.7349	-0.7056	-0.6934	-0.6714	-0.6616
4181.4	-0.7251	-0.7080	-0.6860	-0.6689	-0.6665
4187.46	-0.7324	-0.7129	-0.6860	-0.6665	-0.6567
4193.52	-0.7275	-0.7056	-0.6934	-0.6763	-0.6567
4199.58	-0.7227	-0.7104	-0.6934	-0.6787	-0.6592
4205.64	-0.7300	-0.7080	-0.6909	-0.6714	-0.6519
4211.7	-0.7227	-0.7031	-0.6860	-0.6641	-0.6592
4217.76	-0.7178	-0.7080	-0.6787	-0.6714	-0.6567
4223.82	-0.7275	-0.7031	-0.6836	-0.6763	-0.6543
4229.88	-0.7178	-0.6982	-0.6885	-0.6738	-0.6616
4235.94	-0.7227	-0.7031	-0.6885	-0.6641	-0.6567
4242	-0.7275	-0.6982	-0.6934	-0.6641	-0.6543
4248.06	-0.7202	-0.7007	-0.6885	-0.6689	-0.6567
4254.12	-0.7202	-0.7031	-0.6812	-0.6714	-0.6445
4260.18	-0.7178	-0.6958	-0.6860	-0.6665	-0.6445
4266.24	-0.7080	-0.7056	-0.6909	-0.6665	-0.6543
4272.3	-0.7227	-0.7031	-0.6836	-0.6641	-0.6445
4278.36	-0.7178	-0.7031	-0.6812	-0.6665	-0.6519
4284.42	-0.7178	-0.7056	-0.6763	-0.6665	-0.6519
4290.48	-0.7251	-0.7007	-0.6787	-0.6641	-0.6470
4296.54	-0.7153	-0.6958	-0.6763	-0.6641	-0.6519
4302.6	-0.7153	-0.7031	-0.6738	-0.6641	-0.6470
4308.66	-0.7202	-0.6934	-0.6812	-0.6567	-0.6445
4314.72	-0.7104	-0.7007	-0.6836	-0.6567	-0.6567
4320.78	-0.7251	-0.7031	-0.6812	-0.6592	-0.6445
4326.84	-0.7227	-0.6958	-0.6763	-0.6567	-0.6421
4332.9	-0.7129	-0.7007	-0.6738	-0.6543	-0.6470
4338.96	-0.7202	-0.6958	-0.6787	-0.6543	-0.6445
4345.02	-0.7104	-0.6934	-0.6812	-0.6543	-0.6543
4351.08	-0.7080	-0.7031	-0.6763	-0.6543	-0.6543
4357.14	-0.7153	-0.7031	-0.6812	-0.6567	-0.6445
4363.2	-0.7031	-0.6982	-0.6812	-0.6616	-0.6494
4369.26	-0.7056	-0.7031	-0.6763	-0.6616	-0.6421
4375.32	-0.7129	-0.6909	-0.6763	-0.6567	-0.6372
4381.38	-0.7104	-0.6909	-0.6738	-0.6616	-0.6470
4387.44	-0.7153	-0.6958	-0.6714	-0.6641	-0.6372
4393.5	-0.7129	-0.6860	-0.6763	-0.6641	-0.6421
4399.56	-0.7056	-0.6860	-0.6812	-0.6616	-0.6372
4405.62	-0.7129	-0.6885	-0.6738	-0.6616	-0.6299
4411.68	-0.7031	-0.6885	-0.6665	-0.6592	-0.6470
4417.74	-0.7056	-0.6982	-0.6616	-0.6567	-0.6470
4423.8	-0.7129	-0.6860	-0.6665	-0.6592	-0.6372
4429.86	-0.7007	-0.6836	-0.6665	-0.6616	-0.6396
4435.92	-0.7056	-0.6934	-0.6592	-0.6616	-0.6274
4441.98	-0.7031	-0.6860	-0.6567	-0.6567	-0.6250
4448.04	-0.6885	-0.6885	-0.6567	-0.6567	-0.6372
4454.1	-0.7031	-0.6860	-0.6592	-0.6567	-0.6274
4460.16	-0.7056	-0.6738	-0.6641	-0.6567	-0.6274
4466.22	-0.7031	-0.6812	-0.6665	-0.6567	-0.6323
4472.28	-0.7056	-0.6836	-0.6714	-0.6543	-0.6250
4478.34	-0.6958	-0.6812	-0.6665	-0.6519	-0.6348
4484.4	-0.7007	-0.6860	-0.6641	-0.6494	-0.6348
4490.46	-0.7080	-0.6763	-0.6641	-0.6421	-0.6226
4496.52	-0.7007	-0.6787	-0.6616	-0.6470	-0.6348
4502.58	-0.7056	-0.6860	-0.6616	-0.6519	-0.6372
4508.64	-0.7056	-0.6763	-0.6641	-0.6470	-0.6274
4514.7	-0.7007	-0.6836	-0.6592	-0.6372	-0.6299
4520.76	-0.7056	-0.6812	-0.6567	-0.6396	-0.6348
4526.82	-0.7056	-0.6738	-0.6616	-0.6445	-0.6348
4532.88	-0.7056	-0.6812	-0.6592	-0.6445	-0.6323
4538.94	-0.7080	-0.6812	-0.6543	-0.6470	-0.6372
4545	-0.6982	-0.6763	-0.6494	-0.6470	-0.6421
4551.06	-0.6958	-0.6812	-0.6519	-0.6445	-0.6372
4557.12	-0.7031	-0.6738	-0.6567	-0.6445	-0.6348
4563.18	-0.6982	-0.6689	-0.6567	-0.6470	-0.6372
4569.24	-0.7031	-0.6763	-0.6519	-0.6421	-0.6299
4575.3	-0.7007	-0.6665	-0.6470	-0.6372	-0.6274
4581.36	-0.6958	-0.6714	-0.6421	-0.6372	-0.6226
4587.42	-0.7056	-0.6738	-0.6445	-0.6445	-0.6201
4593.48	-0.7031	-0.6665	-0.6470	-0.6519	-0.6250
4599.54	-0.6934	-0.6738	-0.6470	-0.6470	-0.6299
4605.6	-0.7031	-0.6714	-0.6494	-0.6421	-0.6323
4611.66	-0.6934	-0.6665	-0.6494	-0.6396	-0.6274
4617.72	-0.6885	-0.6714	-0.6543	-0.6396	-0.6177
4623.78	-0.6909	-0.6641	-0.6567	-0.6396	-0.6177
4629.84	-0.6860	-0.6689	-0.6519	-0.6372	-0.6201
4635.9	-0.6934	-0.6763	-0.6543	-0.6396	-0.6177
4641.96	-0.6934	-0.6714	-0.6519	-0.6421	-0.6177
4648.02	-0.6836	-0.6787	-0.6470	-0.6421	-0.6201
4654.08	-0.6934	-0.6738	-0.6543	-0.6348	-0.6152
4660.14	-0.6860	-0.6641	-0.6519	-0.6323	-0.6128
4666.2	-0.6812	-0.6738	-0.6445	-0.6348	-0.6177
4672.26	-0.6909	-0.6738	-0.6445	-0.6348	-0.6128
4678.32	-0.6860	-0.6641	-0.6445	-0.6372	-0.6177
4684.38	-0.6860	-0.6665	-0.6470	-0.6421	-0.6177
4690.44	-0.6934	-0.6665	-0.6519	-0.6372	-0.6104
4696.5	-0.6787	-0.6689	-0.6470	-0.6372	-0.6128
4702.56	-0.6812	-0.6738	-0.6372	-0.6323	-0.6104
4708.62	-0.6812	-0.6689	-0.6421	-0.6323	-0.6128
4714.68	-0.6787	-0.6714	-0.6470	-0.6348	-0.6152
4720.74	-0.6836	-0.6665	-0.6421	-0.6372	-0.6128
4726.8	-0.6860	-0.6592	-0.6396	-0.6421	-0.6128
4732.86	-0.6812	-0.6641	-0.6421	-0.6372	-0.6104
4738.92	-0.6860	-0.6641	-0.6470	-0.6323	-0.6079
4744.98	-0.6787	-0.6665	-0.6494	-0.6348	-0.6055
4751.04	-0.6836	-0.6763	-0.6519	-0.6348	-0.6055
4757.1	-0.6909	-0.6665	-0.6519	-0.6372	-0.6079
4763.16	-0.6787	-0.6665	-0.6494	-0.6421	-0.6104
4769.22	-0.6812	-0.6665	-0.6445	-0.6323	-0.6079
4775.28	-0.6836	-0.6543	-0.6421	-0.6250	-0.6079
4781.34	-0.6738	-0.6592	-0.6348	-0.6299	-0.6201
4787.4	-0.6860	-0.6616	-0.6348	-0.6372	-0.6177
4793.46	-0.6812	-0.6567	-0.6323	-0.6348	-0.6128
4799.52	-0.6763	-0.6592	-0.6323	-0.6299	-0.6128
4805.58	-0.6860	-0.6616	-0.6323	-0.6274	-0.6030
4811.64	-0.6812	-0.6616	-0.6323	-0.6323	-0.6006
4817.7	-0.6836	-0.6616	-0.6372	-0.6348	-0.5981
4823.76	-0.6860	-0.6567	-0.6396	-0.6274	-0.5957
4829.82	-0.6738	-0.6616	-0.6421	-0.6299	-0.6030
4835.88	-0.6738	-0.6689	-0.6445	-0.6274	-0.6055
4841.94	-0.6860	-0.6592	-0.6421	-0.6250	-0.6030
4848	-0.6738	-0.6592	-0.6421	-0.6299	-0.6079
4854.06	-0.6763	-0.6543	-0.6470	-0.6274	-0.6079
4860.12	-0.6763	-0.6519	-0.6445	-0.6250	-0.6055
4866.18	-0.6689	-0.6616	-0.6421	-0.6226	-0.6055
4872.24	-0.6836	-0.6592	-0.6421	-0.6177	-0.6006
4878.3	-0.6763	-0.6519	-0.6421	-0.6226	-0.6030
4884.36	-0.6763	-0.6519	-0.6396	-0.6274	-0.6030
4890.42	-0.6763	-0.6445	-0.6348	-0.6250	-0.5981
4896.48	-0.6665	-0.6445	-0.6372	-0.6201	-0.6055
4902.54	-0.6763	-0.6470	-0.6348	-0.6177	-0.6030
4908.6	-0.6860	-0.6396	-0.6372	-0.6177	-0.6030
4914.66	-0.6763	-0.6470	-0.6372	-0.6226	-0.5957
4920.72	-0.6860	-0.6470	-0.6348	-0.6177	-0.5908
4926.78	-0.6787	-0.6396	-0.6396	-0.6177	-0.6030
4932.84	-0.6689	-0.6470	-0.6372	-0.6226	-0.6079
4938.9	-0.6787	-0.6470	-0.6299	-0.6274	-0.5957
4944.96	-0.6689	-0.6445	-0.6250	-0.6250	-0.6006
4951.02	-0.6641	-0.6567	-0.6226	-0.6274	-0.6006
4957.08	-0.6787	-0.6543	-0.6250	-0.6177	-0.5981
4963.14	-0.6616	-0.6494	-0.6299	-0.6152	-0.5981
4969.2	-0.6641	-0.6567	-0.6348	-0.6177	-0.5957
4975.26	-0.6738	-0.6421	-0.6372	-0.6128	-0.5957
4981.32	-0.6641	-0.6421	-0.6348	-0.6079	-0.6030
4987.38	-0.6738	-0.6421	-0.6250	-0.6177	-0.5957
4993.44	-0.6738	-0.6421	-0.6250	-0.6177	-0.5981
4999.5	-0.6616	-0.6445	-0.6299	-0.6104	-0.6030
5005.56	-0.6641	-0.6396	-0.6250	-0.6104	-0.5957
5011.62	-0.6567	-0.6445	-0.6201	-0.6128	-0.5957
5017.68	-0.6641	-0.6519	-0.6250	-0.6152	-0.5908
5023.74	-0.6738	-0.6421	-0.6299	-0.6152	-0.5859
5029.8	-0.6616	-0.6421	-0.6299	-0.6104	-0.5957
5035.86	-0.6641	-0.6470	-0.6274	-0.6055	-0.5859
5041.92	-0.6665	-0.6421	-0.6250	-0.6104	-0.5859
5047.98	-0.6494	-0.6470	-0.6226	-0.6128	-0.5933
5054.04	-0.6567	-0.6445	-0.6201	-0.6104	-0.5884
5060.1	-0.6567	-0.6372	-0.6226	-0.6079	-0.5884
5066.16	-0.6543	-0.6445	-0.6226	-0.6104	-0.5908
5072.22	-0.6592	-0.6470	-0.6226	-0.6177	-0.5835
5078.28	-0.6519	-0.6421	-0.6177	-0.6128	-0.5884
5084.34	-0.6519	-0.6445	-0.6177	-0.6079	-0.5859
5090.4	-0.6567	-0.6372	-0.6201	-0.6079	-0.5811
5096.46	-0.6494	-0.6396	-0.6250	-0.6128	-0.5908
5102.52	-0.6592	-0.6445	-0.6250	-0.6079	-0.5957
5108.58	-0.6543	-0.6299	-0.6299	-0.6006	-0.5908
5114.64	-0.6470	-0.6323	-0.6250	-0.6055	-0.5884
5120.7	-0.6567	-0.6396	-0.6226	-0.6030	-0.5908
5126.76	-0.6519	-0.6299	-0.6250	-0.6079	-0.5957
5132.82	-0.6494	-0.6323	-0.6201	-0.6079	-0.5957
5138.88	-0.6592	-0.6348	-0.6079	-0.6079	-0.5908
5144.94	-0.6519	-0.6299	-0.6079	-0.6055	-0.5908
5151	-0.6543	-0.6299	-0.6079	-0.6055	-0.5908
5157.06	-0.6616	-0.6250	-0.6152	-0.6055	-0.5884
5163.12	-0.6543	-0.6274	-0.6152	-0.6030	-0.5859
5169.18	-0.6567	-0.6348	-0.6079	-0.6030	-0.5835
5175.24	-0.6592	-0.6250	-0.6104	-0.6030	-0.5859
5181.3	-0.6421	-0.6323	-0.6079	-0.6055	-0.5908
5187.36	-0.6519	-0.6348	-0.6030	-0.6030	-0.5859
5193.42	-0.6543	-0.6250	-0.6079	-0.6006	-0.5835
5199.48	-0.6445	-0.6274	-0.6152	-0.6079	-0.5884
5205.54	-0.6543	-0.6250	-0.6152	-0.6079	-0.5859
5211.6	-0.6494	-0.6274	-0.6177	-0.6006	-0.5811
5217.66	-0.6494	-0.6396	-0.6177	-0.6030	-0.5859
5223.72	-0.6592	-0.6250	-0.6201	-0.6006	-0.5859
5229.78	-0.6494	-0.6226	-0.6128	-0.5981	-0.5811
5235.84	-0.6543	-0.6323	-0.6079	-0.5957	-0.5762
5241.9	-0.6543	-0.6274	-0.6079	-0.5908	-0.5786
5247.96	-0.6519	-0.6348	-0.6006	-0.5884	-0.5737
5254.02	-0.6616	-0.6372	-0.6030	-0.5884	-0.5786
5260.08	-0.6543	-0.6250	-0.6030	-0.5908	-0.5762
5266.14	-0.6470	-0.6250	-0.6030	-0.5981	-0.5688
5272.2	-0.6519	-0.6201	-0.6104	-0.6006	-0.5713
5278.26	-0.6445	-0.6177	-0.6128	-0.5981	-0.5762
5284.32	-0.6470	-0.6299	-0.6104	-0.5908	-0.5762
5290.38	-0.6567	-0.6201	-0.6152	-0.5908	-0.5737
5296.44	-0.6470	-0.6201	-0.6079	-0.5957	-0.5713
5302.5	-0.6519	-0.6299	-0.6030	-0.5957	-0.5713
5308.56	-0.6567	-0.6250	-0.5981	-0.5908	-0.5786
5314.62	-0.6445	-0.6274	-0.5981	-0.5908	-0.5786
5320.68	-0.6519	-0.6274	-0.6006	-0.5908	-0.5762
5326.74	-0.6494	-0.6226	-0.6055	-0.5908	-0.5762
5332.8	-0.6421	-0.6299	-0.5981	-0.5933	-0.5786
5338.86	-0.6470	-0.6348	-0.5933	-0.5908	-0.5737
5344.92	-0.6372	-0.6274	-0.5884	-0.5933	-0.5664
5350.98	-0.6348	-0.6299	-0.5957	-0.5981	-0.5688
5357.04	-0.6396	-0.6250	-0.5981	-0.5957	-0.5762
5363.1	-0.6323	-0.6226	-0.5981	-0.5957	-0.5713
5369.16	-0.6445	-0.6274	-0.5957	-0.5908	-0.5664
5375.22	-0.6470	-0.6177	-0.5981	-0.5884	-0.5713
5381.28	-0.6372	-0.6250	-0.5957	-0.5908	-0.5688
5387.34	-0.6396	-0.6250	-0.5933	-0.5957	-0.5664
5393.4	-0.6396	-0.6128	-0.5933	-0.5981	-0.5664
5399.46	-0.6348	-0.6201	-0.5884	-0.5957	-0.5688
5405.52	-0.6445	-0.6226	-0.5908	-0.5884	-0.5713
5411.58	-0.6372	-0.6177	-0.5981	-0.5884	-0.5762
5417.64	-0.6445	-0.6226	-0.5981	-0.5957	-0.5737
5423.7	-0.6519	-0.6128	-0.5981	-0.5933	-0.5713
5429.76	-0.6421	-0.6152	-0.6006	-0.5884	-0.5737
5435.82	-0.6445	-0.6201	-0.6006	-0.5884	-0.5713
5441.88	-0.6470	-0.6177	-0.6030	-0.5859	-0.5737
5447.94	-0.6348	-0.6201	-0.6030	-0.5884	-0.5737
5454	-0.6421	-0.6226	-0.5957	-0.5957	-0.5713
5460.06	-0.6372	-0.6177	-0.5957	-0.5884	-0.5664
5466.12	-0.6348	-0.6250	-0.5957	-0.5859	-0.5664
5472.18	-0.6445	-0.6177	-0.5859	-0.5835	-0.5664
5478.24	-0.6372	-0.6152	-0.5859	-0.5859	-0.5688
5484.3	-0.6348	-0.6177	-0.5933	-0.5835	-0.5688
5490.36	-0.6421	-0.6152	-0.5908	-0.5835	-0.5640
5496.42	-0.6323	-0.6128	-0.5957	-0.5786	-0.5640
5502.48	-0.6421	-0.6128	-0.5981	-0.5786	-0.5688
5508.54	-0.6396	-0.6055	-0.6055	-0.5811	-0.5688
5514.6	-0.6274	-0.6104	-0.5981	-0.5835	-0.5664
5520.66	-0.6396	-0.6152	-0.5933	-0.5811	-0.5688
5526.72	-0.6470	-0.6177	-0.5981	-0.5835	-0.5713
5532.78	-0.8008	-0.7178	-0.7080	-0.6787	-0.6714
5538.84	-1.8579	-1.4282	-1.4160	-1.3745	-1.3599
5544.9	-1.9775	-1.5381	-1.5015	-1.5015	-1.4771
5550.96	-0.7886	-0.6763	-0.6470	-0.6641	-0.6470
5557.02	-0.2197	-0.2246	-0.2173	-0.2246	-0.2124
5563.08	-0.1563	-0.1611	-0.1563	-0.1660	-0.1514
5569.14	-0.1367	-0.1343	-0.1318	-0.1392	-0.1318
5575.2	-0.1270	-0.1172	-0.1172	-0.1221	-0.1221
5581.26	-0.1147	-0.1196	-0.1123	-0.1172	-0.1147
5587.32	-0.1172	-0.1147	-0.1099	-0.1099	-0.1050
5593.38	-0.1099	-0.1050	-0.1001	-0.1074	-0.1001
5599.44	-0.1001	-0.1074	-0.1001	-0.1025	-0.0952
5605.5	-0.1050	-0.1025	-0.1001	-0.0977	-0.0928
5611.56	-0.1001	-0.0952	-0.0977	-0.1001	-0.0903
5617.62	-0.1050	-0.1001	-0.0903	-0.1001	-0.0928
5623.68	-0.1074	-0.0928	-0.0879	-0.0952	-0.0879
5629.74	-0.0903	-0.0977	-0.0879	-0.0952	-0.0830
5635.8	-0.0928	-0.0977	-0.0928	-0.0928	-0.0830
5641.86	-0.1001	-0.0903	-0.0903	-0.0903	-0.0830
5647.92	-0.0952	-0.0952	-0.0903	-0.0879	-0.0830
5653.98	-0.1001	-0.0952	-0.0879	-0.0903	-0.0806
5660.04	-0.0903	-0.0903	-0.0879	-0.0928	-0.0854
5666.1	-0.0830	-0.0879	-0.0830	-0.0830	-0.0806
5672.16	-0.0952	-0.0879	-0.0830	-0.0879	-0.0757
5678.22	-0.0879	-0.0903	-0.0830	-0.0903	-0.0781
5684.28	-0.0977	-0.0952	-0.0854	-0.0903	-0.0781
5690.34	-0.0977	-0.0879	-0.0879	-0.0903	-0.0781
5696.4	-0.0879	-0.0903	-0.0854	-0.0879	-0.0806
5702.46	-0.0952	-0.0928	-0.0854	-0.0903	-0.0806
5708.52	-0.0903	-0.0879	-0.0830	-0.0879	-0.0781
5714.58	-0.0879	-0.0952	-0.0806	-0.0903	-0.0732
5720.64	-0.0977	-0.0879	-0.0830	-0.0806	-0.0781
5726.7	-0.0854	-0.0830	-0.0854	-0.0879	-0.0781
5732.76	-0.0781	-0.0903	-0.0854	-0.0854	-0.0708
5738.82	-0.0903	-0.0879	-0.0830	-0.0903	-0.0781
5744.88	-0.0903	-0.0830	-0.0781	-0.0879	-0.0781
5750.94	-0.0879	-0.0928	-0.0830	-0.0830	-0.0781
5757	-0.0854	-0.0903	-0.0806	-0.0830	-0.0732
5763.06	-0.0806	-0.0879	-0.0806	-0.0830	-0.0708
5769.12	-0.0903	-0.0854	-0.0781	-0.0830	-0.0757
5775.18	-0.0952	-0.0781	-0.0781	-0.0854	-0.0732
5781.24	-0.0854	-0.0854	-0.0806	-0.0830	-0.0732
5787.3	-0.0854	-0.0903	-0.0830	-0.0830	-0.0684
5793.36	-0.0830	-0.0806	-0.0757	-0.0781	-0.0708
5799.42	-0.0854	-0.0830	-0.0757	-0.0806	-0.0781
5805.48	-0.0879	-0.0830	-0.0781	-0.0806	-0.0732
5811.54	-0.0781	-0.0854	-0.0781	-0.0806	-0.0708
5817.6	-0.0781	-0.0903	-0.0806	-0.0830	-0.0781
5823.66	-0.0879	-0.0806	-0.0781	-0.0781	-0.0757
5829.72	-0.0806	-0.0781	-0.0781	-0.0781	-0.0708
5835.78	-0.0854	-0.0806	-0.0781	-0.0806	-0.0708
5841.84	-0.0854	-0.0757	-0.0781	-0.0781	-0.0757
5847.9	-0.0830	-0.0806	-0.0732	-0.0781	-0.0708
5853.96	-0.0879	-0.0830	-0.0781	-0.0781	-0.0708
5860.02	-0.0806	-0.0806	-0.0781	-0.0781	-0.0684
5866.08	-0.0781	-0.0830	-0.0732	-0.0781	-0.0684
5872.14	-0.0903	-0.0806	-0.0708	-0.0781	-0.0708
5878.2	-0.0781	-0.0781	-0.0732	-0.0781	-0.0708
5884.26	-0.0781	-0.0830	-0.0781	-0.0781	-0.0708
5890.32	-0.0806	-0.0781	-0.0781	-0.0757	-0.0684
5896.38	-0.0781	-0.0781	-0.0757	-0.0781	-0.0659
5902.44	-0.0879	-0.0830	-0.0781	-0.0806	-0.0684
5908.5	-0.0879	-0.0757	-0.0830	-0.0806	-0.0684
5914.56	-0.0757	-0.0781	-0.0757	-0.0806	-0.0708
5920.62	-0.0806	-0.0781	-0.0684	-0.0781	-0.0659
5926.68	-0.0781	-0.0708	-0.0757	-0.0781	-0.0659
5932.74	-0.0781	-0.0708	-0.0757	-0.0781	-0.0708
5938.8	-0.0806	-0.0806	-0.0757	-0.0757	-0.0684
5944.86	-0.0708	-0.0781	-0.0757	-0.0781	-0.0659
5950.92	-0.0781	-0.0757	-0.0684	-0.0757	-0.0684
5956.98	-0.0903	-0.0732	-0.0732	-0.0732	-0.0635
5963.04	-0.0781	-0.0781	-0.0732	-0.0757	-0.0684
5969.1	-0.0830	-0.0806	-0.0659	-0.0757	-0.0635
5975.16	-0.0781	-0.0757	-0.0732	-0.0757	-0.0659
5981.22	-0.0684	-0.0757	-0.0684	-0.0757	-0.0635
5987.28	-0.0781	-0.0781	-0.0684	-0.0757	-0.0659
5993.34	-0.0781	-0.0732	-0.0781	-0.0781	-0.0659
5999.4	-0.0757	-0.0757	-0.0684	-0.0757	-0.0659
6005.46	-0.0781	-0.0757	-0.0708	-0.0732	-0.0610
6011.52	-0.0757	-0.0732	-0.0757	-0.0757	-0.0684
6017.58	-0.0781	-0.0757	-0.0708	-0.0732	-0.0659
6023.64	-0.0781	-0.0732	-0.0708	-0.0708	-0.0659
6029.7	-0.0708	-0.0708	-0.0708	-0.0781	-0.0659
6035.76	-0.0781	-0.0708	-0.0684	-0.0781	-0.0610
6041.82	-0.0732	-0.0732	-0.0757	-0.0708	-0.0659
6047.88	-0.0684	-0.0732	-0.0732	-0.0708	-0.0684
6053.94	-0.0781	-0.0708	-0.0684	-0.0732	-0.0610
6060	-0.0757	-0.0732	-0.0708	-0.0708	-0.0635
6066.06	-0.0708	-0.0757	-0.0684	-0.0708	-0.0635
6072.12	-0.0781	-0.0708	-0.0684	-0.0732	-0.0610
6078.18	-0.0781	-0.0732	-0.0708	-0.0732	-0.0610
6084.24	-0.0781	-0.0757	-0.0635	-0.0757	-0.0610
6090.3	-0.0806	-0.0659	-0.0684	-0.0732	-0.0610
6096.36	-0.0708	-0.0708	-0.0684	-0.0708	-0.0610
6102.42	-0.0732	-0.0781	-0.0659	-0.0708	-0.0610
6108.48	-0.0781	-0.0732	-0.0732	-0.0684	-0.0610
6114.54	-0.0684	-0.0708	-0.0635	-0.0732	-0.0610
6120.6	-0.0757	-0.0708	-0.0610	-0.0708	-0.0610
6126.66	-0.0757	-0.0708	-0.0732	-0.0684	-0.0635
6132.72	-0.0757	-0.0684	-0.0708	-0.0708	-0.0610
6138.78	-0.0781	-0.0684	-0.0659	-0.0708	-0.0610
6144.84	-0.0757	-0.0684	-0.0684	-0.0684	-0.0610
6150.9	-0.0708	-0.0708	-0.0610	-0.0708	-0.0586
6156.96	-0.0781	-0.0757	-0.0684	-0.0684	-0.0586
6163.02	-0.0708	-0.0684	-0.0708	-0.0659	-0.0659
6169.08	-0.0708	-0.0708	-0.0635	-0.0684	-0.0586
6175.14	-0.0708	-0.0708	-0.0684	-0.0635	-0.0562
6181.2	-0.0635	-0.0708	-0.0635	-0.0684	-0.0586
6187.26	-0.0732	-0.0732	-0.0635	-0.0757	-0.0610
6193.32	-0.0732	-0.0708	-0.0684	-0.0708	-0.0610
6199.38	-0.0708	-0.0684	-0.0635	-0.0684	-0.0586
