# Supplementary material for: Elucidation of molecular kinetic schemes from macroscopic traces using system identification
Source: PLoS Comput Biol. 2017 Feb 13;13(2):e1005376. doi: 10.1371/journal.pcbi.1005376 (PMC5330533; doi:10.1371/journal.pcbi.1005376)
Supplement: S1 Data — (1) L-type calcium ion-channel current elicited by voltage steps from -90 to 0 mV, first in the absence of nifedipine, and after addition of nifedipine at 100 nM and 1 μM concentration. (2) G-protein sensitive ion-channel (GIRK4*) current traces elicited by a step in LY379268 concentration from 0 to 1 μM. (ZIP) [file pcbi.1005376.s004.zip › Data_Ion_Channels/ICY_91510.txt]

0	-0.0098	-0.0134	-0.0134	-0.0098	-0.0049
6.06	-0.0256	-0.0256	-0.0305	-0.0256	-0.0183
12.12	-0.0256	-0.0269	-0.0281	-0.0244	-0.0183
18.18	-0.0256	-0.0281	-0.0281	-0.0232	-0.0195
24.24	-0.0256	-0.0269	-0.0281	-0.0244	-0.0183
30.3	-0.0281	-0.0256	-0.0281	-0.0232	-0.0195
36.36	-0.0256	-0.0281	-0.0293	-0.0256	-0.0171
42.42	-0.0269	-0.0281	-0.0281	-0.0269	-0.0159
48.48	-0.0269	-0.0281	-0.0281	-0.0256	-0.0208
54.54	-0.0256	-0.0256	-0.0281	-0.0256	-0.0195
60.6	-0.0256	-0.0269	-0.0281	-0.0256	-0.0208
66.66	-0.0281	-0.0269	-0.0256	-0.0256	-0.0208
72.72	-0.0244	-0.0244	-0.0269	-0.0281	-0.0183
78.78	-0.0244	-0.0256	-0.0269	-0.0269	-0.0195
84.84	-0.0256	-0.0269	-0.0269	-0.0256	-0.0208
90.9	-0.0256	-0.0269	-0.0269	-0.0244	-0.0195
96.96	-0.0281	-0.0281	-0.0269	-0.0256	-0.0195
103.02	-0.0256	-0.0281	-0.0269	-0.0269	-0.0195
109.08	-0.0244	-0.0269	-0.0305	-0.0256	-0.0195
115.14	-0.0269	-0.0281	-0.0281	-0.0281	-0.0183
121.2	-0.0256	-0.0281	-0.0281	-0.0256	-0.0183
127.26	-0.0220	-0.0256	-0.0305	-0.0244	-0.0195
133.32	-0.0220	-0.0269	-0.0281	-0.0281	-0.0195
139.38	-0.0244	-0.0269	-0.0281	-0.0269	-0.0195
145.44	-0.0281	-0.0256	-0.0293	-0.0269	-0.0195
151.5	-0.0293	-0.0256	-0.0269	-0.0256	-0.0195
157.56	-0.0269	-0.0281	-0.0281	-0.0281	-0.0195
163.62	-0.0269	-0.0269	-0.0293	-0.0256	-0.0220
169.68	-0.0256	-0.0269	-0.0305	-0.0244	-0.0208
175.74	-0.0244	-0.0269	-0.0305	-0.0244	-0.0195
181.8	-0.0281	-0.0281	-0.0281	-0.0244	-0.0195
187.86	-0.0281	-0.0256	-0.0269	-0.0232	-0.0195
193.92	-0.0256	-0.0281	-0.0281	-0.0244	-0.0195
199.98	-0.0281	-0.0293	-0.0269	-0.0269	-0.0195
206.04	-0.0269	-0.0293	-0.0305	-0.0256	-0.0195
212.1	-0.0256	-0.0305	-0.0305	-0.0220	-0.0183
218.16	-0.0281	-0.0293	-0.0293	-0.0244	-0.0195
224.22	-0.0256	-0.0256	-0.0281	-0.0256	-0.0183
230.28	-0.0281	-0.0256	-0.0293	-0.0256	-0.0159
236.34	-0.0281	-0.0256	-0.0305	-0.0256	-0.0159
242.4	-0.0256	-0.0281	-0.0269	-0.0232	-0.0195
248.46	-0.0256	-0.0281	-0.0293	-0.0220	-0.0195
254.52	-0.0281	-0.0269	-0.0305	-0.0232	-0.0183
260.58	-0.0269	-0.0269	-0.0281	-0.0256	-0.0183
266.64	-0.0305	-0.0256	-0.0269	-0.0269	-0.0183
272.7	-0.0293	-0.0244	-0.0305	-0.0256	-0.0208
278.76	-0.0244	-0.0269	-0.0293	-0.0244	-0.0208
284.82	-0.0269	-0.0256	-0.0281	-0.0256	-0.0195
290.88	-0.0281	-0.0244	-0.0281	-0.0256	-0.0183
296.94	-0.0281	-0.0244	-0.0281	-0.0256	-0.0183
303	-0.0269	-0.0256	-0.0256	-0.0256	-0.0195
309.06	-0.0281	-0.0256	-0.0281	-0.0244	-0.0195
315.12	-0.0293	-0.0256	-0.0305	-0.0244	-0.0208
321.18	-0.0281	-0.0293	-0.0293	-0.0244	-0.0208
327.24	-0.0269	-0.0281	-0.0281	-0.0244	-0.0195
333.3	-0.0256	-0.0293	-0.0269	-0.0256	-0.0195
339.36	-0.0244	-0.0269	-0.0281	-0.0256	-0.0195
345.42	-0.0293	-0.0269	-0.0293	-0.0256	-0.0195
351.48	-0.0281	-0.0256	-0.0281	-0.0256	-0.0208
357.54	-0.0244	-0.0281	-0.0305	-0.0256	-0.0208
363.6	-0.0256	-0.0293	-0.0281	-0.0220	-0.0208
369.66	-0.0256	-0.0256	-0.0244	-0.0232	-0.0195
375.72	-0.0269	-0.0256	-0.0293	-0.0256	-0.0208
381.78	-0.0293	-0.0293	-0.0281	-0.0256	-0.0208
387.84	-0.0256	-0.0281	-0.0256	-0.0256	-0.0208
393.9	-0.0232	-0.0269	-0.0281	-0.0269	-0.0195
399.96	-0.0256	-0.0269	-0.0281	-0.0256	-0.0220
406.02	-0.0244	-0.0244	-0.0281	-0.0256	-0.0220
412.08	-0.0256	-0.0269	-0.0269	-0.0305	-0.0220
418.14	-0.0256	-0.0293	-0.0256	-0.0281	-0.0195
424.2	-0.0256	-0.0256	-0.0244	-0.0256	-0.0195
430.26	-0.0256	-0.0281	-0.0232	-0.0244	-0.0208
436.32	-0.0256	-0.0269	-0.0244	-0.0232	-0.0195
442.38	-0.0244	-0.0256	-0.0256	-0.0244	-0.0195
448.44	-0.0269	-0.0281	-0.0281	-0.0244	-0.0195
454.5	-0.0281	-0.0269	-0.0281	-0.0256	-0.0195
460.56	-0.0256	-0.0256	-0.0256	-0.0256	-0.0195
466.62	-0.0256	-0.0256	-0.0256	-0.0256	-0.0208
472.68	-0.0256	-0.0269	-0.0269	-0.0269	-0.0195
478.74	-0.0256	-0.0269	-0.0293	-0.0232	-0.0183
484.8	-0.0281	-0.0293	-0.0269	-0.0232	-0.0195
490.86	-0.0244	-0.0281	-0.0256	-0.0244	-0.0195
496.92	-0.0256	-0.0281	-0.0281	-0.0256	-0.0195
502.98	-0.0305	-0.0305	-0.0256	-0.0244	-0.0195
509.04	-0.0281	-0.0293	-0.0269	-0.0232	-0.0195
515.1	-0.0281	-0.0256	-0.0281	-0.0256	-0.0195
521.16	-0.0269	-0.0269	-0.0293	-0.0269	-0.0183
527.22	-0.0220	-0.0232	-0.0244	-0.0208	-0.0146
533.28	0.1184	0.0879	0.0745	0.0757	0.0757
539.34	1.0449	0.8350	0.7227	0.7227	0.7092
545.4	1.2647	1.0205	0.8972	0.8838	0.8716
551.46	0.3772	0.2747	0.2319	0.2100	0.1904
557.52	-0.1196	-0.1746	-0.1941	-0.2185	-0.2429
563.58	-0.2551	-0.3137	-0.3333	-0.3601	-0.3894
569.64	-0.3418	-0.4004	-0.4187	-0.4504	-0.4834
575.7	-0.3979	-0.4517	-0.4785	-0.5127	-0.5444
581.76	-0.4395	-0.4907	-0.5164	-0.5481	-0.5835
587.82	-0.4626	-0.5188	-0.5444	-0.5725	-0.6165
593.88	-0.4810	-0.5396	-0.5762	-0.6018	-0.6445
599.94	-0.5042	-0.5603	-0.5933	-0.6250	-0.6628
606	-0.5261	-0.5750	-0.6042	-0.6372	-0.6763
612.06	-0.5371	-0.5872	-0.6165	-0.6470	-0.6946
618.12	-0.5420	-0.5969	-0.6311	-0.6616	-0.7031
624.18	-0.5469	-0.6067	-0.6445	-0.6714	-0.7068
630.24	-0.5518	-0.6165	-0.6506	-0.6750	-0.7190
636.3	-0.5603	-0.6201	-0.6506	-0.6775	-0.7263
642.36	-0.5652	-0.6238	-0.6531	-0.6824	-0.7312
648.42	-0.5725	-0.6360	-0.6604	-0.6860	-0.7373
654.48	-0.5774	-0.6409	-0.6665	-0.6909	-0.7397
660.54	-0.5811	-0.6409	-0.6702	-0.6921	-0.7434
666.6	-0.5859	-0.6445	-0.6750	-0.6921	-0.7446
672.66	-0.5884	-0.6470	-0.6775	-0.6970	-0.7422
678.72	-0.5920	-0.6494	-0.6763	-0.7019	-0.7459
684.78	-0.5957	-0.6531	-0.6812	-0.7092	-0.7507
690.84	-0.5981	-0.6555	-0.6873	-0.7153	-0.7532
696.9	-0.5981	-0.6592	-0.6921	-0.7153	-0.7544
702.96	-0.6030	-0.6604	-0.6970	-0.7141	-0.7581
709.02	-0.6067	-0.6641	-0.7007	-0.7153	-0.7617
715.08	-0.6116	-0.6677	-0.6982	-0.7227	-0.7629
721.14	-0.6152	-0.6653	-0.6982	-0.7263	-0.7617
727.2	-0.6152	-0.6641	-0.6958	-0.7324	-0.7654
733.26	-0.6165	-0.6641	-0.6995	-0.7275	-0.7678
739.32	-0.6177	-0.6641	-0.7031	-0.7275	-0.7666
745.38	-0.6213	-0.6665	-0.7031	-0.7324	-0.7642
751.44	-0.6238	-0.6702	-0.7019	-0.7349	-0.7642
757.5	-0.6226	-0.6702	-0.7043	-0.7336	-0.7666
763.56	-0.6213	-0.6726	-0.7056	-0.7336	-0.7715
769.62	-0.6262	-0.6750	-0.7043	-0.7324	-0.7703
775.68	-0.6250	-0.6763	-0.7080	-0.7312	-0.7678
781.74	-0.6250	-0.6799	-0.7056	-0.7336	-0.7678
787.8	-0.6274	-0.6812	-0.7031	-0.7397	-0.7727
793.86	-0.6287	-0.6799	-0.7043	-0.7373	-0.7776
799.92	-0.6323	-0.6812	-0.7092	-0.7349	-0.7727
805.98	-0.6311	-0.6824	-0.7092	-0.7324	-0.7715
812.04	-0.6274	-0.6836	-0.7080	-0.7288	-0.7739
818.1	-0.6311	-0.6836	-0.7056	-0.7312	-0.7727
824.16	-0.6335	-0.6812	-0.7104	-0.7312	-0.7703
830.22	-0.6360	-0.6836	-0.7141	-0.7336	-0.7727
836.28	-0.6360	-0.6799	-0.7092	-0.7385	-0.7764
842.34	-0.6299	-0.6812	-0.7080	-0.7410	-0.7788
848.4	-0.6323	-0.6799	-0.7092	-0.7397	-0.7813
854.46	-0.6348	-0.6824	-0.7092	-0.7410	-0.7788
860.52	-0.6323	-0.6812	-0.7080	-0.7385	-0.7764
866.58	-0.6323	-0.6812	-0.7080	-0.7397	-0.7776
872.64	-0.6335	-0.6812	-0.7092	-0.7422	-0.7800
878.7	-0.6311	-0.6836	-0.7092	-0.7410	-0.7776
884.76	-0.6323	-0.6860	-0.7104	-0.7410	-0.7764
890.82	-0.6348	-0.6885	-0.7117	-0.7422	-0.7764
896.88	-0.6372	-0.6873	-0.7129	-0.7410	-0.7751
902.94	-0.6396	-0.6860	-0.7129	-0.7385	-0.7751
909	-0.6396	-0.6836	-0.7153	-0.7410	-0.7727
915.06	-0.6421	-0.6836	-0.7178	-0.7422	-0.7727
921.12	-0.6421	-0.6860	-0.7153	-0.7410	-0.7703
927.18	-0.6433	-0.6873	-0.7141	-0.7385	-0.7678
933.24	-0.6433	-0.6885	-0.7141	-0.7410	-0.7690
939.3	-0.6433	-0.6885	-0.7141	-0.7422	-0.7715
945.36	-0.6433	-0.6897	-0.7129	-0.7397	-0.7715
951.42	-0.6445	-0.6885	-0.7080	-0.7422	-0.7715
957.48	-0.6433	-0.6897	-0.7117	-0.7422	-0.7727
963.54	-0.6445	-0.6897	-0.7141	-0.7410	-0.7703
969.6	-0.6421	-0.6897	-0.7141	-0.7422	-0.7678
975.66	-0.6409	-0.6897	-0.7129	-0.7385	-0.7666
981.72	-0.6421	-0.6897	-0.7141	-0.7361	-0.7690
987.78	-0.6396	-0.6812	-0.7178	-0.7385	-0.7690
993.84	-0.6396	-0.6799	-0.7178	-0.7397	-0.7642
999.9	-0.6470	-0.6775	-0.7153	-0.7361	-0.7605
1005.96	-0.6482	-0.6738	-0.7141	-0.7361	-0.7581
1012.02	-0.6482	-0.6763	-0.7141	-0.7385	-0.7629
1018.08	-0.6470	-0.6775	-0.7092	-0.7385	-0.7666
1024.14	-0.6445	-0.6750	-0.7056	-0.7373	-0.7666
1030.2	-0.6470	-0.6775	-0.7117	-0.7373	-0.7642
1036.26	-0.6433	-0.6787	-0.7129	-0.7410	-0.7617
1042.32	-0.6409	-0.6750	-0.7117	-0.7410	-0.7642
1048.38	-0.6433	-0.6738	-0.7104	-0.7373	-0.7642
1054.44	-0.6433	-0.6726	-0.7092	-0.7385	-0.7666
1060.5	-0.6433	-0.6750	-0.7080	-0.7410	-0.7703
1066.56	-0.6470	-0.6787	-0.7043	-0.7361	-0.7642
1072.62	-0.6384	-0.6750	-0.7056	-0.7361	-0.7593
1078.68	-0.6348	-0.6738	-0.7080	-0.7361	-0.7605
1084.74	-0.6360	-0.6738	-0.7092	-0.7349	-0.7605
1090.8	-0.6323	-0.6763	-0.7092	-0.7361	-0.7593
1096.86	-0.6348	-0.6799	-0.7031	-0.7361	-0.7568
1102.92	-0.6348	-0.6799	-0.6995	-0.7385	-0.7568
1108.98	-0.6323	-0.6775	-0.6995	-0.7373	-0.7568
1115.04	-0.6360	-0.6738	-0.6970	-0.7373	-0.7568
1121.1	-0.6360	-0.6738	-0.6982	-0.7373	-0.7568
1127.16	-0.6348	-0.6763	-0.6995	-0.7361	-0.7581
1133.22	-0.6335	-0.6775	-0.6970	-0.7336	-0.7581
1139.28	-0.6299	-0.6738	-0.6982	-0.7336	-0.7544
1145.34	-0.6311	-0.6750	-0.6995	-0.7324	-0.7581
1151.4	-0.6323	-0.6726	-0.6995	-0.7336	-0.7581
1157.46	-0.6287	-0.6689	-0.6995	-0.7324	-0.7544
1163.52	-0.6262	-0.6714	-0.6982	-0.7312	-0.7544
1169.58	-0.6262	-0.6726	-0.6934	-0.7312	-0.7495
1175.64	-0.6238	-0.6738	-0.6934	-0.7288	-0.7483
1181.7	-0.6250	-0.6714	-0.6958	-0.7288	-0.7507
1187.76	-0.6250	-0.6689	-0.6946	-0.7251	-0.7483
1193.82	-0.6250	-0.6689	-0.6946	-0.7227	-0.7495
1199.88	-0.6287	-0.6702	-0.6946	-0.7227	-0.7532
1205.94	-0.6311	-0.6689	-0.6958	-0.7227	-0.7507
1212	-0.6287	-0.6702	-0.6970	-0.7251	-0.7434
1218.06	-0.6274	-0.6665	-0.6958	-0.7275	-0.7422
1224.12	-0.6250	-0.6641	-0.6958	-0.7263	-0.7422
1230.18	-0.6226	-0.6641	-0.6934	-0.7251	-0.7446
1236.24	-0.6238	-0.6641	-0.6897	-0.7251	-0.7422
1242.3	-0.6238	-0.6641	-0.6897	-0.7263	-0.7373
1248.36	-0.6250	-0.6628	-0.6921	-0.7275	-0.7373
1254.42	-0.6213	-0.6628	-0.6897	-0.7288	-0.7385
1260.48	-0.6165	-0.6641	-0.6873	-0.7263	-0.7434
1266.54	-0.6189	-0.6628	-0.6824	-0.7251	-0.7422
1272.6	-0.6152	-0.6616	-0.6787	-0.7227	-0.7385
1278.66	-0.6140	-0.6616	-0.6787	-0.7227	-0.7434
1284.72	-0.6116	-0.6604	-0.6787	-0.7288	-0.7410
1290.78	-0.6128	-0.6580	-0.6836	-0.7275	-0.7349
1296.84	-0.6177	-0.6592	-0.6824	-0.7251	-0.7349
1302.9	-0.6165	-0.6580	-0.6775	-0.7227	-0.7385
1308.96	-0.6116	-0.6567	-0.6799	-0.7239	-0.7361
1315.02	-0.6104	-0.6555	-0.6824	-0.7239	-0.7336
1321.08	-0.6067	-0.6531	-0.6799	-0.7263	-0.7336
1327.14	-0.6079	-0.6531	-0.6775	-0.7251	-0.7336
1333.2	-0.6067	-0.6543	-0.6763	-0.7214	-0.7336
1339.26	-0.6067	-0.6506	-0.6726	-0.7190	-0.7312
1345.32	-0.6067	-0.6494	-0.6702	-0.7141	-0.7312
1351.38	-0.6079	-0.6470	-0.6714	-0.7117	-0.7324
1357.44	-0.6067	-0.6458	-0.6763	-0.7117	-0.7312
1363.5	-0.6079	-0.6470	-0.6775	-0.7117	-0.7312
1369.56	-0.6079	-0.6470	-0.6763	-0.7104	-0.7312
1375.62	-0.6067	-0.6482	-0.6750	-0.7129	-0.7288
1381.68	-0.6067	-0.6519	-0.6763	-0.7166	-0.7288
1387.74	-0.6067	-0.6482	-0.6763	-0.7166	-0.7251
1393.8	-0.6042	-0.6458	-0.6763	-0.7117	-0.7227
1399.86	-0.6018	-0.6445	-0.6738	-0.7092	-0.7263
1405.92	-0.5994	-0.6409	-0.6738	-0.7056	-0.7251
1411.98	-0.6018	-0.6409	-0.6726	-0.7043	-0.7214
1418.04	-0.6030	-0.6445	-0.6665	-0.7043	-0.7227
1424.1	-0.5969	-0.6433	-0.6641	-0.7056	-0.7227
1430.16	-0.5957	-0.6409	-0.6604	-0.7068	-0.7214
1436.22	-0.6018	-0.6396	-0.6616	-0.7056	-0.7190
1442.28	-0.6018	-0.6384	-0.6641	-0.7019	-0.7190
1448.34	-0.5994	-0.6396	-0.6628	-0.7007	-0.7227
1454.4	-0.5969	-0.6396	-0.6616	-0.7043	-0.7166
1460.46	-0.5969	-0.6384	-0.6604	-0.7019	-0.7141
1466.52	-0.5969	-0.6396	-0.6592	-0.7019	-0.7141
1472.58	-0.5920	-0.6396	-0.6592	-0.7019	-0.7080
1478.64	-0.5957	-0.6384	-0.6641	-0.6995	-0.7080
1484.7	-0.5945	-0.6348	-0.6641	-0.6958	-0.7117
1490.76	-0.5920	-0.6299	-0.6628	-0.6946	-0.7117
1496.82	-0.5872	-0.6311	-0.6653	-0.6958	-0.7129
1502.88	-0.5811	-0.6262	-0.6653	-0.6970	-0.7104
1508.94	-0.5823	-0.6238	-0.6641	-0.6946	-0.7092
1515	-0.5811	-0.6274	-0.6604	-0.6909	-0.7104
1521.06	-0.5823	-0.6287	-0.6543	-0.6909	-0.7092
1527.12	-0.5823	-0.6299	-0.6543	-0.6946	-0.7056
1533.18	-0.5798	-0.6274	-0.6555	-0.6934	-0.7007
1539.24	-0.5823	-0.6262	-0.6555	-0.6873	-0.6995
1545.3	-0.5823	-0.6274	-0.6519	-0.6860	-0.7031
1551.36	-0.5823	-0.6262	-0.6470	-0.6860	-0.7019
1557.42	-0.5823	-0.6262	-0.6470	-0.6848	-0.6970
1563.48	-0.5811	-0.6262	-0.6470	-0.6860	-0.6982
1569.54	-0.5847	-0.6238	-0.6458	-0.6848	-0.6995
1575.6	-0.5835	-0.6226	-0.6482	-0.6799	-0.6995
1581.66	-0.5786	-0.6201	-0.6494	-0.6812	-0.7007
1587.72	-0.5774	-0.6165	-0.6482	-0.6824	-0.6982
1593.78	-0.5762	-0.6177	-0.6458	-0.6824	-0.6982
1599.84	-0.5737	-0.6201	-0.6470	-0.6848	-0.7007
1605.9	-0.5725	-0.6165	-0.6470	-0.6848	-0.7007
1611.96	-0.5725	-0.6165	-0.6445	-0.6799	-0.7007
1618.02	-0.5713	-0.6165	-0.6421	-0.6750	-0.7007
1624.08	-0.5652	-0.6152	-0.6421	-0.6738	-0.6982
1630.14	-0.5640	-0.6128	-0.6409	-0.6726	-0.6982
1636.2	-0.5664	-0.6152	-0.6372	-0.6714	-0.6897
1642.26	-0.5688	-0.6128	-0.6323	-0.6714	-0.6885
1648.32	-0.5676	-0.6128	-0.6348	-0.6726	-0.6897
1654.38	-0.5640	-0.6079	-0.6372	-0.6750	-0.6946
1660.44	-0.5640	-0.6042	-0.6384	-0.6726	-0.6934
1666.5	-0.5652	-0.6042	-0.6335	-0.6738	-0.6897
1672.56	-0.5627	-0.6030	-0.6348	-0.6738	-0.6885
1678.62	-0.5652	-0.6042	-0.6384	-0.6702	-0.6885
1684.68	-0.5640	-0.6042	-0.6372	-0.6726	-0.6885
1690.74	-0.5615	-0.6055	-0.6348	-0.6689	-0.6860
1696.8	-0.5603	-0.6055	-0.6348	-0.6665	-0.6873
1702.86	-0.5627	-0.6055	-0.6335	-0.6689	-0.6848
1708.92	-0.5603	-0.6055	-0.6287	-0.6628	-0.6848
1714.98	-0.5566	-0.6055	-0.6262	-0.6604	-0.6897
1721.04	-0.5579	-0.6018	-0.6287	-0.6641	-0.6897
1727.1	-0.5566	-0.6018	-0.6274	-0.6628	-0.6848
1733.16	-0.5579	-0.6006	-0.6250	-0.6641	-0.6824
1739.22	-0.5579	-0.5969	-0.6213	-0.6641	-0.6799
1745.28	-0.5554	-0.5933	-0.6213	-0.6641	-0.6824
1751.34	-0.5530	-0.5920	-0.6177	-0.6653	-0.6787
1757.4	-0.5518	-0.5957	-0.6226	-0.6628	-0.6787
1763.46	-0.5518	-0.5969	-0.6238	-0.6580	-0.6824
1769.52	-0.5554	-0.5957	-0.6213	-0.6555	-0.6836
1775.58	-0.5518	-0.5933	-0.6226	-0.6555	-0.6799
1781.64	-0.5493	-0.5957	-0.6226	-0.6543	-0.6775
1787.7	-0.5493	-0.5957	-0.6177	-0.6555	-0.6738
1793.76	-0.5493	-0.5933	-0.6128	-0.6519	-0.6726
1799.82	-0.5481	-0.5920	-0.6116	-0.6470	-0.6750
1805.88	-0.5481	-0.5920	-0.6128	-0.6445	-0.6763
1811.94	-0.5481	-0.5933	-0.6152	-0.6458	-0.6763
1818	-0.5505	-0.5872	-0.6140	-0.6470	-0.6763
1824.06	-0.5481	-0.5811	-0.6140	-0.6470	-0.6726
1830.12	-0.5444	-0.5823	-0.6104	-0.6458	-0.6677
1836.18	-0.5432	-0.5811	-0.6091	-0.6494	-0.6641
1842.24	-0.5432	-0.5823	-0.6116	-0.6519	-0.6616
1848.3	-0.5432	-0.5823	-0.6079	-0.6482	-0.6641
1854.36	-0.5432	-0.5774	-0.6042	-0.6458	-0.6604
1860.42	-0.5420	-0.5750	-0.6042	-0.6433	-0.6604
1866.48	-0.5396	-0.5750	-0.6055	-0.6396	-0.6604
1872.54	-0.5371	-0.5713	-0.6055	-0.6384	-0.6555
1878.6	-0.5371	-0.5701	-0.6018	-0.6360	-0.6555
1884.66	-0.5383	-0.5713	-0.6006	-0.6348	-0.6567
1890.72	-0.5383	-0.5676	-0.6018	-0.6372	-0.6567
1896.78	-0.5396	-0.5664	-0.6006	-0.6372	-0.6567
1902.84	-0.5396	-0.5688	-0.6018	-0.6372	-0.6531
1908.9	-0.5359	-0.5676	-0.6018	-0.6348	-0.6519
1914.96	-0.5322	-0.5676	-0.5957	-0.6335	-0.6555
1921.02	-0.5310	-0.5676	-0.5945	-0.6360	-0.6555
1927.08	-0.5298	-0.5676	-0.5969	-0.6360	-0.6543
1933.14	-0.5322	-0.5676	-0.5969	-0.6335	-0.6555
1939.2	-0.5310	-0.5627	-0.5945	-0.6372	-0.6482
1945.26	-0.5286	-0.5615	-0.5920	-0.6396	-0.6458
1951.32	-0.5298	-0.5627	-0.5933	-0.6348	-0.6482
1957.38	-0.5261	-0.5615	-0.5920	-0.6311	-0.6470
1963.44	-0.5237	-0.5591	-0.5908	-0.6299	-0.6445
1969.5	-0.5261	-0.5579	-0.5896	-0.6262	-0.6470
1975.56	-0.5273	-0.5566	-0.5908	-0.6238	-0.6482
1981.62	-0.5273	-0.5554	-0.5896	-0.6238	-0.6458
1987.68	-0.5249	-0.5518	-0.5896	-0.6238	-0.6421
1993.74	-0.5212	-0.5530	-0.5859	-0.6189	-0.6433
1999.8	-0.5225	-0.5554	-0.5811	-0.6165	-0.6433
2005.86	-0.5249	-0.5554	-0.5847	-0.6226	-0.6409
2011.92	-0.5212	-0.5530	-0.5847	-0.6226	-0.6372
2017.98	-0.5176	-0.5518	-0.5823	-0.6238	-0.6372
2024.04	-0.5176	-0.5493	-0.5823	-0.6238	-0.6384
2030.1	-0.5164	-0.5505	-0.5786	-0.6177	-0.6396
2036.16	-0.5139	-0.5505	-0.5725	-0.6152	-0.6372
2042.22	-0.5151	-0.5505	-0.5750	-0.6128	-0.6348
2048.28	-0.5176	-0.5493	-0.5774	-0.6128	-0.6360
2054.34	-0.5151	-0.5444	-0.5798	-0.6165	-0.6348
2060.4	-0.5115	-0.5444	-0.5798	-0.6189	-0.6348
2066.46	-0.5127	-0.5481	-0.5774	-0.6177	-0.6360
2072.52	-0.5139	-0.5469	-0.5762	-0.6201	-0.6335
2078.58	-0.5103	-0.5432	-0.5750	-0.6189	-0.6299
2084.64	-0.5103	-0.5432	-0.5750	-0.6152	-0.6287
2090.7	-0.5127	-0.5432	-0.5762	-0.6152	-0.6299
2096.76	-0.5139	-0.5432	-0.5774	-0.6140	-0.6311
2102.82	-0.5127	-0.5432	-0.5750	-0.6140	-0.6287
2108.88	-0.5090	-0.5420	-0.5713	-0.6116	-0.6250
2114.94	-0.5103	-0.5408	-0.5676	-0.6091	-0.6238
2121	-0.5103	-0.5359	-0.5664	-0.6067	-0.6250
2127.06	-0.5090	-0.5371	-0.5664	-0.6030	-0.6238
2133.12	-0.5103	-0.5383	-0.5676	-0.6030	-0.6226
2139.18	-0.5090	-0.5371	-0.5688	-0.6030	-0.6213
2145.24	-0.5066	-0.5371	-0.5652	-0.6006	-0.6201
2151.3	-0.5042	-0.5371	-0.5615	-0.5981	-0.6189
2157.36	-0.4993	-0.5371	-0.5615	-0.6006	-0.6201
2163.42	-0.5017	-0.5371	-0.5615	-0.6006	-0.6226
2169.48	-0.5042	-0.5359	-0.5640	-0.5994	-0.6250
2175.54	-0.5029	-0.5334	-0.5627	-0.5969	-0.6213
2181.6	-0.5017	-0.5310	-0.5615	-0.5957	-0.6165
2187.66	-0.5017	-0.5286	-0.5603	-0.5920	-0.6177
2193.72	-0.4993	-0.5298	-0.5566	-0.5933	-0.6189
2199.78	-0.5005	-0.5322	-0.5530	-0.5969	-0.6177
2205.84	-0.4993	-0.5273	-0.5579	-0.5981	-0.6152
2211.9	-0.4980	-0.5261	-0.5554	-0.5981	-0.6116
2217.96	-0.4980	-0.5310	-0.5518	-0.5969	-0.6116
2224.02	-0.4944	-0.5334	-0.5493	-0.5933	-0.6104
2230.08	-0.4968	-0.5298	-0.5518	-0.5872	-0.6091
2236.14	-0.4968	-0.5261	-0.5518	-0.5859	-0.6079
2242.2	-0.4944	-0.5249	-0.5530	-0.5859	-0.6067
2248.26	-0.4944	-0.5286	-0.5481	-0.5859	-0.6055
2254.32	-0.4907	-0.5286	-0.5457	-0.5859	-0.6030
2260.38	-0.4883	-0.5286	-0.5518	-0.5811	-0.6042
2266.44	-0.4895	-0.5286	-0.5530	-0.5786	-0.6079
2272.5	-0.4883	-0.5237	-0.5493	-0.5774	-0.6079
2278.56	-0.4883	-0.5200	-0.5457	-0.5750	-0.6055
2284.62	-0.4883	-0.5200	-0.5420	-0.5762	-0.6042
2290.68	-0.4871	-0.5188	-0.5408	-0.5750	-0.6030
2296.74	-0.4846	-0.5188	-0.5396	-0.5725	-0.6055
2302.8	-0.4822	-0.5188	-0.5432	-0.5725	-0.6030
2308.86	-0.4761	-0.5176	-0.5444	-0.5725	-0.6006
2314.92	-0.4846	-0.5188	-0.5420	-0.5713	-0.5994
2320.98	-0.4883	-0.5188	-0.5383	-0.5737	-0.5945
2327.04	-0.4858	-0.5188	-0.5420	-0.5737	-0.5933
2333.1	-0.4810	-0.5176	-0.5432	-0.5737	-0.5981
2339.16	-0.4797	-0.5151	-0.5408	-0.5701	-0.5994
2345.22	-0.4761	-0.5139	-0.5420	-0.5640	-0.5945
2351.28	-0.4749	-0.5127	-0.5383	-0.5652	-0.5908
2357.34	-0.4773	-0.5115	-0.5383	-0.5676	-0.5872
2363.4	-0.4773	-0.5115	-0.5396	-0.5664	-0.5884
2369.46	-0.4773	-0.5090	-0.5383	-0.5664	-0.5884
2375.52	-0.4761	-0.5090	-0.5347	-0.5676	-0.5872
2381.58	-0.4749	-0.5066	-0.5334	-0.5701	-0.5872
2387.64	-0.4761	-0.5029	-0.5334	-0.5688	-0.5872
2393.7	-0.4712	-0.5066	-0.5322	-0.5640	-0.5859
2399.76	-0.4712	-0.5066	-0.5322	-0.5652	-0.5835
2405.82	-0.4724	-0.5042	-0.5334	-0.5676	-0.5823
2411.88	-0.4736	-0.5042	-0.5334	-0.5676	-0.5823
2417.94	-0.4724	-0.5029	-0.5310	-0.5652	-0.5798
2424	-0.4724	-0.4993	-0.5298	-0.5615	-0.5786
2430.06	-0.4663	-0.4993	-0.5286	-0.5579	-0.5823
2436.12	-0.4651	-0.4968	-0.5261	-0.5542	-0.5823
2442.18	-0.4663	-0.4919	-0.5273	-0.5542	-0.5786
2448.24	-0.4663	-0.4944	-0.5286	-0.5566	-0.5774
2454.3	-0.4675	-0.4968	-0.5261	-0.5566	-0.5762
2460.36	-0.4663	-0.4944	-0.5249	-0.5542	-0.5774
2466.42	-0.4651	-0.4932	-0.5237	-0.5554	-0.5798
2472.48	-0.4639	-0.4932	-0.5249	-0.5554	-0.5774
2478.54	-0.4626	-0.4907	-0.5261	-0.5518	-0.5762
2484.6	-0.4639	-0.4895	-0.5225	-0.5493	-0.5737
2490.66	-0.4626	-0.4919	-0.5237	-0.5493	-0.5713
2496.72	-0.4626	-0.4944	-0.5212	-0.5518	-0.5725
2502.78	-0.4602	-0.4932	-0.5225	-0.5530	-0.5713
2508.84	-0.4578	-0.4944	-0.5212	-0.5530	-0.5688
2514.9	-0.4578	-0.4968	-0.5164	-0.5518	-0.5676
2520.96	-0.4565	-0.4932	-0.5164	-0.5493	-0.5652
2527.02	-0.4541	-0.4895	-0.5225	-0.5481	-0.5664
2533.08	-0.4541	-0.4871	-0.5200	-0.5481	-0.5664
2539.14	-0.4578	-0.4822	-0.5188	-0.5493	-0.5652
2545.2	-0.4541	-0.4822	-0.5200	-0.5457	-0.5627
2551.26	-0.4529	-0.4834	-0.5212	-0.5457	-0.5640
2557.32	-0.4517	-0.4822	-0.5188	-0.5469	-0.5615
2563.38	-0.4553	-0.4810	-0.5127	-0.5457	-0.5615
2569.44	-0.4565	-0.4773	-0.5090	-0.5481	-0.5615
2575.5	-0.4553	-0.4749	-0.5078	-0.5457	-0.5591
2581.56	-0.4517	-0.4761	-0.5054	-0.5432	-0.5591
2587.62	-0.4504	-0.4749	-0.5042	-0.5432	-0.5591
2593.68	-0.4517	-0.4761	-0.5078	-0.5396	-0.5591
2599.74	-0.4504	-0.4773	-0.5066	-0.5420	-0.5591
2605.8	-0.4468	-0.4785	-0.5066	-0.5432	-0.5554
2611.86	-0.4456	-0.4834	-0.5090	-0.5396	-0.5530
2617.92	-0.4443	-0.4846	-0.5066	-0.5396	-0.5530
2623.98	-0.4407	-0.4785	-0.5054	-0.5371	-0.5530
2630.04	-0.4431	-0.4749	-0.5042	-0.5322	-0.5530
2636.1	-0.4443	-0.4773	-0.5029	-0.5322	-0.5542
2642.16	-0.4407	-0.4749	-0.5029	-0.5334	-0.5518
2648.22	-0.4395	-0.4736	-0.5017	-0.5347	-0.5505
2654.28	-0.4370	-0.4749	-0.5017	-0.5322	-0.5469
2660.34	-0.4346	-0.4749	-0.5005	-0.5322	-0.5432
2666.4	-0.4358	-0.4736	-0.5005	-0.5298	-0.5432
2672.46	-0.4370	-0.4688	-0.4993	-0.5286	-0.5420
2678.52	-0.4358	-0.4688	-0.4968	-0.5273	-0.5420
2684.58	-0.4382	-0.4736	-0.4980	-0.5273	-0.5432
2690.64	-0.4395	-0.4712	-0.5017	-0.5261	-0.5432
2696.7	-0.4382	-0.4700	-0.4993	-0.5273	-0.5420
2702.76	-0.4346	-0.4688	-0.4944	-0.5298	-0.5396
2708.82	-0.4309	-0.4639	-0.4944	-0.5261	-0.5383
2714.88	-0.4321	-0.4602	-0.4932	-0.5212	-0.5383
2720.94	-0.4309	-0.4602	-0.4919	-0.5200	-0.5383
2727	-0.4260	-0.4626	-0.4919	-0.5188	-0.5383
2733.06	-0.4297	-0.4614	-0.4919	-0.5176	-0.5383
2739.12	-0.4297	-0.4614	-0.4907	-0.5176	-0.5334
2745.18	-0.4260	-0.4602	-0.4883	-0.5188	-0.5334
2751.24	-0.4297	-0.4578	-0.4858	-0.5200	-0.5347
2757.3	-0.4260	-0.4578	-0.4846	-0.5200	-0.5322
2763.36	-0.4211	-0.4614	-0.4822	-0.5200	-0.5334
2769.42	-0.4224	-0.4602	-0.4846	-0.5176	-0.5310
2775.48	-0.4236	-0.4565	-0.4895	-0.5127	-0.5310
2781.54	-0.4248	-0.4565	-0.4883	-0.5127	-0.5322
2787.6	-0.4236	-0.4553	-0.4858	-0.5151	-0.5286
2793.66	-0.4199	-0.4504	-0.4846	-0.5090	-0.5310
2799.72	-0.4224	-0.4517	-0.4822	-0.5103	-0.5310
2805.78	-0.4211	-0.4517	-0.4822	-0.5127	-0.5310
2811.84	-0.4211	-0.4456	-0.4822	-0.5139	-0.5322
2817.9	-0.4211	-0.4468	-0.4822	-0.5127	-0.5286
2823.96	-0.4199	-0.4492	-0.4797	-0.5103	-0.5273
2830.02	-0.4199	-0.4504	-0.4785	-0.5127	-0.5249
2836.08	-0.4163	-0.4504	-0.4797	-0.5103	-0.5225
2842.14	-0.4150	-0.4492	-0.4810	-0.5066	-0.5200
2848.2	-0.4175	-0.4480	-0.4797	-0.5054	-0.5237
2854.26	-0.4175	-0.4456	-0.4822	-0.5042	-0.5261
2860.32	-0.4150	-0.4468	-0.4810	-0.5005	-0.5237
2866.38	-0.4126	-0.4468	-0.4761	-0.4993	-0.5200
2872.44	-0.4114	-0.4431	-0.4773	-0.5029	-0.5212
2878.5	-0.4126	-0.4431	-0.4773	-0.5017	-0.5225
2884.56	-0.4138	-0.4431	-0.4761	-0.4980	-0.5225
2890.62	-0.4138	-0.4382	-0.4761	-0.4993	-0.5188
2896.68	-0.4114	-0.4382	-0.4736	-0.4993	-0.5164
2902.74	-0.4028	-0.4395	-0.4688	-0.4980	-0.5115
2908.8	-0.4016	-0.4382	-0.4688	-0.4932	-0.5127
2914.86	-0.4053	-0.4370	-0.4663	-0.4944	-0.5164
2920.92	-0.4065	-0.4382	-0.4651	-0.4968	-0.5164
2926.98	-0.4053	-0.4382	-0.4675	-0.4932	-0.5176
2933.04	-0.4065	-0.4358	-0.4651	-0.4944	-0.5188
2939.1	-0.4028	-0.4321	-0.4639	-0.4944	-0.5115
2945.16	-0.4016	-0.4334	-0.4663	-0.4895	-0.5090
2951.22	-0.4004	-0.4309	-0.4626	-0.4907	-0.5115
2957.28	-0.3967	-0.4260	-0.4565	-0.4932	-0.5078
2963.34	-0.3967	-0.4309	-0.4553	-0.4932	-0.5103
2969.4	-0.3967	-0.4321	-0.4565	-0.4919	-0.5078
2975.46	-0.3979	-0.4309	-0.4578	-0.4883	-0.5066
2981.52	-0.4004	-0.4285	-0.4553	-0.4846	-0.5078
2987.58	-0.3992	-0.4272	-0.4565	-0.4883	-0.5042
2993.64	-0.3967	-0.4285	-0.4590	-0.4871	-0.5029
2999.7	-0.3979	-0.4272	-0.4590	-0.4858	-0.5029
3005.76	-0.3992	-0.4236	-0.4541	-0.4883	-0.4993
3011.82	-0.3979	-0.4236	-0.4529	-0.4846	-0.4980
3017.88	-0.3979	-0.4272	-0.4565	-0.4810	-0.4993
3023.94	-0.3979	-0.4260	-0.4578	-0.4822	-0.5042
3030	-0.3967	-0.4224	-0.4553	-0.4785	-0.5042
3036.06	-0.3955	-0.4199	-0.4541	-0.4797	-0.5017
3042.12	-0.3918	-0.4211	-0.4541	-0.4810	-0.5005
3048.18	-0.3931	-0.4211	-0.4492	-0.4822	-0.4993
3054.24	-0.3931	-0.4211	-0.4456	-0.4810	-0.4980
3060.3	-0.3894	-0.4224	-0.4492	-0.4785	-0.4968
3066.36	-0.3870	-0.4236	-0.4480	-0.4773	-0.4956
3072.42	-0.3870	-0.4199	-0.4431	-0.4785	-0.4944
3078.48	-0.3894	-0.4199	-0.4431	-0.4749	-0.4895
3084.54	-0.3894	-0.4211	-0.4456	-0.4749	-0.4883
3090.6	-0.3870	-0.4187	-0.4468	-0.4736	-0.4858
3096.66	-0.3833	-0.4150	-0.4443	-0.4700	-0.4871
3102.72	-0.3845	-0.4150	-0.4419	-0.4712	-0.4883
3108.78	-0.3833	-0.4150	-0.4395	-0.4712	-0.4858
3114.84	-0.3821	-0.4175	-0.4358	-0.4688	-0.4883
3120.9	-0.3833	-0.4163	-0.4370	-0.4651	-0.4895
3126.96	-0.3845	-0.4126	-0.4370	-0.4639	-0.4883
3133.02	-0.3857	-0.4126	-0.4382	-0.4663	-0.4871
3139.08	-0.3821	-0.4114	-0.4358	-0.4675	-0.4846
3145.14	-0.3809	-0.4126	-0.4346	-0.4651	-0.4834
3151.2	-0.3821	-0.4114	-0.4334	-0.4639	-0.4797
3157.26	-0.3784	-0.4089	-0.4334	-0.4651	-0.4761
3163.32	-0.3784	-0.4089	-0.4321	-0.4675	-0.4773
3169.38	-0.3784	-0.4089	-0.4285	-0.4688	-0.4810
3175.44	-0.3748	-0.4053	-0.4285	-0.4688	-0.4822
3181.5	-0.3735	-0.4065	-0.4285	-0.4675	-0.4834
3187.56	-0.3796	-0.4028	-0.4321	-0.4663	-0.4785
3193.62	-0.3784	-0.4041	-0.4334	-0.4590	-0.4797
3199.68	-0.3760	-0.4053	-0.4248	-0.4565	-0.4797
3205.74	-0.3748	-0.4053	-0.4211	-0.4565	-0.4761
3211.8	-0.3723	-0.4053	-0.4248	-0.4553	-0.4749
3217.86	-0.3687	-0.4028	-0.4297	-0.4541	-0.4761
3223.92	-0.3674	-0.4053	-0.4309	-0.4565	-0.4749
3229.98	-0.3674	-0.4053	-0.4285	-0.4602	-0.4700
3236.04	-0.3662	-0.4016	-0.4272	-0.4602	-0.4700
3242.1	-0.3650	-0.4016	-0.4297	-0.4602	-0.4700
3248.16	-0.3662	-0.3967	-0.4272	-0.4578	-0.4700
3254.22	-0.3650	-0.3992	-0.4236	-0.4553	-0.4688
3260.28	-0.3650	-0.4004	-0.4236	-0.4553	-0.4700
3266.34	-0.3650	-0.4004	-0.4236	-0.4541	-0.4749
3272.4	-0.3589	-0.3992	-0.4260	-0.4541	-0.4712
3278.46	-0.3589	-0.3955	-0.4260	-0.4504	-0.4675
3284.52	-0.3625	-0.3955	-0.4236	-0.4492	-0.4700
3290.58	-0.3613	-0.4004	-0.4248	-0.4504	-0.4700
3296.64	-0.3589	-0.3992	-0.4224	-0.4492	-0.4675
3302.7	-0.3613	-0.3979	-0.4211	-0.4492	-0.4651
3308.76	-0.3613	-0.3967	-0.4187	-0.4492	-0.4688
3314.82	-0.3589	-0.3955	-0.4187	-0.4480	-0.4688
3320.88	-0.3577	-0.3943	-0.4187	-0.4480	-0.4639
3326.94	-0.3552	-0.3967	-0.4175	-0.4443	-0.4626
3333	-0.3552	-0.3955	-0.4126	-0.4443	-0.4626
3339.06	-0.3540	-0.3918	-0.4126	-0.4456	-0.4602
3345.12	-0.3516	-0.3894	-0.4126	-0.4431	-0.4614
3351.18	-0.3503	-0.3870	-0.4114	-0.4407	-0.4626
3357.24	-0.3516	-0.3857	-0.4126	-0.4407	-0.4602
3363.3	-0.3564	-0.3857	-0.4150	-0.4395	-0.4590
3369.36	-0.3516	-0.3870	-0.4138	-0.4395	-0.4565
3375.42	-0.3479	-0.3857	-0.4138	-0.4395	-0.4578
3381.48	-0.3491	-0.3845	-0.4138	-0.4395	-0.4565
3387.54	-0.3467	-0.3845	-0.4114	-0.4419	-0.4541
3393.6	-0.3442	-0.3796	-0.4138	-0.4407	-0.4529
3399.66	-0.3479	-0.3772	-0.4102	-0.4395	-0.4504
3405.72	-0.3467	-0.3760	-0.4041	-0.4382	-0.4529
3411.78	-0.3406	-0.3784	-0.4028	-0.4370	-0.4529
3417.84	-0.3442	-0.3760	-0.4028	-0.4382	-0.4504
3423.9	-0.3479	-0.3735	-0.4053	-0.4370	-0.4492
3429.96	-0.3503	-0.3748	-0.4041	-0.4358	-0.4492
3436.02	-0.3467	-0.3723	-0.4016	-0.4358	-0.4443
3442.08	-0.3455	-0.3711	-0.4065	-0.4346	-0.4456
3448.14	-0.3491	-0.3711	-0.4053	-0.4346	-0.4492
3454.2	-0.3479	-0.3723	-0.4016	-0.4309	-0.4480
3460.26	-0.3467	-0.3711	-0.4004	-0.4285	-0.4456
3466.32	-0.3479	-0.3723	-0.3992	-0.4309	-0.4480
3472.38	-0.3430	-0.3723	-0.4004	-0.4297	-0.4456
3478.44	-0.3369	-0.3711	-0.4004	-0.4248	-0.4480
3484.5	-0.3381	-0.3699	-0.3979	-0.4248	-0.4431
3490.56	-0.3394	-0.3699	-0.4004	-0.4260	-0.4395
3496.62	-0.3418	-0.3711	-0.3979	-0.4260	-0.4407
3502.68	-0.3418	-0.3699	-0.3943	-0.4236	-0.4407
3508.74	-0.3406	-0.3687	-0.3955	-0.4211	-0.4358
3514.8	-0.3430	-0.3711	-0.3918	-0.4199	-0.4309
3520.86	-0.3430	-0.3723	-0.3894	-0.4187	-0.4309
3526.92	-0.3418	-0.3735	-0.3906	-0.4150	-0.4309
3532.98	-0.3430	-0.3711	-0.3918	-0.4150	-0.4334
3539.04	-0.3418	-0.3662	-0.3918	-0.4163	-0.4346
3545.1	-0.3394	-0.3650	-0.3882	-0.4138	-0.4370
3551.16	-0.3369	-0.3613	-0.3845	-0.4138	-0.4382
3557.22	-0.3333	-0.3577	-0.3857	-0.4114	-0.4395
3563.28	-0.3320	-0.3601	-0.3833	-0.4089	-0.4334
3569.34	-0.3357	-0.3577	-0.3821	-0.4138	-0.4309
3575.4	-0.3345	-0.3564	-0.3833	-0.4175	-0.4321
3581.46	-0.3320	-0.3589	-0.3809	-0.4138	-0.4321
3587.52	-0.3308	-0.3577	-0.3796	-0.4102	-0.4334
3593.58	-0.3271	-0.3552	-0.3796	-0.4102	-0.4334
3599.64	-0.3284	-0.3589	-0.3772	-0.4150	-0.4321
3605.7	-0.3320	-0.3601	-0.3760	-0.4150	-0.4297
3611.76	-0.3320	-0.3564	-0.3784	-0.4102	-0.4272
3617.82	-0.3271	-0.3540	-0.3784	-0.4102	-0.4248
3623.88	-0.3223	-0.3564	-0.3772	-0.4102	-0.4224
3629.94	-0.3247	-0.3577	-0.3796	-0.4102	-0.4248
3636	-0.3235	-0.3540	-0.3772	-0.4089	-0.4272
3642.06	-0.3223	-0.3516	-0.3772	-0.4041	-0.4260
3648.12	-0.3235	-0.3503	-0.3784	-0.4053	-0.4260
3654.18	-0.3223	-0.3479	-0.3784	-0.4065	-0.4224
3660.24	-0.3210	-0.3479	-0.3760	-0.4053	-0.4211
3666.3	-0.3235	-0.3503	-0.3760	-0.4041	-0.4187
3672.36	-0.3223	-0.3528	-0.3809	-0.4028	-0.4187
3678.42	-0.3210	-0.3516	-0.3772	-0.3992	-0.4199
3684.48	-0.3210	-0.3503	-0.3723	-0.3967	-0.4211
3690.54	-0.3210	-0.3479	-0.3699	-0.3992	-0.4187
3696.6	-0.3223	-0.3491	-0.3699	-0.4028	-0.4175
3702.66	-0.3186	-0.3491	-0.3638	-0.4004	-0.4175
3708.72	-0.3162	-0.3479	-0.3662	-0.3967	-0.4211
3714.78	-0.3186	-0.3479	-0.3674	-0.3955	-0.4211
3720.84	-0.3162	-0.3455	-0.3662	-0.3967	-0.4199
3726.9	-0.3149	-0.3455	-0.3638	-0.3979	-0.4187
3732.96	-0.3162	-0.3455	-0.3638	-0.3967	-0.4199
3739.02	-0.3125	-0.3406	-0.3638	-0.3967	-0.4199
3745.08	-0.3113	-0.3406	-0.3638	-0.3992	-0.4199
3751.14	-0.3137	-0.3394	-0.3601	-0.3992	-0.4175
3757.2	-0.3125	-0.3381	-0.3613	-0.3979	-0.4138
3763.26	-0.3088	-0.3406	-0.3625	-0.3931	-0.4126
3769.32	-0.3125	-0.3406	-0.3589	-0.3906	-0.4150
3775.38	-0.3076	-0.3418	-0.3589	-0.3931	-0.4138
3781.44	-0.3052	-0.3394	-0.3601	-0.3955	-0.4126
3787.5	-0.3040	-0.3345	-0.3577	-0.3955	-0.4102
3793.56	-0.3040	-0.3394	-0.3540	-0.3931	-0.4065
3799.62	-0.3064	-0.3381	-0.3540	-0.3943	-0.4065
3805.68	-0.3052	-0.3320	-0.3528	-0.3967	-0.4053
3811.74	-0.3052	-0.3345	-0.3516	-0.3906	-0.4041
3817.8	-0.3040	-0.3357	-0.3528	-0.3882	-0.4041
3823.86	-0.3027	-0.3345	-0.3564	-0.3894	-0.4065
3829.92	-0.3040	-0.3381	-0.3528	-0.3894	-0.4053
3835.98	-0.3027	-0.3381	-0.3528	-0.3894	-0.4004
3842.04	-0.3027	-0.3333	-0.3552	-0.3857	-0.3992
3848.1	-0.3040	-0.3320	-0.3540	-0.3821	-0.3992
3854.16	-0.3040	-0.3320	-0.3516	-0.3784	-0.3992
3860.22	-0.3040	-0.3333	-0.3528	-0.3796	-0.4004
3866.28	-0.3003	-0.3333	-0.3516	-0.3809	-0.4016
3872.34	-0.2991	-0.3296	-0.3503	-0.3809	-0.3992
3878.4	-0.3003	-0.3271	-0.3503	-0.3809	-0.3992
3884.46	-0.3027	-0.3284	-0.3479	-0.3821	-0.3992
3890.52	-0.3003	-0.3320	-0.3467	-0.3821	-0.3992
3896.58	-0.3040	-0.3308	-0.3467	-0.3845	-0.3992
3902.64	-0.3040	-0.3308	-0.3455	-0.3857	-0.3979
3908.7	-0.3015	-0.3345	-0.3467	-0.3821	-0.3955
3914.76	-0.2979	-0.3320	-0.3479	-0.3772	-0.3955
3920.82	-0.3003	-0.3284	-0.3479	-0.3735	-0.3943
3926.88	-0.3003	-0.3296	-0.3479	-0.3760	-0.3967
3932.94	-0.3003	-0.3284	-0.3430	-0.3784	-0.3967
3939	-0.2979	-0.3247	-0.3442	-0.3796	-0.3955
3945.06	-0.2979	-0.3259	-0.3467	-0.3772	-0.3955
3951.12	-0.2991	-0.3247	-0.3418	-0.3748	-0.3955
3957.18	-0.2966	-0.3247	-0.3394	-0.3760	-0.3967
3963.24	-0.2942	-0.3271	-0.3394	-0.3748	-0.3967
3969.3	-0.2942	-0.3235	-0.3381	-0.3748	-0.3955
3975.36	-0.2954	-0.3198	-0.3381	-0.3748	-0.3918
3981.42	-0.2979	-0.3247	-0.3333	-0.3735	-0.3906
3987.48	-0.2942	-0.3235	-0.3333	-0.3772	-0.3882
3993.54	-0.2917	-0.3235	-0.3369	-0.3796	-0.3845
3999.6	-0.2917	-0.3247	-0.3381	-0.3772	-0.3857
4005.66	-0.2917	-0.3198	-0.3406	-0.3735	-0.3870
4011.72	-0.2905	-0.3162	-0.3394	-0.3723	-0.3870
4017.78	-0.2930	-0.3210	-0.3369	-0.3723	-0.3894
4023.84	-0.2893	-0.3259	-0.3369	-0.3711	-0.3833
4029.9	-0.2893	-0.3259	-0.3369	-0.3699	-0.3821
4035.96	-0.2893	-0.3235	-0.3345	-0.3711	-0.3833
4042.02	-0.2856	-0.3235	-0.3333	-0.3711	-0.3870
4048.08	-0.2856	-0.3223	-0.3333	-0.3711	-0.3870
4054.14	-0.2869	-0.3186	-0.3333	-0.3711	-0.3833
4060.2	-0.2844	-0.3186	-0.3333	-0.3699	-0.3833
4066.26	-0.2869	-0.3198	-0.3333	-0.3687	-0.3821
4072.32	-0.2832	-0.3162	-0.3320	-0.3674	-0.3821
4078.38	-0.2820	-0.3149	-0.3308	-0.3674	-0.3833
4084.44	-0.2844	-0.3162	-0.3308	-0.3674	-0.3809
4090.5	-0.2795	-0.3174	-0.3296	-0.3662	-0.3748
4096.56	-0.2795	-0.3162	-0.3296	-0.3638	-0.3760
4102.62	-0.2844	-0.3113	-0.3284	-0.3650	-0.3760
4108.68	-0.2856	-0.3076	-0.3308	-0.3674	-0.3735
4114.74	-0.2844	-0.3040	-0.3308	-0.3625	-0.3723
4120.8	-0.2808	-0.3052	-0.3284	-0.3625	-0.3735
4126.86	-0.2795	-0.3076	-0.3259	-0.3613	-0.3723
4132.92	-0.2795	-0.3076	-0.3223	-0.3625	-0.3735
4138.98	-0.2808	-0.3076	-0.3247	-0.3601	-0.3723
4145.04	-0.2795	-0.3088	-0.3259	-0.3577	-0.3735
4151.1	-0.2771	-0.3064	-0.3259	-0.3601	-0.3772
4157.16	-0.2747	-0.3052	-0.3247	-0.3577	-0.3735
4163.22	-0.2783	-0.3052	-0.3235	-0.3564	-0.3723
4169.28	-0.2771	-0.3040	-0.3259	-0.3552	-0.3723
4175.34	-0.2734	-0.3040	-0.3308	-0.3564	-0.3711
4181.4	-0.2734	-0.3040	-0.3296	-0.3577	-0.3699
4187.46	-0.2747	-0.3015	-0.3284	-0.3564	-0.3699
4193.52	-0.2747	-0.3040	-0.3259	-0.3540	-0.3699
4199.58	-0.2747	-0.3040	-0.3223	-0.3528	-0.3699
4205.64	-0.2734	-0.3003	-0.3223	-0.3540	-0.3699
4211.7	-0.2747	-0.2991	-0.3210	-0.3516	-0.3687
4217.76	-0.2734	-0.3015	-0.3210	-0.3491	-0.3650
4223.82	-0.2686	-0.3015	-0.3223	-0.3479	-0.3638
4229.88	-0.2673	-0.2991	-0.3186	-0.3455	-0.3662
4235.94	-0.2673	-0.2966	-0.3162	-0.3430	-0.3650
4242	-0.2698	-0.2966	-0.3174	-0.3430	-0.3650
4248.06	-0.2734	-0.2979	-0.3149	-0.3467	-0.3662
4254.12	-0.2698	-0.2942	-0.3149	-0.3479	-0.3613
4260.18	-0.2637	-0.2905	-0.3149	-0.3479	-0.3601
4266.24	-0.2637	-0.2917	-0.3149	-0.3455	-0.3625
4272.3	-0.2661	-0.2881	-0.3174	-0.3430	-0.3601
4278.36	-0.2661	-0.2844	-0.3174	-0.3430	-0.3577
4284.42	-0.2673	-0.2844	-0.3162	-0.3418	-0.3577
4290.48	-0.2637	-0.2856	-0.3149	-0.3418	-0.3577
4296.54	-0.2612	-0.2856	-0.3137	-0.3418	-0.3601
4302.6	-0.2649	-0.2844	-0.3137	-0.3394	-0.3601
4308.66	-0.2625	-0.2856	-0.3149	-0.3369	-0.3564
4314.72	-0.2637	-0.2881	-0.3125	-0.3418	-0.3577
4320.78	-0.2649	-0.2832	-0.3076	-0.3430	-0.3564
4326.84	-0.2637	-0.2832	-0.3076	-0.3406	-0.3540
4332.9	-0.2649	-0.2881	-0.3052	-0.3418	-0.3564
4338.96	-0.2649	-0.2881	-0.3040	-0.3406	-0.3564
4345.02	-0.2637	-0.2881	-0.3064	-0.3394	-0.3577
4351.08	-0.2649	-0.2881	-0.3052	-0.3394	-0.3528
4357.14	-0.2649	-0.2844	-0.3076	-0.3369	-0.3503
4363.2	-0.2600	-0.2820	-0.3076	-0.3369	-0.3516
4369.26	-0.2600	-0.2832	-0.3052	-0.3369	-0.3491
4375.32	-0.2612	-0.2844	-0.3040	-0.3345	-0.3528
4381.38	-0.2625	-0.2844	-0.3015	-0.3333	-0.3552
4387.44	-0.2612	-0.2844	-0.3003	-0.3345	-0.3503
4393.5	-0.2600	-0.2856	-0.2991	-0.3320	-0.3491
4399.56	-0.2588	-0.2881	-0.3003	-0.3333	-0.3516
4405.62	-0.2576	-0.2881	-0.3027	-0.3357	-0.3491
4411.68	-0.2576	-0.2856	-0.3040	-0.3333	-0.3479
4417.74	-0.2563	-0.2844	-0.3003	-0.3333	-0.3516
4423.8	-0.2539	-0.2844	-0.2991	-0.3333	-0.3528
4429.86	-0.2551	-0.2844	-0.2966	-0.3284	-0.3516
4435.92	-0.2563	-0.2820	-0.2954	-0.3271	-0.3467
4441.98	-0.2539	-0.2795	-0.2942	-0.3284	-0.3442
4448.04	-0.2539	-0.2832	-0.2917	-0.3247	-0.3503
4454.1	-0.2539	-0.2844	-0.2942	-0.3235	-0.3516
4460.16	-0.2551	-0.2844	-0.2930	-0.3247	-0.3467
4466.22	-0.2551	-0.2795	-0.2954	-0.3271	-0.3442
4472.28	-0.2502	-0.2759	-0.2966	-0.3271	-0.3442
4478.34	-0.2502	-0.2771	-0.2930	-0.3271	-0.3418
4484.4	-0.2490	-0.2783	-0.2917	-0.3284	-0.3406
4490.46	-0.2502	-0.2771	-0.2942	-0.3284	-0.3406
4496.52	-0.2551	-0.2759	-0.2917	-0.3308	-0.3430
4502.58	-0.2551	-0.2747	-0.2930	-0.3284	-0.3442
4508.64	-0.2502	-0.2734	-0.2954	-0.3259	-0.3418
4514.7	-0.2502	-0.2734	-0.2942	-0.3247	-0.3394
4520.76	-0.2490	-0.2734	-0.2917	-0.3271	-0.3381
4526.82	-0.2478	-0.2759	-0.2893	-0.3247	-0.3369
4532.88	-0.2478	-0.2771	-0.2881	-0.3247	-0.3369
4538.94	-0.2466	-0.2759	-0.2893	-0.3223	-0.3381
4545	-0.2454	-0.2771	-0.2905	-0.3198	-0.3381
4551.06	-0.2454	-0.2771	-0.2881	-0.3223	-0.3381
4557.12	-0.2454	-0.2734	-0.2893	-0.3223	-0.3394
4563.18	-0.2454	-0.2722	-0.2881	-0.3174	-0.3381
4569.24	-0.2454	-0.2722	-0.2856	-0.3149	-0.3369
4575.3	-0.2441	-0.2722	-0.2820	-0.3162	-0.3357
4581.36	-0.2441	-0.2698	-0.2844	-0.3174	-0.3369
4587.42	-0.2466	-0.2686	-0.2856	-0.3186	-0.3381
4593.48	-0.2454	-0.2661	-0.2844	-0.3162	-0.3369
4599.54	-0.2429	-0.2673	-0.2856	-0.3149	-0.3345
4605.6	-0.2405	-0.2673	-0.2844	-0.3125	-0.3320
4611.66	-0.2405	-0.2698	-0.2869	-0.3113	-0.3357
4617.72	-0.2478	-0.2698	-0.2832	-0.3101	-0.3333
4623.78	-0.2454	-0.2673	-0.2820	-0.3113	-0.3271
4629.84	-0.2393	-0.2686	-0.2795	-0.3113	-0.3284
4635.9	-0.2368	-0.2686	-0.2808	-0.3088	-0.3320
4641.96	-0.2380	-0.2661	-0.2832	-0.3088	-0.3320
4648.02	-0.2393	-0.2673	-0.2820	-0.3101	-0.3308
4654.08	-0.2380	-0.2649	-0.2820	-0.3113	-0.3284
4660.14	-0.2344	-0.2649	-0.2808	-0.3076	-0.3296
4666.2	-0.2319	-0.2637	-0.2795	-0.3064	-0.3284
4672.26	-0.2307	-0.2600	-0.2808	-0.3101	-0.3259
4678.32	-0.2332	-0.2625	-0.2820	-0.3101	-0.3259
4684.38	-0.2356	-0.2612	-0.2808	-0.3064	-0.3247
4690.44	-0.2356	-0.2588	-0.2783	-0.3052	-0.3223
4696.5	-0.2344	-0.2588	-0.2771	-0.3040	-0.3223
4702.56	-0.2380	-0.2588	-0.2759	-0.3052	-0.3223
4708.62	-0.2417	-0.2576	-0.2759	-0.3064	-0.3247
4714.68	-0.2405	-0.2576	-0.2747	-0.3076	-0.3259
4720.74	-0.2356	-0.2588	-0.2747	-0.3040	-0.3210
4726.8	-0.2307	-0.2612	-0.2747	-0.3027	-0.3210
4732.86	-0.2283	-0.2576	-0.2722	-0.3015	-0.3223
4738.92	-0.2307	-0.2576	-0.2722	-0.3015	-0.3210
4744.98	-0.2295	-0.2600	-0.2722	-0.3015	-0.3198
4751.04	-0.2307	-0.2600	-0.2710	-0.3027	-0.3174
4757.1	-0.2332	-0.2551	-0.2698	-0.3027	-0.3149
4763.16	-0.2332	-0.2539	-0.2673	-0.2991	-0.3174
4769.22	-0.2307	-0.2515	-0.2637	-0.3003	-0.3198
4775.28	-0.2295	-0.2515	-0.2686	-0.3015	-0.3174
4781.34	-0.2271	-0.2539	-0.2698	-0.3015	-0.3186
4787.4	-0.2258	-0.2551	-0.2661	-0.2979	-0.3186
4793.46	-0.2246	-0.2539	-0.2649	-0.2942	-0.3186
4799.52	-0.2246	-0.2551	-0.2649	-0.2979	-0.3186
4805.58	-0.2234	-0.2527	-0.2661	-0.2966	-0.3174
4811.64	-0.2222	-0.2539	-0.2673	-0.2954	-0.3174
4817.7	-0.2258	-0.2539	-0.2649	-0.2954	-0.3149
4823.76	-0.2246	-0.2539	-0.2637	-0.2942	-0.3149
4829.82	-0.2258	-0.2490	-0.2612	-0.2930	-0.3125
4835.88	-0.2271	-0.2490	-0.2612	-0.2905	-0.3113
4841.94	-0.2234	-0.2478	-0.2637	-0.2881	-0.3125
4848	-0.2209	-0.2454	-0.2649	-0.2893	-0.3125
4854.06	-0.2209	-0.2454	-0.2649	-0.2881	-0.3113
4860.12	-0.2173	-0.2478	-0.2649	-0.2844	-0.3125
4866.18	-0.2209	-0.2466	-0.2612	-0.2844	-0.3113
4872.24	-0.2234	-0.2454	-0.2637	-0.2844	-0.3076
4878.3	-0.2209	-0.2454	-0.2625	-0.2856	-0.3088
4884.36	-0.2222	-0.2490	-0.2600	-0.2893	-0.3088
4890.42	-0.2234	-0.2478	-0.2588	-0.2881	-0.3076
4896.48	-0.2234	-0.2454	-0.2588	-0.2881	-0.3064
4902.54	-0.2222	-0.2441	-0.2576	-0.2881	-0.3064
4908.6	-0.2185	-0.2429	-0.2539	-0.2869	-0.3088
4914.66	-0.2234	-0.2405	-0.2527	-0.2869	-0.3113
4920.72	-0.2222	-0.2368	-0.2551	-0.2881	-0.3088
4926.78	-0.2197	-0.2368	-0.2563	-0.2856	-0.3076
4932.84	-0.2234	-0.2429	-0.2551	-0.2844	-0.3027
4938.9	-0.2234	-0.2429	-0.2563	-0.2881	-0.3003
4944.96	-0.2234	-0.2429	-0.2588	-0.2856	-0.3040
4951.02	-0.2234	-0.2429	-0.2539	-0.2844	-0.3015
4957.08	-0.2197	-0.2393	-0.2539	-0.2856	-0.3015
4963.14	-0.2161	-0.2405	-0.2502	-0.2832	-0.3040
4969.2	-0.2148	-0.2405	-0.2478	-0.2820	-0.3015
4975.26	-0.2148	-0.2380	-0.2527	-0.2844	-0.3015
4981.32	-0.2161	-0.2356	-0.2527	-0.2844	-0.3015
4987.38	-0.2185	-0.2368	-0.2527	-0.2832	-0.2979
4993.44	-0.2161	-0.2380	-0.2527	-0.2832	-0.2991
4999.5	-0.2161	-0.2356	-0.2490	-0.2832	-0.2991
5005.56	-0.2197	-0.2332	-0.2478	-0.2832	-0.2979
5011.62	-0.2197	-0.2356	-0.2490	-0.2820	-0.2979
5017.68	-0.2173	-0.2356	-0.2502	-0.2832	-0.2991
5023.74	-0.2136	-0.2356	-0.2502	-0.2820	-0.2966
5029.8	-0.2100	-0.2368	-0.2466	-0.2795	-0.2979
5035.86	-0.2087	-0.2356	-0.2466	-0.2832	-0.2991
5041.92	-0.2063	-0.2344	-0.2490	-0.2832	-0.2991
5047.98	-0.2112	-0.2332	-0.2478	-0.2820	-0.2979
5054.04	-0.2136	-0.2356	-0.2441	-0.2820	-0.2930
5060.1	-0.2087	-0.2380	-0.2454	-0.2771	-0.2917
5066.16	-0.2075	-0.2393	-0.2478	-0.2771	-0.2966
5072.22	-0.2100	-0.2368	-0.2490	-0.2783	-0.2954
5078.28	-0.2112	-0.2356	-0.2478	-0.2759	-0.2966
5084.34	-0.2087	-0.2344	-0.2466	-0.2759	-0.2954
5090.4	-0.2063	-0.2332	-0.2454	-0.2771	-0.2930
5096.46	-0.2063	-0.2332	-0.2417	-0.2747	-0.2942
5102.52	-0.2063	-0.2344	-0.2405	-0.2734	-0.2917
5108.58	-0.2026	-0.2319	-0.2441	-0.2722	-0.2881
5114.64	-0.2014	-0.2319	-0.2405	-0.2722	-0.2893
5120.7	-0.2039	-0.2307	-0.2417	-0.2686	-0.2893
5126.76	-0.2026	-0.2295	-0.2417	-0.2710	-0.2856
5132.82	-0.1990	-0.2319	-0.2405	-0.2698	-0.2856
5138.88	-0.1965	-0.2307	-0.2417	-0.2673	-0.2856
5144.94	-0.1965	-0.2319	-0.2405	-0.2649	-0.2844
5151	-0.1978	-0.2307	-0.2405	-0.2686	-0.2844
5157.06	-0.1965	-0.2271	-0.2429	-0.2710	-0.2844
5163.12	-0.1978	-0.2295	-0.2417	-0.2686	-0.2856
5169.18	-0.2014	-0.2295	-0.2393	-0.2686	-0.2844
5175.24	-0.2002	-0.2295	-0.2380	-0.2710	-0.2832
5181.3	-0.2026	-0.2319	-0.2368	-0.2710	-0.2820
5187.36	-0.2051	-0.2319	-0.2356	-0.2686	-0.2808
5193.42	-0.2014	-0.2332	-0.2368	-0.2686	-0.2808
5199.48	-0.2014	-0.2319	-0.2368	-0.2698	-0.2820
5205.54	-0.2039	-0.2271	-0.2368	-0.2686	-0.2832
5211.6	-0.2014	-0.2258	-0.2344	-0.2673	-0.2820
5217.66	-0.2002	-0.2258	-0.2332	-0.2710	-0.2844
5223.72	-0.1965	-0.2271	-0.2307	-0.2686	-0.2844
5229.78	-0.1978	-0.2283	-0.2332	-0.2661	-0.2844
5235.84	-0.2014	-0.2246	-0.2332	-0.2649	-0.2808
5241.9	-0.1990	-0.2234	-0.2344	-0.2612	-0.2783
5247.96	-0.1978	-0.2234	-0.2307	-0.2588	-0.2820
5254.02	-0.1965	-0.2209	-0.2283	-0.2625	-0.2820
5260.08	-0.1941	-0.2209	-0.2319	-0.2625	-0.2783
5266.14	-0.1990	-0.2246	-0.2307	-0.2625	-0.2783
5272.2	-0.2014	-0.2234	-0.2283	-0.2625	-0.2759
5278.26	-0.2014	-0.2222	-0.2283	-0.2588	-0.2747
5284.32	-0.1953	-0.2209	-0.2307	-0.2600	-0.2771
5290.38	-0.1941	-0.2234	-0.2307	-0.2600	-0.2734
5296.44	-0.1953	-0.2246	-0.2283	-0.2600	-0.2734
5302.5	-0.1965	-0.2209	-0.2283	-0.2612	-0.2734
5308.56	-0.1953	-0.2185	-0.2283	-0.2649	-0.2747
5314.62	-0.1953	-0.2136	-0.2271	-0.2625	-0.2734
5320.68	-0.1941	-0.2112	-0.2258	-0.2612	-0.2722
5326.74	-0.1929	-0.2136	-0.2295	-0.2588	-0.2747
5332.8	-0.1917	-0.2148	-0.2307	-0.2600	-0.2771
5338.86	-0.1904	-0.2136	-0.2307	-0.2612	-0.2747
5344.92	-0.1904	-0.2136	-0.2283	-0.2612	-0.2734
5350.98	-0.1941	-0.2136	-0.2258	-0.2588	-0.2734
5357.04	-0.1941	-0.2148	-0.2234	-0.2563	-0.2698
5363.1	-0.1929	-0.2148	-0.2234	-0.2551	-0.2698
5369.16	-0.1917	-0.2161	-0.2246	-0.2588	-0.2710
5375.22	-0.1904	-0.2148	-0.2246	-0.2588	-0.2734
5381.28	-0.1892	-0.2161	-0.2222	-0.2539	-0.2734
5387.34	-0.1880	-0.2148	-0.2222	-0.2527	-0.2722
5393.4	-0.1880	-0.2112	-0.2246	-0.2527	-0.2734
5399.46	-0.1855	-0.2124	-0.2246	-0.2515	-0.2734
5405.52	-0.1843	-0.2148	-0.2246	-0.2527	-0.2698
5411.58	-0.1843	-0.2148	-0.2258	-0.2527	-0.2686
5417.64	-0.1855	-0.2148	-0.2222	-0.2539	-0.2686
5423.7	-0.1855	-0.2148	-0.2222	-0.2539	-0.2649
5429.76	-0.1880	-0.2161	-0.2234	-0.2527	-0.2649
5435.82	-0.1880	-0.2148	-0.2185	-0.2502	-0.2649
5441.88	-0.1892	-0.2112	-0.2209	-0.2466	-0.2637
5447.94	-0.1917	-0.2148	-0.2234	-0.2478	-0.2649
5454	-0.1904	-0.2112	-0.2222	-0.2502	-0.2661
5460.06	-0.1868	-0.2148	-0.2197	-0.2478	-0.2625
5466.12	-0.1831	-0.2161	-0.2185	-0.2490	-0.2625
5472.18	-0.1855	-0.2124	-0.2197	-0.2515	-0.2649
5478.24	-0.1843	-0.2100	-0.2222	-0.2527	-0.2637
5484.3	-0.1831	-0.2100	-0.2197	-0.2502	-0.2637
5490.36	-0.1819	-0.2100	-0.2209	-0.2490	-0.2673
5496.42	-0.1843	-0.2112	-0.2234	-0.2502	-0.2661
5502.48	-0.1843	-0.2100	-0.2197	-0.2502	-0.2612
5508.54	-0.1831	-0.2063	-0.2209	-0.2454	-0.2600
5514.6	-0.1819	-0.2051	-0.2209	-0.2429	-0.2600
5520.66	-0.1807	-0.2051	-0.2222	-0.2441	-0.2600
5526.72	-0.1843	-0.2100	-0.2246	-0.2490	-0.2649
5532.78	-0.2832	-0.3113	-0.3210	-0.3491	-0.3589
5538.84	-0.9290	-0.9570	-0.9644	-0.9888	-0.9863
5544.9	-1.0315	-1.0327	-1.0400	-1.0449	-1.0498
5550.96	-0.3674	-0.3613	-0.3638	-0.3662	-0.3625
5557.02	-0.0806	-0.0830	-0.0806	-0.0867	-0.0732
5563.08	-0.0696	-0.0708	-0.0696	-0.0732	-0.0610
5569.14	-0.0623	-0.0635	-0.0574	-0.0623	-0.0500
5575.2	-0.0549	-0.0586	-0.0513	-0.0574	-0.0476
5581.26	-0.0549	-0.0537	-0.0476	-0.0549	-0.0452
5587.32	-0.0537	-0.0513	-0.0476	-0.0525	-0.0415
5593.38	-0.0513	-0.0525	-0.0476	-0.0500	-0.0415
5599.44	-0.0488	-0.0513	-0.0415	-0.0500	-0.0391
5605.5	-0.0488	-0.0476	-0.0439	-0.0513	-0.0366
5611.56	-0.0488	-0.0464	-0.0452	-0.0500	-0.0354
5617.62	-0.0513	-0.0476	-0.0415	-0.0488	-0.0378
5623.68	-0.0488	-0.0476	-0.0415	-0.0464	-0.0366
5629.74	-0.0452	-0.0452	-0.0439	-0.0439	-0.0366
5635.8	-0.0464	-0.0464	-0.0427	-0.0464	-0.0354
5641.86	-0.0427	-0.0464	-0.0415	-0.0452	-0.0354
5647.92	-0.0476	-0.0452	-0.0391	-0.0439	-0.0366
5653.98	-0.0464	-0.0476	-0.0415	-0.0452	-0.0342
5660.04	-0.0427	-0.0452	-0.0403	-0.0439	-0.0342
5666.1	-0.0427	-0.0439	-0.0378	-0.0452	-0.0354
5672.16	-0.0452	-0.0452	-0.0391	-0.0452	-0.0342
5678.22	-0.0439	-0.0452	-0.0391	-0.0427	-0.0354
5684.28	-0.0427	-0.0439	-0.0391	-0.0439	-0.0342
5690.34	-0.0439	-0.0415	-0.0391	-0.0439	-0.0330
5696.4	-0.0439	-0.0415	-0.0366	-0.0439	-0.0354
5702.46	-0.0427	-0.0415	-0.0378	-0.0452	-0.0330
5708.52	-0.0391	-0.0415	-0.0391	-0.0439	-0.0317
5714.58	-0.0391	-0.0427	-0.0391	-0.0415	-0.0342
5720.64	-0.0403	-0.0427	-0.0391	-0.0427	-0.0317
5726.7	-0.0415	-0.0439	-0.0378	-0.0439	-0.0317
5732.76	-0.0415	-0.0415	-0.0391	-0.0452	-0.0354
5738.82	-0.0403	-0.0403	-0.0391	-0.0439	-0.0342
5744.88	-0.0403	-0.0403	-0.0391	-0.0415	-0.0330
5750.94	-0.0403	-0.0415	-0.0391	-0.0427	-0.0330
5757	-0.0415	-0.0403	-0.0366	-0.0427	-0.0354
5763.06	-0.0391	-0.0415	-0.0378	-0.0403	-0.0342
5769.12	-0.0415	-0.0415	-0.0378	-0.0391	-0.0330
5775.18	-0.0415	-0.0415	-0.0391	-0.0391	-0.0317
5781.24	-0.0415	-0.0403	-0.0378	-0.0415	-0.0342
5787.3	-0.0403	-0.0403	-0.0354	-0.0415	-0.0342
5793.36	-0.0391	-0.0427	-0.0366	-0.0403	-0.0305
5799.42	-0.0403	-0.0427	-0.0391	-0.0391	-0.0305
5805.48	-0.0391	-0.0391	-0.0403	-0.0415	-0.0317
5811.54	-0.0415	-0.0403	-0.0391	-0.0427	-0.0342
5817.6	-0.0439	-0.0415	-0.0378	-0.0452	-0.0342
5823.66	-0.0415	-0.0403	-0.0366	-0.0415	-0.0305
5829.72	-0.0391	-0.0391	-0.0391	-0.0403	-0.0317
5835.78	-0.0415	-0.0391	-0.0378	-0.0415	-0.0317
5841.84	-0.0391	-0.0403	-0.0366	-0.0415	-0.0305
5847.9	-0.0378	-0.0391	-0.0366	-0.0403	-0.0305
5853.96	-0.0403	-0.0391	-0.0378	-0.0415	-0.0305
5860.02	-0.0403	-0.0391	-0.0354	-0.0403	-0.0342
5866.08	-0.0403	-0.0403	-0.0366	-0.0391	-0.0330
5872.14	-0.0391	-0.0391	-0.0354	-0.0403	-0.0317
5878.2	-0.0391	-0.0378	-0.0342	-0.0391	-0.0342
5884.26	-0.0403	-0.0391	-0.0354	-0.0391	-0.0305
5890.32	-0.0391	-0.0378	-0.0366	-0.0378	-0.0293
5896.38	-0.0415	-0.0391	-0.0366	-0.0391	-0.0305
5902.44	-0.0415	-0.0415	-0.0354	-0.0391	-0.0293
5908.5	-0.0427	-0.0391	-0.0366	-0.0378	-0.0293
5914.56	-0.0439	-0.0378	-0.0391	-0.0403	-0.0305
5920.62	-0.0439	-0.0378	-0.0378	-0.0391	-0.0305
5926.68	-0.0403	-0.0403	-0.0366	-0.0378	-0.0293
5932.74	-0.0391	-0.0391	-0.0354	-0.0391	-0.0305
5938.8	-0.0415	-0.0378	-0.0391	-0.0391	-0.0305
5944.86	-0.0403	-0.0378	-0.0391	-0.0391	-0.0317
5950.92	-0.0415	-0.0391	-0.0354	-0.0403	-0.0305
5956.98	-0.0391	-0.0378	-0.0354	-0.0391	-0.0305
5963.04	-0.0403	-0.0391	-0.0354	-0.0378	-0.0330
5969.1	-0.0391	-0.0378	-0.0391	-0.0403	-0.0305
5975.16	-0.0415	-0.0366	-0.0391	-0.0391	-0.0293
5981.22	-0.0427	-0.0378	-0.0354	-0.0354	-0.0305
5987.28	-0.0427	-0.0391	-0.0342	-0.0366	-0.0293
5993.34	-0.0378	-0.0391	-0.0342	-0.0378	-0.0305
5999.4	-0.0391	-0.0403	-0.0354	-0.0378	-0.0305
6005.46	-0.0378	-0.0391	-0.0391	-0.0378	-0.0305
6011.52	-0.0378	-0.0403	-0.0391	-0.0366	-0.0281
6017.58	-0.0403	-0.0391	-0.0378	-0.0378	-0.0293
6023.64	-0.0391	-0.0366	-0.0378	-0.0391	-0.0281
6029.7	-0.0391	-0.0378	-0.0378	-0.0378	-0.0305
6035.76	-0.0391	-0.0378	-0.0391	-0.0354	-0.0293
6041.82	-0.0391	-0.0366	-0.0391	-0.0366	-0.0269
6047.88	-0.0391	-0.0378	-0.0378	-0.0366	-0.0281
6053.94	-0.0354	-0.0378	-0.0391	-0.0378	-0.0281
6060	-0.0391	-0.0391	-0.0403	-0.0354	-0.0293
6066.06	-0.0391	-0.0391	-0.0366	-0.0354	-0.0305
6072.12	-0.0378	-0.0391	-0.0354	-0.0366	-0.0281
6078.18	-0.0378	-0.0378	-0.0354	-0.0366	-0.0305
6084.24	-0.0403	-0.0391	-0.0366	-0.0366	-0.0305
6090.3	-0.0391	-0.0391	-0.0378	-0.0366	-0.0305
6096.36	-0.0378	-0.0391	-0.0391	-0.0354	-0.0305
6102.42	-0.0378	-0.0378	-0.0366	-0.0366	-0.0305
6108.48	-0.0342	-0.0354	-0.0378	-0.0391	-0.0293
6114.54	-0.0378	-0.0366	-0.0391	-0.0378	-0.0293
6120.6	-0.0391	-0.0378	-0.0378	-0.0378	-0.0269
6126.66	-0.0366	-0.0391	-0.0378	-0.0366	-0.0281
6132.72	-0.0391	-0.0378	-0.0378	-0.0391	-0.0293
6138.78	-0.0403	-0.0378	-0.0378	-0.0366	-0.0305
6144.84	-0.0378	-0.0354	-0.0378	-0.0342	-0.0330
6150.9	-0.0378	-0.0354	-0.0354	-0.0378	-0.0317
6156.96	-0.0391	-0.0354	-0.0366	-0.0378	-0.0269
6163.02	-0.0342	-0.0354	-0.0378	-0.0366	-0.0293
6169.08	-0.0354	-0.0378	-0.0354	-0.0391	-0.0305
6175.14	-0.0391	-0.0354	-0.0354	-0.0378	-0.0293
6181.2	-0.0391	-0.0354	-0.0354	-0.0354	-0.0293
6187.26	-0.0378	-0.0366	-0.0354	-0.0378	-0.0281
6193.32	-0.0366	-0.0366	-0.0378	-0.0378	-0.0305
6199.38	-0.0354	-0.0366	-0.0354	-0.0378	-0.0293
